# Supplementary material for: Host cell CRISPR genomics and modelling reveal shared metabolic vulnerabilities in the intracellular development of Plasmodium falciparum and related hemoparasites
Source: Nat Commun. 2024 Jul 21;15:6145. doi: 10.1038/s41467-024-50405-x (PMC11271486; doi:10.1038/s41467-024-50405-x)
Supplement: Supplementary file 4 — Supplementary Dataset 1 [file 41467_2024_50405_MOESM4_ESM.xlsx]

## Sheet: Sheet1
	165 nutrients for auxotrophic P. falciparum in iPfa	47 nutrients for partial prototrophic P. falciparum in iPfa
H2O						open uptake
(9Z)-Octadecenoic acid						not required
(R)-Lactate
(R)-S-Lactoylglutathione
(S)-1-Pyrroline-5-carboxylate
(S)-Dihydroorotate
(S)-Lactate
(S)-Malate
1,2-Diacyl-sn-glycerol
10-Formyltetrahydrofolate
2-Oxobutanoate
2-Oxoglutarate
3-(4-Hydroxyphenyl)pyruvate
3-Dehydrosphinganine
3-Mercaptolactate
3-Sulfino-L-alanine
3-Sulfopyruvate
4-Aminobutanoate
4-Hydroxybenzoate
5-MethylTHF
5-Methylthioadenosine
5,10-MethenylTHF
5,10-MethyleneTHF
6-Pyruvoyltetrahydropterin
9-cis-Retinol
Acetaldehyde
Acetate
Adenine
Adenosine
Apoprotein
Arachidonate
Benzoate
Biotin
Cholesterol
Choline
cis-Aconitate
Citrate
CO2
Coproporphyrinogen III
Cys-Gly
Cytidine
D-4-Hydroxy-2-oxoglutarate
D-Fructose
D-Glucosamine
D-Glucose
D-Glyceraldehyde
D-Mannose
Deoxyadenosine
Deoxycytidine
Deoxyguanosine
Deoxyinosine
Deoxyuridine
Dihydroceramide
Dihydrofolate
Diphosphate
DL-Glutamate
Dodecanoic acid
Ethanolamine
Fe2+
Ferricytochrome b5
Ferrocytochrome b5
Folate
Formaldehyde
Formate
Fumarate
gamma-L-Glutamyl-L-cysteine
Glutathione
Glutathione disulfide
Glycerol
Glycerone
Glycine
Glycolaldehyde
Glyoxylate
Guanine
Guanosine
H_passed_ETC
H+
HCO3-
Heme
Hexadecanoic acid
Hydrogen peroxide
Hypoxanthine
Inosine
Isocitrate
L-1-Pyrroline-3-hydroxy-5-carboxylate
L-2-Amino-3-oxobutanoic acid
L-Alanine
L-Arginine
L-Asparagine
L-Aspartate
L-Cysteate
L-Cysteine
L-Glutamate
L-Glutamate 5-semialdehyde
L-Glutamine
L-Histidine
L-Homocysteine
L-Isoleucine
L-Leucine
L-Lysine
L-Methionine
L-Ornithine
L-Phenylalanine
L-Proline
L-Selenomethionine
L-Serine
L-Threonine
L-Tryptophan
L-Tyrosine
L-Valine
Linoleate
Lipoate
Mercaptopyruvate
Methanol
Methylcobalamin
myo-Inositol
N-Acylsphingosine
N-Carbamoyl-L-aspartate
N-Ribosylnicotinamide
NH3
Nicotinamide
Nicotinate
Nicotinate D-ribonucleoside
Nitrite
Octadecanoic acid
Orotate
Orthophosphate
Oxaloacetate
Oxygen
Pantetheine
Pantothenate
Phenylpyruvate
Propanoate
Protein asparagine
Protoporphyrinogen IX
Pyridoxal
Pyridoxamine
Pyridoxine
Pyruvate
Retinal
Retinol
Riboflavin
S-Adenosyl-L-homocysteine
S-Adenosyl-L-methionine
S-Adenosylmethioninamine
Spermine
Sphinganine
Sphingosine
Succinate
Sulfate
Sulfite
Sulfur donor
Tetradecanoic acid
THF
Thiamine
Thioredoxin
Thioredoxin disulfide
trans-4-Hydroxy-L-proline
Triacylglycerol
Triphosphate
Uracil
Urea
Uridine
Xanthine
Xanthosine
