# Supplementary material for: Host cell CRISPR genomics and modelling reveal shared metabolic vulnerabilities in the intracellular development of Plasmodium falciparum and related hemoparasites
Source: Nat Commun. 2024 Jul 21;15:6145. doi: 10.1038/s41467-024-50405-x (PMC11271486; doi:10.1038/s41467-024-50405-x)
Supplement: Supplementary file 5 — Supplementary Dataset 2 [file 41467_2024_50405_MOESM5_ESM.xlsx]

## Sheet: partial prototrophic parasite
Genes essential for P. falciparum in prototrophic mode
genes	frequency of essentiality*		* number of parasitosomes for which the gene is essential
AFMID	8
AKR1A1	8
ATIC	8
CDO1	8
CPOX	8
DCXR	8
GART	8
HAAO	8
HMBS	8
HPRT1	8
KMO	8
KYNU	8
MIOX	8
PAICS	8
PFAS	8
PPAT	8
PPCDC	8
PPCS	8
PPOX	8
QPRT	8
RPIA	8
SGPL1	8
SLC11A2	8
SLC5A1	8
SOAT1	8
UROD	8
UROS	8
ACAA1	7
ACSL1	7
CAT	7
CPT2	7
FASN	7
FH	6
SLC27A5	6
GPCPD1	5
LCAT	5
LIPA	5
SLC27A4	5
AMD1	4
DLAT	4
DLD	4
DLST	4
PDHX	4
SDHA	4
SDHB	4
SDHC	4
SDHD	4
SUCLG1	4
SLC25A10	3
ADI1	2
AGXT	2
ALDH5A1	2
ALDH9A1	2
AMDHD1	2
AMT	2
BCKDHA	2
DBT	2
ENOPH1	2
GLYCTK	2
GRHPR	2
HAL	2
HMGCS2	2
MTAP	2
QDPR	2
UROC1	2
XDH	2
AADAT	1
AASS	1
ACAA2	1
ACADS	1
ACAT2	1
ACMSD	1
ACY1	1
ALDH1L1	1
ALDH6A1	1
ANPEP	1
AUH	1
BAAT	1
BCAT1	1
BCAT2	1
BCKDHB	1
CPT1A	1
CRAT	1
CROT	1
CYP2E1	1
CYP4A11	1
DHRS4	1
DPYD	1
ECHS1	1
EHHADH	1
HADH	1
HADHB	1
LAP3	1
MCCC1	1
MCCC2	1
MTHFR	1
MTR	1
PFKL	1
PISD	1
PNP	1
SCP2	1
SLC13A3	1
SLC16A1	1
SLC25A1	1
SLC25A20	1
SLC25A21	1
SLC46A1	1
TALDO1	1
UPB1	1
XYLB	1

## Sheet: auxotrophic parasite
Genes essential for parasites in auxotrophic mode
genes	frequency of essentiality*		* number of parasitosomes for which the gene is essential
ACAA1	151
ACSL1	151
AFMID	151
ATIC	151
CAT	151
CDO1	151
CPOX	151
CPT1A	151
CPT2	151
CRAT	151
DECR2	151
EHHADH	151
GART	151
GCLC	151
GCLM	151
GSS	151
HAAO	151
HMBS	151
KMO	151
KYNU	151
PAICS	151
PFAS	151
PNP	151
PPAT	151
PPOX	151
QPRT	151
RPIA	151
SLC11A2	151
SLC22A5	151
SOAT1	151
UROD	151
UROS	151
AMD1	110
SRM	73
SORD	30
FASN	17
SLC27A5	17
DLD	11
DLST	9
ADI1	8
ENOPH1	8
MTAP	8
HMGCS2	6
FH	4
SDHA	4
SDHB	4
SDHC	4
SDHD	4
ALDH6A1	3
DLAT	3
PDHX	3
SUCLG1	3
AGXT	2
AMT	2
GLYCTK	2
GRHPR	2
AADAT	1
AASS	1
ABAT	1
ABCB6	1
ABCC1	1
ABCD1	1
ABCG2	1
ACACB	1
ACAD9	1
ACADM	1
ACADS	1
ACADVL	1
ACMSD	1
ACOT12	1
ACOT8	1
ACOX1	1
ACY1	1
AGK	1
AGL	1
AKR1A1	1
ALDH1L1	1
ALDH3A2	1
ALDH5A1	1
ALDH7A1	1
ALDH9A1	1
AMDHD1	1
AUH	1
B3GNT3	1
B3GNT6	1
B4GALT6	1
BCAT2	1
BCKDHA	1
BLVRB	1
BPNT1	1
C1GALT1	1
CBR1	1
CLTRN	1
COMTD1	1
CROT	1
CTSA	1
CYBRD1	1
CYP27A1	1
CYP3A7	1
CYP4F12	1
DBI	1
DBT	1
DCK	1
DCXR	1
DERA	1
DGUOK	1
DHCR24	1
DHCR7	1
DMGDH	1
DPYD	1
DPYS	1
DUT	1
ECHS1	1
ECI1	1
ENTPD4	1
EPHX2	1
ESD	1
ETFDH	1
ETNPPL	1
FDPS	1
FUT1	1
FUT3	1
G6PD	1
GCAT	1
GCNT2	1
GCNT3	1
GFUS	1
GGT5	1
GLA	1
GMDS	1
GNE	1
GOT1	1
GUK1	1
GUSB	1
H6PD	1
HADHA	1
HAL	1
HEXA	1
HSD11B1	1
HSD17B12	1
HSD17B7	1
HSD3B1	1
HSD3B2	1
HSD3B7	1
IDH2	1
IDH3A	1
ITPK1	1
KL	1
LCAT	1
LRAT	1
MCCC1	1
MCCC2	1
MIOX	1
MPC1	1
MPC2	1
MTHFR	1
NADK	1
NAGK	1
NEU2	1
NMNAT1	1
NMNAT3	1
NMRK1	1
NT5M	1
OXSM	1
PDHB	1
PGD	1
PGLS	1
PKLR	1
PNPLA4	1
PPCDC	1
PPCS	1
PTDSS2	1
QDPR	1
SCARB1	1
SGPP1	1
SLC13A3	1
SLC16A7	1
SLC17A5	1
SLC22A6	1
SLC25A10	1
SLC25A11	1
SLC25A20	1
SLC25A21	1
SLC29A3	1
SLC2A5	1
SLC35A2	1
SLC35B2	1
SLC35B4	1
SLC35D2	1
SLC37A1	1
SLC38A3	1
SLC38A4	1
SLC43A2	1
SLC4A1	1
SLC5A1	1
SLC6A20	1
SLC7A10	1
SLC7A6	1
SLCO2B1	1
ST6GALNAC6	1
SUCLA2	1
SUCLG2	1
TBXAS1	1
UGT2A1	1
UPB1	1
UROC1	1
UXS1	1
XDH	1
XYLB	1
