# Supplementary material for: Host cell CRISPR genomics and modelling reveal shared metabolic vulnerabilities in the intracellular development of Plasmodium falciparum and related hemoparasites
Source: Nat Commun. 2024 Jul 21;15:6145. doi: 10.1038/s41467-024-50405-x (PMC11271486; doi:10.1038/s41467-024-50405-x)
Supplement: Supplementary file 6 — Supplementary Dataset 3 [file 41467_2024_50405_MOESM6_ESM.xlsx]

## Sheet: Genome-wide
Gene_Symbol	Average_LFC	z-norm LFC	Average_-log(p-values)	av_pval	p_adjusted	Number_of_perturbations	Perturbations	Individual_LFCs	Ascending_ranks	Individual_ascending_-log(p-values)	Descending_ranks	Individual_descending_-log(p-values)	log_p_adj
TPI1	-3.02156	-13.1666	6.08597	8.20411e-07	0.0105876	4	CCGGGCGAAGTCAATGTAGG;TCAAAGATCTTGGAGCCACG;CTGTCCCACAGATAACGTGA;TGCGCAGAACTGTTACAAAG	-3.44;-3.24;-3.19;-2.22	27;65;81;1135	8.48E+00;7.50E+00;5.46E+00;2.90E+00	84021;85075;85091;85129	5.28E+00;5.03E+00;2.52E+00;5.30E-04	1.9752
TRMT112	-2.76389	-12.0546	5.10212	7.90453e-06	0.0332349	4	GGAGTGGGCGGCGCTTCTGG;GGAGGTCCGTATCAACCCTG;TCATACGCACTATGAAGTCG;TGCCTAAAGAGCCGATTCAG	-3.81;-2.86;-2.51;-1.87	4;223;605;2087	6.44E+00;5.85E+00;4.39E+00;3.73E+00	83069;84551;84933;85152	4.24E+00;3.53E+00;1.99E+00;6.12E-05	1.47841
YRDC	-2.68143	-11.6988	4.96351	1.08764e-05	0.0332349	4	GGCCGTACAGCGTATCGGTG;CCAGCGGCTTGGTCTCGCTG;TGCCACGTGAGAGTACCTGA;CTCTGAGCGTTCCATCACCA	-3.31;-3.07;-2.35;-2.0	44;113;866;1695	6.81E+00;5.38E+00;4.98E+00;2.69E+00	83461;84290;85043;85112	4.51E+00;3.22E+00;2.28E+00;8.77E-04	1.47841
TSR3	-2.66566	-11.6307	4.97364	1.06257e-05	0.0332349	4	TTGCTGCGGAAATTCAAGTG;GGGTTGGCAGCCACCAAGTG;CTCGAGCCTACCTGTCTGCG;GGCAGCAAAGGCCTCCACGC	-3.35;-3.04;-2.76;-1.51	38;126;301;3591	6.76E+00;5.50E+00;4.89E+00;2.75E+00	81565;84855;85030;85118	4.13E+00;3.54E+00;2.23E+00;7.55E-04	1.47841
GTPBP3	-2.64745	-11.5521	4.93854	1.15203e-05	0.0332349	4	CCTGATCCATGCAGAAACCG;AAGGCGTCCTGGATCAAGGT;GAAACCAAAGCACCAGCGCG;ATCGCGGTGATCCGAACCAG	-3.12;-3.02;-2.64;-1.81	98;132;427;2310	6.30E+00;6.27E+00;4.85E+00;2.34E+00	82846;84729;85024;85058	4.11E+00;3.83E+00;2.21E+00;1.98E-03	1.47841
COQ6	-2.64392	-11.5369	4.89304	1.27925e-05	0.0332349	4	ATGGGATGTGGACCAAACCA;ATGCAGAGTAGCCACAACAG;GGCGGACAACGTGTACGATG;CCTAGGGTAATATGAACCCA	-3.19;-2.89;-2.64;-1.86	80;210;428;2135	6.40E+00;6.30E+00;4.44E+00;2.43E+00	83021;84728;84946;85076	4.21E+00;3.83E+00;2.01E+00;1.61E-03	1.47841
NSMCE3	-2.61469	-11.4107	4.83269	1.46997e-05	0.0332349	4	GGCTCCTCATGATCGTTCTG;GGTCAACACGCTGGAACCGG;TCTTGGTGGGGTGTACCCCG;TCTTGTTGATCAAGGACCAG	-3.28;-2.53;-2.39;-2.26	53;575;790;1040	7.66E+00;5.50E+00;3.57E+00;2.60E+00	84116;84366;84581;85103	5.15E+00;3.30E+00;1.58E+00;1.06E-03	1.47841
PDPK1	-2.61336	-11.405	4.78181	1.65267e-05	0.0332349	4	TCTTACCCAGCTCGGAACGG;GATGGACTCAAAGAACGGGT;CTGGAGTACTTGCACGGCAA;GCCTCGGAAGAAACGGCCCG	-3.6;-3.0;-2.79;-1.06	15;139;268;7317	6.91E+00;4.80E+00;4.26E+00;3.15E+00	77839;84888;85017;85141	4.23E+00;2.63E+00;2.19E+00;2.86E-04	1.47841
LOC107132045	-2.59247	-11.3148	4.68469	2.06684e-05	0.0347594	4	CTTGTCCTACAAATAGGTAG;CAGGTATAAGGATTCACTGA;GCGCCGATACACACGCAATG;GGACAAGTCGGTTGTACCCA	-3.43;-2.78;-2.44;-1.71	30;276;702;2652	6.03E+00;5.65E+00;4.20E+00;2.85E+00	82504;84454;84880;85126	3.93E+00;3.40E+00;1.89E+00;5.92E-04	1.45893
DHPS	-2.59106	-11.3087	4.78567	1.63805e-05	0.0332349	4	TGAGAACGGGATCAACAGGT;GTGCGCGATAGTCCACGCCA;CGAGGTAACGGATAGTCTCA;GAAACTCGAGCCGCTATCCG	-3.32;-3.2;-2.75;-1.1	43;75;308;6844	6.73E+00;5.34E+00;4.38E+00;2.70E+00	78312;84848;85081;85113	4.11E+00;2.72E+00;2.46E+00;8.57E-04	1.47841
G6PD	-2.57112	-11.2227	4.68634	2.05902e-05	0.0347594	4	ACAGCCTCATAGACAGTCGG;CTTTGCCCGCAACTCCTACG;GGTGCTGAAGTGTATCTCAG;GCCCGAAGACACCTACATCG	-3.18;-2.73;-2.45;-1.92	84;323;681;1933	6.58E+00;5.69E+00;4.07E+00;2.41E+00	83223;84475;84833;85072	4.34E+00;3.42E+00;1.83E+00;1.69E-03	1.45893
RCC1L	-2.56319	-11.1885	4.57371	2.66863e-05	0.0388961	4	GCCGACCGAATCTTCGTGTG;TTTGTGTGGTAGGTCGCCTG;TGGTGATATTGTAGTGACCC;AATAATTCTTACGGGCAGTG	-3.74;-2.69;-2.22;-1.6	6;361;1115;3167	5.72E+00;5.05E+00;3.97E+00;3.55E+00	81989;84041;84795;85150	3.70E+00;3.00E+00;1.78E+00;1.02E-04	1.41009
PET117	-2.5586	-11.1687	4.60621	2.47625e-05	0.0386701	4	CAGATGCACGCCCGCCACGG;CAGCGGCAGGACCGGCAGGT;CCGCAGTCAGCAGCACCGAG;GATGTCCAGACGCTCCAAGG	-3.43;-2.68;-2.14;-1.98	29;364;1319;1742	6.76E+00;4.84E+00;3.96E+00;2.87E+00	83414;83837;84792;85127	4.48E+00;2.86E+00;1.77E+00;5.71E-04	1.41262
SCD	-2.55587	-11.1569	4.77672	1.67216e-05	0.0332349	4	CAGATACCATGGCACGAGTG;TAGGTCGGATAAATTTAGCG;AAGCCACGTCGGGAATTGTG;CCTGATCATTGGCAACACCA	-2.96;-2.69;-2.3;-2.27	160;353;951;997	7.73E+00;5.26E+00;3.99E+00;2.13E+00	84159;84205;84803;84996	5.20E+00;3.14E+00;1.79E+00;3.25E-03	1.47841
SRM	-2.52882	-11.0401	4.54208	2.87026e-05	0.0392203	4	GGACGGCGTTATCCAGTGCA;TGCTACACCATCAACGCTCG;TCACCTCATCAATCTCACAC;TCAAAGCTGACCCTACACGT	-3.66;-3.45;-2.03;-0.97	11;25;1596;8573	6.30E+00;4.59E+00;3.99E+00;3.29E+00	76583;83560;85131;85145	2.95E+00;2.69E+00;2.44E+00;2.04E-04	1.40649
WDR73	-2.51268	-10.9705	4.48897	3.24365e-05	0.0404492	4	CCACACGATTTACAAGCGCA;GCACTCGAGTGGCTCCCGAG;CTTGAATGGATTGGTGACAA;TGAAGCACGTGCCAGACACC	-3.41;-2.7;-2.03;-1.92	33;351;1592;1955	6.56E+00;4.59E+00;4.00E+00;2.81E+00	83201;83564;84805;85123	4.33E+00;2.70E+00;1.79E+00;6.53E-04	1.39309
GAPDH	-2.48981	-10.8718	6.01388	9.68543e-07	0.0105876	6	CAAGTTCAACGGCACAGTCA;TAGCACTCACCATGTAGTGA;CACTGCCACCCAGAAGACTG;AGTGTCGCTGTTGAAGTCGC;AGCCTAGAATGCCCTTGAGA;TCACGCCCATCACAAACATG	-3.33;-3.23;-3.08;-1.81;-1.76;-1.72	41;67;109;2309;2480;2613	9.08E+00;7.39E+00;6.92E+00;5.12E+00;5.04E+00;2.54E+00	82543;82676;82847;85047;85089;85115	6.80E+00;4.99E+00;4.62E+00;3.44E+00;2.33E+00;1.22E-03	1.9752
CD320	-2.46376	-10.7594	4.37356	4.23098e-05	0.0404492	4	TGTAGTCGGAACAGTCCCGG;GGATACACACACCATCCAGT;ACGTCGCAACGCCAGATGAG;TGCAGGAACCAAGACCCACG	-3.95;-3.29;-1.64;-0.97	2;51;2995;8441	5.68E+00;4.03E+00;4.02E+00;3.78E+00	76715;82161;85105;85154	2.63E+00;2.45E+00;2.16E+00;2.04E-05	1.39309
ATPAF2	-2.45636	-10.7274	4.39825	3.99718e-05	0.0404492	4	CAGAGATGTGTTGCACAGTG;TCTTTCTTCTAGATACGGCG;CAGAATGTCAGCATCTCACA;CCCACACATCCATTACCAGA	-3.2;-2.58;-2.55;-1.49	74;493;544;3711	5.99E+00;5.44E+00;3.70E+00;2.46E+00	81445;84612;84663;85082	3.62E+00;3.50E+00;1.64E+00;1.49E-03	1.39309
DBR1	-2.45215	-10.7092	4.35259	4.44029e-05	0.0404492	4	TTGCAAGAGTTACCCTACGG;GTGTGGTAAGCACTTGTCCA;ATGTTCTAGGTATTACTCTG;TAAGTGCTCTAAAAGCTCGG	-3.24;-2.68;-2.13;-1.76	64;371;1345;2502	6.13E+00;4.81E+00;3.95E+00;2.52E+00	82654;83811;84785;85092	4.01E+00;2.84E+00;1.77E+00;1.29E-03	1.39309
DOLK	-2.43334	-10.6281	4.39376	4.03866e-05	0.0404492	4	TTCCGAATGTCCGCGAACAG;CCGAGTCCATGAATACAAAG;CCACGAGTATCGATCCCACA;ATAAGCTAGGAGGTAGACTC	-3.05;-2.45;-2.17;-2.06	119;686;1233;1533	6.98E+00;4.92E+00;3.42E+00;2.25E+00	83623;83923;84470;85037	4.64E+00;2.91E+00;1.50E+00;2.41E-03	1.39309
KNTC1	-2.42321	-10.5843	4.31781	4.81048e-05	0.0412909	4	TGCAAGGTCATGTATCTCGG;TGGATCTCGACTTGGCACTG;AGATGGAAGGAATAAGCTCG;ACGAGGCTATGGAATAAGGG	-3.15;-3.05;-1.93;-1.57	93;121;1918;3318	5.64E+00;4.92E+00;4.35E+00;2.36E+00	81838;83238;85035;85063	3.64E+00;2.54E+00;2.25E+00;1.88E-03	1.38415
LAGE3	-2.41698	-10.5575	4.26487	5.43419e-05	0.0434906	4	TGGAGGCAGAGATTGCCCGT;CCAGATGTCGAACCTCACCG;GGACGGGAAAGGCACGCTTA;GCGCGACACCCGGAGCTCCG	-3.31;-2.64;-2.01;-1.71	45;419;1672;2675	6.01E+00;4.53E+00;3.84E+00;2.68E+00	82481;83484;84737;85111	3.92E+00;2.65E+00;1.71E+00;8.98E-04	1.3616
SHQ1	-2.4081	-10.5191	4.44103	3.6222e-05	0.0404492	4	TCATCACCAGCTTAAAATGG;GAATATAAATCACTCCACCA;TATGAGACCCGTGTCACCGA;GCAAGTTTCCAAACCCGTAG	-2.75;-2.47;-2.22;-2.2	309;657;1128;1185	7.43E+00;5.04E+00;3.45E+00;1.84E+00	83971;84028;84499;84847	4.98E+00;2.99E+00;1.52E+00;6.29E-03	1.39309
TEDC2	-2.38537	-10.4211	4.19991	6.31095e-05	0.0451901	4	TTCCCAACAGGGCCTTACTG;ACTCCTGCGCCGAGCGACAA;TCGAATGAGGGAGGAGCTCA;CCTGAGACAAAACCCCCCAG	-3.31;-3.14;-1.79;-1.3	46;96;2384;4956	5.12E+00;4.94E+00;4.07E+00;2.67E+00	80200;82772;85060;85110	3.13E+00;2.35E+00;2.35E+00;9.18E-04	1.34496
AHCY	-2.37494	-10.3761	4.16844	6.7852e-05	0.0451901	4	GGGCAACGAGGGTCTCAATG;GCCCGCAATCATGACATCTG;CAGGTTGTGGACCCCCGTTG;GATGTCAGTACAGCCCGTGG	-3.2;-2.53;-2.1;-1.67	76;571;1430;2823	5.92E+00;4.73E+00;3.58E+00;2.45E+00	82333;83726;84585;85080	3.85E+00;2.79E+00;1.58E+00;1.53E-03	1.34496
MMS19	-2.37262	-10.3661	4.13544	7.32086e-05	0.0451901	4	AAGGCCACCAGAAGATTACG;AGACCCACCTCAGCAAAGCG;AAACATTACAGAGCAACCAG;CATTATCACTCACCTGTACG	-3.49;-3.21;-1.78;-1.02	22;73;2408;7872	5.36E+00;4.14E+00;4.06E+00;2.99E+00	77284;82748;85083;85134	2.54E+00;2.47E+00;2.34E+00;4.28E-04	1.34496
POLR3B	-2.36826	-10.3472	4.36572	4.308e-05	0.0404492	4	CCCCAACAGACTCACCATTG;TGTGCAGATGATCGGAACAG;GTGGATATCGAGTACACCCG;TGTCATATATATCCGCACTG	-2.65;-2.38;-2.36;-2.09	410;820;842;1465	7.06E+00;5.42E+00;3.26E+00;1.72E+00	83691;84314;84336;84746	4.70E+00;3.24E+00;1.43E+00;8.36E-03	1.39309
HMGCS1	-2.36238	-10.3219	4.08392	8.24297e-05	0.0451901	4	TGGGCGGCTAGAAGTTGGAA;GGAAATGCCAGACCTACAGG;AGCAGCGGTCTAATGCACTG;GATAAGAATAGTATCTACAG	-3.29;-2.9;-2.65;-0.61	50;199;412;16341	6.35E+00;4.49E+00;2.87E+00;2.63E+00	68815;84744;84957;85106	3.86E+00;2.03E+00;1.64E+00;1.00E-03	1.34496
SLC25A19	-2.36073	-10.3147	4.24903	5.636e-05	0.0434906	4	ATAGCCTATGGAGAGAAGCT;GTGACCATGTACAGGACCGA;AGAACTGGAACCCCGCGTAG;GACCCCAATGCAAAATACCA	-2.89;-2.36;-2.33;-1.86	202;845;897;2145	6.40E+00;5.34E+00;3.24E+00;2.03E+00	83011;84259;84311;84954	4.21E+00;3.19E+00;1.41E+00;4.11E-03	1.3616
ROMO1	-2.33712	-10.2128	4.19266	6.41708e-05	0.0451901	4	TTCGTGATGGGTTGCGCCGT;TTCACGCGGTCGAAACAGCT;TCCCTCAGGATCGGAATGCG;TGTTTCGACCGCGTGAAGAT	-2.83;-2.43;-2.32;-1.76	244;722;918;2476	6.15E+00;5.31E+00;3.37E+00;1.94E+00	82680;84238;84434;84912	4.02E+00;3.17E+00;1.48E+00;4.96E-03	1.34496
BCS1L	-2.3311	-10.1869	4.16253	6.87806e-05	0.0451901	4	CCCAAGTGGTACATTGACAG;CAGATGATAGACCTGCAGAC;ACGTACCTTCAGCATGAGAG;TCGAGAACCACAGAATTCAG	-2.93;-2.37;-2.31;-1.71	175;823;928;2679	6.01E+00;5.29E+00;3.26E+00;2.09E+00	82477;84228;84333;84981	3.92E+00;3.16E+00;1.43E+00;3.55E-03	1.34496
LOC101906870	-2.32885	-10.1772	4.03407	9.24553e-05	0.0452612	4	GGACCAAGTTCGCAACTGGA;GGGATGTACTTAGCTTCCGG;CACGGCGTTCCAGATGACCA;ATGCCCAACAAAGTCCATGT	-3.17;-2.66;-2.37;-1.11	86;394;833;6717	5.43E+00;4.41E+00;3.90E+00;2.39E+00	78439;84323;84762;85070	3.25E+00;2.74E+00;1.74E+00;1.73E-03	1.34427
PRPS1	-2.32805	-10.1737	4.06077	8.69425e-05	0.0452612	4	CTGATGCTGGAGGAGCAAAG;CAGAGCCAGCGGTCCTCAAG;TATGCTGTCTGTAGCAGGCG;CAGGATAAGAAGGATAAGGT	-3.22;-2.38;-2.2;-1.52	72;819;1176;3547	5.52E+00;4.98E+00;3.26E+00;2.47E+00	81609;83980;84337;85084	3.56E+00;2.95E+00;1.43E+00;1.45E-03	1.34427
ATIC	-2.32298	-10.1518	4.09522	8.03125e-05	0.0451901	4	GATTTCCTGAAATGCTAGGG;GGGCTTCAGCGTATACAGCT;ATCATAGACCATGCAGACGT;ATACTACTGTCACTCGAGCG	-2.97;-2.8;-2.22;-1.3	149;260;1126;4998	5.04E+00;4.93E+00;4.26E+00;2.16E+00	80158;84030;84896;85007	3.12E+00;2.99E+00;1.92E+00;3.02E-03	1.34496
ELOB	-2.3148	-10.1165	4.01985	9.55333e-05	0.0454053	4	CTTGGCGTCCGTGAAAATGG;TACAGCCGCTGCTCATCCGG;TCTGGATGACGGCAAGACGT;CTCAGGCCCCCGCCACTGTG	-3.56;-2.24;-1.77;-1.7	19;1090;2450;2731	5.98E+00;4.03E+00;3.05E+00;3.02E+00	82425;82706;84066;85137	3.89E+00;2.33E+00;1.31E+00;3.67E-04	1.34289
COA6	-2.30886	-10.0909	3.97684	0.000105477	0.0480426	4	ATCAAGTTGTCCCCAACAGT;AACACTTCCAGTACTCATCG;CAGCCCCAACTATGAAAGAA;GTGTTTAGATGAAAATACAG	-3.68;-2.38;-1.69;-1.49	10;804;2761;3765	5.42E+00;3.88E+00;3.33E+00;3.28E+00	81391;82395;84352;85146	3.48E+00;2.23E+00;1.44E+00;1.84E-04	1.31837
GCLC	-2.293	-10.0224	4.12236	7.54464e-05	0.0451901	4	CACAAGGACGTGCTCAAGTG;ACACAGTTGAGGACAACATG;AGGAACATCCGGCACCGGAG;AGTTCTATCATCTACAGACG	-2.67;-2.66;-2.1;-1.74	376;392;1415;2565	6.09E+00;4.74E+00;3.90E+00;1.76E+00	82591;83741;84764;84780	3.98E+00;2.80E+00;1.74E+00;7.67E-03	1.34496
PSME3	-2.29212	-10.0186	4.11316	7.70626e-05	0.0451901	4	CTGGGAGATTCATGTCTGAG;GCTGATTGAGAAATGCAACA;ATTGGGCATCACAAACACCT;CAGGGAGCGGATCACAAGTG	-2.74;-2.56;-1.94;-1.92	310;524;1882;1923	6.59E+00;4.38E+00;3.65E+00;1.84E+00	83233;83274;84632;84846	4.35E+00;2.55E+00;1.62E+00;6.32E-03	1.34496
FCF1	-2.28765	-9.99932	4.14059	7.23452e-05	0.0451901	4	TGATAAAGTTGGTATCGACC;TAATCTGTATAGGATTGCCA;TGCTTAGTCTCAGAGATCAG;TTGTATAACTGACTGCGTAA	-2.65;-2.36;-2.36;-1.78	403;839;847;2431	6.18E+00;5.41E+00;3.24E+00;1.73E+00	82725;84309;84317;84753	4.04E+00;3.24E+00;1.42E+00;8.22E-03	1.34496
FOXRED1	-2.28612	-9.99273	4.23892	5.76878e-05	0.0434906	4	ACCACATCTGAGCGTTCGGG;GTGCCCTGCATGGTACCCGG;GTTTCCCTGGATCAACACAG;GACTTTGAAAAGGATCCATG	-2.43;-2.35;-2.27;-2.09	724;858;1015;1451	7.08E+00;5.18E+00;3.22E+00;1.48E+00	83705;84141;84298;84432	4.71E+00;3.08E+00;1.41E+00;1.48E-02	1.3616
VPS25	-2.26447	-9.89929	3.97884	0.000104992	0.0480426	4	GGGGGAAGCTCATCTATCAG;GCACAAACAGTCCAGCATGA;ACAACCTGGATTGATTCCAC;AGTCTAGCTTCCTGATCATG	-3.26;-2.05;-1.94;-1.81	59;1550;1879;2317	6.26E+00;4.38E+00;2.72E+00;2.56E+00	82839;83277;83606;85097	4.11E+00;2.55E+00;1.16E+00;1.18E-03	1.31837
TEDC1	-2.26434	-9.89875	3.94351	0.000113892	0.0490556	4	CCGGATGGTCGAACTTGGCG;CAGATCCACTCATACACCCG;CCGGACGACGGCTCACAGGG;CGACGAGATACCCGTGTGTG	-2.96;-2.63;-2.32;-1.15	158;438;922;6253	5.30E+00;4.54E+00;3.80E+00;2.13E+00	78903;84234;84718;84998	3.16E+00;2.83E+00;1.69E+00;3.21E-03	1.30931
METTL16	-2.25185	-9.84485	3.92463	0.000118952	0.0490556	4	GAGACTCAACTATATTCACT;ACTGATTGGCAAAAAAGGGA;ACCTATACTGAGTTCTGCCA;CCATTACGTTCGTAGTCCTG	-2.98;-2.58;-1.99;-1.46	147;495;1714;3938	5.34E+00;4.50E+00;3.70E+00;2.16E+00	81218;83442;84661;85009	3.42E+00;2.63E+00;1.64E+00;2.98E-03	1.30931
RTN4IP1	-2.25086	-9.84055	3.90125	0.00012553	0.0490556	4	TGGAGTGTGGACTTGATGTA;TGTGAGAGCCACGTACGGCA;AGGACGCCAGTGAGCTTGTG;CTGAACGACAGGAATTGCAC	-3.16;-2.3;-1.95;-1.59	88;955;1853;3216	5.69E+00;4.40E+00;3.13E+00;2.38E+00	81940;83303;84201;85068	3.68E+00;2.57E+00;1.36E+00;1.78E-03	1.30931
PKM	-2.25064	-9.8396	3.90303	0.000125018	0.0490556	4	CATGGACATCAGAAGCCTTG;ACCATCAAGGCTCACCTCGT;AAGGACCTGAGATCCGAACT;GTGTTTCGGGCCGTAATGGG	-3.25;-2.31;-1.82;-1.63	62;945;2276;3015	5.80E+00;4.13E+00;3.14E+00;2.54E+00	82141;82880;84211;85094	3.77E+00;2.39E+00;1.37E+00;1.24E-03	1.30931
RPS28	-2.22506	-9.7292	4.03409	9.24496e-05	0.0452612	4	CAAGCTTGATGGGCTGCACA;TTCTCAGGGACAGTGCACGC;ACCGGTCCTGCCCAACACCT;GCAGCCCATCAAGCTTGCCA	-2.52;-2.3;-2.26;-1.81	586;948;1032;2301	6.27E+00;5.15E+00;3.14E+00;1.57E+00	82855;84124;84208;84570	4.12E+00;3.07E+00;1.37E+00;1.20E-02	1.34427
RNASEH2A	-2.22044	-9.70928	3.91664	0.000121161	0.0490556	4	CGCAAACTGCACTAGCCCAG;ATAGCAGATAGCATAGACCA;CAGGCTCTTTGCGAAAATGG;TGACTGTCACCTCAATGCCA	-2.75;-2.44;-2.27;-1.41	306;703;1002;4194	5.23E+00;5.19E+00;3.40E+00;1.85E+00	80962;84154;84453;84850	3.34E+00;3.09E+00;1.49E+00;6.23E-03	1.30931
TRMT61A	-2.2197	-9.70608	3.68958	0.000204371	0.055418	4	GAGTTCCAGGAGCACCGTGT;CTCACCGGATTCACAGACCA;CGGCTTTGGCGTGAGCCACG;CGGCACTCAGTAGACCTCAT	-3.43;-2.91;-1.84;-0.7	28;186;2220;13749	4.55E+00;4.16E+00;3.17E+00;2.88E+00	71407;82936;84970;85128	2.41E+00;2.06E+00;1.85E+00;5.51E-04	1.25635
ADSL	-2.2188	-9.70222	4.08261	8.26786e-05	0.0451901	4	CAAGTGCAATGCCATACAAG;TATGTGGGAGACAATACGGT;GTGGGCAAACGTGTGCACGT;ACAGCAACGTTTCCCAACTG	-2.42;-2.28;-2.14;-2.04	748;993;1320;1577	6.93E+00;4.83E+00;3.10E+00;1.47E+00	83579;83836;84163;84408	4.60E+00;2.86E+00;1.35E+00;1.53E-02	1.34496
GTF3C6	-2.21441	-9.68327	3.71309	0.0001936	0.055418	4	TGAAGAAGCTCAGCATGACA;TTGCTGGAGAGTATGAAGGT;TACTGAAAGACCCATTCTGC;TCGTCCCAGTCCACCCAACT	-3.06;-2.88;-2.71;-0.21	117;212;339;34825	6.60E+00;4.43E+00;2.26E+00;1.55E+00	50331;84817;84944;85039	4.03E+00;2.01E+00;7.91E-01;2.37E-03	1.25635
GTF3C5	-2.21215	-9.6735	3.91036	0.000122924	0.0490556	4	CTTGACTTCCGAATCCGATG;TCTACGCAGATGCCACCAAG;GCAAGATCTTGAGCTTGTCG;CTATGTCGTACGTGACCTGG	-2.7;-2.5;-2.04;-1.61	349;614;1575;3143	5.73E+00;4.61E+00;3.51E+00;1.79E+00	82013;83581;84542;84807	3.71E+00;2.70E+00;1.55E+00;7.11E-03	1.30931
ATP2B1	-2.20791	-9.6552	3.93013	0.000117455	0.0490556	4	AGAGGGCTGGAATTACTGTG;AAGTTACCGAATATTCAGCA;GTAAGCTAGTGAGATAGTGA;TGTTTCCGAACAACGCCAGG	-2.73;-2.3;-2.0;-1.81	320;959;1698;2326	6.26E+00;4.51E+00;3.13E+00;1.83E+00	82830;83458;84197;84836	4.10E+00;2.64E+00;1.36E+00;6.52E-03	1.30931
COX15	-2.20787	-9.65503	3.83562	0.000146009	0.0532031	4	GCTGGCACAGTAGAGCACAA;GAGTACTCACACCGAATGTG;AATGCCAATCTACCATTGAG;GTCATATCGTGATTCAAGCT	-3.24;-2.18;-1.72;-1.69	66;1219;2612;2760	5.96E+00;3.95E+00;2.92E+00;2.51E+00	82396;82544;83937;85090	3.88E+00;2.28E+00;1.26E+00;1.33E-03	1.27406
DNAJC11	-2.20546	-9.64464	3.75045	0.000177645	0.055418	4	TGGTGGAGTACGGAGCAGAG;CAAGACCAGCCACTTCACCG;GCCGCGGGACGAAAACTGCA;AGCTAAAAGCGGCCTACCGG	-3.45;-3.26;-1.41;-0.71	26;57;4244;13640	5.58E+00;3.33E+00;3.18E+00;2.91E+00	71516;80912;85099;85130	2.58E+00;1.87E+00;1.86E+00;5.10E-04	1.25635
PRMT5	-2.19908	-9.6171	3.90083	0.000125651	0.0490556	4	GGTACTGAGAGTATTTGATG;ATTCCCTCTTGAAACGCGGG;AAGCCCTCGCCATACCATGG;GAAGTCGGAAGATCAACCTC	-2.67;-2.61;-1.84;-1.68	380;468;2209;2799	5.93E+00;4.17E+00;3.75E+00;1.75E+00	82357;82947;84688;84776	3.86E+00;2.42E+00;1.67E+00;7.75E-03	1.30931
LONP1	-2.19063	-9.58063	3.66021	0.000218669	0.055418	4	TCTGCACGAACGTCCCCGTG;TTTCGAGTAACGGCGATGAG;TTCCCCAGGCGGACATACGT;TGGCTGACGTCCATCCCGTG	-3.57;-2.51;-1.62;-1.06	17;607;3056;7288	4.27E+00;3.75E+00;3.52E+00;3.10E+00	77868;82100;84549;85139	2.64E+00;2.14E+00;1.55E+00;3.26E-04	1.25635
WDR4	-2.1894	-9.57532	3.7539	0.000176238	0.055418	4	GGGGACAACAGTGTAACTCG;TCGGTGCTGGAGCCGCACGG;CAGAAGGACTCGATGCTGTG;ACGACAAGAGCAGCTCGGGG	-2.89;-2.63;-2.24;-1.01	209;432;1092;8008	5.08E+00;4.11E+00;3.82E+00;2.01E+00	77148;84064;84724;84947	3.02E+00;2.52E+00;1.70E+00;4.25E-03	1.25635
SUPV3L1	-2.1887	-9.5723	3.84063	0.000144335	0.0532031	4	CCTAGCGCAGATGGCGACGT;CATTCAGGTCCCACAAACAG;CCCAGTTGTGTACATAAGCT;TCACCTGTTACCAAGTCACA	-2.85;-2.26;-2.04;-1.61	234;1047;1576;3126	5.74E+00;4.60E+00;3.05E+00;1.96E+00	82030;83580;84109;84922	3.72E+00;2.70E+00;1.32E+00;4.76E-03	1.27406
PARS2	-2.18099	-9.53901	3.72166	0.000189818	0.055418	4	CTGCTTAGGACCAACCCATG;AGCTGGGACAGACTACAAGT;CCACGGAGAAGACCAAAGCG;GACCGAAACCAAAGGCATTG	-2.94;-2.71;-2.09;-0.99	164;340;1469;8271	4.70E+00;4.05E+00;4.02E+00;2.12E+00	76885;83687;84816;84992	2.76E+00;2.48E+00;1.80E+00;3.33E-03	1.25635
PPCS	-2.17632	-9.51887	3.60483	0.000248409	0.055418	4	TGTCCAAGAAGCGCACAGGC;AGAACAGACAGCCAGGTCTG;GAACAGGACCCCGTAGCCCG;AAGTGACCAACACCACCCGT	-3.15;-2.5;-2.4;-0.65	90;615;776;15075	5.52E+00;3.51E+00;3.01E+00;2.38E+00	70081;84380;84541;85066	3.31E+00;1.74E+00;1.55E+00;1.82E-03	1.25635
PPP2R2A	-2.16997	-9.49146	3.78884	0.000162616	0.0546395	4	GTTTAGAATGCCTATCACAG;CTAGCAACCGGAGATAAAGG;CAATATGGAAGAGCTGACAG;GGAAGGGTATAACTTGAAAG	-3.03;-2.14;-1.81;-1.69	128;1308;2311;2757	5.96E+00;4.11E+00;2.86E+00;2.22E+00	82399;82845;83848;85028	3.88E+00;2.38E+00;1.23E+00;2.59E-03	1.26249
MCAT	-2.16233	-9.45851	3.63284	0.000232895	0.055418	4	AGTTGGACACCACGCACACG;GTGATGTAGTTTCTCCACGG;GGGCGGCGTCGTAAAGCTCG;CGGTGAACTTGGACTGACGC	-2.98;-2.55;-2.49;-0.64	148;546;627;15542	5.80E+00;3.61E+00;2.95E+00;2.16E+00	69614;84529;84610;85008	3.50E+00;1.70E+00;1.60E+00;3.00E-03	1.25635
PISD	-2.15769	-9.43846	3.67362	0.000212022	0.055418	4	GAAGCAGTGGTAGTCCCCGG;CTGGGGCCGCCTCAACCAAG;AGATAGTAGAGGACCGTCAG;GATGGGAAGATCCTCAACTT	-3.09;-2.39;-1.92;-1.23	105;787;1953;5500	4.76E+00;4.33E+00;3.30E+00;2.31E+00	79656;83203;84369;85051	3.00E+00;2.52E+00;1.44E+00;2.12E-03	1.25635
LIPT2	-2.15184	-9.41325	3.46736	0.000340914	0.0610935	4	GTCGTAAGTCGAGTACCGGG;CCGAGGATACGGCCCGACTG;GTGTATACCACCGGGTTGCG;GCGCGGCCCCCACCTTACAC	-3.18;-2.85;-2.18;-0.39	85;226;1214;24731	4.94E+00;4.38E+00;2.40E+00;2.15E+00	60425;83942;84930;85071	2.93E+00;1.98E+00;1.16E+00;1.71E-03	1.21401
NME6	-2.15107	-9.40991	3.7988	0.000158929	0.0546395	4	TTTACCGAGAGCATGAAGGT;TTGTGTTACGGGTGTCGGTG;TGCGAATGAGAGAACTTCTG;AGTGTTTCGAGCACGCCACG	-2.9;-2.05;-1.87;-1.79	193;1564;2113;2382	6.21E+00;4.23E+00;2.71E+00;2.05E+00	82774;83043;83592;84963	4.07E+00;2.45E+00;1.16E+00;3.92E-03	1.26249
SHMT2	-2.14626	-9.38913	3.72419	0.000188719	0.055418	4	GACATCAGACATGTAGCCGT;TCCCTTTGCAGATACTACGG;TAGTCAATGAGGCCGGTTTG;CCACTCACAAGACCCTTCGA	-2.9;-2.65;-1.58;-1.45	194;407;3250;3996	5.31E+00;3.87E+00;3.67E+00;2.04E+00	81160;81906;84749;84962	3.41E+00;2.09E+00;1.73E+00;3.94E-03	1.25635
MTRF1	-2.14519	-9.38455	3.81425	0.000153372	0.0546395	4	AGCACTACAAAAATATATGG;GGATGCAGCGTATTCACACG;AATCAACATGTTATACAGTG;TATAAGCACTTGAAGTACGA	-2.59;-2.55;-1.73;-1.71	488;543;2578;2660	6.02E+00;3.97E+00;3.62E+00;1.65E+00	82496;82578;84613;84668	3.93E+00;2.29E+00;1.60E+00;9.96E-03	1.26249
SBDS	-2.14397	-9.37926	3.60042	0.000250949	0.0554191	4	CCAGATCCGCCTGACCAATG;TGTTGGGTTTGACTGAATAG;GACATTTACAAACACTGAGT;CAGGGACATTGCAACTATTG	-3.27;-2.93;-1.53;-0.85	56;174;3513;10446	4.61E+00;3.65E+00;3.57E+00;2.58E+00	74710;81643;84982;85100	2.19E+00;2.09E+00;2.03E+00;1.12E-03	1.25634
NUBP1	-2.14216	-9.37145	3.78266	0.000164946	0.0546395	4	TTCAGACGAACACCTCTCAG;CCTCGCCCCAGTCCACATCG;GATGTCTAGAAGAGCAACCT;GGTTATTATCACCACGCCGC	-2.73;-2.2;-1.95;-1.69	321;1184;1850;2759	5.96E+00;4.40E+00;2.95E+00;1.83E+00	82397;83306;83972;84835	3.88E+00;2.57E+00;1.27E+00;6.54E-03	1.26249
MED7	-2.14024	-9.36318	3.80411	0.000156996	0.0546395	4	AGAGACCTTGAGAGTCATGA;ATCCGCCCTTTAGAAAGTCA;AACGTCTTGAGACAGCCGAG;CCCTCCGATGCAGTACATCA	-2.59;-2.33;-1.92;-1.72	484;896;1949;2620	6.05E+00;4.33E+00;3.19E+00;1.65E+00	82536;83207;84260;84672	3.95E+00;2.52E+00;1.39E+00;9.88E-03	1.26249
UROS	-2.13941	-9.35959	3.65255	0.00022256	0.055418	4	TAGACGGTTACACTCTCCAA;GTGCAGCTGTCTCATCCCGA;CCAAGCACTTACCCTGACGT;GAAACTCAAACGATAAAACA	-3.02;-2.31;-2.01;-1.21	131;936;1658;5665	4.71E+00;4.54E+00;3.15E+00;2.21E+00	79491;83498;84220;85025	2.96E+00;2.66E+00;1.37E+00;2.65E-03	1.25635
PGAM1	-2.132	-9.3276	3.6132	0.000243669	0.055418	4	CGAGGCGGGCAGGCGCTGAG;CTTAATGAGCGACACTATGG;TGGATGCCATTGACCAAATG;TTTCAGCGGCTGGTACGACG	-3.87;-2.13;-1.4;-1.12	3;1335;4298;6593	4.44E+00;3.85E+00;3.31E+00;2.85E+00	78563;80858;83821;85153	2.77E+00;1.86E+00;1.22E+00;4.08E-05	1.25635
OXSM	-2.12849	-9.31244	3.60912	0.000245968	0.055418	4	GGGGTGAAACGGTCGACAGG;GTTGCTGCTTACGTGCCAAG;TTTGGTCTGAAACGTCAAAG;AGCTGAGTTCCAACGCCAAG	-3.25;-2.08;-2.02;-1.16	60;1485;1626;6146	4.57E+00;4.56E+00;2.75E+00;2.55E+00	79010;83530;83671;85096	2.86E+00;2.68E+00;1.18E+00;1.20E-03	1.25635
RBBP4	-2.12637	-9.3033	3.72571	0.000188058	0.055418	4	GTTGCTATTACAGACCAGAA;GCACGCTGGCTATCACAAGG;CACTACGACAGTGAAAAAGG;GTCTTGGTTGCAATGATGCA	-2.62;-2.56;-1.85;-1.47	449;519;2183;3852	5.38E+00;4.18E+00;3.66E+00;1.68E+00	81304;82973;84637;84707	3.45E+00;2.43E+00;1.62E+00;9.16E-03	1.25635
ACACA	-2.12558	-9.29989	3.70646	0.000196582	0.055418	4	TCGGATCCCATGTTCAACCA;GATGTTGAACTTATCTACGA;GGATATCCGAATGATGTACG;TGGTCGTATCCCGCCCAACG	-2.71;-2.4;-1.95;-1.45	342;785;1860;3950	5.34E+00;4.39E+00;3.30E+00;1.80E+00	81206;83296;84371;84814	3.42E+00;2.56E+00;1.45E+00;6.97E-03	1.25635
RPN1	-2.12549	-9.29951	3.88576	0.000130087	0.0498965	4	CAGCCCACACCTTAAACGAG;TGGGTACGGCTGAAGCACGT;GTAGCTCTCTACATTCCGGG;CCACGGCAATGTTACCCCAG	-2.28;-2.25;-2.11;-1.86	986;1059;1386;2167	6.38E+00;4.77E+00;3.04E+00;1.35E+00	82989;83770;84097;84170	4.19E+00;2.81E+00;1.32E+00;2.02E-02	1.30193
CCT7	-2.11828	-9.26838	3.75185	0.000177073	0.055418	4	GAAACAGGTGAAACCCTACG;CTTATCTAAACTCCCCATCG;AGAGTCCATACAGTTGAGGT;ATGAGCTTGTCCATACCACG	-2.46;-2.45;-2.31;-1.26	671;696;938;5335	5.28E+00;4.81E+00;3.40E+00;1.51E+00	79821;84218;84460;84485	3.15E+00;3.04E+00;1.50E+00;1.37E-02	1.25635
PMVK	-2.11779	-9.2663	3.65269	0.000222492	0.055418	4	AAGGAGCAGTACGCTCAGGT;GGATGCCAGCACCTACAAAG;AGCTGGTGAGTGATACACGG;TTCTGCAGGAAGATTGTGGA	-2.67;-2.53;-2.27;-1.0	378;562;1004;8156	5.19E+00;4.08E+00;3.59E+00;1.76E+00	77000;84152;84594;84778	3.09E+00;2.50E+00;1.59E+00;7.71E-03	1.25635
CHKA	-2.11672	-9.26168	3.52195	0.000300643	0.0592825	4	TTCTCGCCGAGAGGTCGCTG;TGTGGAACTGGTCCTCGCGA;GTCATTGTGACAGAACACGA;GTAGCGGTCCTGTAATAAGG	-3.68;-3.64;-1.4;0.26	9;13;4318;63166	6.89E+00;3.37E+00;3.31E+00;5.19E-01	21990;80838;85143;85147	3.25E+00;1.86E+00;3.75E-01;1.63E-04	1.22707
BCL2A1	-2.109	-9.22835	3.79474	0.00016042	0.0546395	4	GAAGATGGCATTGTTAACTG;CAAGCCAAGCAAAACATCCA;GTGCTTGGATAAGTTTGATG;CAAGTGTATTGCCTCAGACA	-2.41;-2.29;-1.99;-1.75	759;969;1722;2530	6.11E+00;4.49E+00;3.12E+00;1.46E+00	82626;83434;84187;84397	3.99E+00;2.63E+00;1.36E+00;1.55E-02	1.26249
DOLPP1	-2.10252	-9.20037	3.74869	0.000178364	0.055418	4	GCTCCCGCTTGAATATAATG;ATAAACTGGGAGTGACTGGA;ACCTGCAGGATATTCGACGT;TGGTACAGCAGGTAGACCCT	-2.67;-2.05;-1.86;-1.83	377;1548;2162;2238	6.32E+00;4.20E+00;2.72E+00;1.76E+00	82918;82994;83608;84779	4.15E+00;2.44E+00;1.16E+00;7.69E-03	1.25635
PDRG1	-2.10183	-9.19738	3.58062	0.00026265	0.0562972	4	CTGGCGGACAAACGGCAGGT;TGAAGCTAGGCTTACCAGTG;CAAAAGGAATCGGAACCGGG;CCGAGGCGGAACGGGTGCTG	-2.76;-2.42;-2.36;-0.87	299;739;848;10104	5.41E+00;3.70E+00;3.35E+00;1.86E+00	75052;84308;84417;84857	3.24E+00;2.23E+00;1.47E+00;6.09E-03	1.24951
POLR1E	-2.09918	-9.18596	3.65654	0.000220526	0.055418	4	ACAGACAGACTTTCCTACGT;TGGATTCTGTAGCCTCCCAT;ACCATATGCACCGCGCCTGG;GAAGAGCGTCATACTCCACA	-2.98;-1.96;-1.93;-1.52	145;1814;1892;3582	5.51E+00;4.37E+00;2.58E+00;2.17E+00	81574;83264;83342;85011	3.55E+00;2.55E+00;1.10E+00;2.94E-03	1.25635
GTF3C4	-2.09789	-9.1804	3.37387	0.000422799	0.0644904	4	GGGCCGTGGACACCGACACG;AAATGAGCGGCCTTATAGTG;GTGTACTTGAACCCTCTCAG;AAACACATAGGACCCTCGTG	-4.36;-2.11;-1.01;-0.91	1;1410;7892;9396	4.33E+00;3.83E+00;2.80E+00;2.54E+00	75760;77264;83746;85155	2.32E+00;1.37E+00;1.20E+00;-0.00E+00	1.19051
PSMB6	-2.09571	-9.17101	3.68144	0.000208239	0.055418	4	ATGGCCGTGCAATTTGATGG;GTGTACTCGGTGCCTATGGG;CTGACTCCAGAACAACCACT;TATCGAGAAGACCTGATGGC	-2.69;-2.17;-2.01;-1.52	358;1241;1665;3583	5.50E+00;4.53E+00;2.91E+00;1.78E+00	81573;83491;83915;84798	3.55E+00;2.66E+00;1.25E+00;7.30E-03	1.25635
PSMB5	-2.08582	-9.12829	3.62224	0.00023865	0.055418	4	CTTTCTAGGCCTCTACTACG;TAATCTTAACAGTTTCGCCA;TGTATCAGTATAAAGGCATG;CCGCTATCGGTGAACCGGCG	-2.75;-2.64;-1.54;-1.41	304;423;3470;4225	5.22E+00;3.83E+00;3.59E+00;1.85E+00	80931;81686;84733;84852	3.33E+00;2.04E+00;1.71E+00;6.19E-03	1.25635
SF3A1	-2.08383	-9.11974	3.54791	0.000283197	0.0578648	4	AGGCATGGTAAGGGTCGTTG;CATCGGTAAGAAGATCGGCG;GGACACTCAAGTACAAGACA;GACTTCCAACCCAACGAGCA	-3.04;-2.61;-1.4;-1.28	127;464;4267;5104	4.89E+00;3.75E+00;3.32E+00;2.23E+00	80052;80889;84692;85029	3.09E+00;1.87E+00;1.67E+00;2.57E-03	1.23759
TUBB	-2.0833	-9.11745	3.69659	0.0002011	0.055418	4	AGACCTGAACCACCTCGTCT;TGTTGACGGCCAGCTTGCGG;CCTCATCGCAGGTCAGTCCG;GATCCACCAAGATAGCACGA	-2.39;-2.39;-2.38;-1.17	786;799;805;6104	5.48E+00;4.58E+00;3.29E+00;1.44E+00	79052;84351;84357;84370	3.28E+00;2.86E+00;1.44E+00;1.61E-02	1.25635
POLE4	-2.08178	-9.11087	3.37527	0.000421431	0.0644904	4	CTTCATTCTGGCACGCGCCG;AAGGCCTTGACTCGCGCCAG;GGACCCCGACGTGACTCTCG;AGCTCCGGGCGCACTCGTCG	-2.98;-2.68;-2.64;-0.02	146;363;426;46203	6.31E+00;3.97E+00;2.17E+00;1.06E+00	38953;84730;84793;85010	3.83E+00;1.77E+00;5.34E-01;2.96E-03	1.19051
FDXR	-2.08035	-9.10469	3.51528	0.000305295	0.0595952	4	CGCCGGGCAACTCCTCACCA;GTTTCTCGTAGATATCCACG;ACTGCTGCTTCGAACAGCCA;AAATCCGCAGGATCCAACAT	-3.19;-2.11;-1.79;-1.23	79;1389;2380;5543	4.75E+00;4.07E+00;2.81E+00;2.43E+00	79613;82776;83767;85077	2.99E+00;2.35E+00;1.21E+00;1.59E-03	1.22479
N6AMT1	-2.07919	-9.09969	3.65035	0.000223692	0.055418	4	CGATGTGTACGAGCCCGCAG;ACTTACATATACAAAGCCTG;GTGGAAATATGCCTCGAGGT;GGTGGAGTCACAACATAAGG	-2.62;-2.21;-1.96;-1.52	445;1140;1813;3570	5.51E+00;4.42E+00;2.98E+00;1.69E+00	81586;83343;84016;84711	3.55E+00;2.58E+00;1.29E+00;9.08E-03	1.25635
RAB1A	-2.07759	-9.09278	3.64057	0.000228787	0.055418	4	ACTTCTGATTGGCGACTCTG;CCTTCAATAATGTTAAACAG;ATACACAACTATGATGCCAT;AATGTCAACAAGTTGTTGGT	-2.53;-2.33;-2.15;-1.29	565;891;1279;5045	4.91E+00;4.88E+00;3.19E+00;1.58E+00	80111;83877;84265;84591	3.11E+00;2.88E+00;1.39E+00;1.15E-02	1.25635
OSGEP	-2.07284	-9.07229	3.40171	0.000396541	0.0640009	4	GATTGCATCGCATACACCAA;CAGTGGTTAACACCCAGCAA;GCAAAGTACTGGCGAACCCG;ATTACCCACAGCAATATCGA	-2.91;-2.52;-2.26;-0.6	185;589;1043;16472	5.14E+00;3.55E+00;2.85E+00;2.06E+00	68684;84113;84567;84971	3.06E+00;1.63E+00;1.57E+00;3.76E-03	1.19381
NHP2	-2.06669	-9.04573	3.72999	0.000186215	0.055418	4	GCAGAAGCAGATTCGGCGCG;AGGAGACACGTTACCCATTG;AAGCCAGAGGCTGCGCGATG;TCCCAGTTATGTGTGAAGAC	-2.49;-1.97;-1.97;-1.84	628;1790;1798;2202	6.35E+00;4.43E+00;2.60E+00;1.54E+00	82954;83358;83366;84528	4.17E+00;2.59E+00;1.10E+00;1.28E-02	1.25635
TRIAP1	-2.0652	-9.03931	3.5846	0.000260258	0.0562972	4	CGCCATGAACAGCGTAGGGG;TTTGCCGAGAAGTTCCTCAA;ACTGCTGGTAGCGCTTGAAG;GCTTGAAGAGGTCGGTGCAT	-2.61;-2.46;-1.83;-1.36	471;665;2227;4589	5.07E+00;4.16E+00;3.44E+00;1.66E+00	80567;82929;84491;84685	3.23E+00;2.41E+00;1.52E+00;9.61E-03	1.24951
CD2BP2	-2.06039	-9.01856	3.54962	0.000282083	0.0578648	4	AGTTGCCGTCTGCATCAAAG;GGGAGTGTATCAGGAGACAA;GAGCCGGTCAAGGCGCTGAG;GCCACCGTCAGACTCAGAGG	-2.6;-2.57;-1.93;-1.15	478;510;1913;6331	4.52E+00;4.35E+00;3.67E+00;1.66E+00	78825;83243;84646;84678	2.82E+00;2.54E+00;1.63E+00;9.76E-03	1.23759
SMS	-2.05901	-9.01259	3.31105	0.000488598	0.0680456	4	ACTTACTAACATCCCCACTG;CCAGCAACACCAATCCATGT;AAAGATGTACTGATTCTGGG;AAATACATGCGAAAAACGTG	-3.11;-2.41;-2.15;-0.57	100;760;1306;17618	4.85E+00;3.33E+00;2.74E+00;2.33E+00	67538;83850;84396;85056	2.86E+00;1.55E+00;1.46E+00;2.02E-03	1.1672
LSM11	-2.05783	-9.00753	3.47488	0.000335062	0.0610935	4	TGTTGAAGCAGGGCGCGTTG;ACTCCATCGTTGTATCCGGG;AGAACTTGTCAAATGCAACG;CTCAGGACCGGGTTACGGAG	-3.04;-2.69;-1.42;-1.09	125;357;4187;7005	4.34E+00;3.98E+00;3.35E+00;2.23E+00	78151;80969;84799;85031	2.69E+00;1.88E+00;1.78E+00;2.53E-03	1.21401
FAM50A	-2.05779	-9.00736	3.65276	0.000222455	0.055418	4	AGAGCCATCCCAGTAACTGA;CTCTGCACACTACGACGCTG;TGTGACCCTGAACGACATGA;GATGAAGCAGAGGATTGCTG	-2.45;-2.19;-2.12;-1.48	698;1199;1369;3824	5.39E+00;4.79E+00;2.94E+00;1.50E+00	81332;83787;83957;84458	3.46E+00;2.82E+00;1.27E+00;1.43E-02	1.25635
DDX39B	-2.05461	-8.99362	3.6202	0.000239775	0.055418	4	ACTGGTGATGTGTCACACTC;TGCCAGGCCAAGTCAGGCAT;ACTGCCCGCATATCGTCGTG;CCAGCCAATGGAGATCTTCG	-2.69;-2.13;-1.74;-1.67	362;1358;2566;2853	5.90E+00;3.97E+00;2.83E+00;1.77E+00	82303;82590;83798;84794	3.84E+00;2.29E+00;1.22E+00;7.38E-03	1.25635
TWNK	-2.05188	-8.98186	3.61613	0.00024203	0.055418	4	GCGAGGCCTGAAGCTACTAG;CACGGGCCCGCAAATACTGG;GTCCCTTCAAAAGACGATTG;AGAAGGGGTCCTACTCAGTG	-2.78;-1.94;-1.84;-1.65	280;1888;2208;2919	5.86E+00;4.17E+00;2.55E+00;1.89E+00	82237;82948;83268;84876	3.81E+00;2.42E+00;1.08E+00;5.70E-03	1.25635
PNKP	-2.05171	-8.9811	3.52146	0.000300981	0.0592825	4	CGGGTTTGAAGGGCGCACTG;CCTGCCATTCACCACACCAG;TCTTGTACCTAGAGATTCCG;CCTTGACGCAGGTTACCGAC	-2.67;-2.49;-1.87;-1.18	383;624;2096;6029	4.60E+00;4.24E+00;3.50E+00;1.75E+00	79127;83060;84532;84773	2.88E+00;2.46E+00;1.54E+00;7.81E-03	1.22707
GNB1L	-2.04981	-8.97292	3.3959	0.000401881	0.0641338	4	CAGCTCACTGACGTCTTGGA;GGAAGGTAGGAACGCTGTGG;TGTGCAGCCAGGTCACACAC;TGTCTGAACAGGTCGCTGCG	-3.37;-2.19;-1.64;-1.0	36;1202;2987;8053	4.10E+00;3.78E+00;2.94E+00;2.77E+00	77103;82169;83954;85120	2.51E+00;2.16E+00;1.27E+00;7.14E-04	1.19291
AIFM1	-2.04388	-8.94729	3.40247	0.000395845	0.0640009	4	AGACACTACGATTCAAACAA;AATGTGGCAAAACTTAATGA;ACCATGGAAAAAGTCCGACG;GAGAGCCAGAACCCCAAGTG	-2.91;-2.71;-1.74;-0.82	189;335;2569;11064	4.04E+00;3.97E+00;3.55E+00;2.05E+00	74092;82587;84821;84967	2.29E+00;2.12E+00;1.81E+00;3.84E-03	1.19381
INTS1	-2.03646	-8.9153	3.40855	0.00039035	0.0640009	4	TGTACATCGAAGACTCCCTG;TCAACGAGCTCTCCAACGCG;GCCCGAGACCTACTACAAGT;CTCCATTAAAGAGCCATCCG	-3.05;-2.53;-1.5;-1.07	122;574;3665;7151	4.30E+00;3.57E+00;3.52E+00;2.24E+00	78005;81491;84582;85034	2.66E+00;1.99E+00;1.58E+00;2.47E-03	1.19381
SMARCA5	-2.03617	-8.91404	3.66367	0.000216937	0.055418	4	CATCAGCCTTAATTCGACGG;TCTGTCCAATTCTATGTGCT;ACCGGGTCCTCCTTACACAA;CAGTTGTGTAATGTAGACTT	-2.37;-2.14;-1.91;-1.73	831;1333;1978;2579	6.08E+00;4.31E+00;2.85E+00;1.42E+00	82577;83178;83823;84325	3.97E+00;2.51E+00;1.22E+00;1.70E-02	1.25635
SEPHS1	-2.03408	-8.90501	3.53856	0.000289359	0.0585765	4	GTCAGGACAAGCACGTCACC;CAGTAATAAAATGACGGACA;GCAGGAACGTCTGTAACGGG;GATGGGATAAATGTAATCTG	-2.83;-1.98;-1.84;-1.49	242;1751;2222;3736	5.43E+00;4.16E+00;2.61E+00;1.95E+00	81420;82934;83405;84914	3.49E+00;2.41E+00;1.11E+00;4.92E-03	1.23228
YARS	-2.03326	-8.90148	3.57238	0.000267684	0.0565295	4	TGATCTGCTTGATCGGAAAG;GACACTAACCTTCTCTGCAA;ATCCTTCGAGATGAAAAATG;CTGCTTTGAGGGATCTGGGT	-3.04;-1.74;-1.68;-1.67	123;2548;2801;2868	5.89E+00;3.86E+00;2.30E+00;2.24E+00	82288;82355;82608;85033	3.83E+00;2.22E+00;9.62E-01;2.49E-03	1.24772
KANSL3	-2.02984	-8.88673	3.49067	0.000323097	0.0610935	4	ACTTACGTGACAGGCGACCA;GCATCCGGTCAATCAACGTG;CATCTTCGCCAGGACCGATG;ATCAGATGTCCCAATAGACG	-2.68;-2.57;-1.67;-1.2	369;506;2822;5812	4.66E+00;3.85E+00;3.68E+00;1.77E+00	79344;82334;84650;84787	2.93E+00;2.21E+00;1.63E+00;7.52E-03	1.21401
TXN2	-2.02863	-8.88152	3.36822	0.000428336	0.0644904	4	TGTCAATAGTGAGACACCAG;GTAACCAGGACTGTACTGTG;GAAGCCCTCTCAGAGTCGGT;CAGTAACACCCAGCCAAGCC	-3.19;-2.55;-1.32;-1.05	77;540;4817;7416	4.24E+00;3.62E+00;3.17E+00;2.44E+00	77740;80339;84616;85079	2.62E+00;1.77E+00;1.60E+00;1.55E-03	1.19051
ANAPC11	-2.02466	-8.86437	3.46762	0.000340704	0.0610935	4	GAACTGTGGCATCTGCCGGA;GTGAAGATCAAATGCTGGAA;GTTGGCTACCCAGAGCCAAG;GTAGCCAACGACGAGAACTG	-2.52;-2.44;-2.12;-1.01	578;715;1365;7936	4.79E+00;4.12E+00;3.38E+00;1.58E+00	77220;83791;84441;84578	2.83E+00;2.53E+00;1.49E+00;1.18E-02	1.21401
SLC7A1	-2.02438	-8.86317	3.48258	0.000329173	0.0610935	4	GACATGTGGTTGTACCTGTG;GCCATGGCATAGATAACTCG;GGAGGACTTCCGGAACACGT;GGGATGCAACGATGCCCACG	-2.73;-2.41;-1.6;-1.35	319;753;3190;4601	5.07E+00;3.69E+00;3.34E+00;1.83E+00	80555;81966;84403;84837	3.22E+00;2.11E+00;1.46E+00;6.50E-03	1.21401
DPM1	-2.01876	-8.83888	3.37691	0.000419847	0.0644904	4	CACGGGATGAAACATGCCAC;TGGAAGCCCAGATGGAACAA;TTCTCGCGCTCGTTGTACGT;ACTCGCTACAAAGGAAATGG	-2.73;-2.4;-2.07;-0.87	318;775;1500;10145	4.67E+00;3.70E+00;3.31E+00;1.83E+00	75011;83656;84381;84838	2.75E+00;2.23E+00;1.45E+00;6.48E-03	1.19051
SNF8	-2.01732	-8.83271	3.63058	0.000234111	0.055418	4	AGGCCAAGTACAAGGAGCGA;CAGAGGATCCACGCCAATGG;GGAGACTTCTATTACGAGCT;CTGGCCCTGAAGCACCGGAA	-2.43;-2.0;-1.83;-1.8	725;1678;2224;2355	6.23E+00;4.16E+00;2.65E+00;1.48E+00	82801;82932;83478;84431	4.09E+00;2.41E+00;1.13E+00;1.48E-02	1.25635
C10H15orf41	-2.01476	-8.82166	3.53108	0.000294388	0.0590477	4	TGGTAGGCGGCACAGACACT;CTAGGTATCTGAATGGAGTG;CTGTTATAAATAGTATGCTG;CTGCTGTTATGGACCACTGG	-2.8;-1.89;-1.8;-1.57	265;2029;2336;3332	5.63E+00;4.10E+00;2.49E+00;1.91E+00	81824;82820;83127;84891	3.64E+00;2.37E+00;1.05E+00;5.39E-03	1.2288
CHORDC1	-2.01293	-8.81376	3.10515	0.000784967	0.0769584	4	CTTACAGCAAGACCAACCCT;AACAGGGCTGTACGAAAGGA;GTACAACAGGGAAACACATG;ATAAACTTAAACTGTCATCG	-3.23;-2.91;-1.82;-0.09	68;183;2287;41727	4.56E+00;4.12E+00;2.50E+00;1.24E+00	43429;82869;84973;85088	2.39E+00;2.07E+00;6.20E-01;1.37E-03	1.11374
GTF3C1	-2.01038	-8.80274	3.15928	0.000692982	0.0747888	4	GGGGACATAGCGCTTCCACG;AGCTCTTCGTCCGACCGACA;ATAAGCTCTCGATTAAGCGG;CTGTGACCCCCATTACAACG	-2.95;-2.63;-2.21;-0.25	161;431;1163;32084	5.00E+00;3.82E+00;2.12E+00;1.70E+00	53072;83993;84725;84995	2.96E+00;1.70E+00;8.75E-01;3.27E-03	1.12616
ACO2	-2.00859	-8.79503	3.29864	0.000502756	0.0681276	4	TGGGGCACTTCAACTCCCAG;AGCGGGGCAAGACATACCTG;TCACCAACTCGGATGTCCAA;CCACTGTGACCATCTGATCG	-2.88;-2.49;-1.86;-0.81	218;631;2156;11273	4.20E+00;3.51E+00;3.49E+00;1.99E+00	73883;83000;84525;84938	2.44E+00;2.09E+00;1.54E+00;4.43E-03	1.16668
CMIP	-2.00569	-8.78251	3.55171	0.000280733	0.0578648	4	GAGTAACCCGAGCCGTTGGG;CCTTGAACGAGCTCAACGCG;GAGCTGTAAACAGTACTTCG;GGAACACGAGAACATCATCG	-2.51;-2.04;-1.87;-1.6	593;1580;2104;3183	5.71E+00;4.23E+00;2.70E+00;1.56E+00	81973;83052;83576;84563	3.70E+00;2.46E+00;1.15E+00;1.21E-02	1.23759
GRB2	-2.00518	-8.7803	3.5063	0.000311674	0.0602402	4	CAGCAAACAGCGGCATGACG;AGTTGAACTTGACCACCCAG;GAGCATCAGTACTTACCTTG;AAATACTTACTTGACGGAGA	-2.56;-2.1;-1.98;-1.38	528;1413;1731;4441	5.13E+00;4.48E+00;2.80E+00;1.61E+00	80715;83425;83743;84628	3.27E+00;2.62E+00;1.20E+00;1.08E-02	1.22011
TMED10	-2.00282	-8.7701	3.38752	0.000409715	0.0644904	4	CCTTGTGGATCTCCTCGCGG;TCCAAGGAGGATGCGACCAA;CGAGATCACCGACCAGTCTG;TCATGTCTAGGATCACGAGT	-2.8;-2.24;-1.88;-1.09	261;1083;2061;6953	4.35E+00;4.26E+00;3.02E+00;1.92E+00	78203;83095;84073;84895	2.70E+00;2.48E+00;1.31E+00;5.31E-03	1.19051
SLCO4A1	-2.00004	-8.75811	3.50292	0.00031411	0.0602402	4	ATCGGTGTAAATGTTCAGCA;TGTTCACAAAGAATCCACCC;CATTGCCAGCTCCTACGACG;CAACCACAGCTCAACGTGCA	-2.46;-2.31;-1.82;-1.41	672;933;2291;4203	5.23E+00;4.12E+00;3.15E+00;1.51E+00	80953;82865;84223;84484	3.34E+00;2.39E+00;1.37E+00;1.37E-02	1.22011
NARS2	-1.99371	-8.73081	3.40175	0.000396503	0.0640009	4	GAACATTAGTCCTACACCTG;GAGCCTTCAAGATCTCATGC;GGGGGTCCAGAGCGCGAACG;TCACATCCAATGACTGTGAG	-2.69;-2.27;-1.87;-1.14	354;1007;2086;6411	4.49E+00;4.24E+00;3.09E+00;1.78E+00	78745;83070;84149;84802	2.80E+00;2.47E+00;1.34E+00;7.22E-03	1.19381
COASY	-1.98876	-8.70945	3.44568	0.00035836	0.0626786	4	GCAACACCTTGTGGGCATTG;GCGAGGAGACCTATCGTGGG;GGAGGGTAAGTGGACGCCCA;GAAATCGAGAACTTCAAACG	-2.75;-2.09;-1.65;-1.47	305;1466;2931;3881	5.37E+00;3.80E+00;2.77E+00;1.85E+00	81275;82225;83690;84851	3.44E+00;2.18E+00;1.18E+00;6.21E-03	1.20288
POLR1A	-1.98844	-8.70807	3.45434	0.000351284	0.0619365	4	GCCGTTCCGGATACCTCCAG;GGTCAGGACTTACATCGAAG;TATCAAACACAATATTAACG;CTGCTACGAGATCTACGGTG	-3.0;-1.83;-1.6;-1.52	141;2253;3146;3543	5.52E+00;3.71E+00;2.40E+00;2.18E+00	81613;82010;82903;85015	3.56E+00;2.12E+00;1.01E+00;2.86E-03	1.20805
C25H16orf91	-1.9844	-8.69061	3.38397	0.000413075	0.0644904	4	CCAAATGACCAGAGCCATGA;GACTGCTTCACTGTCCAGCG;TCTGCTGGAGGAAAACCGAA;ATCATCCTCTTCGTCGCCCT	-2.77;-2.44;-1.47;-1.25	285;701;3837;5366	4.80E+00;3.46E+00;3.40E+00;1.88E+00	79790;81319;84455;84871	3.03E+00;1.95E+00;1.49E+00;5.80E-03	1.19051
MTR	-1.98152	-8.67817	3.36586	0.000430663	0.0644904	4	AGTTTCATCATAGTCACCGA;AAAGGTGACGTACACGACAT;TTGGAAGAGTCAATGCACAA;CCTTCACAAGAGCGTACTCA	-2.54;-2.31;-2.19;-0.89	557;931;1206;9742	4.95E+00;3.77E+00;3.15E+00;1.59E+00	75414;83950;84225;84599	2.93E+00;2.28E+00;1.37E+00;1.14E-02	1.19051
RTCB	-1.97746	-8.66068	3.02986	0.000933556	0.0817003	4	GTGTGTGTGATGATCCACAG;GAGGGTCAGGACTACCTGAA;GTTGGGTTTGACATTAACTG;TTAAGGAATGCCTGTCGAGG	-3.13;-2.39;-2.27;-0.13	97;795;1027;39693	5.16E+00;3.29E+00;2.34E+00;1.33E+00	45463;84129;84361;85059	3.07E+00;1.44E+00;6.65E-01;1.96E-03	1.08778
POLE	-1.97643	-8.65623	3.32751	0.000470422	0.0680456	4	CTTTGAGGTCAAACGCCGTG;CTGGATGCTGAGACCTACGT;TGTCTTCAATGAGCCCGATG;TGGTTCACGTAGAACACCCG	-2.66;-2.22;-2.17;-0.86	399;1124;1234;10345	4.92E+00;3.66E+00;2.99E+00;1.73E+00	74811;83922;84032;84757	2.91E+00;2.20E+00;1.30E+00;8.14E-03	1.1672
UROD	-1.97627	-8.65551	3.43116	0.000370547	0.0637894	4	GAACACATAGCCCAGCTCAG;ATGACATACATGGTTGAGGG;TCACTCGCTTGGACACATCA;AAGTTCACAGCAGGCTTCTG	-2.54;-2.35;-1.62;-1.39	547;853;3097;4358	5.16E+00;3.73E+00;3.23E+00;1.60E+00	80798;82059;84303;84609	3.29E+00;2.13E+00;1.41E+00;1.12E-02	1.19525
GTPBP6	-1.97282	-8.64062	3.58287	0.000261295	0.0562972	4	GGAGCTCTCGCTACACCATG;GTAGTGGGATACACAAACTG;GGTGTTTGACCGGTTCACCG;GTTCGCGACTCTCGACATCA	-2.13;-2.13;-2.09;-1.54	1349;1350;1452;3459	5.57E+00;4.71E+00;2.84E+00;1.22E+00	81697;83704;83806;83807	3.59E+00;2.77E+00;1.22E+00;2.77E-02	1.24951
PFN1	-1.97264	-8.63985	3.12711	0.000746265	0.0758865	4	CGAGTCCTTATAGCCCACGA;GCTCTTGGTACGAAGATCCA;CAGTACCGTGATGTTGACGA;CGTTCACGAAAAAACTTGAC	-2.94;-2.65;-1.84;-0.45	163;408;2196;22038	4.18E+00;3.87E+00;2.35E+00;2.12E+00	63118;82960;84748;84993	2.42E+00;1.72E+00;1.29E+00;3.31E-03	1.11984
COPB2	-1.97182	-8.63634	3.40623	0.000392433	0.0640009	4	AATTGTGAAAACAGGGCTGT;GAATTGGGTTGTAACAGGAG;TTCAGCACAATCCTAACGGG;AACTTGTGTACAGACACTGG	-2.57;-2.21;-1.81;-1.29	501;1148;2292;5091	4.89E+00;4.12E+00;2.97E+00;1.64E+00	80065;82864;84008;84655	3.10E+00;2.39E+00;1.29E+00;1.02E-02	1.19381
DNM2	-1.97117	-8.63354	3.6589	0.00021933	0.055418	4	GTTCAGGAATCGTCACTCGG;GCTCGAAGGGAAATCGCTCG;AGAACAAGCTACTCCCCTTG;CGGATCTACTCGCCACACGG	-2.11;-1.96;-1.92;-1.9	1403;1826;1948;1993	6.52E+00;4.33E+00;2.58E+00;1.20E+00	83163;83208;83330;83753	4.30E+00;2.52E+00;1.10E+00;2.88E-02	1.25635
KDSR	-1.96606	-8.61145	3.46827	0.000340196	0.0610935	4	CCTGCCCGGGGCGCACGTAG;GACATGCTTGTAAACTGTGC;CATGCGGCGTTCCTTCATGG;GCTATTGAGTGCTATAAACA	-2.41;-2.32;-1.61;-1.52	755;907;3132;3558	5.52E+00;3.72E+00;3.18E+00;1.46E+00	81598;82024;84249;84401	3.55E+00;2.12E+00;1.38E+00;1.55E-02	1.21401
VPS52	-1.9651	-8.60734	3.45809	0.000348262	0.0619028	4	GACCGCCTCCGAGTCAAGGT;GAGCCATGAACATTCGACTG;TGGCATCGTAACAGTCAACG;GGAAATCAGGGACGAGTACG	-2.44;-2.23;-1.7;-1.49	710;1107;2705;3735	5.43E+00;3.91E+00;3.01E+00;1.49E+00	81421;82451;84049;84446	3.49E+00;2.25E+00;1.30E+00;1.45E-02	1.20829
AK2	-1.96297	-8.59812	2.98081	0.00104517	0.0836888	4	GGAGTCTCCTAAAGGCGTCC;TCATCCGGAGAATCACAGGA;ATGGCTTCCCTCGGACCGTG;TGAAGGCGACTATGGATGCC	-3.31;-2.82;-1.98;0.25	48;251;1769;62648	4.46E+00;4.29E+00;2.65E+00;5.33E-01	22508;83387;84905;85108	2.61E+00;1.93E+00;3.76E-01;9.59E-04	1.07733
MVK	-1.96199	-8.59391	3.39998	0.000398121	0.0640009	4	TCTATAGGTAGCACTAGCAG;GTTTGGGATCTCCTCGCACG;GAGCACTCCGATACCAGCAA;AGCGCTCACTGCGAAGCACG	-2.54;-2.22;-1.76;-1.32	553;1123;2474;4815	4.99E+00;4.02E+00;2.99E+00;1.59E+00	80341;82682;84033;84603	3.17E+00;2.32E+00;1.30E+00;1.13E-02	1.19381
ERCC4	-1.96168	-8.59255	3.22376	0.000597367	0.0698408	4	TATGAAGTGTACACGCAAGG;CTGCGAGAGTACCTCACTGT;CCAGCACTAGGCACGCCGGG;CATTCGGTCAGAATTCAGGT	-2.63;-2.38;-2.23;-0.6	439;807;1098;16493	5.07E+00;3.28E+00;2.85E+00;1.69E+00	68663;84058;84349;84717	3.01E+00;1.63E+00;1.43E+00;8.96E-03	1.15589
ELP3	-1.96127	-8.59081	3.27522	0.000530621	0.0685589	4	GATGCCTGATCTGCCGAACG;GGCACGGATAGCTCGCATGG;TAATTGAAGCTCACGAACAG;AACCCATCAGAACCGCCAGT	-2.66;-2.61;-1.72;-0.85	389;465;2624;10370	3.95E+00;3.75E+00;3.66E+00;1.74E+00	74786;82532;84691;84767	2.27E+00;2.20E+00;1.67E+00;7.93E-03	1.16394
TOE1	-1.96093	-8.58932	3.29154	0.000511042	0.0681276	4	GGTCCTGGCAGCATGACACA;CTAGGTAGGAGGCCAGAAAG;GGATTCCTTGAGCGTACTGG;AGGTCAATATCATGGGACCG	-2.59;-2.47;-1.89;-0.9	490;656;2037;9599	4.27E+00;3.79E+00;3.46E+00;1.65E+00	75557;83119;84500;84666	2.49E+00;2.29E+00;1.52E+00;1.00E-02	1.16668
TMEM126B	-1.95809	-8.57708	3.25388	0.000557338	0.0685589	4	GCTGCGGAAGTGCCTAAGGT;AAGAAGCTTATAAGAAACTA;TCACTGATTGGCATAGCATG;ATTAGGACTTTAAATATATA	-2.78;-2.5;-1.65;-0.91	282;609;2946;9464	3.82E+00;3.80E+00;3.52E+00;1.88E+00	75692;82210;84547;84874	2.31E+00;2.17E+00;1.55E+00;5.74E-03	1.16394
CDK9	-1.95466	-8.56228	3.36219	0.000434318	0.0645952	4	CCAGCTTCAGAACCCCATCG;GCACCCCACAGATCAATGGG;GCTTCTAAAACACGAGAATG;AAGCTCGCTAAAATCGGCCA	-2.97;-1.91;-1.53;-1.41	153;1960;3535;4214	5.22E+00;3.56E+00;2.52E+00;2.15E+00	80942;81621;83196;85003	3.34E+00;2.02E+00;1.07E+00;3.10E-03	1.1898
PTPMT1	-1.95243	-8.55264	3.0307	0.000931746	0.0817003	4	GCAGCACGGTGGAATCGATG;CCAGGACGAGAACGTGCGCG;CAGCACGGTAGACATGACTG;CCGAGGTCGCGACGCTCGAG	-2.88;-2.76;-2.29;0.12	214;303;965;55087	5.24E+00;4.12E+00;2.00E+00;7.57E-01	30069;84191;84853;84942	3.12E+00;1.85E+00;4.18E-01;4.35E-03	1.08778
THG1L	-1.94998	-8.54205	3.37175	0.000424861	0.0644904	4	TAAAGGACTATCTCAGCTGG;GAGCAAATTCGAGTACGTGC;AACTGTAATGAACGAACTGG;AAGTAAGTTTATGACTCACG	-2.51;-2.46;-1.54;-1.29	604;676;3444;5059	4.91E+00;3.60E+00;3.43E+00;1.56E+00	80097;81712;84480;84552	3.10E+00;2.04E+00;1.51E+00;1.23E-02	1.19051
RRP1	-1.94654	-8.52723	3.38573	0.000411409	0.0644904	4	AGGATACTTACGTGCCTCTG;AGGCATCTTTGAAACAATCG;ACATCGTCGCCAGAACTCAG;TCTTCCCCAGACAAACCGAA	-2.52;-2.23;-1.64;-1.4	590;1110;2988;4282	5.19E+00;3.78E+00;3.00E+00;1.57E+00	80874;82168;84046;84566	3.32E+00;2.16E+00;1.30E+00;1.21E-02	1.19051
MRPS26	-1.94628	-8.5261	3.21032	0.000616137	0.070852	4	TTACCGGCAGTACCGCCAGA;GAATTCCGCAGGATCCACGG;CAGTTTCTGCTCCTCGCGCG;CAGACAGGAATTCGTGACCG	-2.93;-2.46;-1.5;-0.9	170;670;3677;9601	3.79E+00;3.51E+00;3.44E+00;2.10E+00	75555;81479;84486;84986	2.29E+00;1.99E+00;1.51E+00;3.45E-03	1.14965
SLC35B1	-1.94591	-8.52451	3.31249	0.000486977	0.0680456	4	GAGGGTTAGAGACAAGAGCT;GCTCCGAGTACGATCCACTC;GTTTGTCAACTACCCAACTC;TTTGGTCTTCATCCAATGTG	-3.33;-1.79;-1.35;-1.32	42;2385;4631;4856	4.98E+00;3.22E+00;2.71E+00;2.35E+00	80300;80525;82771;85114	3.16E+00;1.80E+00;9.88E-01;8.37E-04	1.1672
DPAGT1	-1.94505	-8.52081	3.25896	0.000550864	0.0685589	4	GAGTCCCAGGGAGTGATCAG;AGCAGGGATAAGGGTCACTG;CTAACCCACTTACTTCATGG;AGGCCAAGGATCGGGCGTAA	-2.9;-2.3;-1.45;-1.13	198;953;3971;6558	4.45E+00;3.41E+00;3.13E+00;2.03E+00	78598;81185;84203;84958	2.77E+00;1.93E+00;1.36E+00;4.02E-03	1.16394
SF3A2	-1.94432	-8.51765	3.46793	0.000340464	0.0610935	4	GGTGCCAGGTACTTACAAGT;CCCCACACAGGTGCCAAGCA;GACTACCCCGAGATTGCCGA;AGTTACCTTTGTAGCCCGGG	-2.29;-2.23;-1.72;-1.54	966;1111;2631;3453	5.57E+00;3.94E+00;3.00E+00;1.36E+00	81703;82525;84045;84190	3.59E+00;2.27E+00;1.30E+00;1.98E-02	1.21401
EEFSEC	-1.94281	-8.51115	3.29852	0.000502903	0.0681276	4	CTCATCCGGACCATCATCGG;GCCAAGTTCCACATCACCGT;ACATGAGGAACGGCCCCGAG;CAGGTATGACAGGTGCGCCG	-2.81;-2.28;-1.44;-1.23	255;980;4025;5491	4.76E+00;3.40E+00;3.11E+00;1.93E+00	79665;81131;84176;84901	3.00E+00;1.92E+00;1.35E+00;5.19E-03	1.16668
TOPBP1	-1.93873	-8.49351	3.5704	0.000268905	0.0565295	4	AGAAGACTTATTAACAGTGG;CAGCTAACAGTAAAGCATGG;ATACAAAATATGACTACTTG;GAGAAGTTGTAACAAACACA	-2.17;-1.9;-1.86;-1.82	1247;2004;2117;2257	6.31E+00;4.22E+00;2.50E+00;1.25E+00	82899;83039;83152;83909	4.14E+00;2.45E+00;1.06E+00;2.56E-02	1.24772
IARS	-1.93829	-8.49162	3.33213	0.000465449	0.0678407	4	ATGAGTGGAGTGTCTGACCT;CAAGTCGGGATTAACACACA;TTTGACTGTTGGTTCGAGAG;ATTCCTTTACAACGAGAACA	-2.7;-1.99;-1.83;-1.23	346;1706;2244;5530	4.75E+00;4.15E+00;2.64E+00;1.79E+00	79626;82912;83450;84810	2.99E+00;2.40E+00;1.12E+00;7.05E-03	1.16851
SEC22B	-1.93702	-8.48616	3.40049	0.000397656	0.0640009	4	TTTACATTGACAGTCGTGCT;ATATTGAAGAAGTGTTACAG;GTCCCCTACCAGATGCACCT;GAGTAGGGTCTAGACACAGT	-2.4;-2.11;-1.84;-1.39	770;1392;2201;4353	5.17E+00;4.17E+00;2.81E+00;1.45E+00	80803;82955;83764;84386	3.30E+00;2.42E+00;1.21E+00;1.58E-02	1.19381
POLG2	-1.93384	-8.47242	3.43813	0.000364646	0.0632719	4	GTAACTAACATAGTGCTCCA;TTCCGACAGATCTCTACCAG;AGGAGCCAATAGAAACCCTG;TCTGCTTAGTATCAGAAACA	-2.34;-2.01;-1.94;-1.45	886;1662;1883;3972	5.33E+00;4.37E+00;2.66E+00;1.39E+00	81184;83273;83494;84270	3.41E+00;2.55E+00;1.13E+00;1.81E-02	1.19879
SLC25A1	-1.92872	-8.45032	3.32394	0.000474306	0.0680456	4	GGGGACGTATCAAGGCCTCA;TGCGTCTTCACGTACTCGGT;TCACCGATGCCCCGGTAGCG;AATTCGAACGTCCCGAACCT	-2.54;-2.15;-1.82;-1.21	558;1287;2278;5690	4.70E+00;4.13E+00;2.88E+00;1.59E+00	79466;82878;83869;84598	2.95E+00;2.39E+00;1.24E+00;1.14E-02	1.1672
CDIPT	-1.9286	-8.44979	3.12358	0.000752342	0.0761502	4	AGACAATCCGAGCATAACCT;GGTGTAGTAGATGCGAAGCA;GTTGACCAGCAGACACATCG;TTTCTCAGGGACCCGGTTTG	-2.57;-2.51;-2.13;-0.51	515;608;1353;19665	4.80E+00;3.52E+00;2.55E+00;1.62E+00	65491;83803;84548;84641	2.83E+00;1.55E+00;1.42E+00;1.05E-02	1.11833
DDX46	-1.92744	-8.44478	3.24627	0.000567194	0.0685589	4	GATGTGGAGCAACAAGTGGT;TTAGACACATCATGGATCAG;TGGAGGGCATTACTGTCAAG;AACATGAGAAGTGTGAAAGG	-2.71;-2.34;-1.59;-1.07	343;873;3242;7150	4.30E+00;3.67E+00;3.21E+00;1.80E+00	78006;81914;84283;84813	2.66E+00;2.09E+00;1.40E+00;6.99E-03	1.16394
NSD2	-1.92729	-8.44415	3.19332	0.00064074	0.0715067	4	GGATGAACGGCAGCGCATCG;GCTGCTGAAGTACGATGTCG;TCCTCTAAGAGGTCAGAACG;AGCTCACGTTGACGTGCGCG	-2.67;-2.63;-1.62;-0.8	382;437;3086;11503	3.81E+00;3.74E+00;3.48E+00;1.75E+00	73653;82070;84719;84774	2.14E+00;2.07E+00;1.70E+00;7.79E-03	1.14565
FLVCR1	-1.92686	-8.44231	3.24662	0.000566729	0.0685589	4	AAACCACACTGAAGCGATGT;CTGGGCGCCTGGATCAAGTG;GTTCCTTATTGATTTCACAT;GTGTTGGGCACTAAAACTGG	-2.54;-2.45;-1.75;-0.96	548;690;2519;8625	4.00E+00;3.98E+00;3.41E+00;1.60E+00	76531;82637;84466;84608	2.43E+00;2.31E+00;1.50E+00;1.12E-02	1.16394
WDR77	-1.92516	-8.43495	3.09977	0.000794753	0.07757	4	CTGCTGAGGATGCCAAGTCA;AGGGGACCGAGGTATCCTAG;TGGTAGCAAAGACTTCTGGT;AGAGCAGAAACCTTCGTTGG	-2.86;-2.31;-1.87;-0.66	224;930;2114;14819	4.22E+00;3.16E+00;3.04E+00;1.98E+00	70337;83042;84226;84932	2.45E+00;1.76E+00;1.37E+00;4.56E-03	1.11031
MTHFD1	-1.92498	-8.43418	3.31101	0.000488641	0.0680456	4	GGGGCGATAGTCATCGACTG;AAGCACAACCACGATTGGGT;ATACCAACGATAGATTCCTG;CCACGCACATTAAGTTACCC	-2.43;-2.19;-2.03;-1.05	734;1194;1607;7376	4.58E+00;4.25E+00;2.94E+00;1.47E+00	77780;83549;83962;84422	2.69E+00;2.62E+00;1.27E+00;1.50E-02	1.1672
CIAO1	-1.92476	-8.43323	2.98497	0.00103521	0.0835155	4	CAGCCGAGACAAGAGTGTGT;AGGCCAGCAAAGTTCCCGCG;TGAAAATGAGGTCAAATCAG;TTGCATTTGGAAGAAGAATG	-2.82;-2.77;-1.92;-0.18	248;284;1928;36357	4.34E+00;4.18E+00;1.94E+00;1.48E+00	48799;83228;84872;84908	2.53E+00;1.88E+00;7.49E-01;5.05E-03	1.07823
DMAC2	-1.92188	-8.42082	3.19037	0.000645111	0.0715943	4	AGGCCCCGTTCAGAGATGCG;CGAGACACCAGTCATCCACG;GTGGCCCCGGTATGGAACAG;GAGCTTCCGGAACTCGAGAG	-2.93;-2.44;-1.29;-1.03	176;700;5061;7707	4.17E+00;3.40E+00;3.10E+00;2.09E+00	77449;80095;84456;84980	2.57E+00;1.73E+00;1.49E+00;3.57E-03	1.14512
MCMBP	-1.92096	-8.41683	3.0043	0.000990159	0.0824501	4	GGGTCCTGCATGTCTCGTGA;AGTGCCTGGAGAATCTATGT;TCGATATAAGTGTTCCGTGA;CTTAGTGCCAAGAATCCACG	-3.37;-3.11;-0.91;-0.3	35;101;9421;29590	5.08E+00;2.78E+00;2.32E+00;1.84E+00	55566;75735;85055;85121	2.33E+00;1.24E+00;9.61E-01;6.94E-04	1.08381
CFAP20	-1.91977	-8.4117	3.19588	0.000636966	0.0715067	4	TGCAGGACATGTGATATACG;TCATCTGTACCATGCCCATG;TCCTTCAATCTCTAGCACCA;ATGATAAGAACGTGCGTCGG	-2.78;-2.19;-1.75;-0.96	279;1209;2518;8677	4.00E+00;3.97E+00;2.93E+00;1.89E+00	76479;82638;83947;84877	2.42E+00;2.31E+00;1.26E+00;5.68E-03	1.14565
CTU2	-1.91934	-8.40983	3.34464	0.000452234	0.0668054	4	TCTTGGCAGAATCTCGACTC;GGCCACATGGAGAATCAAGT;GCATGCACTGGGCACCAACG;GGCTTCTCAGACGAGCGACA	-2.49;-2.24;-1.52;-1.42	625;1073;3549;4155	5.25E+00;3.56E+00;3.03E+00;1.54E+00	81001;81607;84083;84531	3.36E+00;2.02E+00;1.31E+00;1.28E-02	1.17519
CCDC47	-1.91423	-8.38778	3.17735	0.000664737	0.0726658	4	CCAGTGAGTGATCAAGTGGT;GGCCTGGTTTAACACTCACA;AGAAGTCACAGACGGAATGA;CTGCACACCTCCAGAACAGT	-2.57;-2.51;-1.77;-0.81	507;594;2464;11291	4.03E+00;3.54E+00;3.51E+00;1.63E+00	73865;82692;84562;84649	2.32E+00;2.09E+00;1.56E+00;1.04E-02	1.13867
GTF3C2	-1.91104	-8.37402	2.96966	0.00107237	0.0847322	4	ACGTTGTACAGAAAACAGCG;GTTCGGGGAATGGCTCACAA;TTGCTGCAATACTCACCTAG;AGAAGGGGATAACACCGCAC	-2.97;-2.24;-2.09;-0.34	150;1078;1453;27152	4.71E+00;3.03E+00;2.15E+00;1.99E+00	58004;83703;84078;85006	2.77E+00;1.31E+00;1.05E+00;3.04E-03	1.07195
H2AFX	-1.90949	-8.36735	3.29188	0.000510644	0.0681276	4	CGGCGCGCCGGTCTACCTGG;CCCGCGACAACAAGAAGACG;GCTCCAGGATCTCAGCGGTG;CGCCCACCCTCTCGGCGTAG	-2.52;-2.01;-1.96;-1.15	583;1659;1836;6281	4.53E+00;4.41E+00;2.66E+00;1.57E+00	78875;83320;83497;84573	2.83E+00;2.57E+00;1.13E+00;1.19E-02	1.16668
MRPL43	-1.9094	-8.36696	3.305	0.00049545	0.0681276	4	GGAGAGCCTCAATTGCAAGT;GTTCACATATATGACGACCC;CGGTATTCGGCCACTACTCT;CTGACGAGTGTCCTGCACAA	-2.74;-1.82;-1.76;-1.32	313;2283;2501;4829	4.99E+00;4.01E+00;2.39E+00;1.84E+00	80327;82655;82873;84843	3.16E+00;2.31E+00;1.01E+00;6.38E-03	1.16668
NDOR1	-1.90869	-8.36388	3.46843	0.000340072	0.0610935	4	AGTTCAAAGAAGGAGCGGCG;AGCAAAGTCCATCTGACGGA;TCAGCAATCAGAGGGTCACG;GCACAAACAAATATCACCAG	-2.15;-2.03;-1.81;-1.64	1283;1610;2313;2954	5.84E+00;4.11E+00;2.69E+00;1.24E+00	82202;82843;83546;83873	3.79E+00;2.38E+00;1.15E+00;2.64E-02	1.21401
RPS25	-1.90825	-8.36196	3.25807	0.000551985	0.0685589	4	TCTGAGAGACTGAAGATTCG;GGAGTTATAAGCTTATAGTT;GAAGAAAGATGCCGGAAAGT;GGTGAGCAGAAGTGGTCCAA	-2.85;-1.94;-1.56;-1.28	232;1881;3360;5116	4.89E+00;3.63E+00;2.55E+00;1.97E+00	80040;81796;83275;84924	3.09E+00;2.06E+00;1.08E+00;4.72E-03	1.16394
SACM1L	-1.90547	-8.34999	3.31916	0.000479558	0.0680456	4	TACAGCCATGTAATACCGGA;CCTGATCATTCCGTTCCCCA;GGTGTGCGCTATTATGTGAG;GGTCTCGTAACCGCTGAAGG	-2.48;-2.01;-1.82;-1.31	643;1644;2270;4940	4.95E+00;4.13E+00;2.67E+00;1.53E+00	80216;82886;83512;84513	3.13E+00;2.39E+00;1.14E+00;1.31E-02	1.1672
ARL2	-1.90355	-8.34169	3.31116	0.000488474	0.0680456	4	AGTCCCTGCGGTCCTACTGG;TCAAGACCTTGGAGCACCGA;GACACCATCTCCCCCACACT;CTGAACATTTGGGATGTGGG	-2.4;-2.13;-1.84;-1.24	782;1344;2198;5425	4.78E+00;4.17E+00;2.84E+00;1.45E+00	79731;82958;83812;84374	3.01E+00;2.42E+00;1.22E+00;1.60E-02	1.1672
NOC2L	-1.90206	-8.33528	3.25153	0.000560362	0.0685589	4	AAATGTATATCACATACGTG;GATGCAGCCGATGACAACCT;AGTTGTACAGGCGTTCCGAG;GCAACGCCATGACAACACGC	-2.73;-1.87;-1.85;-1.15	322;2094;2168;6290	4.53E+00;4.19E+00;2.46E+00;1.83E+00	78866;82988;83062;84834	2.83E+00;2.43E+00;1.04E+00;6.56E-03	1.16394
PSMG4	-1.90108	-8.33105	3.41464	0.000384913	0.0640009	4	CCGCGCGCTGAAGTTGTGCA;TGGTGTCAGACGTGTCCCCG;TCGTCCACTTCCACGTGATG;TAAGCGCTGGGCGAGACCGG	-2.15;-2.06;-1.99;-1.4	1278;1543;1702;4293	5.19E+00;4.51E+00;2.72E+00;1.24E+00	80863;83454;83613;83878	3.31E+00;2.64E+00;1.16E+00;2.62E-02	1.19381
BAP1	-1.89719	-8.31424	3.21294	0.00061243	0.0708443	4	GGAAGATGAATCCATACACG;AGAATGGCCTTAGTGCTGTG;TCCAGGGAGCAACATCAATG;GAACCGTCAGACCGTACTGG	-2.93;-1.96;-1.51;-1.19	172;1817;3623;5881	4.64E+00;3.53E+00;2.58E+00;2.10E+00	79275;81533;83339;84984	2.91E+00;2.00E+00;1.10E+00;3.49E-03	1.1497
ZBTB8OS	-1.89472	-8.30359	3.08768	0.000817187	0.0780181	4	TGATGAATTCTTCATACCCC;AAGAGATTACAATTTGACTG;ACAATAGAAGTAGAAACCCA;TTGGTTACATGACAGATACT	-3.07;-2.16;-1.47;-0.88	114;1271;3875;9857	3.75E+00;3.44E+00;2.89E+00;2.27E+00	75299;81281;83885;85042	2.26E+00;1.95E+00;1.24E+00;2.31E-03	1.1078
EMC1	-1.89408	-8.30083	3.13757	0.000728503	0.0753607	4	GAACATTGTCAAGTTTAACG;GCCTGGAACAGAATGGCACG;GCCATGCTGCTCTACGGACA;CATGACCTGTCGGAACGAGG	-2.49;-2.37;-1.98;-0.74	636;824;1757;12798	4.46E+00;3.29E+00;3.26E+00;1.53E+00	72358;83399;84332;84520	2.61E+00;1.94E+00;1.43E+00;1.30E-02	1.12285
PFDN6	-1.89006	-8.28348	3.21337	0.000611832	0.0708443	4	AGCTCCTGTTTGACCAACAC;CTTGCTGGATGGATCCAACG;TGAGTAAATCCATGTCAGGG;AACAGAAAATAATATCGTGA	-2.55;-2.07;-1.9;-1.04	530;1511;2001;7564	4.30E+00;4.21E+00;2.74E+00;1.61E+00	77592;83155;83645;84626	2.59E+00;2.50E+00;1.17E+00;1.08E-02	1.1497
RBFA	-1.88829	-8.27585	2.94863	0.00112557	0.0860518	4	GGAGGAGCGCTGCGCACATG;TCCTGAACAAACACTATGGG;GTGCGTTCTGAGCTTCGGAG;CTTCGTCAGGAACTCCAACT	-3.78;-1.79;-1.6;-0.38	5;2374;3157;25398	3.71E+00;3.63E+00;2.36E+00;2.10E+00	59758;81999;82782;85151	2.12E+00;1.13E+00;9.90E-01;8.16E-05	1.06524
FNTB	-1.88742	-8.27207	3.27183	0.000534775	0.0685589	4	TACTCGCTGAAGCAACCCGA;CCAAAGCCAGACTCACTCTG;GCACTGCTGAATGGATCGCA;GCTGTGCATCATTGGCACCG	-2.55;-2.15;-1.44;-1.41	545;1285;4043;4222	5.22E+00;3.39E+00;2.88E+00;1.60E+00	80934;81113;83871;84611	3.33E+00;1.91E+00;1.24E+00;1.11E-02	1.16394
VRK1	-1.88506	-8.26191	3.1074	0.000780908	0.0769054	4	CATGAGCATGAGTATGTACA;GCAGATGGCCACTAAGCCAC;CTGGGCAGTATCGATAAGCA;ACCAGCATCGACGCGCACAA	-2.95;-2.76;-0.93;-0.9	162;292;9060;9631	4.16E+00;3.79E+00;2.37E+00;2.12E+00	75525;76096;84864;84994	2.29E+00;1.87E+00;1.27E+00;3.29E-03	1.11404
DKC1	-1.87794	-8.23116	3.29415	0.000507988	0.0681276	4	TGCACAATGCTATCGAAGGG;GCGCTACGAGGACGGCATTG;CATCATGCATCGTCACCATG;CAACTCCCAACAACAAACCA	-2.69;-1.72;-1.68;-1.43	356;2648;2795;4110	5.27E+00;3.86E+00;2.26E+00;1.78E+00	81046;82361;82508;84800	3.37E+00;2.22E+00;9.47E-01;7.26E-03	1.16668
GINS2	-1.8777	-8.23016	3.41026	0.000388809	0.0640009	4	GATTCGAGATCATGAACGAA;CGGCGGTTCTCACCCCGATG;ACAGAGGTACCTGCACCGGT;CCGCCTGAATGGATGGACGT	-2.08;-2.05;-1.82;-1.56	1486;1565;2255;3370	5.61E+00;4.14E+00;2.71E+00;1.18E+00	81786;82901;83591;83670	3.62E+00;2.40E+00;1.16E+00;3.06E-02	1.19381
SMC5	-1.87627	-8.22399	3.18654	0.000650816	0.0718491	4	GCAGCCTTAAATATTCAAGT;TTATCGGAGCTAATGGAACA;TTTGTAATGGCATCAATTTG;GGTAACTCATGACAGGGTCA	-2.56;-2.25;-1.56;-1.12	520;1050;3346;6603	4.44E+00;3.63E+00;3.05E+00;1.62E+00	78553;81810;84106;84636	2.76E+00;2.07E+00;1.32E+00;1.06E-02	1.14358
PTBP1	-1.87185	-8.20488	2.97929	0.00104884	0.0836888	4	CCAGGCATTGCTGCAATACG;TGCCCGGCGATGTCACCGAG;CATGGTGAACTACTACACGT;TGCCGACGGAATAGCCAGAG	-2.52;-2.4;-2.24;-0.33	592;780;1066;27977	5.11E+00;3.31E+00;1.93E+00;1.56E+00	57179;84090;84376;84564	3.04E+00;1.45E+00;1.02E+00;1.21E-02	1.07733
SLC25A32	-1.87082	-8.20043	2.96273	0.0010896	0.0847757	4	TGTGATGTTCCAAACAACCC;GTGTTGTTAATGCTTCACAG;CGGATCTTCACGAGGTCAAG;TGGAAACTTGATGGACTACG	-2.85;-2.15;-1.96;-0.53	233;1300;1815;19103	4.42E+00;2.87E+00;2.60E+00;1.96E+00	66053;83341;83856;84923	2.58E+00;1.46E+00;1.23E+00;4.74E-03	1.07173
XRN2	-1.86664	-8.1824	3.19311	0.000641052	0.0715067	4	GATCAGCTATGTAATAGCGA;GGTCACCGCCACATACCTCA;GGTTAACATATACAAAAATG;TAGACCAGCACCAAAAAACG	-2.58;-2.09;-1.61;-1.19	496;1457;3142;5866	4.65E+00;3.71E+00;2.77E+00;1.64E+00	79290;82014;83699;84660	2.91E+00;2.12E+00;1.19E+00;1.01E-02	1.14565
CAD	-1.86122	-8.15903	3.14825	0.000710797	0.0749062	4	TGGCTTTGCCTCTAACAAAG;GAACGTGGCCTACACCGATG;CATGGGGTGTTCGAAAGGTG;GTCCAAAGCAAGGATCCGAG	-2.78;-1.84;-1.76;-1.07	281;2203;2495;7252	4.28E+00;4.01E+00;2.42E+00;1.88E+00	77904;82661;82953;84875	2.65E+00;2.31E+00;1.02E+00;5.72E-03	1.12548
NLE1	-1.85901	-8.14948	3.0073	0.000983331	0.0824501	4	GCTGTCCTTACTTTCCCGTG;CGAACCCTGAAGATAGCTTG;ACGCCACACTTCACATGCCA;TGGCCACGTAGCGACACTCG	-3.07;-2.46;-1.01;-0.9	111;679;7952;9618	3.79E+00;3.43E+00;2.53E+00;2.28E+00	75538;77204;84477;85045	2.29E+00;1.51E+00;1.37E+00;2.25E-03	1.08381
WDHD1	-1.85624	-8.13752	3.02574	0.000942458	0.0817003	4	GTGATGGATCTGTCAAAGTG;GGAAATCGAGAACCTTTGCA;GGAGATGATACAAGTAATGT;TGTTTAATAAGTGTGTTGCA	-3.16;-2.17;-1.09;-1.01	89;1253;6930;7949	4.12E+00;2.90E+00;2.70E+00;2.38E+00	77207;78226;83903;85067	2.53E+00;1.47E+00;1.25E+00;1.80E-03	1.08778
EFTUD2	-1.85319	-8.12434	2.96572	0.00108212	0.0847757	4	ACATCATGGACACTCCAGGT;TTATAGTAAGCATCCGTGGG;GAACACGGTTCACTTCGATG;ATCGAGCACACCTATACCGG	-3.07;-2.14;-1.46;-0.74	112;1324;3895;12800	3.44E+00;3.29E+00;2.85E+00;2.28E+00	72356;81261;83832;85044	1.94E+00;1.94E+00;1.23E+00;2.27E-03	1.07173
PCYT1A	-1.85047	-8.11262	3.22788	0.000591731	0.0695538	4	AATACATACCTCATTGTGGG;TTACTTACAATTGCACAGCG;ACTATGATGTGTATGCCAGG;TGATGTTTATAAGCACATCA	-2.43;-1.93;-1.75;-1.29	729;1908;2525;5078	4.90E+00;4.00E+00;2.54E+00;1.48E+00	80078;82631;83248;84427	3.10E+00;2.30E+00;1.08E+00;1.49E-02	1.15768
XRCC4	-1.84996	-8.11044	2.80576	0.00156403	0.0934437	4	ATTGGAATGATATTCAAGGA;GAAGGAACCAAGCCTGAACT;GTTGCTTGGGAGAAAACACT;TTAAACTTGTATGTGTCAGT	-2.93;-2.61;-1.64;-0.22	173;459;2978;34228	3.78E+00;3.76E+00;2.09E+00;1.58E+00	50928;82178;84697;84983	2.17E+00;1.67E+00;8.09E-01;3.51E-03	1.02945
HSD17B10	-1.84884	-8.1056	3.26137	0.000547816	0.0685589	4	AACCCCACTTACGTCGGCTG;GATGTGGCAGTCAACTGTGC;TATTGATGATGACCCCACGT;CTGGTTGCCTTAATAACCGG	-2.24;-2.12;-1.71;-1.32	1075;1370;2655;4850	4.98E+00;3.93E+00;2.82E+00;1.31E+00	80306;82501;83786;84081	3.16E+00;2.26E+00;1.21E+00;2.20E-02	1.16394
FEN1	-1.8482	-8.10281	2.83979	0.00144612	0.0916424	4	TTGCCATCAAAGACGTACAC;GACTACTGTGAGAGCATCCG;GGCTGGCAAAGTCTACGCCG;AGGTGGAAAAGTTTACGAAG	-2.83;-2.36;-1.87;-0.33	243;851;2090;27847	4.24E+00;3.23E+00;1.95E+00;1.94E+00	57309;83066;84305;84913	2.46E+00;1.41E+00;1.03E+00;4.94E-03	1.0379
YBEY	-1.84524	-8.09005	3.04841	0.000894513	0.0812573	4	TGTCGACGCAGACAACCCCC;GCTGTCCTTCCCGTTTCACG;GGAAGATAAACTCCACGCCC;CATCTGGAAAGTCGGGCTGG	-2.56;-2.09;-1.98;-0.76	525;1462;1766;12363	4.46E+00;3.35E+00;2.77E+00;1.62E+00	72793;83390;83694;84631	2.61E+00;1.98E+00;1.19E+00;1.07E-02	1.09014
RPE	-1.84453	-8.08698	3.04381	0.000904042	0.0816356	4	TTCTACCACAGGGTGACCAA;AGGTTCCACTGTCATAACCA;CTTGAGGCTACTGACAACCC;ACTTACCAAAGAAAGGGTCC	-2.41;-2.21;-2.13;-0.64	768;1156;1354;15582	4.80E+00;2.97E+00;2.95E+00;1.45E+00	69574;83802;84000;84388	2.83E+00;1.70E+00;1.28E+00;1.57E-02	1.08812
CARS2	-1.84261	-8.0787	2.91081	0.00122798	0.0868842	4	CAGCTGGACATCCATTCGGG;GATAATCAGACGCGCCAACG;TCAGATTTGATATAATTCGG;CGCAGCCATCGACTATAGCG	-2.74;-2.49;-1.62;-0.52	312;630;3093;19287	3.73E+00;3.49E+00;2.58E+00;1.84E+00	65869;82063;84526;84844	2.13E+00;1.54E+00;1.44E+00;6.36E-03	1.06106
NDUFAF8	-1.84244	-8.07797	2.77929	0.00166229	0.0951177	4	CCCGAGTGTCTAGCTGCCTG;CACAGGCAGCTAGACACTCG;CGCCTGCACGCACCTGCCGT;TCGGGGAACGGAGCTGTGTG	-3.37;-2.66;-1.88;0.53	37;398;2068;75206	4.25E+00;3.89E+00;2.76E+00;2.16E-01	9950;83088;84758;85119	2.47E+00;1.74E+00;4.92E-01;7.35E-04	1.02174
ELP5	-1.84157	-8.07423	3.15357	0.000702144	0.0748827	4	GGCTGCTCAACGCTCCCAAG;GTGATGCAGCAACCAGCTGA;TTGTCAAGAAATCTGCGTTG;CTCTCAGCTGGTCAAAACCT	-2.97;-1.73;-1.36;-1.31	151;2576;4585;4939	4.95E+00;3.23E+00;2.29E+00;2.15E+00	80217;80571;82580;85005	3.13E+00;1.81E+00;9.57E-01;3.06E-03	1.12562
NHLRC2	-1.83907	-8.06342	2.83052	0.00147733	0.0920198	4	CTGATCATACTCGGACCCCG;AAATAACGCGTACCCGCACA;GTTTCCTGGCAAAATAACAG;GAAGTGCTCTCGTTACCATG	-2.65;-2.4;-2.33;0.03	405;771;894;49626	5.34E+00;3.32E+00;1.73E+00;9.38E-01	35530;84262;84385;84751	3.19E+00;1.45E+00;4.81E-01;8.26E-03	1.03612
NDUFAF3	-1.83891	-8.06273	3.1483	0.000710727	0.0749062	4	TCCCGTTGACCACGAAGCCG;CTGCGCGCTCCTCCCACAGT;CCTCCTTCAATACCTATCCG;CTGTCGATGTACATGGCGAG	-2.84;-1.78;-1.47;-1.27	241;2421;3862;5206	4.86E+00;3.45E+00;2.34E+00;1.95E+00	79950;81294;82735;84915	3.07E+00;1.95E+00;9.82E-01;4.90E-03	1.12548
POLR3F	-1.83491	-8.04549	3.04985	0.000891559	0.0812573	4	ACTAGTGTATCAGATCATAG;CGCATATAGAAGCCCAACAG;TGACATAATTCTATAATCCT;TATCAAAGCCGTTAAGTCTG	-2.67;-1.97;-1.83;-0.86	373;1784;2230;10219	4.16E+00;3.68E+00;2.60E+00;1.76E+00	74937;82926;83372;84783	2.41E+00;2.22E+00;1.10E+00;7.61E-03	1.09014
POLE3	-1.83236	-8.03448	3.07584	0.000839772	0.0791376	4	TCGTGCTGTACGCCACATCC;CCGTTAAAAGAAGCTCTGGA;GTACAGCACGAAGACGCTGG;CAGCGATGTGCTGTCAGCCA	-2.78;-2.22;-1.17;-1.16	277;1131;6079;6182	4.56E+00;2.99E+00;2.87E+00;1.89E+00	78974;79077;84025;84879	2.85E+00;1.58E+00;1.29E+00;5.64E-03	1.10162
MOGS	-1.83083	-8.02786	2.71255	0.00193841	0.0987865	4	TGTTACCACATAGAAGAACA;CCAGCTGGTGATCCAACGGT;GGGACGACAGAGGCCCAAGT;GTCACCACCATCTAGCATGT	-3.14;-2.5;-1.51;-0.17	95;610;3618;37013	3.53E+00;3.52E+00;2.35E+00;1.45E+00	48143;81538;84546;85061	2.00E+00;1.55E+00;7.31E-01;1.92E-03	1.0053
ATP6V0C	-1.83038	-8.02591	4.30888	4.91042e-05	0.0412909	6	CTCACCGCTGAAGACCATGG;CTCTGGCCGCATGACAGACA;GCTGGGCGCAGGCTTGAGTG;GCCTACGGTACAGCCAAGAG;CATTCAGGGAGTTGGCAATG;CGAAAAAGGAAGCGTACTCG	-2.5;-1.96;-1.92;-1.72;-1.6;-1.28	619;1802;1952;2626;3159;5115	7.33E+00;6.39E+00;4.90E+00;3.65E+00;2.21E+00;1.38E+00	80041;81997;82530;83204;83354;84537	5.36E+00;4.58E+00;3.27E+00;2.14E+00;9.43E-01;1.90E-02	1.38415
RPL27A	-1.82895	-8.01974	3.00845	0.000980726	0.0824501	4	CGGAAACACCCGGGAGGCCG;AATTTATCAAGGTTGACAGT;GGAAACAGCACTTACCGATG;CCAAAGTATCCTGGGTGACT	-3.3;-1.79;-1.25;-0.97	49;2369;5340;8502	4.00E+00;3.03E+00;2.64E+00;2.36E+00	76654;79816;82787;85107	2.45E+00;1.68E+00;9.90E-01;9.80E-04	1.08381
CDK1	-1.82677	-8.01034	3.30095	0.000500089	0.0681276	4	AGCTCGCTACTCAACTCCAG;TATTAGAGTATATACACATG;ACCCTTATACACAACTCCAT;CTCTAGAAGAGTTCTCCACA	-2.33;-1.72;-1.66;-1.6	904;2627;2898;3148	5.73E+00;3.82E+00;2.27E+00;1.39E+00	82008;82258;82529;84252	3.71E+00;2.19E+00;9.50E-01;1.85E-02	1.16668
DNLZ	-1.82521	-8.0036	3.11423	0.000768726	0.0769054	4	CCAGCTTGTCTACACCTGCA;CACATCATCGCCGACAACCT;TCCAAGCTCGCCTATCACCA;CGCGCGCAGCTCAACAGTAT	-2.52;-2.22;-1.37;-1.19	582;1116;4534;5883	4.64E+00;3.24E+00;3.00E+00;1.57E+00	79273;80622;84040;84574	2.91E+00;1.82E+00;1.30E+00;1.19E-02	1.11404
MRPL28	-1.82438	-8.00003	3.07951	0.0008327	0.0788109	4	TTTGGAATGGACCTGAAGCG;CAGATACGTCAACAACGACA;GATGTAGAAGTCAAACCCGT;TATTCCCGTTCACTACCCCC	-2.53;-2.21;-1.5;-1.05	563;1142;3653;7449	4.23E+00;3.52E+00;2.98E+00;1.59E+00	77707;81503;84014;84593	2.61E+00;2.00E+00;1.29E+00;1.15E-02	1.10341
TRAIP	-1.8198	-7.98025	3.12006	0.000758466	0.0764163	4	GGCCAAGCAAGCACGAGAGG;GACGTGGCCGCCATCCATTG;GGTTTGAGACAGCACCAAGT;GGATGAGCGCAACGCCACTG	-2.74;-1.82;-1.48;-1.24	317;2268;3766;5459	4.77E+00;3.48E+00;2.39E+00;1.83E+00	79697;81390;82888;84839	3.01E+00;1.97E+00;1.01E+00;6.46E-03	1.11681
NOP10	-1.81762	-7.97086	3.03987	0.000912279	0.0816356	4	AGAGCGGGTCTACACGCTGA;ACCTCAACGAGCAAGGAGAG;TGGGGAGAATCGAGCAGGGT;TTTGGGACAACAGACGTGCT	-2.52;-2.23;-1.58;-0.94	588;1103;3281;8893	3.92E+00;3.66E+00;3.01E+00;1.57E+00	76263;81875;84053;84568	2.39E+00;2.08E+00;1.30E+00;1.20E-02	1.08812
TUFM	-1.81719	-7.96899	3.1747	0.000668799	0.072746	4	CCGAGGTATCACAATCAATG;GTGACAGGCACGCTCGAACG;GACAAGCCCCATGTGAACGT;GGCCCGGCACCACTATTGCA	-2.59;-1.77;-1.5;-1.4	483;2459;3652;4268	5.20E+00;3.52E+00;2.33E+00;1.65E+00	80888;81504;82697;84673	3.32E+00;2.00E+00;9.76E-01;9.86E-03	1.13819
DARS	-1.81678	-7.96721	3.14265	0.000720029	0.0749618	4	TTACCATTACCATGAAGTTG;GATTTGACAGTGCAAAAAGC;ATATGACACAGTAAATACAT;CGATGCTGTTCGGCCTGAAG	-2.23;-2.2;-1.78;-1.06	1109;1175;2411;7330	4.26E+00;4.05E+00;2.95E+00;1.30E+00	77826;82745;83981;84047	2.63E+00;2.34E+00;1.28E+00;2.28E-02	1.12516
RPS27	-1.81521	-7.96047	2.79393	0.00160718	0.0939514	4	ACAAGACTACTGTTTGTGCA;TTGTGCATGGCTAAAGACGG;AGCCTACAGGAGGAAAAGCG;CTGCCTCTGTTAGCTCGCAA	-2.77;-2.19;-2.0;-0.3	289;1196;1689;29366	4.52E+00;2.94E+00;1.87E+00;1.85E+00	55790;83467;83960;84867	2.65E+00;1.27E+00;9.69E-01;5.89E-03	1.0271
COX14	-1.81141	-7.94407	2.77864	0.00166479	0.0951177	4	CACAGTGAGGAGCATCATGG;GGTAACCCCCGTACACAGTG;GCCAAGCAACTAGCTGACAT;GCCAATGTCAGCTAGTTGCT	-2.64;-2.63;-1.76;-0.22	422;442;2515;33748	4.00E+00;3.80E+00;1.71E+00;1.61E+00	51408;82641;84714;84734	2.31E+00;1.69E+00;8.23E-01;8.61E-03	1.02174
MRPS23	-1.81126	-7.94342	2.96864	0.00107487	0.0847322	4	ACTTCAAGTCTACCTGTCAA;ACGCTCTAATCTGATCCTCG;TTATATACGTCAAACCAAAG;GCTTTGCCATATCGCAAGCG	-2.55;-2.04;-1.95;-0.7	542;1574;1840;13787	4.40E+00;3.16E+00;2.70E+00;1.60E+00	71369;83316;83582;84614	2.57E+00;1.85E+00;1.16E+00;1.11E-02	1.07195
RNPC3	-1.80938	-7.93529	3.18444	0.00065398	0.0718491	4	GTGGTGGGTACATATACTTG;GGTTGGTCAAATACATCCGA;CTTATCGGATAGGACGCGCA;GGTGCCTCACTAGAAGGGTT	-2.43;-1.78;-1.66;-1.36	736;2397;2870;4556	5.09E+00;3.83E+00;2.35E+00;1.47E+00	80600;82286;82759;84420	3.24E+00;2.20E+00;9.86E-01;1.51E-02	1.14358
DHDDS	-1.80795	-7.9291	3.19841	0.000633273	0.0715067	4	GGCACTTCTTGGCATAACGA;GCTGTAAGAGAGATGGCCTG;GCAACAAATGCAGATCACCC;AAGTCCGTATCAAGATGTCA	-2.32;-1.81;-1.79;-1.32	926;2318;2375;4881	4.97E+00;4.07E+00;2.38E+00;1.38E+00	80275;82781;82838;84230	3.15E+00;2.36E+00;9.99E-01;1.90E-02	1.14565
MRPL38	-1.80702	-7.92509	3.08318	0.0008257	0.0784882	4	ATTTCGGAGAAGAGTCAGGT;CAATGAAGTCACTCCAACTG;CTATCGGGACCTCTTCCATG;GGACCCAACAGTTGCTGGAA	-2.39;-2.16;-1.62;-1.06	801;1263;3067;7340	4.26E+00;3.74E+00;2.89E+00;1.44E+00	77816;82089;83893;84355	2.63E+00;2.14E+00;1.25E+00;1.64E-02	1.1052
ELAC2	-1.80672	-7.92382	3.25631	0.000554227	0.0685589	4	GGAAGAGCGTCACCTACGAA;TCTGAACGAGACCTGCGAGT;GGTGTCGGCTGGAAAGCGCG;TGAATTCGGAGAAGACGTAG	-2.09;-2.01;-1.68;-1.45	1448;1661;2815;3981	5.32E+00;3.86E+00;2.66E+00;1.19E+00	81175;82341;83495;83708	3.41E+00;2.21E+00;1.13E+00;2.98E-02	1.16394
FAM96B	-1.804	-7.91207	3.10909	0.000777873	0.0769054	4	GAGCGACCCCGAGAGCACAG;GATGGACAGGCCAATAAGGG;CCAGAGCGCTCGTAGATGAG;TTCAATTCTTCTAGCGTCAG	-2.35;-2.24;-1.45;-1.17	856;1068;4004;6069	4.59E+00;3.40E+00;3.04E+00;1.41E+00	79087;81152;84088;84300	2.87E+00;1.92E+00;1.32E+00;1.75E-02	1.11404
NUTF2	-1.80107	-7.89943	3.09595	0.000801774	0.0779075	4	AGACAGCTGCATCATCAGCA;GATAATGACAGAACTCAACT;TGATGCGTCATGCCTTACGT;GGGAAGGACAGCAATTCCAG	-2.38;-2.08;-1.6;-1.14	802;1476;3192;6407	4.49E+00;3.69E+00;2.76E+00;1.44E+00	78749;81964;83680;84354	2.80E+00;2.11E+00;1.18E+00;1.64E-02	1.10842
DPM3	-1.79999	-7.89475	2.92487	0.00118885	0.0863531	4	AGTAGCGACGCGGTAGCCCA;GCCTACTTGCTGGTATCTGC;AGGACCTCCCGGCAAGACGA;CCATGACGAAATTAGCGCAG	-2.91;-2.22;-1.18;-0.89	188;1122;5973;9797	3.76E+00;2.99E+00;2.89E+00;2.06E+00	75359;79183;84034;84968	2.27E+00;1.59E+00;1.30E+00;3.82E-03	1.06372
THAP11	-1.79992	-7.89445	2.67929	0.00209272	0.102305	4	GGTGGGGACTCGCACAGTGT;GGGACACATTCTTGAGCCAG;CTGCTACAACAACTCGCACC;AGTAGCACGCAGACCCGCGG	-2.9;-2.27;-2.13;0.1	195;1016;1357;53791	4.80E+00;3.08E+00;2.04E+00;7.98E-01	31365;83799;84140;84961	2.83E+00;1.34E+00;4.30E-01;3.96E-03	0.990104
GTPBP4	-1.7992	-7.89135	3.12737	0.00074582	0.0758865	4	GGAGACCAGTACACTGACGG;CTGTGCGGGTACCCCAACGT;CACGCCTTCAGGGATGAACG;GCGTTGCAAAAGATTATGTG	-2.61;-1.77;-1.45;-1.37	472;2467;3969;4494	5.11E+00;3.41E+00;2.32E+00;1.66E+00	80662;81187;82689;84684	3.25E+00;1.93E+00;9.74E-01;9.64E-03	1.11984
GNL3L	-1.79904	-7.89069	3.02696	0.000939813	0.0817003	4	AGAAGTGGCTAGAATACCTT;CGGCTCCCACACTACACGCA;TATGGGTGCGCACTTCACCA;AGCAAGAGCGACACCGACGT	-2.7;-2.15;-1.22;-1.14	350;1303;5623;6447	4.48E+00;2.97E+00;2.87E+00;1.79E+00	78709;79533;83853;84806	2.80E+00;1.64E+00;1.23E+00;7.13E-03	1.08778
DNAJC9	-1.7988	-7.88962	2.96107	0.00109378	0.0847988	4	TCAGACGGCGAGATCCGACG;GAACGGAGTAGACCTTTCCA;AGAACATTATACGATGAACA;GCACGCCCAATACTTGGTAA	-2.54;-2.34;-1.51;-0.81	554;879;3625;11243	3.53E+00;3.52E+00;3.20E+00;1.59E+00	73913;81531;84277;84602	2.10E+00;2.00E+00;1.40E+00;1.13E-02	1.07161
PES1	-1.79782	-7.8854	2.90237	0.00125208	0.087179	4	GCAGGGCATCGACGAACGTG;GGTGTAGAACTCGGTGAACG;GGACAAATCTCTGTGCATCG;ACTGAGTCAAACACCCACTG	-2.99;-2.24;-1.07;-0.88	144;1081;7138;9861	3.75E+00;3.03E+00;2.67E+00;2.17E+00	75295;78018;84075;85012	2.26E+00;1.45E+00;1.31E+00;2.92E-03	1.05959
SNAPC1	-1.79379	-7.868	2.85865	0.00138469	0.0897242	4	GTTCGGAACCATCTTCTGGT;CTGATCTGGAAGGTATATGG;TTCAGCTGACAAATCCAATC;TTAAAACTGAAAGTTAAAGG	-2.86;-2.51;-1.09;-0.72	225;599;6975;13299	3.53E+00;3.23E+00;2.70E+00;1.98E+00	71857;78181;84557;84931	1.89E+00;1.56E+00;1.47E+00;4.58E-03	1.04709
COX19	-1.79338	-7.86624	3.06582	0.000859369	0.0806368	4	CAGCCGCGTCCCCCGGACAA;ATGTCGACAGCTATGAACTT;GAAATTCATGAAGTGTCTCC;CACTCACCGAAGTGATCGAG	-2.94;-1.67;-1.31;-1.26	167;2860;4928;5315	4.82E+00;3.14E+00;2.20E+00;2.11E+00	79841;80228;82296;84989	3.04E+00;1.75E+00;9.16E-01;3.39E-03	1.09347
PRMT3	-1.79331	-7.86596	2.94042	0.00114705	0.0860518	4	ACCTGTCACAGAACAGGCAA;GTGTATCCCATAATGCCCGT;CTATGTTTGCTGCTAAAGCA;GCAAACACTTACCATCCACT	-2.66;-2.34;-1.32;-0.85	397;881;4803;10388	3.65E+00;3.20E+00;3.17E+00;1.74E+00	74768;80353;84275;84759	2.20E+00;1.77E+00;1.40E+00;8.10E-03	1.06524
UBE2N	-1.79215	-7.86096	2.58995	0.00257071	0.112378	4	TGTGCGGATCTGCAGTGCTG;CCTTCCAGAAGAATACCCAA;AAAAGTCCCTCCCTCAAAGG;TCTGCTTTAATGCCGGGAAC	-3.56;-2.58;-1.18;0.15	18;498;5970;56897	3.69E+00;3.07E+00;2.89E+00;7.00E-01	28259;79186;84658;85138	1.64E+00;1.59E+00;4.02E-01;3.47E-04	0.949317
SRSF10	-1.7887	-7.84604	3.15838	0.000694421	0.0747888	4	TTCTACACTCGCCGTCCAAG;CTGTACATACCTGGTATCGT;TCCAAATCAGATGAAAGCCA;TTGAAATACAGTTTGCACAG	-2.29;-1.83;-1.77;-1.26	974;2223;2458;5260	4.84E+00;4.03E+00;2.41E+00;1.35E+00	79896;82698;82933;84182	3.05E+00;2.33E+00;1.02E+00;2.00E-02	1.12616
SOD1	-1.78868	-7.84596	2.67713	0.00210315	0.102305	4	TTGGAGACAATACACAAGGT;CCCTTGCCTTTGCCTCGAAG;CCTCTGTCCAAAAAACACGG;CAAAAACGGTGTTGCCATCG	-2.77;-2.54;-2.06;0.21	287;550;1534;60769	4.64E+00;3.61E+00;1.87E+00;5.86E-01	24387;83622;84606;84869	2.73E+00;1.60E+00;3.81E-01;5.84E-03	0.990104
ACTR2	-1.78719	-7.83953	3.01279	0.000970972	0.0824501	4	TGGCCGCATTATCAAAGTCG;TGACTTTGTATGCTCAAGGT;GGAGACTGGATATTGCCGGG;GTCCAAATGTGTAGTCCCAT	-2.38;-2.34;-1.47;-0.96	814;882;3830;8710	3.96E+00;3.46E+00;3.20E+00;1.43E+00	76446;81326;84274;84342	2.42E+00;1.96E+00;1.40E+00;1.67E-02	1.08381
RANGAP1	-1.78655	-7.83678	3.12762	0.000745385	0.0758865	4	GGAGCGACATGTTCACGGGG;AGAAACCGTCTGGAGAATGA;CCACCCGCCTCCTACCATTG;GAACTCAAGCTCAACAACTG	-2.29;-2.0;-1.62;-1.24	971;1685;3100;5446	4.78E+00;3.73E+00;2.65E+00;1.36E+00	79710;82056;83471;84185	3.01E+00;2.13E+00;1.13E+00;1.99E-02	1.11984
MEAF6	-1.7834	-7.82318	2.93734	0.0011552	0.0860518	4	TCTTTCACCCCAGGAAACAC;GGAAGTTTAAGGAAGCAGAG;CACAGATCCCCGACACCCGG;ATGTATGGCAACATTATTCG	-2.93;-1.86;-1.42;-0.91	169;2121;4121;9393	3.83E+00;3.37E+00;2.45E+00;2.10E+00	75763;81035;83035;84987	2.32E+00;1.90E+00;1.03E+00;3.43E-03	1.06524
CDAN1	-1.78132	-7.81421	2.79916	0.00158798	0.0934437	4	ATGGCCTGCAGGGTGAACGG;GCTGCGGTAATAGTCCAGCA;GGTGGGAAGATACTCTGGCA;TTCATACTTTCAAAAAACAG	-2.57;-2.47;-1.63;-0.45	514;658;3011;22017	3.77E+00;3.45E+00;2.35E+00;1.63E+00	63139;82145;84498;84642	2.16E+00;1.52E+00;1.29E+00;1.05E-02	1.02945
DNAJC17	-1.77921	-7.80507	3.06223	0.000866506	0.080959	4	GTACGCGCTATTAGGTATTG;AGAAGGAAGAAAGTAAAGCT;GGAGGATGTGCTTACCCTGG;CTGCCACCCAGACAAAAACC	-2.43;-1.83;-1.77;-1.08	730;2229;2451;7044	4.33E+00;4.03E+00;2.41E+00;1.48E+00	78112;82705;82927;84426	2.68E+00;2.33E+00;1.01E+00;1.49E-02	1.09173
SDHA	-1.77825	-7.80093	2.94825	0.00112656	0.0860518	4	GGACGCCATCCACTACATGA;ATGACCCTGGAAATCCGCGA;CTCTGAAGCAGGTTTCAACA;TGCACAGAGCGATCACACCG	-2.66;-2.04;-1.51;-0.91	385;1587;3641;9433	3.82E+00;3.52E+00;2.70E+00;1.75E+00	75723;81515;83569;84771	2.32E+00;2.00E+00;1.15E+00;7.85E-03	1.06524
GSS	-1.77618	-7.792	3.04832	0.000894716	0.0812573	4	GACTCACCGATGCACAGCTG;ATATCCATGTAATCCGACGA;ATGTTCCAGTGCAATCCGGA;GGTGAAGGGAAGAGTGTGAA	-2.88;-1.59;-1.36;-1.27	216;3211;4572;5188	4.86E+00;3.23E+00;2.10E+00;2.00E+00	79968;80584;81945;84940	3.07E+00;1.81E+00;8.72E-01;4.39E-03	1.09014
GALT	-1.77616	-7.79193	2.65561	0.00220999	0.103462	4	ACAACCCGCTACAAGATGAG;GGCAGTGTCACATCCGACCA;AGCGTGAGGAGCGATGTCAG;GGGGTTAGAACAGCCCATCA	-3.64;-1.86;-1.28;-0.32	14;2155;5148;28175	3.18E+00;3.08E+00;2.44E+00;1.92E+00	56981;80008;83001;85142	1.71E+00;1.03E+00;1.01E+00;2.65E-04	0.985218
LIAS	-1.77483	-7.78618	2.96762	0.00107742	0.0847322	4	TGAGCCCTACAATACTGCAA;GGGTGGCTTTACCATGATTG;GCAGGTTAAGACTACCTCCA;ATATACATCTAATCCTGACA	-2.8;-1.87;-1.38;-1.04	262;2085;4420;7525	4.22E+00;3.28E+00;2.47E+00;1.91E+00	77631;80736;83071;84894	2.60E+00;1.84E+00;1.04E+00;5.33E-03	1.07195
NSUN4	-1.77211	-7.77446	2.99921	0.00100181	0.0824501	4	GGCTGCACACAGGTCAAGCA;TCGAGTTCGAGTCACATCAT;ACGAACGAGCAGGCTACAGA;CACCATACTTCTGCTCTGAG	-3.08;-1.56;-1.31;-1.15	108;3389;4947;6346	4.51E+00;3.13E+00;2.30E+00;2.06E+00	78810;80209;81767;85048	2.82E+00;1.75E+00;8.51E-01;2.18E-03	1.08381
CDK6	-1.77145	-7.77159	3.05477	0.000881515	0.0812573	4	CAACGCTCCAGAGATCCACA;GAAAACTGTAGATGCGAGCA;GAAGAACGGAGGCCGTTTCG;TTAGATCACGATGCACCACT	-2.66;-1.67;-1.57;-1.19	400;2843;3306;5912	4.63E+00;3.65E+00;2.20E+00;1.73E+00	79244;81850;82313;84756	2.91E+00;2.08E+00;9.19E-01;8.16E-03	1.09014
GMPPB	-1.76961	-7.76366	2.85677	0.0013907	0.0897242	4	GGAAGAGGCACATGCCAGTG;GGAACCCTCTAAGTACGGTG;AACTCACGGCCAGAATCACG;GTGCCGGTGGAATTGCACCA	-2.56;-2.36;-1.47;-0.69	521;844;3866;14119	3.45E+00;3.24E+00;3.12E+00;1.62E+00	71037;81290;84312;84635	1.95E+00;1.82E+00;1.42E+00;1.06E-02	1.04709
COX18	-1.76588	-7.74757	2.89881	0.00126238	0.0876171	4	AGGAGAATGCTGCCCCACCA;GGCAGCCAGGGGTAGTGTGA;CGCGCCGCTCAGGCCAACTG;CCTGGACCCATTGCTCGCAC	-2.72;-2.28;-1.15;-0.92	331;983;6318;9265	3.85E+00;3.11E+00;2.82E+00;1.81E+00	75891;78838;84173;84825	2.34E+00;1.55E+00;1.35E+00;6.75E-03	1.05741
CCT3	-1.76369	-7.73811	3.15413	0.000701249	0.0748827	4	TGACATTGAAATCACACGAG;CTACCAAAGTAATCAGTCGG;GCAGCAGATGCACCCAACAG;CTGTGATATTTGCTCGCATG	-2.15;-1.89;-1.68;-1.34	1304;2044;2800;4684	5.04E+00;3.86E+00;2.48E+00;1.23E+00	80472;82356;83112;83852	3.20E+00;2.22E+00;1.05E+00;2.68E-02	1.12562
MRPL23	-1.76272	-7.73393	2.99329	0.00101556	0.0829209	4	GGTGCTCACCAGCTGCACGT;CTGCACCCTCGTCCGCACGG;GCACATTGTAGACGCGCTCG;TTCCGACAGGTTCCAACAGG	-2.61;-1.9;-1.41;-1.14	473;1994;4262;6436	4.49E+00;3.32E+00;2.50E+00;1.66E+00	78720;80894;83162;84683	2.80E+00;1.87E+00;1.06E+00;9.66E-03	1.08134
NOP56	-1.76147	-7.72855	2.91881	0.00120557	0.0863531	4	GCAAGTAAGTGTGTAGACTT;CTCACCTTCAGACACAGCGT;AGCCCCAAGGATCTGCACTG;GATAGGTGCGGCTATACAAG	-2.43;-2.27;-1.53;-0.82	735;1028;3508;10966	3.57E+00;3.56E+00;3.07E+00;1.47E+00	74190;81648;84128;84421	2.13E+00;2.03E+00;1.33E+00;1.50E-02	1.06372
STRAP	-1.76099	-7.72647	2.77477	0.0016797	0.0955557	4	TCATAGTAGCATGATCCCAA;GGTAAGCCTATGCTTCGCCA;AATGTATTCCATACTGCTAA;AGTAATTACTTGTTAACTGG	-2.91;-2.39;-1.06;-0.69	187;794;7355;14130	3.29E+00;3.12E+00;2.63E+00;2.06E+00	71026;77801;84362;84969	1.82E+00;1.44E+00;1.43E+00;3.80E-03	1.01974
RPL7	-1.75801	-7.71358	2.93392	0.00116433	0.0860518	4	TTCAGCTTCGAAAGGCAAGG;CGTTTGTCATCAGGATCAGA;AAAGAAGTTTGCCCAAAAGA;GCCATACATTGCATGGGGGT	-2.5;-2.24;-1.32;-0.96	613;1067;4813;8608	3.98E+00;3.17E+00;3.04E+00;1.55E+00	76548;80343;84089;84543	2.43E+00;1.77E+00;1.32E+00;1.25E-02	1.06524
DPH3	-1.75406	-7.69653	2.99067	0.00102173	0.0829209	4	ATGCAGAAGTTATCCCCACA;GATGGCGGTATTTCACGATG;CTTCCAATACGACGAAGACT;ACACGGGCAGGGGTAGAAGT	-2.19;-2.07;-1.9;-0.85	1195;1498;2002;10409	4.30E+00;3.65E+00;2.75E+00;1.27E+00	74747;83154;83658;83961	2.50E+00;2.19E+00;1.18E+00;2.45E-02	1.08134
NPRL2	-1.75292	-7.69165	3.19679	0.000635641	0.0715067	4	CGTCCAGAAGATCTCAGCCG;AGAGGCCAGGCCATACCGAT;AGGTGTCGGGCAGTACACAT;AAAGCCTAAGTTGAACAGCA	-1.93;-1.89;-1.85;-1.34	1906;2033;2190;4672	5.04E+00;4.18E+00;2.49E+00;1.08E+00	80484;82966;83123;83250	3.21E+00;2.42E+00;1.05E+00;3.93E-02	1.14565
UXT	-1.75267	-7.69057	2.86377	0.00136844	0.089433	4	GCTCATATACCTTGTCACGA;CAGGAAAAAACCATATCCAA;TAACTTCTTCGTTGACACAG;TCACTCGGAGTTATATATGC	-2.45;-2.19;-1.67;-0.71	694;1189;2867;13641	3.83E+00;3.18E+00;2.94E+00;1.50E+00	71515;82289;83967;84462	2.20E+00;1.86E+00;1.27E+00;1.42E-02	1.0485
ACTR5	-1.75119	-7.68415	2.62568	0.00236768	0.107446	4	CATCTGTCGTGAATACAGTG;AACTGCAAGCGCATCAACCT;CGAGCACAGCTACATTGCTG;CCAGATGGATCAGTTTCACA	-3.34;-2.45;-1.86;0.65	40;682;2128;78675	4.22E+00;3.42E+00;2.73E+00;1.37E-01	6481;83028;84474;85116	2.45E+00;1.51E+00;6.20E-01;7.96E-04	0.96881
ALG3	-1.74949	-7.67685	2.87445	0.00133523	0.0890001	4	TCCGATCCTACTCACACAAG;GAGAAGGAATAGTAATCCAG;GATGGAGTGGACACGATAAG;AGCGGGATAGGTAGCCGACG	-2.55;-2.26;-1.34;-0.84	531;1042;4676;10567	3.63E+00;3.20E+00;3.06E+00;1.61E+00	74589;80480;84114;84625	2.17E+00;1.79E+00;1.33E+00;1.08E-02	1.05061
XRCC3	-1.74913	-7.67529	2.89689	0.00126797	0.0877016	4	AGCTCCGTGATGCCGTCCAG;GCGTCTGCCTCACTCCTGCG;CTCTCAGACACTCACCACGT;GCCTGCGGGCAGACGTCCCG	-2.97;-1.84;-1.16;-1.03	155;2211;6153;7691	4.18E+00;2.85E+00;2.42E+00;2.14E+00	77465;79003;82945;85001	2.57E+00;1.57E+00;1.02E+00;3.14E-03	1.05699
XPO5	-1.74852	-7.67265	2.58348	0.00260928	0.11274	4	AAGGCCAAAATGTCTGACGA;TGCACACAGCTGATTGCCCA;AAACTGTCGAGTAGGAGTCG;CGTGCTCGGTTTAAGCCACA	-2.88;-2.11;-2.09;0.09	215;1384;1446;53605	4.72E+00;2.81E+00;2.00E+00;8.04E-01	31551;83710;83772;84941	2.78E+00;1.21E+00;4.32E-01;4.37E-03	0.947921
DNAAF5	-1.74781	-7.66957	2.86721	0.00135765	0.089433	4	AATAGCCGCTGAGCAAAGTG;AGACCACTTCCACATGCAGT;GTGGCGATGACCTTCACGTG;TCACGACATCGATGACTGGG	-2.71;-1.92;-1.55;-0.81	338;1954;3407;11136	3.61E+00;3.53E+00;2.52E+00;1.80E+00	74020;81749;83202;84818	2.11E+00;2.05E+00;1.07E+00;6.89E-03	1.0485
TTI2	-1.74546	-7.65944	2.79197	0.00161446	0.0941249	4	GGAGATTTACTGCGATCATG;GACCAGCCCAAGATCTCAAG;TGCAAAAGGTCACTCGACCC;CCAGCACATTGTGCTTAACG	-2.62;-2.49;-1.21;-0.67	454;632;5733;14647	3.49E+00;3.06E+00;2.94E+00;1.68E+00	70509;79423;84524;84702	1.77E+00;1.63E+00;1.54E+00;9.27E-03	1.0263
LSM10	-1.74514	-7.65807	2.97978	0.00104767	0.0836888	4	TCACCTACACAGACCGTTGG;CCAGGGCCAAGTCACCACCG;AACGTTGTCTATGCGTCCGT;CATTCCGGCCTGTCACAAAG	-3.03;-1.45;-1.32;-1.19	130;3983;4880;5926	4.63E+00;3.15E+00;2.22E+00;1.92E+00	79230;80276;81173;85026	2.90E+00;1.76E+00;7.90E-01;2.63E-03	1.07733
EIF3H	-1.74502	-7.65756	2.61456	0.00242907	0.108603	4	AACATCGACCACCTCCACGT;TCTGATCAACGTTCTAATGT;GAGAACGACAGACTCCTCAA;CAAGTCGATCTTCTACAACA	-3.43;-1.89;-1.32;-0.34	32;2032;4825;27186	3.16E+00;2.82E+00;2.49E+00;1.98E+00	57970;80331;83124;85124	1.77E+00;1.05E+00;1.05E+00;6.33E-04	0.964158
MTO1	-1.74351	-7.65101	3.00233	0.00099464	0.0824501	4	GACTCACACTAACCCTCGAG;AGTGTCACAGATAACCCTTG;AAATGGCACTACTGGTTACG;AAAGTATTAAACCGGCGCAA	-2.13;-2.11;-1.8;-0.93	1347;1401;2346;9045	4.09E+00;3.90E+00;2.80E+00;1.22E+00	76111;82810;83755;83809	2.37E+00;2.37E+00;1.20E+00;2.77E-02	1.08381
RPS10	-1.74309	-7.64922	3.08872	0.000815231	0.0780181	4	GAGATACTGGATGCCCTCGT;TCACGTCATGAAAGCCATGC;CAAGTCACGAGGCTACGTGA;CTATACCTTTGGGCCTTGGC	-2.27;-1.79;-1.62;-1.3	1012;2395;3082;4989	4.93E+00;3.74E+00;2.35E+00;1.34E+00	80167;82074;82761;84144	3.12E+00;2.14E+00;9.86E-01;2.07E-02	1.1078
NARFL	-1.74284	-7.64815	3.00299	0.000993137	0.0824501	4	GGAGCACCAGACACGCGACG;ATGACGTACAGACTGTCCAG;TGCTACGCGGAGAAGACCCA;AGCAGGGCATTACTGTCGCG	-2.31;-2.11;-1.42;-1.13	946;1396;4137;6470	4.48E+00;3.36E+00;2.81E+00;1.37E+00	78686;81019;83760;84210	2.79E+00;1.89E+00;1.21E+00;1.94E-02	1.08381
GTF2H2	-1.74017	-7.6366	2.85674	0.0013908	0.0897242	4	GTTGCTGGAATACTTCGTAG;GTAGATGCGCCATCTATATG;GCTCACTTATTCGTATGGGT;AGTCTGCATAGCCATGCTTA	-2.37;-2.37;-1.49;-0.72	826;827;3707;13147	3.50E+00;3.26E+00;3.25E+00;1.42E+00	72009;81449;84329;84330	1.98E+00;1.91E+00;1.42E+00;1.69E-02	1.04709
RPL26	-1.73587	-7.61805	3.01172	0.000973385	0.0824501	4	TCTACATTGAACGAGTGCAG;TTTGCACTAAGGTTGTACGA;ATTTGCACTAAGGTTGTACG;TGAACGAGTGCAGCGGGAGA	-2.16;-2.11;-1.62;-1.06	1275;1399;3070;7351	4.26E+00;3.74E+00;2.81E+00;1.24E+00	77805;82086;83757;83881	2.63E+00;2.14E+00;1.20E+00;2.62E-02	1.08381
NR2C2AP	-1.73567	-7.61718	2.61098	0.00244916	0.109055	4	TGGGAGACACAGATGCACTG;GACGTGTTGGAACTCGGACC;CGGTGCTGAATCGGAACACC;TTTGTCCAGAGACAGTGAGC	-2.87;-2.14;-1.63;-0.3	222;1316;3018;29601	3.77E+00;2.86E+00;1.99E+00;1.84E+00	55555;82138;83840;84934	2.15E+00;1.23E+00;9.60E-01;4.51E-03	0.962354
NDUFAF5	-1.73506	-7.61457	2.51609	0.00304729	0.120913	4	GAAGTTCGACTACTTGAAGG;TCAGCTAAAACACTGACAGT;CCGCTAACTGTAAGGAACAC;AACCAACATCCAACGCAAGA	-3.55;-1.81;-1.6;0.02	20;2321;3169;49025	3.70E+00;3.03E+00;2.38E+00;9.59E-01	36131;81987;82835;85136	2.11E+00;9.99E-01;4.90E-01;3.88E-04	0.917527
EIF5A	-1.73425	-7.61107	3.05867	0.000873644	0.0812573	4	ACTTCTAAGACCGGCAAGCA;AGGCCGGCCATGTAAGATTG;ATTACGTAAGAATGGCTTCG;TTGGTATTGACATCTTCACT	-2.18;-2.03;-1.45;-1.28	1231;1598;3993;5132	4.88E+00;3.41E+00;2.69E+00;1.26E+00	80024;81163;83558;83925	3.09E+00;1.92E+00;1.15E+00;2.53E-02	1.09014
GPR89A	-1.73321	-7.60656	3.03866	0.000914821	0.0816356	4	GAACAACTCATCAGCCGGGT;GGATCAACAAAATTACACAC;ATGCTTTGGAAGAACTAAGC;CAGATATTCTAGCCCTGGAA	-2.28;-1.91;-1.49;-1.25	978;1971;3720;5400	4.79E+00;3.50E+00;2.51E+00;1.35E+00	79756;81436;83185;84178	3.02E+00;1.98E+00;1.06E+00;2.00E-02	1.08812
ECSIT	-1.7285	-7.58626	2.6369	0.00230727	0.105424	4	GAGTACAACGTGCACAAGCG;GCATCTTCCTCCACTACCCA;AGCAGTTACCTGAGAGAAGG;TGGGACCTTACCTACGATGT	-2.85;-2.36;-1.27;-0.42	228;836;5181;23264	3.25E+00;3.07E+00;2.25E+00;1.97E+00	61892;79975;84320;84928	1.71E+00;1.42E+00;1.23E+00;4.64E-03	0.977061
KPNA6	-1.72774	-7.58295	2.51263	0.00307161	0.121061	4	TGTGGGTAACATCGTCACCG;CTCACGTTAACAAAGGATTG;AGTTATCAACACTCCAGGAG;CCCACCCCCAGAGTTTGCAA	-3.34;-2.68;-1.17;0.28	39;367;6061;64529	3.96E+00;2.87E+00;2.74E+00;4.82E-01	20627;79095;84789;85117	1.77E+00;1.58E+00;3.75E-01;7.75E-04	0.916996
NAA20	-1.72772	-7.58289	2.92154	0.001198	0.0863531	4	TGGCAAGGGAAGAATGGCAC;ACCAAGGCGCCGAAACTCCG;AGAGTACTTCATCGTCGCAG;GCAGTCATGGGCAAAGCAGA	-2.93;-1.65;-1.17;-1.15	168;2913;6045;6313	4.52E+00;2.88E+00;2.18E+00;2.11E+00	78843;79111;82243;84988	2.82E+00;1.58E+00;9.09E-01;3.41E-03	1.06372
WARS2	-1.72707	-7.58007	2.78315	0.00164761	0.0951177	4	AGAAACATAATGGAACCGTG;GTCAACAATACTGTACAGCA;TGACAGTGGCCAGTTTATCG;CTCCCCAACAGGAACATGTG	-2.63;-2.54;-0.97;-0.77	441;556;8477;12071	3.60E+00;3.39E+00;2.45E+00;1.69E+00	73085;76679;84600;84715	2.01E+00;1.59E+00;1.32E+00;9.00E-03	1.02174
HNRNPL	-1.72705	-7.57998	2.64818	0.00224815	0.1048	4	GATGTCAGCCCCGTTGAGTG;TAGAGTAATTGACAAAAGCT;GCAACCCTAACAAACGCCAG;CGGCTCAAGACTGACAACGC	-3.01;-2.15;-1.25;-0.5	138;1292;5344;20245	3.03E+00;2.87E+00;2.50E+00;2.19E+00	64911;79812;83864;85018	1.68E+00;1.39E+00;1.24E+00;2.80E-03	0.979639
NARS	-1.72577	-7.57447	2.924	0.00119123	0.0863531	4	GCAGATCACTCCTCCAACGT;TGTTACTGGTGATGGAACCA;GTTTAAAACTAGGCTCCGGG;GATCAACGAGGAGTCCGACG	-2.49;-2.01;-1.3;-1.1	623;1648;5002;6885	4.37E+00;3.12E+00;2.67E+00;1.54E+00	78271;80154;83508;84533	2.71E+00;1.74E+00;1.14E+00;1.27E-02	1.06372
SMG5	-1.72577	-7.57447	2.7458	0.00179557	0.0960177	4	AACCGGAGAACATTAGCCTG;GGATGTTGACGTGATTGACG;GGGCCTATGGAAACCTCAAG;CCAGGTACACCAGACATCGG	-2.66;-2.28;-1.32;-0.64	386;989;4868;15311	3.15E+00;3.10E+00;2.98E+00;1.75E+00	69845;80288;84167;84770	1.76E+00;1.72E+00;1.35E+00;7.87E-03	1.01765
RRP9	-1.72473	-7.56996	2.83284	0.00146946	0.0920198	4	CCTTACCAAGTACTTGCCAT;GGGGATCTTCCACACACGCA;GCTGACATTCGAATCCTACG;GGGTGGCGGCAAGATGAATG	-2.46;-2.34;-1.29;-0.81	669;874;5093;11259	3.52E+00;3.21E+00;3.09E+00;1.51E+00	73897;80063;84282;84487	2.10E+00;1.72E+00;1.40E+00;1.37E-02	1.03612
DTYMK	-1.71913	-7.54582	3.23647	0.00058013	0.0685589	4	CGGCTGCTTACACCAATCCA;GGCGTATCTGTCCACAACCA;TGGACGCACTGTGCGCCGAG;GTGTTTACACGTGCTCCCAG	-1.86;-1.69;-1.68;-1.64	2124;2756;2785;3001	5.81E+00;3.87E+00;2.23E+00;1.03E+00	82155;82371;82400;83032	3.77E+00;2.22E+00;9.31E-01;4.39E-02	1.16394
EXOSC6	-1.7185	-7.54308	2.64437	0.00226792	0.10505	4	GGGCGTCGAGATGTACGACC;CAGCCGCGCTGGGTCGCGAG;GACACCTCCAGCTGCGCGCG;AAGGTGCTGTGCGCCGTGTC	-2.53;-2.11;-1.96;-0.28	569;1393;1820;30771	4.42E+00;2.81E+00;1.77E+00;1.58E+00	54385;83336;83763;84587	2.58E+00;1.21E+00;9.19E-01;1.16E-02	0.978605
POLD2	-1.71829	-7.54216	3.13623	0.000730754	0.0753607	4	CTCACCTGTCTGTGTCGAGG;TGGATGTATTTGCTCCGAGG;GTACTTGACCAAGAAAACCC;GAATTGGTGTAAGTCACCAC	-2.09;-1.68;-1.63;-1.47	1439;2814;3017;3863	5.37E+00;3.77E+00;2.21E+00;1.19E+00	81293;82139;82342;83717	3.45E+00;2.15E+00;9.23E-01;2.96E-02	1.12285
CAND1	-1.717	-7.53662	3.11205	0.000772597	0.0769054	4	AGATCACCTTTATTGCAAGG;CCTCAAATCTATCTTCAACG;GGAGTCGCATCAAACGAGGA;GACCCTGACGCAATGGAACA	-2.16;-1.69;-1.54;-1.47	1258;2765;3439;3860	5.38E+00;3.60E+00;2.23E+00;1.25E+00	81296;81717;82391;83898	3.45E+00;2.05E+00;9.30E-01;2.58E-02	1.11404
PGM3	-1.71694	-7.53637	3.09082	0.000811298	0.0780181	4	AGTCAACCTTAAGTGTTCTG;TGGGATTATTAGCTGTCCTG;GAAACTCAATCATTTATGTG;ATCTCTACCGATCACCACGA	-2.02;-1.98;-1.53;-1.34	1624;1746;3510;4700	5.03E+00;3.57E+00;2.62E+00;1.14E+00	80456;81646;83410;83532	3.20E+00;2.03E+00;1.11E+00;3.34E-02	1.1078
ALAD	-1.71528	-7.52919	2.48653	0.00326193	0.125556	4	GGACTCACGTGACAAAGATG;AGAGATGCTGAAACCCCTGG;GGACATGATGGACGGACGCG;GGAAATTCTTGCGCAACAGA	-3.47;-2.21;-0.95;-0.22	24;1141;8739;33771	2.98E+00;2.95E+00;2.41E+00;1.61E+00	51385;76417;84015;85132	1.29E+00;1.29E+00;8.22E-01;4.69E-04	0.901164
TRNT1	-1.71357	-7.52181	2.763	0.00172583	0.0955557	4	TTGTTGGACAAGCTAAACAG;GTCAGTCGTGAATTCAACCT;AAATCATGAGTTGCGAATCG;GATGAATCAGATGGTTCACA	-2.68;-2.43;-0.91;-0.83	366;733;9409;10705	3.60E+00;3.36E+00;2.32E+00;1.77E+00	74451;75747;84423;84790	2.16E+00;1.47E+00;1.24E+00;7.46E-03	1.01974
TXN	-1.71081	-7.5099	3.05243	0.000886278	0.0812573	4	TTTGCAAGGCCCACACCACG;CTCTGAAAAGTATTCCAACG;CAGGAAGCCTTGAACAGTGC;GGTGAAACAGATTGAGAGCA	-2.14;-1.82;-1.61;-1.28	1330;2275;3122;5159	4.87E+00;3.72E+00;2.39E+00;1.22E+00	79997;82034;82881;83826	3.08E+00;2.13E+00;1.01E+00;2.73E-02	1.09014
TRMT6	-1.70923	-7.50308	2.83643	0.00145736	0.0919982	4	CGAGTGTATCGTATCTCATG;GGAATTCATAAAGACCACTG;GGACAAAGGCATTAAAGGCG;AGAAAGTAATGGCACACTGG	-2.51;-2.18;-1.21;-0.94	601;1229;5659;8966	3.91E+00;2.96E+00;2.92E+00;1.56E+00	76190;79497;83927;84555	2.38E+00;1.64E+00;1.26E+00;1.23E-02	1.03622
TIMM17A	-1.70879	-7.50118	2.70997	0.00194998	0.099145	4	TGGCGCATCGTGGATGACTG;GAGTAAACCACAGACTACGA;CCCTGGAACTCCATCACAAG;ACAGGTAGCTTCGCGGTTTG	-2.6;-2.1;-1.55;-0.58	475;1436;3401;17126	3.61E+00;2.79E+00;2.78E+00;1.66E+00	68030;81755;83720;84681	2.05E+00;1.59E+00;1.19E+00;9.70E-03	1.00373
CEPT1	-1.70783	-7.49703	2.80098	0.0015813	0.0934437	4	CTTGTATTGCAGTACAACTG;CCTGCTACAGTACAAAGCGC;ACAAGCAATATACGCCCACA;GAGATTTGGAGCGATCCAGG	-2.53;-2.43;-0.97;-0.91	572;732;8575;9403	3.83E+00;3.36E+00;2.44E+00;1.58E+00	75753;76581;84424;84584	2.32E+00;1.48E+00;1.31E+00;1.17E-02	1.02945
NDUFV1	-1.70777	-7.49678	2.68055	0.00208666	0.102305	4	AGCTCCATTTAAGGCCAGTG;GTTTGGCTGCCCTACAACTG;AGGTGACTGGTACAAGACGA;AAACACGTCGAAATCGTAGC	-2.81;-1.98;-1.48;-0.56	257;1724;3813;17917	3.46E+00;2.71E+00;2.63E+00;1.92E+00	67239;81343;83432;84899	1.96E+00;1.53E+00;1.12E+00;5.23E-03	0.990104
ANKRD17	-1.70713	-7.49404	2.62238	0.00238574	0.107446	4	AGAAGGGGAACACTCCGTTG;AAGTGTAAATGAACATACCG;CTATTTAAATCGTGGGATGG;AGCCCAGTCAGAAAGAACCA	-2.66;-2.28;-1.51;-0.39	391;995;3642;25039	3.52E+00;3.10E+00;2.13E+00;1.74E+00	60117;81514;84161;84765	2.00E+00;1.35E+00;1.14E+00;7.97E-03	0.96881
MRPL48	-1.70709	-7.49385	3.00106	0.000997554	0.0824501	4	AAATAAGAGCCATTAATGTG;TCACCTGATTGCATATGACA;TGACCTGTAGTGCCGACTGG;GCACCTAGTTAAGCCAGAAG	-2.05;-2.03;-1.68;-1.07	1561;1603;2798;7194	4.29E+00;3.86E+00;2.69E+00;1.16E+00	77962;82358;83553;83595	2.66E+00;2.22E+00;1.15E+00;3.21E-02	1.08381
FDPS	-1.70567	-7.48772	3.02095	0.000952915	0.0817003	4	GTACAATCGGGGTTTGACGG;AGACTCACTCACCATATACA;ACTCATCCCTCACCCGACGG;GATTGTCAAGGTGCTGACTG	-2.46;-1.52;-1.52;-1.33	680;3552;3557;4776	5.01E+00;3.55E+00;2.02E+00;1.51E+00	80380;81599;81604;84476	3.18E+00;2.02E+00;8.33E-01;1.39E-02	1.08778
REL	-1.70556	-7.48725	2.98968	0.00102404	0.0829209	4	TGAAGATTGTGACCTCAACG;TGACTGTGTACTTACAACAA;CAGAACATACCCATCCATCC;GCTTCAGCCATGCTACCGAT	-2.35;-1.67;-1.65;-1.16	864;2858;2935;6197	4.55E+00;3.80E+00;2.20E+00;1.40E+00	78959;82221;82298;84292	2.85E+00;2.18E+00;9.17E-01;1.77E-02	1.08134
SLC33A1	-1.70457	-7.48297	2.85412	0.00139919	0.0897242	4	GTAAACCGCATCAACCAACG;GAAAGAGTGACGATTCCCCT;AGATGGCCGAACCCCCGACG;ATGTTATCCCGGGAAAACGT	-2.67;-1.73;-1.49;-0.93	374;2600;3760;9057	3.89E+00;3.48E+00;2.28E+00;1.76E+00	76099;81396;82556;84782	2.37E+00;1.97E+00;9.54E-01;7.63E-03	1.04709
POLR3K	-1.70423	-7.48151	2.66814	0.00214712	0.103119	4	GGCAGGTGTTGCATGCGAAG;GGATGTTCACACTTGGGACA;GCGTGACGTTGTGCACGTAG;CGTGCACAACGTCACGCGCA	-2.31;-2.22;-2.02;-0.27	937;1136;1619;31128	4.57E+00;2.98E+00;1.75E+00;1.37E+00	54028;83537;84020;84219	2.68E+00;1.29E+00;9.07E-01;1.92E-02	0.986661
HDAC3	-1.70332	-7.4776	2.61482	0.00242761	0.108603	4	CTGTCATGACTCGGTCAGTG;TGAGTCAATGCCAAGCGATG;ACCTGGAGCACAATGCACGT;AGCCTTAATGCCTTCAACGT	-2.36;-2.25;-2.17;-0.03	843;1058;1243;45550	4.91E+00;3.04E+00;1.42E+00;1.09E+00	39606;83913;84098;84313	2.91E+00;1.32E+00;5.46E-01;1.73E-02	0.964158
MARS2	-1.70212	-7.47241	3.00756	0.000982746	0.0824501	4	GTCCTTGCCTATGATATGAG;TACTCCTTCGAGAGACCGAT;TTGTCTTGACCGCTATACGG;GTTCACGTAGAAAATAGGTG	-2.16;-1.81;-1.7;-1.15	1277;2329;2738;6294	4.53E+00;3.89E+00;2.37E+00;1.24E+00	78862;82418;82827;83879	2.83E+00;2.24E+00;9.97E-01;2.62E-02	1.08381
KTI12	-1.6995	-7.46109	2.55618	0.00277854	0.116151	4	TGATGTAGTTCAGCGAGTCG;CTGGTCGCACGCAGTAGACG;ATTCCGGTTCGGATTATCCA;ACCTACGGAATCCGAGCCAA	-3.43;-2.07;-0.75;-0.56	31;1510;12634;18065	2.84E+00;2.74E+00;2.69E+00;1.95E+00	67091;72522;83646;85125	1.52E+00;1.17E+00;1.02E+00;6.12E-04	0.934976
SEPHS2	-1.6986	-7.45722	2.59646	0.00253243	0.111178	4	GGCTGGATAATCCTGAACGA;CTCCACCGATGATAATCCAA;GGCGGGACTGACGCGACCGG;CAGTAATGCCCATCGCGTAA	-2.64;-2.42;-1.35;-0.38	415;743;4635;25336	3.35E+00;3.21E+00;2.11E+00;1.72E+00	59820;80521;84413;84741	1.80E+00;1.47E+00;1.13E+00;8.47E-03	0.953983
INTS9	-1.69838	-7.45628	3.03378	0.000925159	0.0817003	4	GGGCAAGTCGAGTCTCAACA;ACCCGAATTCTGCCTACCAG;AGGTCGTAGATCACTCCCGA;TCACCTGCCGATCTGAACGG	-2.21;-1.75;-1.44;-1.38	1143;2526;4027;4397	5.15E+00;3.39E+00;2.30E+00;1.29E+00	80759;81129;82630;84013	3.28E+00;1.91E+00;9.65E-01;2.35E-02	1.08778
NAA10	-1.69786	-7.45403	2.73934	0.00182247	0.096243	4	GCCCAAATACTACGCTGACG;GTTCTCAATCATGGCTCGGG;AGCGAGGTGATATGTCCATG;ACGAGAATGGGAAGATCGTG	-2.57;-2.42;-1.01;-0.79	505;741;7938;11743	3.44E+00;3.35E+00;2.53E+00;1.63E+00	73413;77218;84415;84651	2.04E+00;1.47E+00;1.37E+00;1.03E-02	1.01663
SKP2	-1.69625	-7.44705	2.90929	0.00123229	0.0869084	4	GTGAGATAGAAGGCCGTGCA;TGAAATCATAGCACCAGGAG;AGGTTCCACTCACTCAACAA;CTGGCAGACTGTAGACCTCG	-2.44;-1.76;-1.51;-1.07	711;2497;3601;7174	4.30E+00;3.54E+00;2.31E+00;1.49E+00	77982;81555;82659;84445	2.66E+00;2.01E+00;9.70E-01;1.45E-02	1.06094
UQCC1	-1.69491	-7.4413	2.46003	0.00346714	0.128108	4	GCAGCGTGGCAGAATCATGG;ACAGCTGGTATACATGCGCA;GACACATGTATTTCCCACTC;TTAAAGTCTCACCTTACTCG	-3.29;-2.89;-0.92;0.32	52;207;9255;66363	4.45E+00;2.61E+00;2.34E+00;4.33E-01	18793;75901;84949;85104	2.02E+00;1.25E+00;3.79E-01;1.04E-03	0.892423
MRPL39	-1.69387	-7.43681	2.934	0.00116412	0.0860518	4	AAAGGTTTATACATGTCCCA;AATGGGCTGTGTGATAGAGA;TGGATAAGAGACTTGATGAG;CACGTTGGTAAAACTGACCC	-2.26;-1.97;-1.4;-1.14	1039;1777;4284;6419	4.49E+00;3.32E+00;2.60E+00;1.33E+00	78737;80872;83379;84117	2.80E+00;1.86E+00;1.11E+00;2.13E-02	1.06524
OGA	-1.69213	-7.42928	2.82345	0.00150159	0.0923695	4	GACTGATGAACAGACGAACA;GCATCCAAACTGAGAAACCT;TTGGCGAGAGATGTATTCAG;CAGATAAAGTTAGAAAACGA	-2.41;-1.94;-1.57;-0.85	769;1876;3308;10496	3.65E+00;3.64E+00;2.56E+00;1.45E+00	74660;81848;83280;84387	2.18E+00;2.08E+00;1.08E+00;1.57E-02	1.03447
NUP50	-1.68988	-7.41958	2.9069	0.00123907	0.0870532	4	AAGAGCCTACTCACCGAACG;GTTTGTGATAGGCGTTCCCG;CAAGCATCGAACAGCAACAC;TTTCTTGCCAAAGTTAAACG	-2.37;-1.93;-1.3;-1.15	828;1895;4982;6259	4.54E+00;3.12E+00;2.55E+00;1.42E+00	78897;80174;83261;84328	2.83E+00;1.74E+00;1.08E+00;1.70E-02	1.06022
CSTF3	-1.68743	-7.409	2.74452	0.00180088	0.0960177	4	CTAGACTCTACTTACCATTG;GAGGCACTGACGGAGCATTG;GTTCGAAGAGTTTATCAACG;TAAAGCTAAAAATTATGACA	-2.9;-1.87;-1.07;-0.91	196;2093;7177;9460	3.82E+00;2.66E+00;2.46E+00;2.04E+00	75696;77979;83063;84960	2.31E+00;1.45E+00;1.04E+00;3.98E-03	1.01765
TSEN54	-1.6869	-7.40671	2.75053	0.00177609	0.0960177	4	GGTAAATTCTGGCAGACCAT;TAGGCCTCTTGGATAGACAG;ATCTGCTCAAAGTTCCAGCG;CTGTCCTGTCCCCTTACGAG	-2.52;-2.2;-1.22;-0.8	584;1168;5568;11418	3.49E+00;2.98E+00;2.96E+00;1.57E+00	73738;79588;83988;84572	2.08E+00;1.65E+00;1.28E+00;1.19E-02	1.01765
EMC7	-1.68586	-7.40224	2.68069	0.00208597	0.102305	4	GAGATCGCTTCAAGATTGAG;TCCACTACATAAGATCCAGA;CAGGTTTGATCCTGTCCGAG;TTTATTAAAAGGGAGTCTTG	-2.67;-2.49;-0.84;-0.74	379;633;10623;12647	3.49E+00;3.31E+00;2.17E+00;1.76E+00	72509;74533;84523;84777	1.95E+00;1.54E+00;1.15E+00;7.73E-03	0.990104
GINS1	-1.68579	-7.40191	2.53039	0.00294856	0.1196	4	TGCTTCGGATTAGAGCACTC;CAGTGTCGAAACTTGATGGT;TCCTCCCAATGACCTCATGT;ATGTGAAATCGTAAAGCACT	-2.63;-2.31;-2.16;0.36	436;932;1265;68307	4.89E+00;3.15E+00;1.70E+00;3.83E-01	16849;83891;84224;84720	2.89E+00;1.37E+00;3.89E-01;8.90E-03	0.922269
SNRPA1	-1.6853	-7.39981	2.82036	0.0015123	0.0926145	4	AGAATGAGTTCTGTCAGACA;AAAATGTTCAAGGGCAAACG;TCAAGTCACTGACTTATCTG;GGCGGCGCAGTACACCAACG	-2.48;-2.1;-1.14;-1.03	647;1431;6441;7713	4.17E+00;2.80E+00;2.79E+00;1.53E+00	77443;78715;83725;84509	2.57E+00;1.53E+00;1.19E+00;1.32E-02	1.03332
MRPS18A	-1.68466	-7.39704	2.69505	0.00201812	0.101664	4	CACAGCCCAGTGATGCTCCG;GGAAGAGCACCGCAAGATAG;AGATTGAAGGCCGAATCACA;GAAGCATAAGTATAGCTATG	-2.51;-2.01;-1.63;-0.59	602;1660;3044;16908	3.75E+00;2.81E+00;2.66E+00;1.56E+00	68248;82112;83496;84554	2.15E+00;1.60E+00;1.13E+00;1.23E-02	0.992832
RPSA	-1.68295	-7.38969	2.86411	0.00136738	0.089433	4	TCACGTAAGAGGCTTCCGTG;GGACTCTCCTCTGCGCTACG;GAAGCGGCCAGCGATAGGAG;AATGGCGACAATGGCCCGAG	-2.23;-1.98;-1.63;-0.9	1095;1759;3051;9615	3.79E+00;3.75E+00;2.61E+00;1.31E+00	75541;82105;83397;84061	2.29E+00;2.15E+00;1.11E+00;2.25E-02	1.0485
XRCC5	-1.68153	-7.38353	2.76753	0.00170793	0.0955557	4	CAAATGAAGTATAAATCGGA;GTTGTAAACATATCGAACCA;TGTCTTTAGAAGGTGAAGAT;TCAAGGATGGAAACATGTAC	-2.38;-2.28;-1.27;-0.79	812;984;5178;11630	3.46E+00;3.11E+00;3.07E+00;1.43E+00	73526;79978;84172;84344	2.06E+00;1.71E+00;1.35E+00;1.66E-02	1.01974
TXNRD1	-1.68087	-7.38068	2.64131	0.00228398	0.105126	4	ATAGGATGCTCCAACCACCA;CACATTGGTTCTCTCAACTG;AAAATTGGCTTAGAAAACGT;CCGGGGATACCCAAATAACG	-2.28;-2.11;-2.05;-0.28	985;1411;1547;30416	4.63E+00;2.80E+00;1.79E+00;1.35E+00	54740;83609;83745;84171	2.72E+00;1.20E+00;9.31E-01;2.02E-02	0.978291
TOMM22	-1.67993	-7.37663	2.90577	0.00124231	0.0870532	4	ACAGCTAGATGAAACCCTCT;GAAGAGGGAGAGATCAAAAG;GGAAGTGGTTCCAATCCACA;TTTCGGAAGCAATTCGTCCG	-2.5;-1.7;-1.31;-1.2	616;2691;4904;5753	4.68E+00;3.14E+00;2.25E+00;1.55E+00	79403;80252;82465;84540	2.94E+00;1.75E+00;9.40E-01;1.26E-02	1.06022
CSNK2B	-1.67928	-7.37382	2.74381	0.00180381	0.0960177	4	TGGTTCTCACAGTACACACG;ACGGTTGGTGAGGATATAGC;TCTAAAGCTTGTCGATAGTG;CTTTCCCAACACTCACCGAT	-2.76;-1.7;-1.49;-0.77	302;2702;3719;12180	3.50E+00;3.38E+00;2.25E+00;1.85E+00	72976;81437;82454;84854	2.00E+00;1.98E+00;9.39E-01;6.15E-03	1.01765
IMMT	-1.67857	-7.37076	2.53684	0.00290507	0.119386	4	GCCATGGATGATTCTGAGGT;CTCATATAACCGCTGCAGAG;GTCTCGTAAGTGATCAGTGT;GAAAATCTCTAGTGTATCAG	-3.05;-1.9;-1.37;-0.39	120;1985;4503;24884	3.25E+00;2.51E+00;2.25E+00;2.14E+00	60272;80653;83171;85036	1.82E+00;1.15E+00;1.06E+00;2.43E-03	0.923045
KIAA0391	-1.67825	-7.36939	2.73035	0.00186058	0.0973155	4	GCCTACACTCTTCTCATGCG;AACTATGATGACTGTATCCA;TGAATAATGTTCTCCACAGG;AGATGAGAGTAGTAATAAGC	-2.15;-2.12;-1.97;-0.48	1299;1368;1793;21090	4.44E+00;2.82E+00;2.42E+00;1.23E+00	64066;83363;83788;83857	2.59E+00;1.34E+00;1.21E+00;2.67E-02	1.01182
TBRG4	-1.6751	-7.35577	3.04203	0.000907757	0.0816356	4	TTCCGGGCGGAAGTTCACAC;AGATAACTGTAGTCTGGCAT;GGTTCATCAGAGACTCCGAA;TCCCTATACTGGGCGCCAGG	-1.95;-1.93;-1.42;-1.4	1847;1907;4143;4324	5.18E+00;3.36E+00;2.54E+00;1.09E+00	80832;81013;83249;83309	3.30E+00;1.89E+00;1.08E+00;3.81E-02	1.08812
EMC6	-1.67399	-7.35098	2.82342	0.0015017	0.0923695	4	CTCGGTGTCGGCTTTGTCGG;CCGGCAGTAATCCAGGACGG;CCTGGATTACTGCCGGACCT;GCGGCCTCGCTGATGAATGG	-2.55;-1.66;-1.56;-0.93	539;2882;3388;9130	3.88E+00;3.62E+00;2.19E+00;1.60E+00	76026;81768;82274;84617	2.36E+00;2.06E+00;9.13E-01;1.10E-02	1.03447
RPS17	-1.67275	-7.34567	2.63766	0.00230323	0.105424	4	GAGAAGTACTACACGCGCCT;ACGTCACACATCTGATGAAG;TTGATGGAGATACCTCTCAC;AGCTTCGCAATAAGATCGCA	-2.52;-2.02;-1.66;-0.49	585;1627;2879;20452	3.83E+00;2.68E+00;2.48E+00;1.57E+00	64704;82277;83529;84571	2.19E+00;1.38E+00;1.14E+00;1.20E-02	0.977061
RPS24	-1.67212	-7.34294	2.68886	0.0020471	0.101797	4	ACACAGTAACTATCCGGACT;TTTGTTTCCGCTGAAGCAGT;ATTCTTCTTCGCGTAATCCA;CAGTACCTAAAACAGAAATT	-2.66;-2.1;-1.17;-0.76	396;1429;6127;12223	3.37E+00;2.86E+00;2.79E+00;1.74E+00	72933;79029;83727;84760	1.99E+00;1.57E+00;1.20E+00;8.08E-03	0.992265
TIMM10	-1.67187	-7.34186	2.93559	0.00115987	0.0860518	4	GGGGAGGCACGCACTTCCGG;GTGCGTGCCTCCCCACTACA;CCAGGTACTTGGAGACACAT;GCCTTACCTGTTGTACATGT	-2.41;-1.59;-1.45;-1.24	766;3228;3974;5447	4.78E+00;3.41E+00;2.10E+00;1.46E+00	79709;81182;81928;84390	3.01E+00;1.93E+00;8.70E-01;1.57E-02	1.06524
TARS	-1.67149	-7.34021	2.52657	0.00297459	0.119928	4	TTGGCCGATGGTCAAACATG;CCGGCTATTATAGATGTTCG;AGAATGGGAGAAGTTCCAAG;GCCATGGAAAGAGTCTATGG	-2.62;-2.44;-1.31;-0.32	453;713;4912;28484	3.38E+00;3.14E+00;1.90E+00;1.68E+00	56672;80244;84443;84703	1.75E+00;1.49E+00;1.00E+00;9.25E-03	0.92108
NSF	-1.67097	-7.33798	2.93463	0.00116244	0.0860518	4	CAGACCAGATCTGATCGATG;ACAGGTACACATTTACACTG;GAATGCAAGAGAGCCTAAAG;AACAACCAGGCATTCTCAGT	-2.12;-1.78;-1.75;-1.04	1378;2401;2541;7614	4.19E+00;3.99E+00;2.35E+00;1.21E+00	77542;82615;82755;83778	2.58E+00;2.30E+00;9.85E-01;2.83E-02	1.06524
RPS21	-1.6675	-7.323	2.69037	0.00204	0.101797	4	GGGGACGCTCACCATTTCCG;AATGGCCCCGCAGATAGCGT;CGTTCATCTGGATGGACGCG;CGCGTCCATCCAGATGAACG	-2.64;-1.91;-1.4;-0.72	418;1968;4315;13290	3.31E+00;3.23E+00;2.51E+00;1.71E+00	71866;80841;83188;84738	1.89E+00;1.86E+00;1.06E+00;8.53E-03	0.992265
EIF4A1	-1.66643	-7.31836	2.82717	0.00148878	0.0922467	4	CTCTCAGAGTCACTCCTCCG;CTACATCAATGTGGAACGAG;ATGGCCTTAGGAGATTACAT;GGTTAAGCATGTCGAACACA	-2.61;-1.76;-1.16;-1.13	461;2507;6179;6467	4.48E+00;2.85E+00;2.31E+00;1.67E+00	78689;78977;82649;84695	2.79E+00;1.57E+00;9.68E-01;9.41E-03	1.03505
DOHH	-1.66627	-7.31769	2.8553	0.00139541	0.0897242	4	TGGGCCAAATGCAGGACCGA;GGGCACTGTTCACACTGCGT;GCTCGGTATCGGTCGAAGAG;CAGGGCTGAGTCATCATCGA	-2.02;-1.98;-1.92;-0.75	1628;1750;1932;12568	4.34E+00;3.32E+00;2.61E+00;1.14E+00	72588;83224;83406;83528	2.53E+00;1.96E+00;1.11E+00;3.35E-02	1.04709
GTF2B	-1.66622	-7.31745	2.81611	0.00152719	0.0926403	4	TTTGTCTACTATGATTGGCA;AGTTGTAATCAAATCCACAC;TTATCGATGTAGGATCTGAG;CCATCCAGATGCGATCCTAG	-2.11;-2.09;-1.7;-0.77	1412;1468;2726;12005	3.90E+00;3.40E+00;2.76E+00;1.20E+00	73151;82430;83688;83744	2.24E+00;2.02E+00;1.18E+00;2.90E-02	1.0332
DDX52	-1.66611	-7.31701	2.67263	0.00212507	0.102874	4	TCGTGTTGGTGATATAATCA;TTGCCTATGACGTTGAACAG;CTCCAGGAATAGACCTAACG;TTAATGCCCCACAATCACCT	-2.55;-2.34;-1.03;-0.74	534;885;7633;12725	3.30E+00;3.20E+00;2.58E+00;1.61E+00	72431;77523;84271;84622	1.95E+00;1.40E+00;1.40E+00;1.09E-02	0.987694
VPS53	-1.66604	-7.31667	2.68014	0.00208865	0.102305	4	TCAATGTACACGTAGAGATG;CCGCCATGTACCACTCACGT;GCATCTCGTAGAACGTTGCT;CTGCCTGCGTGCTTACTCGA	-2.61;-2.1;-1.2;-0.75	457;1424;5768;12604	3.32E+00;2.94E+00;2.79E+00;1.68E+00	72552;79388;83732;84699	1.96E+00;1.62E+00;1.20E+00;9.33E-03	0.990104
PGS1	-1.66563	-7.3149	2.6766	0.00210571	0.102305	4	AGTCCTGCAAGAACACGTAG;GAGCTCAAAAAACTCTGCTG;ATCCTCTTGGACTTCACGAG;ATGGAGGCGAGGTGACCACA	-2.17;-2.14;-1.94;-0.41	1250;1315;1868;23823	4.38E+00;2.86E+00;2.21E+00;1.25E+00	61333;83288;83841;83906	2.56E+00;1.23E+00;1.20E+00;2.57E-02	0.990104
HSPA9	-1.66257	-7.30171	2.63643	0.00230975	0.105424	4	CTTGCTGCGTCACATTGTGA;AAATGCTCCAATCTGACTTG;CTGGAATGGCCTTAGTCATG;CTACCAAGCGTCTTATTGGT	-2.91;-1.64;-1.53;-0.57	182;3005;3522;17487	3.57E+00;2.75E+00;2.16E+00;2.07E+00	67669;81634;82151;84974	2.03E+00;1.56E+00;8.97E-01;3.70E-03	0.977061
BTF3	-1.66246	-7.30122	2.90365	0.0012484	0.087179	4	TCAGTTGCTTTGTCTCAGCG;GTTCTCTTTAAAGAAGTTAG;GGAGAAACTCGCCAAACTGC;CAAGCTGGTTTAAGATGCTG	-2.24;-1.94;-1.26;-1.21	1085;1866;5309;5681	4.70E+00;3.04E+00;2.56E+00;1.31E+00	79475;79847;83290;84071	2.96E+00;1.69E+00;1.09E+00;2.23E-02	1.05959
WDR55	-1.66173	-7.29808	2.7222	0.00189581	0.0985279	4	TCTTCAACATCAAGCGACGC;AGGGCCCCTTAATGGATATG;ACTCGGCTCTCAAGGCAAAG;GCCACCTGTATCATCCCCAG	-2.34;-1.94;-1.72;-0.65	878;1885;2623;15204	3.95E+00;2.99E+00;2.55E+00;1.40E+00	69952;82533;83271;84278	2.27E+00;1.73E+00;1.08E+00;1.80E-02	1.00644
HSP90B1	-1.66072	-7.29375	2.76858	0.00170379	0.0955557	4	AGTGAGTAATACTCACGTAA;TAAAGTGGATATATGCCATG;TAAACAGACCGAAACGGTTG;AGAAGATGGCCAGTCAACAT	-2.25;-2.18;-1.42;-0.8	1061;1224;4157;11477	3.48E+00;3.35E+00;2.92E+00;1.32E+00	73679;80999;83932;84095	2.07E+00;1.89E+00;1.26E+00;2.18E-02	1.01974
TRAPPC4	-1.66062	-7.29328	2.92928	0.00117685	0.0860518	4	ATGGCAAGTATACGGCCGAT;GGGCAACCCTGCTAACTACC;GACTTACGAGTGGAACATCG;GTTGGACAGCTACGCCCCAC	-2.27;-1.63;-1.59;-1.16	1014;3047;3240;6174	4.56E+00;3.67E+00;2.15E+00;1.34E+00	78982;81916;82109;84142	2.85E+00;2.10E+00;8.92E-01;2.08E-02	1.06524
RACGAP1	-1.6597	-7.28931	2.75814	0.00174526	0.0956565	4	CCCGAATCTTGTGTACCATG;GAAACATGCACGCAATCAGG;TGAGCAAAGAGGGCTGACCG;CAATGATGGCGGGCCCATCG	-2.32;-2.08;-1.41;-0.82	909;1473;4215;11027	3.55E+00;3.34E+00;2.76E+00;1.38E+00	74129;80941;83683;84247	2.12E+00;1.88E+00;1.18E+00;1.86E-02	1.01929
XRCC2	-1.65959	-7.28885	2.61717	0.00241449	0.108394	4	TGGTCAAACACTGCCTTGGG;CAAGCCGGAGCATATCAAAG;ACCTGCAGGAGTCTACTCTG;ATACTTCCAAAATCGGAAGG	-2.84;-1.79;-1.41;-0.59	238;2381;4197;16817	3.34E+00;2.82E+00;2.35E+00;1.96E+00	68339;80959;82775;84918	1.88E+00;1.61E+00;9.88E-01;4.84E-03	0.964994
FAM136A	-1.65863	-7.28472	2.76877	0.00170307	0.0955557	4	CCATGGTGAAGAGTCTGGAG;GTGCAGCGCTGCCTGTTGTG;CTCCAACTCGCTGGTCACCA;CAGCGCTGCACCGGAACATA	-2.44;-1.97;-1.3;-0.92	712;1780;4994;9185	3.87E+00;3.12E+00;2.60E+00;1.49E+00	75971;80162;83376;84444	2.35E+00;1.74E+00;1.11E+00;1.46E-02	1.01974
MRPL11	-1.65814	-7.2826	2.86964	0.00135009	0.089433	4	GGAAGTAGGAAACAGTGGGT;GGCCCCCTTCTCAATCCCAG;AAGACCAAGGACATCAAAGA;GTCATCCTGAGCTTTGACGC	-2.15;-2.08;-1.32;-1.08	1282;1493;4831;7057	4.33E+00;3.16E+00;2.75E+00;1.24E+00	78099;80325;83663;83874	2.68E+00;1.77E+00;1.18E+00;2.63E-02	1.0485
MCM5	-1.65774	-7.28085	2.85277	0.00140354	0.0897242	4	AATACAGACGACACCTCCGT;TCAAGCGGCATTATAACCTG;GGAGAAGTGCTCACCCATTG;TGTGTGACAAGGTCGTCCCT	-2.11;-1.89;-1.75;-0.87	1391;2027;2520;10022	4.00E+00;3.72E+00;2.49E+00;1.21E+00	75134;82636;83129;83765	2.31E+00;2.24E+00;1.05E+00;2.86E-02	1.04709
MRPL20	-1.65474	-7.26794	2.80552	0.00156489	0.0934437	4	CTGTGACACGAGCGTTCGTG;TTCTTAACCAGCACTTCCGG;GTCTGAAGAAAAGGCACCTG;CTGAACCCTCCAGTAGCGGT	-2.27;-1.98;-1.45;-0.92	1008;1768;3973;9211	3.86E+00;3.41E+00;2.61E+00;1.34E+00	75945;81183;83388;84148	2.35E+00;1.93E+00;1.11E+00;2.07E-02	1.02945
DPH5	-1.65415	-7.26539	2.40697	0.00391765	0.133978	4	TTGACACTCATATACCGAGG;TTCTGAGAGCAACAAAACTG;TACAGTCAGAACTGACGTAT;ATGCACACATTATGCCTACT	-3.04;-2.12;-1.89;0.44	124;1364;2042;71865	4.27E+00;2.83E+00;2.24E+00;2.95E-01	13291;83114;83792;85032	2.48E+00;1.21E+00;4.26E-01;2.51E-03	0.872967
GART	-1.65409	-7.26513	2.96421	0.00108591	0.0847757	4	TTGCAGTTGAGATTCCATGT;GGCAAGGTGGTGACTAACGG;TTCCACAGGAAAAGTAATCG;TCAGCATTATACCAGCATAG	-2.21;-1.65;-1.39;-1.37	1152;2926;4394;4499	5.11E+00;3.28E+00;2.18E+00;1.28E+00	80657;80762;82230;84004	3.25E+00;1.84E+00;9.08E-01;2.36E-02	1.07173
CCT8	-1.65406	-7.26501	2.95238	0.00111588	0.0859192	4	GCAAATGTTGTAGTAACAGG;AAGCTTATAGCTCAGGCATG;CTCTTGCTCTTGCATATGAG;CAGTCACCTCTGAAACTGAC	-2.01;-1.97;-1.4;-1.23	1664;1789;4278;5488	4.76E+00;3.32E+00;2.60E+00;1.13E+00	79668;80878;83367;83492	3.00E+00;1.86E+00;1.10E+00;3.43E-02	1.06591
NPRL3	-1.65378	-7.26377	2.42859	0.00372741	0.132393	4	GGTCTTGATCACGCGCACCA;GCAACCAAGTCTGAAATGTG;TTGACAGCGTATCTGCTACG;GCCCCACAAGATCCACTACG	-2.65;-2.17;-1.92;0.13	411;1242;1925;55592	4.35E+00;2.91E+00;1.72E+00;7.41E-01	29564;83231;83914;84745	2.53E+00;1.25E+00;4.13E-01;8.38E-03	0.878134
LSM7	-1.65265	-7.25891	2.87627	0.00132964	0.0888986	4	TCTTGTCGATGTACTTGGAC;TGGTGATTCCGACAAGCCAG;GGCACCATCGAGTACATGCG;TGACCAGTACAAGCTCACAG	-2.06;-1.84;-1.8;-0.91	1536;2205;2331;9432	4.10E+00;3.82E+00;2.42E+00;1.17E+00	75724;82825;82951;83620	2.37E+00;2.32E+00;1.02E+00;3.16E-02	1.0511
CAP1	-1.65208	-7.25643	2.75802	0.00174573	0.0956565	4	AAGATCAGTAAAGAGATTGG;TCCCAGGGATAAAAAGCACG;CAAGCCTGGTCCCTATGTGA;CAGGGGGAGAGCATCACACA	-2.41;-1.96;-1.34;-0.9	763;1808;4683;9632	3.79E+00;3.20E+00;2.59E+00;1.46E+00	75524;80473;83348;84393	2.29E+00;1.79E+00;1.10E+00;1.56E-02	1.01929
IARS2	-1.65188	-7.25556	2.8061	0.00156277	0.0934437	4	ATCTTCCATACCATGAGCCG;AATCGATACCATATGATGAG;TGGCACATACTCCAACGCAT;TAATGGCAGCTATCGGGACA	-2.78;-1.54;-1.17;-1.12	274;3488;6115;6633	4.43E+00;2.86E+00;2.03E+00;1.89E+00	78523;79041;81668;84882	2.76E+00;1.57E+00;8.40E-01;5.58E-03	1.02945
PSMA2	-1.65132	-7.25317	2.87748	0.00132592	0.0888986	4	TGCAGGAATACACCCAGTCA;TTACCTTTAATTCCCACTGA;TTTGTGGTTGGAATGAGGGA;ATACAAGATACCTGTAATCT	-2.18;-1.8;-1.58;-1.05	1222;2345;3301;7446	4.23E+00;3.65E+00;2.37E+00;1.26E+00	77710;81855;82811;83934	2.61E+00;2.08E+00;9.95E-01;2.51E-02	1.0511
DHODH	-1.65062	-7.25015	2.45366	0.00351837	0.128929	4	CGCAGGATTTGACAAGCACG;GTAGAAGTGCTCATCCCCCG;CATGTCAGAGTCTTGAAACG;TGATAGCTTGGTCTTCTGGG	-2.62;-2.29;-2.06;0.36	451;973;1538;68390	4.64E+00;3.12E+00;1.68E+00;3.81E-01	16766;83618;84183;84705	2.72E+00;1.36E+00;3.89E-01;9.20E-03	0.88965
RPP21	-1.6501	-7.24789	2.41076	0.00388362	0.133448	4	GCAGAGAGTTCGCTTCACCG;ATCCTGAGCGAGGACGCAGT;TAATACAAGCCGCTTCGCTA;AATTCCCAGGAGGTCTTGCG	-2.65;-2.35;-1.72;0.12	401;870;2643;54891	3.94E+00;3.21E+00;1.73E+00;7.63E-01	30265;82513;84286;84755	2.27E+00;1.40E+00;4.19E-01;8.18E-03	0.874688
CPSF3	-1.64972	-7.24627	2.81748	0.00152237	0.0926403	4	AGTTTCCATTTGGATCACTG;GATCGAGATCGCAGGCGTGA;AAAGCTGGTGTACTGATAAG;TCTGTTCACAATATCATGGA	-2.1;-2.0;-1.67;-0.83	1418;1700;2830;10820	3.85E+00;3.58E+00;2.64E+00;1.20E+00	74336;82326;83456;83738	2.21E+00;2.15E+00;1.12E+00;2.92E-02	1.0332
IMPDH2	-1.64732	-7.23589	2.62308	0.00238186	0.107446	4	TGTATCCTGCAGCTTACGGG;GAAAAACCGAGATTACCCAC;GGTATCCCCATCACTGACAC;CATCTACGCCAGCATCAATG	-3.08;-1.7;-1.07;-0.74	106;2737;7155;12826	3.29E+00;2.66E+00;2.30E+00;2.24E+00	72330;78001;82419;85050	1.94E+00;1.45E+00;9.34E-01;2.14E-03	0.96881
MED31	-1.64716	-7.23522	2.59927	0.00251609	0.110683	4	CCAGTACGAGCACTTCCGCA;ACAGTTAAGGTAATTTGGGT;ATGATGCTGGAAATCGACTG;TGTAAACACTGAGGGTACCT	-2.91;-1.98;-0.96;-0.74	184;1761;8675;12733	3.30E+00;2.61E+00;2.42E+00;2.07E+00	72423;76481;83395;84972	1.94E+00;1.30E+00;1.11E+00;3.74E-03	0.95592
MRPL37	-1.64713	-7.2351	2.91218	0.00122411	0.0868842	4	GCCTCCCATTGCTTCCCGAG;CTTGGGGGAAACTTACCAGT;TTAGCCTTGCTGACAATCCG;GGACTAACCTCGTTTCCAGG	-2.11;-1.94;-1.32;-1.22	1407;1871;4855;5583	4.73E+00;3.16E+00;2.56E+00;1.20E+00	79573;80301;83285;83749	2.98E+00;1.76E+00;1.09E+00;2.89E-02	1.06106
STARD7	-1.64561	-7.22854	2.87932	0.00132032	0.0888191	4	AGAGTCTCCGGAATTCGTCA;ACCTCGGTACTGGTAAAGGG;GGGATTATGTGTACGTTCGG;CCTACACGGACGTGACACCG	-2.17;-1.83;-1.48;-1.11	1240;2249;3810;6782	4.40E+00;3.47E+00;2.40E+00;1.25E+00	78374;81346;82907;83916	2.73E+00;1.96E+00;1.01E+00;2.55E-02	1.05149
MRPS6	-1.64486	-7.2253	3.09123	0.000810523	0.0780181	4	CTGGAAGCCCTGATGGACAG;CACGCTTCCCTATAAGATGT;TGATCTTGAAAGCCATGCAG;CCACAGTCAGCGGCACACCA	-1.77;-1.7;-1.67;-1.45	2473;2735;2842;4003	5.31E+00;3.84E+00;2.24E+00;9.73E-01	81153;82314;82421;82683	3.40E+00;2.20E+00;9.34E-01;5.12E-02	1.1078
TONSL	-1.64367	-7.22016	2.7527	0.00176725	0.0960177	4	CCCACCGCAAAATCGGAGAG;ACCCGAATCTACCTCAACCT;GGACAGGGCAATGTTCAACC;GTCTCACAAGGTCTTGAACG	-2.61;-1.66;-1.37;-0.94	467;2885;4522;8989	3.91E+00;3.25E+00;2.19E+00;1.67E+00	76167;80634;82271;84689	2.38E+00;1.82E+00;9.13E-01;9.53E-03	1.01765
MAT2A	-1.6431	-7.2177	2.93153	0.00117076	0.0860518	4	TGTTCATCTTGACCGAAACG;TTAGAATCAGGGCGTAACCA;GAGCTTGTGTGCTAAGACAA;GAACAGATATAACAATTGTG	-2.02;-1.89;-1.48;-1.19	1621;2035;3812;5923	4.63E+00;3.47E+00;2.49E+00;1.14E+00	79233;81344;83121;83535	2.90E+00;1.96E+00;1.05E+00;3.34E-02	1.06524
PPM1D	-1.64272	-7.21607	2.84403	0.00143209	0.0912824	4	AAGATGTATGTTGCTCACGT;GCTTCTTAATGAAACCCCAC;CAAGTCTGGGGTGAACCGTG;CCGAGGAAGAGCTCTCGTCG	-2.32;-1.85;-1.24;-1.16	915;2188;5432;6178	4.56E+00;3.01E+00;2.42E+00;1.38E+00	78978;79724;82968;84241	2.85E+00;1.67E+00;1.02E+00;1.87E-02	1.03961
RPL38	-1.64191	-7.21257	2.88246	0.00131082	0.088452	4	ACTTACACTTGGCGTCCTTG;CAGCAGATACCTTTACACCT;GTTGCAGCCTCGCAAAATTG;TCTGCTCACAGCCCGCCGCA	-2.2;-1.81;-1.38;-1.17	1178;2297;4409;6058	4.59E+00;3.28E+00;2.38E+00;1.28E+00	79098;80747;82859;83978	2.87E+00;1.84E+00;1.00E+00;2.42E-02	1.05329
NOP58	-1.64171	-7.21171	2.88381	0.00130675	0.088452	4	GCATTCACAGCTCTAATGGA;ATAAATGAGACCATACTTAG;GTTGTTAATGAACTTATGAG;AACCTGTATCGGGACAAGCT	-2.07;-1.86;-1.58;-1.06	1513;2146;3283;7312	4.27E+00;3.66E+00;2.44E+00;1.17E+00	77844;81873;83010;83643	2.64E+00;2.08E+00;1.03E+00;3.11E-02	1.05329
DGCR8	-1.64143	-7.21049	2.53166	0.00293994	0.1196	4	GTGTGCAAGGACGAGTCGGT;GAAAACAGGCCGAGTCCGAG;TACAGTTCGGGTCTACGAGG;GGGACGCCGACATACCTCGT	-2.76;-1.78;-1.62;-0.4	294;2407;3076;24321	3.74E+00;2.34E+00;2.18E+00;1.86E+00	60835;82080;82749;84862	2.14E+00;1.18E+00;9.84E-01;5.99E-03	0.922269
NAT10	-1.63919	-7.20083	2.82273	0.00150407	0.0923695	4	GTCGATCCGATACGCCCCTG;TGGTGGGAAGATTTAATGAG;TGTTCACCCGGATTATCAAG;GAGCGCAACAGTACTCCTCA	-2.43;-1.7;-1.3;-1.13	726;2730;4975;6575	4.45E+00;3.12E+00;2.24E+00;1.48E+00	78581;80181;82426;84430	2.77E+00;1.74E+00;9.35E-01;1.49E-02	1.03447
SLIRP	-1.63803	-7.19581	3.04783	0.000895714	0.0812573	4	TTCGGCAGCGAGGGGCGCTG;AAAGAGACTGGCTTTCACAA;TCACTTGAGGCCGCCGTCCA;GTGGCGCTGCGTACAAACGT	-1.89;-1.63;-1.59;-1.45	2049;3039;3221;4001	5.31E+00;3.68E+00;2.15E+00;1.05E+00	81155;81935;82117;83107	3.40E+00;2.10E+00;8.93E-01;4.23E-02	1.09014
CLPP	-1.63705	-7.1916	2.92112	0.00119916	0.0863531	4	GCGCCTATGACATCTACTCG;TCCACCACGATGGGAATGAG;CGGGGCTGTTGATATACATG;CCACACACCACGTGCAGATG	-2.2;-1.58;-1.56;-1.21	1174;3277;3356;5714	4.69E+00;3.63E+00;2.09E+00;1.28E+00	79442;81800;81879;83982	2.95E+00;2.07E+00;8.64E-01;2.41E-02	1.06372
POLR1C	-1.63612	-7.18757	2.31173	0.00487834	0.144519	4	TCGGCGCATTCTGTTAGCTG;TGTATACCAGACACATGACG;AAACTCATTGGAGTTTGACA;GGTTGCAGGTCAGGTGCACG	-3.22;-2.19;-1.05;-0.08	70;1187;7459;42522	2.95E+00;2.61E+00;2.48E+00;1.21E+00	42634;77697;83969;85086	1.42E+00;1.27E+00;6.03E-01;1.41E-03	0.840074
SEC23B	-1.63494	-7.18249	2.51475	0.00305665	0.121061	4	GCAACACCAGTGGATCGCAA;AATGCCCCGATCCCGCAAGG;CACATACAGGAAGATCAGAG;GGTTCACGAACTCAGCTGCG	-2.26;-2.21;-1.88;-0.19	1037;1162;2058;35764	4.26E+00;2.96E+00;1.51E+00;1.33E+00	49392;83098;83994;84119	2.48E+00;1.28E+00;7.65E-01;2.13E-02	0.916996
TAF1	-1.63458	-7.18094	2.83546	0.00146063	0.0919982	4	AGAGTAAAGATCGCCCACGA;CATACGGACCACAAAAGACG;TATTACTACCCTAAGCAACA;GCATCAAGAGCGTTACAAAG	-2.1;-2.0;-1.4;-1.03	1419;1682;4266;7703	4.17E+00;3.32E+00;2.65E+00;1.20E+00	77453;80890;83474;83737	2.57E+00;1.87E+00;1.13E+00;2.92E-02	1.03622
SREK1	-1.63284	-7.1734	2.89129	0.00128443	0.0883064	4	AAAGGTCGCAGTCAAAACAC;TCCACAAAAGCAAACCGAGT;TTCCTTCCTAGGAGAAATCG;AACCGTGTTAGTTAGATGCT	-2.0;-1.82;-1.66;-1.04	1680;2256;2869;7562	4.21E+00;3.83E+00;2.40E+00;1.13E+00	77594;82287;82900;83476	2.59E+00;2.20E+00;1.01E+00;3.46E-02	1.05401
FPGS	-1.63268	-7.17272	2.81453	0.00153274	0.0926403	4	ACGTTCAGTGAAGGCACACG;CCCACCACTACAAGCCCTGG;GAGATGGTGAAGCGTAAGCG;CCCACGCCCCGCATGCAGCA	-2.61;-1.48;-1.28;-1.15	462;3780;5114;6273	4.53E+00;3.09E+00;1.97E+00;1.67E+00	78883;80042;81376;84694	2.83E+00;1.72E+00;8.10E-01;9.43E-03	1.0332
SARS2	-1.63123	-7.16645	2.91794	0.00120797	0.0863531	4	TAGACCGCAACTCCCCCTTG;GGAGCGGTGGCCAGACACAT;TCCAACCACATGGAGCACGC;GGTACTGGAACAAACCATCC	-2.13;-1.64;-1.56;-1.2	1355;2998;3380;5775	4.68E+00;3.62E+00;2.16E+00;1.22E+00	79381;81776;82158;83801	2.93E+00;2.06E+00;8.98E-01;2.78E-02	1.06372
MRE11	-1.63092	-7.16511	2.39331	0.00404289	0.135245	4	AAATTCCTCTCCGCACAGTG;TCTTGGCATAGGAGTAAACA;TTGCCGTGAATACTAAACAC;AATGCAGAACGGGAACGTCT	-2.63;-2.23;-1.59;-0.07	435;1101;3212;43143	3.69E+00;3.01E+00;1.70E+00;1.18E+00	42013;81944;84055;84721	2.10E+00;1.30E+00;5.91E-01;8.88E-03	0.86888
MED22	-1.63078	-7.16452	2.79728	0.00159483	0.0934795	4	ACCGGAAGCTCATCGCACTG;GTCTTACAACAAGCGGCTAA;CAGGTGTCAAGGGCTACTCA;TCACCGATGGGAAGTCGTTG	-2.57;-1.48;-1.41;-1.05	503;3770;4199;7399	4.24E+00;3.34E+00;1.97E+00;1.63E+00	77757;80957;81386;84653	2.62E+00;1.88E+00;8.11E-01;1.03E-02	1.02928
DDB1	-1.63022	-7.16209	3.02305	0.000948309	0.0817003	4	GTGGTCATCAGGATGGAACG;GGATAGCCATCTGAATTGAG;TCCTTGCGAATCATCCGGAA;GAGTCGATTACGTATCACAA	-1.89;-1.7;-1.48;-1.45	2046;2716;3779;3975	5.32E+00;3.48E+00;2.24E+00;1.05E+00	81181;81377;82440;83110	3.41E+00;1.97E+00;9.37E-01;4.22E-02	1.08778
HMBS	-1.63006	-7.16141	2.47838	0.00332371	0.126627	4	ATCAAGAATCTTGTCCCCCG;GAAACCTCAACACGCGACTG;CAGCATACATGCACTCCTCG;AAAGATGAGAGTGATTCGAG	-2.5;-2.49;-1.18;-0.34	611;626;5949;27415	3.50E+00;2.90E+00;1.97E+00;1.55E+00	57741;79207;84530;84545	1.60E+00;1.54E+00;1.04E+00;1.25E-02	0.897474
CPSF2	-1.62991	-7.16076	2.8142	0.00153391	0.0926403	4	AATGTCCTGGAAACACTTCG;ACTTTCCAACAGCATAGGGG;CCAGCTGGTCATATGATAGG;CAATAATGTCAGCTACAATG	-2.08;-1.93;-1.59;-0.92	1475;1912;3219;9269	3.85E+00;3.68E+00;2.54E+00;1.18E+00	75887;81937;83244;83681	2.34E+00;2.10E+00;1.08E+00;3.03E-02	1.0332
LOC100139115	-1.629	-7.15685	3.02981	0.000933661	0.0817003	4	GTGGAAGGGAGTGACCACGT;GGAAGGTGAATCCAGACACA;TGTGCCCACAGGTCCAGCGT;GCCGGGTCCACCATTGTCCG	-1.95;-1.56;-1.54;-1.48	1856;3371;3489;3827	5.39E+00;3.58E+00;2.06E+00;1.09E+00	81329;81667;81785;83300	3.46E+00;2.03E+00;8.53E-01;3.83E-02	1.08778
SRP72	-1.62895	-7.15665	2.41872	0.00381315	0.133174	4	AGAAGGCATACTGTGAGTAT;GCACACCACTTTACAGTGCA;AGTGACGATGTACAGCCATG;TGGGCAGCTTGGATCAACAC	-2.76;-2.28;-1.19;-0.28	293;990;5844;30424	3.10E+00;2.92E+00;1.87E+00;1.79E+00	54732;79312;84166;84863	1.61E+00;1.35E+00;9.31E-01;5.97E-03	0.875581
ERCC2	-1.62891	-7.15647	2.91771	0.00120862	0.0863531	4	CACTTCCCCCACGCACCATG;CGAGCGTGGCGAAGTTAGCG;CTAAACTCATCTACTGCTCG;CCCGCACGTACGATGCCGTG	-2.22;-1.54;-1.48;-1.28	1129;3457;3816;5153	4.87E+00;3.46E+00;2.04E+00;1.29E+00	80003;81340;81699;84027	3.08E+00;1.96E+00;8.44E-01;2.32E-02	1.06372
PTCD2	-1.62754	-7.15052	2.89564	0.00127162	0.0877016	4	AGTGGCATTAGCTCTGAACC;GGAGTTTCAACGTAAGAAGG;GGCCGCGAATACCTCCGAGA;GTGTACATCCCGGGACGACG	-1.95;-1.93;-1.55;-1.09	1861;1917;3428;6936	4.36E+00;3.60E+00;2.54E+00;1.09E+00	78220;81728;83239;83295	2.70E+00;2.05E+00;1.08E+00;3.84E-02	1.05699
EIF3I	-1.6255	-7.14174	2.35093	0.00445726	0.141823	4	TGGGCCATACCGGAGCTGTG;CTTGGATGCAGTGACGAACA;TCAGATTAAGTACAACCGCG;AAGATCACCAGTGCCGTTTG	-2.81;-2.19;-1.48;-0.02	258;1191;3794;46026	3.47E+00;2.94E+00;1.92E+00;1.07E+00	39130;81362;83965;84898	1.96E+00;1.27E+00;5.37E-01;5.25E-03	0.848253
PSMB7	-1.6253	-7.14086	2.80847	0.00155428	0.0934437	4	CAGATACAAGGGCAACTGAA;TGGCCGTCACAACTCTGGGA;AAGTTGCCTTATGTCACCAT;CTTATAGACCACACCTGCGA	-2.59;-1.46;-1.29;-1.16	485;3896;5057;6247	4.54E+00;3.10E+00;1.94E+00;1.65E+00	78909;80099;81260;84671	2.84E+00;1.73E+00;7.99E-01;9.90E-03	1.02945
MRPL40	-1.62443	-7.13712	2.99864	0.00100314	0.0824501	4	TCTGGGGACTCGTGCCCACG;TCCGTTCGCTCTCCTCAAAG;GGTGGACCCCAAGAAAGACC;TTGATTCAAGAACTTGACCG	-2.02;-1.55;-1.47;-1.46	1623;3434;3848;3912	5.35E+00;3.45E+00;2.05E+00;1.14E+00	81244;81308;81722;83533	3.43E+00;1.95E+00;8.46E-01;3.34E-02	1.08381
TANGO6	-1.6242	-7.13612	2.64615	0.00225864	0.104943	4	GTCTCATCAACCTTTCAGAG;TTGGTGACAGAAGAACAACT;GATCATAATGCCGCCCTGAG;GTGACGTCCATAGAGTCTTG	-2.93;-1.69;-0.97;-0.9	171;2746;8521;9499	3.81E+00;2.44E+00;2.23E+00;2.10E+00	75657;76635;82410;84985	2.31E+00;1.31E+00;9.32E-01;3.47E-03	0.979045
RPL31	-1.62343	-7.13279	2.55486	0.00278704	0.116284	4	GATTTCTTTGAGTGCCCTAG;GGTGTCGATGCGCACATCTG;CAGGCTCAACAAAGCCGTCT;GGGCCGGTCCGCCATCAACG	-2.57;-1.83;-1.6;-0.49	511;2233;3173;20392	3.70E+00;2.48E+00;2.41E+00;1.63E+00	64764;81983;82923;84645	2.11E+00;1.38E+00;1.01E+00;1.04E-02	0.934479
RPF2	-1.62279	-7.13005	2.64172	0.00228183	0.105126	4	AATGCTATGTTGATTAAAGG;GGCGGATATTTGATACCGTG;CTAGAATAGTAAATGTCCTG;GGTAGTCATACATACGACCT	-2.62;-2.01;-0.96;-0.9	452;1646;8589;9626	3.79E+00;2.67E+00;2.43E+00;1.68E+00	75530;76567;83510;84704	2.29E+00;1.31E+00;1.14E+00;9.23E-03	0.978291
TNPO1	-1.61894	-7.11341	2.83084	0.00147625	0.0920198	4	GTCCTTGATCGATGAAACCG;TTTACTAAATGCAAAGACCA;TCACATGCATAATATAGTTG;ATCACAACTATAGCCTCCAA	-2.08;-1.93;-1.4;-1.07	1492;1909;4292;7199	4.29E+00;3.31E+00;2.54E+00;1.18E+00	77957;80864;83247;83664	2.66E+00;1.86E+00;1.08E+00;3.07E-02	1.03612
IKBKG	-1.61684	-7.10434	2.51241	0.00307318	0.121061	4	GAGGAGAATCAAGAGCTCCG;CGTTACCTGGGCTTTCACTG;AAGCTGCCCTGCGCATGGAA;GCAGGGGACCAGGACATGCT	-2.79;-2.06;-0.98;-0.63	267;1526;8339;15652	2.94E+00;2.73E+00;2.47E+00;1.91E+00	69504;76817;83630;84889	1.69E+00;1.33E+00;1.17E+00;5.44E-03	0.916996
ERCC3	-1.6166	-7.10334	3.02111	0.000952563	0.0817003	4	GCGCTTCCTGACAGTACACG;TCCCGAGTGACAGATCCACA;TAGTTTGTACTCATGCACGT;GATGCCAAGGACAAGCCCAT	-1.92;-1.56;-1.5;-1.49	1941;3372;3687;3709	5.44E+00;3.51E+00;2.06E+00;1.07E+00	81447;81469;81784;83215	3.50E+00;1.99E+00;8.53E-01;4.00E-02	1.08778
RUVBL2	-1.61614	-7.10132	2.74589	0.00179518	0.0960177	4	GACCGAGATCATCGAAGGGG;ATAGTCTCGAGCCCGTGTGA;ATGGAGACCATATATGACCT;TGGCTGTGAATGGGGTGTCG	-2.48;-1.67;-1.3;-1.01	644;2847;4957;7939	4.12E+00;3.13E+00;2.20E+00;1.53E+00	77217;80199;82309;84512	2.53E+00;1.74E+00;9.18E-01;1.32E-02	1.01765
TSC2	-1.61488	-7.09588	3.02732	0.000939036	0.0817003	4	TGGATGCGATGTACTCATCA;CCCATCACGTCATAGCCATG;TCACCGTGACGACAAGCGTG;TAAGTTACCTCATAAAACGA	-1.76;-1.74;-1.51;-1.44	2481;2562;3594;4020	5.30E+00;3.54E+00;2.29E+00;9.72E-01	81136;81562;82594;82675	3.40E+00;2.01E+00;9.60E-01;5.13E-02	1.08778
MRPL53	-1.61457	-7.09455	2.83435	0.00146436	0.0919982	4	CCGTAGGACCTTCCTCCAGG;ATTGCGGACGTGAGGCACGA;CTGCCCCTTCGAGAAGAACG;GCGTGGACGTGCTGTTCGGT	-2.3;-1.72;-1.23;-1.22	963;2618;5551;5629	4.72E+00;2.98E+00;2.27E+00;1.36E+00	79527;79605;82538;84193	2.97E+00;1.65E+00;9.51E-01;1.97E-02	1.03622
RBM14	-1.61453	-7.09437	2.53236	0.00293519	0.1196	4	CACACTCGATGACGCGTCCG;GGGAAACAGAGGGCTGAGCG;AACGTGGAACTCTCAACCAA;TAACCAACCATCCTCTTACG	-3.25;-1.54;-1.03;-0.64	61;3486;7671;15350	2.98E+00;2.58E+00;2.54E+00;2.03E+00	69806;77485;81670;85095	1.72E+00;1.39E+00;8.40E-01;1.22E-03	0.922269
TSFM	-1.61317	-7.08852	2.39688	0.00400978	0.134871	4	TAAGTTCTGACAATGCAACA;AGACACAACTGTGTTAGTAG;ATCCCCGCCACAAGTCTCCA;TGAAAAGTATGCCACTGCTG	-2.65;-2.15;-1.4;-0.24	402;1286;4271;32741	3.32E+00;2.88E+00;1.73E+00;1.66E+00	52415;80885;83870;84754	1.87E+00;1.24E+00;8.54E-01;8.20E-03	0.870083
LSM8	-1.61253	-7.08578	2.43483	0.00367425	0.131473	4	CTAGGGTTATACATCGTAAG;TTCTGATGGGAGAATGATTG;AAGAGCTGAACACTCGTTCA;CGAGTGTTCAGCTCTTCACA	-2.87;-2.1;-0.99;-0.49	219;1437;8288;20334	2.78E+00;2.49E+00;2.48E+00;1.99E+00	64822;76868;83719;84937	1.38E+00;1.33E+00;1.19E+00;4.45E-03	0.881163
ATP6V1B2	-1.61235	-7.085	2.36475	0.0043177	0.140892	4	TGCTGGCTTACCGCACAATG;GCCGTGGTTAGAGCCAATCG;TCAATGTCGAATCTATCCAG;AACGTCCTGTGAGTTTACCG	-2.69;-2.67;-1.0;-0.09	360;375;8144;41645	3.94E+00;2.50E+00;1.78E+00;1.24E+00	43511;77012;84781;84796	1.76E+00;1.35E+00;6.22E-01;7.34E-03	0.851113
CMTR1	-1.61215	-7.08413	2.63968	0.00229254	0.105298	4	AATCCCTACGAGATGATCCG;CTGGATAACACCGATCACAA;CTACATGATACGGTCCAACG;TCTAATCAGAAAGGTCGACG	-2.07;-2.02;-1.86;-0.5	1504;1636;2129;20227	4.22E+00;2.67E+00;2.50E+00;1.17E+00	64929;83027;83520;83652	2.45E+00;1.39E+00;1.14E+00;3.09E-02	0.97758
DDX42	-1.61128	-7.08035	2.76616	0.00171335	0.0955557	4	GCGGCCAATCCTATGAGTAT;AGGTAAACTCCACTAGACGC;GTATTGCCAAAACAGGCAGT;AGGCGGCTAGAGACATGAAG	-2.57;-1.55;-1.18;-1.14	500;3406;5963;6459	4.48E+00;2.89E+00;2.05E+00;1.64E+00	78697;79193;81750;84656	2.79E+00;1.59E+00;8.49E-01;1.02E-02	1.01974
WDR3	-1.61068	-7.07779	2.841	0.00144213	0.0916424	4	GCTGGATCCATAATGCGGGA;GCTGCAGTGCATTCGCACGA;AAGGTCCCACCATTTCACCA;TTGAAGTATGATCAGCTAGG	-1.98;-1.88;-1.56;-1.02	1729;2066;3362;7827	4.15E+00;3.63E+00;2.47E+00;1.12E+00	77329;81794;83090;83427	2.55E+00;2.06E+00;1.05E+00;3.56E-02	1.0379
RUVBL1	-1.61023	-7.07583	2.81747	0.00152241	0.0926403	4	TCTTGAGCCCAATGATCACG;GTGAACAAGTACATCGACCA;GGGGAGTGAAGTATACTCCA;ATTTACATCGAAGCCAACAG	-2.48;-1.42;-1.37;-1.18	649;4172;4531;5979	4.61E+00;3.24E+00;1.89E+00;1.53E+00	79177;80625;80984;84507	2.89E+00;1.82E+00;7.73E-01;1.33E-02	1.0332
COG4	-1.6101	-7.07527	2.28833	0.00514835	0.146934	4	TGGTCTATATATCACCATGG;GCTGTGTACGAACGGCTCTG;GGCACAAGTAGCGATGAATG;CAATAGTGGAAACATACTAT	-3.1;-2.13;-1.09;-0.11	102;1339;6917;40672	2.84E+00;2.71E+00;2.32E+00;1.28E+00	44484;78239;83817;85054	1.48E+00;1.22E+00;6.43E-01;2.06E-03	0.832878
NAA38	-1.60985	-7.07421	2.38407	0.00412982	0.13639	4	CCAGGATAACGTTGCAGTCA;GCAGAGGAAGCAACCGACCA;CCCTGCACAGGACTCTGACG;ACCAACGATGCTGCTACGAG	-2.81;-2.41;-0.82;-0.39	253;757;10999;24697	3.33E+00;2.15E+00;2.12E+00;1.93E+00	60459;74157;84399;84903	1.46E+00;1.16E+00;1.12E+00;5.15E-03	0.865217
CSNK1A1	-1.60826	-7.06735	2.9299	0.00117518	0.0860518	4	CGCCAAATAAATGTCCCCGA;TGTACTTATGTTAGCTGACC;AGGATTCTTACCGTATGTGG;CACATCTTGGTATTGAACAA	-1.87;-1.81;-1.53;-1.22	2105;2295;3518;5598	4.73E+00;3.57E+00;2.38E+00;1.04E+00	79558;81638;82861;83051	2.97E+00;2.03E+00;1.00E+00;4.35E-02	1.06524
SMU1	-1.60815	-7.06684	2.9523	0.00111609	0.0859192	4	TACGACTGGAAAAATCAGAA;GTTTGGTCAGAAATCACATG;GTCTTATTTCGATCCTCGAG;CCACTCTTACCTGTTCATAG	-1.9;-1.67;-1.59;-1.27	2011;2837;3213;5185	4.86E+00;3.68E+00;2.21E+00;1.06E+00	79971;81943;82319;83145	3.07E+00;2.10E+00;9.20E-01;4.15E-02	1.06591
DNTTIP1	-1.60462	-7.05163	2.5348	0.00291877	0.1196	4	GAATGTACGAGACAATGTCG;GGCTCGAGATCCCAACACGA;GGAACATAATGATCAAGCAC;CTCTACTCACACCATGCCCG	-2.54;-1.75;-1.64;-0.48	555;2528;2962;20734	3.79E+00;2.45E+00;2.30E+00;1.59E+00	64422;82194;82628;84601	2.17E+00;1.36E+00;9.65E-01;1.13E-02	0.922269
GLRX5	-1.60435	-7.05045	2.35687	0.0043967	0.141778	4	GCACGGCGTCCGCGACTACG;GCTGCTCCGGAGTCCCCTTG;CAGCCGCAGGATCTGCACCA;CCTTCTTCACTAACGCGTCC	-2.78;-2.22;-1.9;0.48	278;1132;2005;73344	4.29E+00;2.99E+00;1.89E+00;2.59E-01	11812;83151;84024;84878	2.50E+00;1.29E+00;4.50E-01;5.66E-03	0.848393
ESS2	-1.603	-7.04462	2.54813	0.00283055	0.117299	4	CCTGAGCCGGCACACCAGTG;GGACGAAGAGGAGTACATTG;TCCCTCATGTACTACCCAGA;AATCCAAAGCCGCCCACTCG	-2.47;-2.25;-1.01;-0.68	650;1065;7919;14352	3.09E+00;3.04E+00;2.54E+00;1.53E+00	70804;77237;84091;84506	1.80E+00;1.37E+00;1.32E+00;1.33E-02	0.930707
C17H12orf65	-1.59805	-7.02326	2.32145	0.00477037	0.143855	4	ACCTTGACGACGATGCCCGA;TTCAAGCTCACGCTCGTCCA;CAACAAAACAAGCAACTGCG;CTTGAAGAGCAGTTCGTGAA	-3.1;-1.84;-1.27;-0.18	104;2204;5197;36213	3.07E+00;2.42E+00;2.31E+00;1.49E+00	48943;79959;82952;85052	1.71E+00;1.02E+00;7.53E-01;2.10E-03	0.842077
ASH2L	-1.59802	-7.02313	2.72819	0.00186988	0.0975687	4	TGTTAAACGGGTGTTCCAAG;TCACGAGGTATCTATACCAA;TCATCGGAGATCTTTAACTG;TGACGACCAGACAAAGACCT	-1.97;-1.92;-1.79;-0.72	1786;1951;2389;13343	4.07E+00;3.22E+00;2.52E+00;1.10E+00	71813;82767;83205;83370	2.35E+00;1.89E+00;1.07E+00;3.68E-02	1.01069
OTUD5	-1.59752	-7.02099	2.99091	0.00102115	0.0829209	4	CCATGGCCTGCATCTCAATG;CGGCGCAGGTTACAACAGTG;CCATTCGTGTCAGCTACCAT;CCGTGACTCGGGCGTCGTGG	-1.74;-1.73;-1.54;-1.38	2549;2585;3458;4451	5.13E+00;3.59E+00;2.28E+00;9.61E-01	80705;81698;82571;82607	3.27E+00;2.04E+00;9.56E-01;5.28E-02	1.08134
CHD8	-1.59745	-7.02067	2.47453	0.00335332	0.12706	4	AGCTTCGTGAGATTGAATGG;CCTGAATACAAACCACTCCA;CTGTCTCTTACACTATCGTG;CAGGAATCGAGGAAAACCGT	-2.59;-2.09;-1.2;-0.51	489;1458;5815;19555	2.93E+00;2.77E+00;2.56E+00;1.65E+00	65601;79341;83698;84667	1.61E+00;1.43E+00;1.19E+00;9.98E-03	0.895991
RPL28	-1.59726	-7.01988	2.76415	0.00172129	0.0955557	4	CTCATTCACCGCAAGACCGT;GTGGTGATGAAGCGGAGATC;AATGAGCCCATTGTAGCGAA;GTTGATGGTGGTCCGCACGT	-1.98;-1.91;-1.67;-0.83	1748;1973;2838;10804	3.84E+00;3.59E+00;2.51E+00;1.11E+00	74352;82318;83183;83408	2.21E+00;2.15E+00;1.06E+00;3.60E-02	1.01974
PDCD2	-1.59714	-7.01936	2.93238	0.00116848	0.0860518	4	CAAGGCACATTACTGCAGTA;GAGCAGTTCCCAAGCAAGGT;TCTGACGGAGGATCCTCAGA;TCAGAGATTATAGGAACCAT	-1.92;-1.7;-1.4;-1.37	1944;2706;4310;4506	5.11E+00;3.31E+00;2.25E+00;1.07E+00	80650;80846;82450;83212	3.25E+00;1.86E+00;9.38E-01;4.01E-02	1.06524
HCCS	-1.59565	-7.01289	2.47208	0.00337226	0.127213	4	TCTGGATGCCCAATGCACGA;AGCCGTCGGACTCAACCTGT;AACATACTTACGCAGCGTGA;GGGACACTGCACGTACTCGT	-2.89;-1.91;-0.95;-0.64	211;1979;8816;15400	2.97E+00;2.51E+00;2.40E+00;2.01E+00	69756;76340;83177;84945	1.71E+00;1.29E+00;1.06E+00;4.29E-03	0.89547
CCT2	-1.59355	-7.00386	2.70204	0.00198592	0.100273	4	CAACCCGCAATAATGGTCTG;AGACTTGGTAAAGAGCACGT;TTGAACGTATTCTTAAGCAT;CCATACCTGTGACAAGAGCG	-2.08;-2.05;-1.43;-0.81	1477;1559;4094;11099	3.54E+00;3.37E+00;2.71E+00;1.18E+00	74057;81062;83597;83679	2.11E+00;1.90E+00;1.16E+00;3.04E-02	0.998816
TBL1XR1	-1.59324	-7.00253	2.53743	0.00290115	0.119386	4	GAAAGGTCTACAGTATGTAG;AATAAAGCAGTTGTGTTACG;GCAGCTGCGACAAACCAACA;GCAAGACGTCCCAAGCAACA	-3.0;-1.65;-0.97;-0.76	143;2915;8536;12377	3.35E+00;2.44E+00;2.18E+00;2.17E+00	72779;76620;82241;85013	1.98E+00;1.31E+00;9.09E-01;2.90E-03	0.923045
RABIF	-1.59209	-6.99753	2.71833	0.00191279	0.0985279	4	TCGGATACCAGCTCGCTCGG;CGAGGAGGGCCGGAACCGGA;AGCTCTTCCTCCCGTCCATG;ATGTTCACTTTCGAGAACGT	-2.15;-1.98;-1.31;-0.93	1288;1770;4902;9089	3.89E+00;3.14E+00;2.60E+00;1.24E+00	76067;80254;83386;83868	2.36E+00;1.75E+00;1.11E+00;2.65E-02	1.00644
GPAT4	-1.59111	-6.9933	2.74198	0.00181141	0.0960177	4	AGACCCCACGTCACTAGAGG;GGATAGCTCTCGCTTTCACG;AGCGCTCGAACCAGACGTGG;TGACGTCAATGGGTGACGTG	-2.11;-1.79;-1.58;-0.88	1406;2365;3282;9839	3.75E+00;3.66E+00;2.36E+00;1.20E+00	75317;81874;82791;83750	2.26E+00;2.08E+00;9.91E-01;2.89E-02	1.01765
PSMB2	-1.59026	-6.98966	2.8839	0.00130647	0.088452	4	TAATTTCACTCGCCGAAACC;ATTGCTAGCAGCCACCCGGT;GAGGAGGTTGACATGATACG;TCTATAAGATGCGAAATGGT	-1.89;-1.88;-1.35;-1.25	2052;2080;4617;5374	4.80E+00;3.22E+00;2.47E+00;1.05E+00	79782;80539;83076;83104	3.03E+00;1.80E+00;1.04E+00;4.24E-02	1.05329
NSD1	-1.58907	-6.98453	2.86365	0.00136884	0.089433	4	TTATCACAAACATTCAACCG;GCCCTATCGACAGTACTACG;AATCACTTTACCCCTAGGCG;TATGCATGATAGTAAGACCA	-1.98;-1.65;-1.59;-1.14	1743;2906;3241;6457	4.48E+00;3.67E+00;2.19E+00;1.11E+00	78699;81915;82250;83413	2.79E+00;2.09E+00;9.10E-01;3.59E-02	1.0485
DDX6	-1.58851	-6.98211	2.42991	0.00371617	0.132358	4	CTATGAGATTAACCTGATGG;AGGTCAGCAAACACATGGGA;TCATGTCCAGATGATAGTAT;GACTTTAAAACTCCCTCCAA	-2.85;-2.1;-0.76;-0.64	230;1421;12361;15345	2.98E+00;2.79E+00;1.98E+00;1.97E+00	69811;72795;83735;84926	1.72E+00;1.20E+00;1.03E+00;4.68E-03	0.878251
UQCC3	-1.58833	-6.98132	2.41393	0.00385545	0.133373	4	GGTCACAAGGGCAAAAAGCG;GGAGCAGTACCCGCAGCGCA;CAGGACCAAAGAGTTGCTGC;CTGCTTCCGCTCCTCACCCG	-2.72;-2.25;-0.87;-0.52	330;1062;10069;19449	3.04E+00;2.57E+00;2.23E+00;1.81E+00	65707;75087;84094;84826	1.43E+00;1.32E+00;1.19E+00;6.72E-03	0.874932
RAD51C	-1.58766	-6.97842	2.42343	0.003772	0.132575	4	GACTGCTGAGGAACTCCTAG;GCACTGGATAATATTCTTGG;GCAGGAACACATATGGAAGA;GTTCGATTAGTGATAGTGGA	-2.58;-2.19;-1.13;-0.45	494;1197;6497;22297	2.94E+00;2.79E+00;2.33E+00;1.64E+00	62859;78659;83959;84662	1.53E+00;1.28E+00;1.27E+00;1.01E-02	0.877539
HYOU1	-1.58728	-6.97681	2.52037	0.0030174	0.119945	4	TGGGGTAGATCACTGCATCC;ACAGGTTTGACCGTACCCTG;GCTTTGTAAAGGGCTACATG;TATCCCGACTATGAGTCCAA	-2.37;-1.85;-1.66;-0.47	825;2187;2903;21192	3.82E+00;2.43E+00;2.42E+00;1.42E+00	63964;82253;82969;84331	2.19E+00;1.33E+00;1.02E+00;1.69E-02	0.921019
PPIL2	-1.58481	-6.96612	2.66315	0.00217196	0.103119	4	GTCGAAGACGACACCTTCCG;AACATGAAAATAATTGACCC;GGTGCTACCTGCTTCGTGTG;TGCAAGAAGCGATACTACGA	-2.71;-1.46;-1.22;-0.95	337;3909;5587;8861	3.93E+00;2.98E+00;1.94E+00;1.81E+00	76295;79569;81247;84819	2.39E+00;1.65E+00;7.97E-01;6.87E-03	0.986661
BRAT1	-1.58462	-6.96532	2.65152	0.00223091	0.104219	4	CCCACCCCGCCCGTACCGTG;CTCAGCAGCCCCTAACTCCG;ACAGCCTACCTGGCATTCCG;CCCTGCGAGGCGAAGCACAA	-2.84;-1.36;-1.18;-0.95	237;4543;5947;8834	3.94E+00;2.90E+00;1.96E+00;1.82E+00	76322;79209;80613;84919	2.40E+00;1.60E+00;7.42E-01;4.82E-03	0.982055
BARD1	-1.58427	-6.96378	2.44085	0.00362367	0.130589	4	GCTGTGAAGAGAAATCATCG;CGAGTCGTTCTGATACCCAG;TCACATCCGCCTAAGCACAC;CGCTTCCCATTACGACCTGA	-2.42;-2.0;-1.57;-0.35	747;1697;3323;26700	3.64E+00;2.64E+00;2.01E+00;1.47E+00	58456;81833;83459;84409	2.07E+00;1.12E+00;1.07E+00;1.53E-02	0.884093
PTPN11	-1.58006	-6.94563	2.34696	0.00449822	0.141823	4	TTGATACGAGTTGTGTTGAG;CTGACAGCGAATCATGACGT;GATTACTATGACCTGTACGG;CATGCGCGTTAGGAACGTCA	-2.51;-2.37;-1.21;-0.23	603;830;5651;33602	3.25E+00;2.96E+00;1.62E+00;1.56E+00	51554;79505;84326;84553	1.64E+00;1.42E+00;8.27E-01;1.23E-02	0.848253
CDH1	-1.57822	-6.9377	2.73045	0.00186016	0.0973155	4	TCCCAGATTCAACCCAACCA;GTACGTGGCAGTGACAAATG;GGAGCTGATACACCCCCTGT;GGCCACAGATATAGATGACG	-2.26;-1.56;-1.55;-0.94	1035;3385;3416;8877	3.93E+00;3.61E+00;2.06E+00;1.33E+00	76279;81740;81771;84121	2.39E+00;2.05E+00;8.52E-01;2.12E-02	1.01182
DARS2	-1.57739	-6.93413	2.77825	0.00166629	0.0951177	4	CTGGTCTTGAACCTTCGTCT;GATGCCCTTAGTAAACCCCA;GTTGCCCGGACCAACACATG;AGTTGCTAAGTTCATAATGG	-2.17;-1.69;-1.31;-1.14	1244;2747;4915;6434	4.49E+00;3.14E+00;2.23E+00;1.25E+00	78722;80241;82409;83912	2.80E+00;1.75E+00;9.32E-01;2.55E-02	1.02174
MRPS2	-1.57732	-6.93382	2.66504	0.00216253	0.103119	4	CTCACACCTGATCGAGAGCA;AAGAAGTCGGAGTGCTTGAG;CACACGCGCTACTTCAAGGG;CAGCGTCCTGCCTCTCTGCG	-2.44;-1.71;-1.2;-0.97	719;2687;5817;8514	4.00E+00;2.93E+00;2.25E+00;1.48E+00	76642;79339;82469;84437	2.44E+00;1.61E+00;9.41E-01;1.47E-02	0.986661
DPH2	-1.57615	-6.92875	2.47513	0.00334865	0.12706	4	AGGCTACAGATCGTTGACCG;CTGAAGTTCACACCTGCCAT;ACACTTGCGGAATTTGACAC;CGGCGCCCAAAACGCTCCAG	-2.46;-1.75;-1.69;-0.41	678;2543;2779;23680	3.87E+00;2.30E+00;2.22E+00;1.51E+00	61476;82377;82613;84478	2.22E+00;1.21E+00;9.62E-01;1.39E-02	0.895991
LARS	-1.57607	-6.92842	2.93074	0.00117291	0.0860518	4	TGGAATAAGATCCTTGCCAG;GGTACTGTGAGGAGACTAGG;GCAAGAAATATGTCATACCA;TGTCTGTCATGATCCATACA	-1.89;-1.55;-1.46;-1.4	2026;3404;3899;4319	5.18E+00;3.44E+00;2.05E+00;1.05E+00	80837;81257;81752;83130	3.31E+00;1.94E+00;8.49E-01;4.18E-02	1.06524
SNAPC5	-1.57562	-6.92648	2.44557	0.0035845	0.130031	4	CGACCAGCTGAACCGGCTCA;TAGAACTAATCATCGACTGG;GACACTGCTCCGCTTGAAAG;TCCTTGACTAAAGCAGATGT	-2.24;-1.99;-1.8;-0.27	1080;1710;2339;31228	4.09E+00;2.63E+00;1.74E+00;1.31E+00	53928;82817;83446;84076	2.37E+00;1.12E+00;9.03E-01;2.22E-02	0.885953
LOC112446406	-1.57544	-6.92569	2.31683	0.00482137	0.144351	4	ATTGCGCCGATAACACACCT;GGCATCCATATCCGGCTGAG;CAGCTCACTGTCCGAGTACG;GGTGGTGGCTACTTACCGGT	-2.97;-1.86;-1.22;-0.26	152;2157;5599;31864	2.97E+00;2.44E+00;2.15E+00;1.71E+00	53292;79557;82999;85004	1.65E+00;1.03E+00;8.82E-01;3.08E-03	0.84058
OXA1L	-1.57532	-6.92517	2.70803	0.0019587	0.0993573	4	CTGGTAGAATGTCATCTCCG;CCAGAGGTAATACGTAGATG;TTAACCTAGGCCTACCATGG;CATCGTGAAGGGCCAACGAG	-2.02;-1.8;-1.71;-0.77	1620;2361;2666;12012	3.93E+00;3.40E+00;2.36E+00;1.14E+00	73144;82490;82795;83536	2.26E+00;2.02E+00;9.92E-01;3.33E-02	1.0028
ACTB	-1.57462	-6.92215	2.30472	0.00495767	0.145685	4	CGTGATGGACTCCGGTGACG;CAAGGAGAAGCTCTGCTACG;CTTCTACAACGAGCTCCGTG;AGCTGTAGCCACGCTCCGTG	-2.79;-2.44;-0.67;-0.39	266;716;14571;24680	3.38E+00;2.15E+00;1.91E+00;1.78E+00	60476;70585;84440;84890	1.48E+00;1.16E+00;9.18E-01;5.41E-03	0.836585
MRPS16	-1.57397	-6.91935	2.88604	0.00130006	0.088452	4	CAGGCCTTTCTACCGCATCG;TCTACGAAACGGCCATCCCT;CTCCACGGTAGGCCTTGCAA;GATCCAATGCCCAACAGTCA	-1.8;-1.72;-1.61;-1.16	2338;2622;3112;6205	4.55E+00;3.73E+00;2.27E+00;9.96E-01	78951;82044;82534;82818	2.84E+00;2.13E+00;9.50E-01;4.83E-02	1.05329
KANSL1	-1.57363	-6.91788	2.53116	0.00294334	0.1196	4	GTTCTACTCACAGGGGTACG;GGATAGGCGTTCCAACAGAG;GGAGCATTGAGACCTGTCAA;ACAGACTCCAGTTCTAACGT	-2.19;-1.98;-1.64;-0.49	1198;1737;3000;20635	3.77E+00;2.62E+00;2.46E+00;1.27E+00	64521;82156;83419;83958	2.16E+00;1.37E+00;1.12E+00;2.46E-02	0.922269
USP9X	-1.57306	-6.91543	2.75169	0.00177138	0.0960177	4	ACAAGTACTATACCTAACAG;CAACAATACTCATCGCCTGG;AGGTGGTAGATATTCCCACT;GTGTATCATACTACACCCAT	-2.27;-1.58;-1.34;-1.1	999;3298;4665;6860	4.38E+00;3.21E+00;2.08E+00;1.34E+00	78296;80491;81858;84157	2.72E+00;1.79E+00;8.61E-01;2.05E-02	1.01765
KPNA2	-1.57305	-6.91537	2.53406	0.00292374	0.1196	4	CCAACAGAGAAATGAATGCT;CGGATTATGTTGTCAATAGG;GATTACGTAAGTAACCACAC;GCAGGAAAACCGCAACAACC	-2.71;-1.61;-1.29;-0.68	334;3136;5063;14278	3.10E+00;3.10E+00;2.12E+00;1.81E+00	70878;80093;82020;84822	1.80E+00;1.73E+00;8.81E-01;6.81E-03	0.922269
MRPL57	-1.57237	-6.91247	2.7151	0.00192707	0.0985279	4	CCGTCGCCTGGAGATAGAAG;GCCAGTGCCGACACGGTCCG;CTGACCGCGCTCCTGTGCCG;CTCACGGCCGAGCAGGAGCG	-2.25;-1.74;-1.26;-1.04	1056;2568;5274;7592	4.20E+00;3.05E+00;2.29E+00;1.32E+00	77564;79882;82588;84100	2.59E+00;1.69E+00;9.59E-01;2.17E-02	1.00644
TOMM40	-1.57215	-6.91151	2.40367	0.00394753	0.134194	4	CTGCTGTGAAGTCGGAACCC;GCACAGGTCGAGGTTCCGAA;AGTAGCCCTCAGCACAATCG;GGTGGCGGCAGTCCCACGAG	-2.28;-2.14;-1.63;-0.24	982;1329;3042;32768	3.76E+00;2.85E+00;1.66E+00;1.35E+00	52388;82114;83827;84174	2.15E+00;1.23E+00;8.53E-01;2.01E-02	0.872266
ELOVL6	-1.572	-6.91087	2.289	0.00514049	0.146934	4	CAGGTCCATTGTAAAAACCC;TGAAGCCATCCAGTGGATGC;GTCGGCACCTAATGAACAAG;CTAAGCAAAGCACCCGAACT	-2.94;-1.91;-1.24;-0.19	165;1972;5450;35469	3.01E+00;2.51E+00;2.11E+00;1.52E+00	49687;79706;83184;84991	1.67E+00;1.06E+00;7.73E-01;3.35E-03	0.832878
GUK1	-1.57121	-6.90743	2.64573	0.00226082	0.104943	4	ACATCAAGAAGACCGACCTG;GAACTTGTATGGGACCAGGT;CCAAGGCCCGTTGTCCTGAG;CTTATTCCTAGACACGACAA	-2.3;-1.92;-1.12;-0.95	961;1939;6618;8848	3.93E+00;2.76E+00;2.53E+00;1.36E+00	76308;78538;83217;84195	2.40E+00;1.51E+00;1.07E+00;1.97E-02	0.979045
RFC3	-1.57066	-6.90506	2.66203	0.00217757	0.103119	4	ACCTAGGATTAACTTCAAGG;AGGCACCTACTACGAATAGG;GGTCCATACACTAACAGATG;TACACACAGTAGATAACACA	-2.46;-1.71;-1.07;-1.05	674;2677;7244;7435	4.24E+00;2.65E+00;2.25E+00;1.51E+00	77721;77912;82479;84482	2.61E+00;1.44E+00;9.42E-01;1.38E-02	0.986661
GK	-1.57	-6.90223	2.39041	0.00406992	0.135435	4	AGAACCTCTCTACAACGCTG;TGGAATTATAAAAAGCTCCG;TCTGTCCAGAGCTTGACAGG;ACTATGTAATACAGGCCGTA	-2.62;-1.8;-1.52;-0.34	446;2334;3584;27538	3.54E+00;2.37E+00;1.96E+00;1.69E+00	57618;81572;82822;84710	2.01E+00;1.04E+00;9.96E-01;9.10E-03	0.86827
NCBP2	-1.56955	-6.90026	2.34934	0.00447361	0.141823	4	CAGATGCAGAAAACGCCATG;GTACTGGCTCAGCTCGACGT;GACATAAAGAAAATCATCAT;AAATGAAGAAGACAGCATGT	-3.02;-1.74;-1.16;-0.37	133;2567;6212;26031	2.84E+00;2.29E+00;2.21E+00;2.06E+00	59125;78944;82589;85023	1.56E+00;1.10E+00;9.59E-01;2.69E-03	0.848253
POLR3A	-1.56944	-6.8998	2.86319	0.0013703	0.089433	4	CTTCAAATCACTCACGACAG;GTGGGACAGCAAGCTATCAG;TGTCTGTACACCCTACAATG;CAAACCTTGAGTATTGTAGG	-2.05;-1.49;-1.44;-1.29	1568;3718;4015;5026	4.92E+00;3.40E+00;1.98E+00;1.16E+00	80130;81141;81438;83588	3.11E+00;1.92E+00;8.16E-01;3.23E-02	1.0485
MRPS34	-1.56932	-6.8993	2.58224	0.00261676	0.11284	4	CCAGGCCGAAGAACGGAAGG;AGGTCATGCACCACGACTGG;GCGTAGCGCACTGAGTCGCG;ACGTCGACCCAGGCTCGCAA	-2.41;-1.67;-1.51;-0.69	767;2841;3628;13971	3.53E+00;3.14E+00;2.20E+00;1.46E+00	71185;81528;82315;84389	2.00E+00;1.83E+00;9.19E-01;1.57E-02	0.947535
RAD51D	-1.56653	-6.88726	2.33121	0.00466435	0.142658	4	CTCTACATTGATTCCAATGG;CACAAACCTCCCAATGCCAG;GGTCACCTGTCTTGATCCCG;CCCGGGTAGCGGCAAAACCC	-2.39;-2.34;-1.38;-0.15	796;872;4435;37965	3.27E+00;3.21E+00;1.44E+00;1.40E+00	47191;80721;84284;84360	1.84E+00;1.40E+00;7.07E-01;1.63E-02	0.845703
METAP1	-1.56647	-6.88698	2.42174	0.00378667	0.132575	4	TTATCGGAATGGTTATCATG;AAGTATTGGACATTGCCGCT;GTATATCGATAACCTGCCCA;ACTGAAGTACAACAAGACTT	-3.23;-2.14;-1.91;1.01	69;1322;1976;83654	4.31E+00;2.85E+00;2.49E+00;3.09E-02	1502;83180;83834;85087	2.51E+00;1.23E+00;1.17E+00;1.39E-03	0.877539
PTDSS1	-1.56413	-6.87687	2.35911	0.00437407	0.141256	4	GAAGTACATGAGGCTGACGA;GGGGTCAAACCACCGCACGT;CTGGACAATCAGTATCACCT;AAACCTTCGCTATGCCACAA	-3.59;-1.21;-1.15;-0.31	16;5725;6310;29141	3.12E+00;2.82E+00;1.86E+00;1.63E+00	56015;78846;79431;85140	1.55E+00;9.77E-01;6.61E-01;3.06E-04	0.849993
CHAF1B	-1.56363	-6.87472	2.44061	0.00362565	0.130589	4	TCTTGCTCGCCATACCAAAG;GAACATAAAAGTTACGTACA;GGACTGTCGTAAAAACCCTG;ATGTTGGACACGTAACCGAA	-2.47;-2.24;-0.95;-0.59	653;1074;8820;16916	3.03E+00;2.81E+00;2.40E+00;1.52E+00	68240;76336;84082;84503	1.60E+00;1.31E+00;1.29E+00;1.34E-02	0.884093
C16H1orf112	-1.56318	-6.87279	2.77996	0.00165975	0.0951177	4	GGACAGACGGCAATTCCCGG;TAGGAAACAAACTGCACTTG;TAGAATGACGGATTCCTGAG;AAAGAGTAAAGGGCAAGCCG	-2.07;-1.7;-1.33;-1.15	1502;2712;4758;6315	4.52E+00;3.18E+00;2.24E+00;1.17E+00	78841;80398;82444;83654	2.82E+00;1.78E+00;9.37E-01;3.09E-02	1.02174
DCTN5	-1.56229	-6.86896	2.62188	0.00238845	0.107446	4	AATACAGTCATTCATCACAA;ATTGGCTCTTATGTTCACGT;CAAGTCCGAGTACATCGAAA;AATCTTCCTCAATAAAGACG	-2.55;-1.43;-1.43;-0.83	537;4069;4079;10742	3.60E+00;3.38E+00;1.91E+00;1.61E+00	74414;81077;81087;84619	2.15E+00;1.90E+00;7.83E-01;1.10E-02	0.96881
HINFP	-1.56167	-6.86626	2.76066	0.00173515	0.0955557	4	CGAGTGGTTCTACCGGCACG;CTTGATAGAGTAGAGCGACC;GGGCAGGTCATGTCACACAG;CAATCGCTTACGATCCAACG	-2.01;-1.9;-1.2;-1.13	1655;1996;5770;6501	4.47E+00;2.94E+00;2.50E+00;1.13E+00	78655;79386;83160;83501	2.78E+00;1.62E+00;1.06E+00;3.41E-02	1.01974
DDX49	-1.56141	-6.86516	2.69359	0.00202492	0.101772	4	AAGCTGTCTGAGGATCCCTA;AGCCCAGGCAGTCCCGACCT;GTAGATCTTCGGGAGTCCGG;ACTTGCGTAGCATCATGCAT	-2.19;-1.88;-1.1;-1.08	1201;2063;6906;7065	4.32E+00;2.71E+00;2.47E+00;1.27E+00	78091;78250;83093;83955	2.68E+00;1.48E+00;1.05E+00;2.47E-02	0.992371
ATP2A2	-1.56109	-6.86375	2.55348	0.00279587	0.116431	4	ATGTCTGTCATTCGGGAATG;AAAACAGCGAGCATTCAAGC;GAGGCCACTTCAATTCTCGG;GCAATTTCTACAATATCACC	-2.22;-2.07;-1.26;-0.69	1117;1505;5305;14044	3.13E+00;3.04E+00;2.74E+00;1.30E+00	71112;79851;83651;84039	1.82E+00;1.69E+00;1.17E+00;2.29E-02	0.933932
MRPL27	-1.55854	-6.85275	2.71506	0.00192727	0.0985279	4	AGCAACTTACATGGGCACCT;GGTGGCAGCTCCAAGAACCT;CAAATGCCTGTATGCCCTGG;TTTGGCATCAGGAAAATGGA	-2.39;-1.46;-1.27;-1.12	798;3900;5249;6670	4.42E+00;3.06E+00;1.94E+00;1.44E+00	78486;79907;81256;84358	2.75E+00;1.70E+00;7.98E-01;1.63E-02	1.00644
EXOSC3	-1.55744	-6.84803	2.67227	0.00212684	0.102874	4	CGGCGGTGGCGTTTACTGGG;GCTGCGGCGTTTAGGCGCAG;CTGGATCAAGTGGTGCTGCC;CGACTGCTGGTCACCAAGTG	-2.51;-1.41;-1.29;-1.02	606;4229;5044;7799	4.15E+00;3.11E+00;1.87E+00;1.55E+00	77357;80112;80927;84550	2.55E+00;1.73E+00;7.68E-01;1.24E-02	0.987694
TAF6L	-1.55733	-6.84756	2.27918	0.00525794	0.147567	4	TTATTCAGTATCGAATGCCC;TACCCATTACCTGATCCTTG;GTGCGGTTATGGATCTCAGG;AGCGTCCAGTGGTCATTCAG	-2.78;-1.89;-1.39;-0.17	275;2050;4386;36789	3.29E+00;2.48E+00;1.89E+00;1.46E+00	48367;80770;83106;84881	1.84E+00;1.05E+00;7.37E-01;5.60E-03	0.831012
MRPS21	-1.55692	-6.84578	2.48507	0.0032729	0.125757	4	AGGACTGTGATGGTACAAGA;ATTATGAGAAGCCTTGCCGT;ACAGAATCCTTACCATGGAT;TTGAGGACATAAAGCGACGG	-2.3;-2.1;-1.27;-0.57	958;1438;5252;17574	3.06E+00;2.78E+00;2.74E+00;1.36E+00	67582;79904;83718;84198	1.70E+00;1.55E+00;1.19E+00;1.96E-02	0.900469
COQ3	-1.55528	-6.83868	2.176	0.00666809	0.161803	4	AGTCATTGGAATCGATCCTG;TTCATTCTATGAATGACCTG;TTCTCGCTTAACTACGTCGG;TACTGTATGGTCTTGTCCAA	-2.96;-2.76;-0.63;0.13	156;296;15662;55936	4.14E+00;2.14E+00;1.69E+00;7.30E-01	29220;69494;84860;85000	1.86E+00;8.69E-01;4.10E-01;3.16E-03	0.791014
COPS6	-1.55409	-6.83357	2.44901	0.00355626	0.130018	4	TTGCTGTCATTCGGGCTACG;GGGTTCAACTTAAGAAACAG;TCTGGGTTGGTATACCACAG;AACGCTGCCAGTCACTCCGG	-2.13;-1.98;-1.79;-0.31	1356;1732;2367;28901	4.08E+00;2.62E+00;1.88E+00;1.22E+00	56255;82789;83424;83800	2.36E+00;1.12E+00;9.86E-01;2.79E-02	0.885997
RAD1	-1.55372	-6.83195	2.21812	0.00605171	0.156755	4	CGAGTTGGATATGACGAGTG;AAATGGAATCAAGGTTACAG;TCAGAGGGTAACCATAACCT;AGTGTGTAAAATCAACACTC	-2.77;-2.66;-0.64;-0.15	288;387;15562;38316	3.91E+00;1.87E+00;1.70E+00;1.39E+00	46840;69594;84769;84868	1.75E+00;8.73E-01;6.98E-01;5.86E-03	0.80478
EIF3E	-1.55278	-6.8279	2.35289	0.00443718	0.141823	4	TCTTCTTAGTGATACCAACA;TGACTGCTGTGGTCAAGTAG;AATATTTAGATACACTGTAC;GCTTCAACAGGTTCCAGCAA	-2.57;-2.19;-1.01;-0.44	509;1200;7972;22411	2.94E+00;2.53E+00;2.32E+00;1.63E+00	62745;77184;83956;84647	1.36E+00;1.27E+00;1.27E+00;1.04E-02	0.848253
HARS2	-1.55268	-6.82745	2.77008	0.00169791	0.0955557	4	AGTGGTTCTTACCATGACAT;TTAAACGTCATGGAGCAAAG;ATCATGTTGGAAAAGTGTGG;ATATCCCATCCAAAATCCGT	-1.83;-1.76;-1.73;-0.9	2247;2511;2599;9544	3.96E+00;3.80E+00;2.31E+00;1.01E+00	75612;82557;82645;82909	2.30E+00;2.28E+00;9.67E-01;4.64E-02	1.01974
VCP	-1.55257	-6.827	2.45339	0.00352058	0.128929	4	TCAGCAACACTGTGTCACCT;AATAACCTTCGCGTACACCT;CCATAGAGCAGGATTCCCCG;TTTGTCCTGACAGACCCATG	-2.64;-2.02;-0.79;-0.77	429;1633;11671;12123	3.39E+00;2.67E+00;2.05E+00;1.70E+00	73033;73485;83523;84727	2.00E+00;1.14E+00;1.08E+00;8.75E-03	0.88965
AATF	-1.5524	-6.82628	2.56326	0.00273365	0.115587	4	AGGCACTTAAAGCACTGTTG;GTTCCTATAGACAGTGAAGT;TGAGGTCAGAGTTTCCGAGG;GAGTCACTCACAGACATCGT	-2.8;-1.42;-1.14;-0.85	263;4152;6455;10368	3.66E+00;2.79E+00;1.91E+00;1.89E+00	74788;78701;81004;84893	2.20E+00;1.53E+00;7.75E-01;5.35E-03	0.937091
TAF1C	-1.55162	-6.82288	2.74323	0.00180623	0.0960177	4	AGAAGGGTCCCGGAACACCA;CCACTGTCTTCGTCTTAGAG;TGTGGAAGGTCAGCACGCAG;CGTCTGAAAGCACCCACCGT	-2.09;-1.68;-1.35;-1.09	1464;2806;4619;6951	4.35E+00;3.22E+00;2.22E+00;1.19E+00	78205;80537;82350;83692	2.70E+00;1.80E+00;9.24E-01;3.01E-02	1.01765
GET4	-1.55121	-6.82113	2.86317	0.00137035	0.089433	4	CACTTCCTGCACTCGAGCGA;GGCCCAGAGTAAGCACGCCG;AGCACGCCTACCTTTCCACA;CACGAACGCCACTCGCTCCG	-1.98;-1.46;-1.39;-1.37	1740;3889;4344;4530	5.10E+00;3.30E+00;1.94E+00;1.11E+00	80626;80812;81267;83416	3.24E+00;1.85E+00;7.99E-01;3.58E-02	1.0485
MCM2	-1.55114	-6.82084	2.77901	0.00166336	0.0951177	4	GGCGCTGGACATACGCTGTG;TCCTTCCATCTACGGGCACG;AACCAGCTGATCCGCACGAG;TCACCCACTCACGCACCGAG	-1.89;-1.86;-1.33;-1.12	2041;2126;4730;6658	4.43E+00;3.19E+00;2.45E+00;1.05E+00	78498;80426;83030;83115	2.75E+00;1.78E+00;1.03E+00;4.21E-02	1.02174
ATP5PO	-1.55077	-6.81923	2.66361	0.00216964	0.103119	4	GAGAAGGAGTTGTTGCGAGT;TCGCTTGACTAATACCCCTG;AATACAGAGCTGTGGCGTAG;ACCATGATGAGTGTCCACCG	-2.38;-1.59;-1.21;-1.03	817;3233;5718;7670	4.18E+00;2.95E+00;2.10E+00;1.43E+00	77486;79438;81923;84339	2.58E+00;1.63E+00;8.69E-01;1.67E-02	0.986661
TAF13	-1.54915	-6.81224	2.46524	0.00342579	0.127942	4	CAGTGATGAACTCTATGACA;TGTCAATTGGAAGACAAGGT;ATAGTACGGTGTATGATGTA;GAAGAAAATGAAGAAATTGG	-2.62;-1.97;-0.81;-0.8	444;1794;11299;11431	3.49E+00;2.59E+00;2.09E+00;1.69E+00	73725;73857;83362;84712	2.08E+00;1.10E+00;1.10E+00;9.06E-03	0.892988
NUP43	-1.54893	-6.81129	2.57586	0.00265546	0.113613	4	CTCATTGTCCCAAGAGCCCG;CAGCACGTTGTAGCTACTGG;TAAGGATCTCAGGAGTTCGA;TTGTGCAGTATCAAACATCA	-3.19;-1.04;-1.04;-0.94	83;7595;7611;8992	3.91E+00;2.59E+00;2.41E+00;1.40E+00	76164;77545;77561;85073	2.38E+00;1.40E+00;5.69E-01;1.67E-03	0.944571
LOC100336564	-1.54654	-6.80098	2.34777	0.00448985	0.141823	4	CCTGGAGGAGTGGTTCGTAG;GTTCGTACTCCCCCCGACAA;GAACAGGACGCCTCGCAACG;GCAGAAGGCGGTAGTACCGG	-2.27;-2.06;-1.69;-0.17	1029;1529;2750;37070	3.89E+00;2.73E+00;1.44E+00;1.33E+00	48086;82406;83627;84127	2.23E+00;1.17E+00;7.30E-01;2.11E-02	0.848253
FAU	-1.54617	-6.79938	2.66598	0.00215786	0.103119	4	CCTGGCTGGCACGCCCCTAG;GCTCATGTAGCTTCGTTGGA;CCAACTCACCTCCAAGCATG;CACTTTCCCAGCACGGGCCA	-1.94;-1.9;-1.55;-0.8	1880;2008;3410;11523	3.61E+00;3.47E+00;2.50E+00;1.08E+00	73633;81746;83148;83276	2.07E+00;2.05E+00;1.06E+00;3.88E-02	0.986661
MOCS3	-1.54599	-6.7986	2.22509	0.00595535	0.156681	4	GGATACAGCGGAAATCGCCT;CTCACGGTCTACCACTACGG;TGGCGGCAGCCCTTTCGACG;CGAAAGCTTCTGCGGTTCGT	-2.55;-2.35;-1.39;0.1	541;871;4351;54051	3.30E+00;3.21E+00;1.60E+00;7.90E-01	31105;80805;84285;84615	1.85E+00;1.40E+00;4.28E-01;1.11E-02	0.804984
RPS20	-1.5457	-6.79736	3.11052	0.000775324	0.0769054	5	AACGTGAAGTCTCTGGAGAA;CTTCACGTTGCGGCTGGTGA;ACACACTCTCTCACCTTGGT;TGACCTGATCAGAGGCGCGA;AGACACCGGCAAGACTCCCG	-2.4;-1.69;-1.45;-1.1;-1.09	781;2743;3976;6862;7006	5.42E+00;3.71E+00;3.03E+00;2.03E+00;1.35E+00	78150;78294;81180;82413;84375	3.68E+00;2.35E+00;1.72E+00;8.50E-01;2.00E-02	1.11404
COQ7	-1.54547	-6.79637	2.64158	0.00228257	0.105126	4	TGTGGATCGAATAATCCGGG;GAGCGAACCGCATCTATGCA;GGGTCGGACAAGCATCGGGC;CCACGTTCCAAAAGGGCATG	-2.3;-1.62;-1.34;-0.93	949;3098;4728;9132	3.88E+00;3.19E+00;2.13E+00;1.37E+00	76024;80428;82058;84207	2.36E+00;1.78E+00;8.85E-01;1.94E-02	0.978291
RNASEH2B	-1.5438	-6.78916	2.46068	0.00346192	0.128108	4	GTTACTTCAACACGTGACAG;AGGGGCACCTACCTGAACAT;TCAGCAACAAGATGCAATCC;AAAATGCAGTAGACTGTACC	-3.12;-1.44;-0.83;-0.79	99;4060;10744;11707	3.45E+00;2.33E+00;2.15E+00;1.91E+00	73449;74412;81096;85057	2.05E+00;1.14E+00;7.83E-01;2.00E-03	0.892423
SSBP1	-1.54224	-6.7824	2.54786	0.00283229	0.117299	4	CCACATCTCTGAGGCCCGGT;GTTGCTCGGTCGAGTAGGTC;AAATGAGATGTGGCGATCAG;GTCTGAAGTAGCTAGCAGTT	-2.19;-2.02;-1.23;-0.72	1192;1617;5508;13155	3.24E+00;2.99E+00;2.68E+00;1.27E+00	72001;79648;83539;83964	1.90E+00;1.66E+00;1.14E+00;2.45E-02	0.930707
MFN2	-1.54216	-6.78205	2.45497	0.00350777	0.128891	4	GGCCACCAGCACAAACACGT;ACTCGTCCACCAACACAGAG;TTGCAGAAGGCTTTCAAGTG;TTCGGAGCCTGAGTACATGG	-2.14;-2.06;-1.53;-0.43	1328;1520;3497;22869	3.58E+00;2.73E+00;2.28E+00;1.23E+00	62287;81659;83636;83828	2.03E+00;1.25E+00;1.17E+00;2.73E-02	0.889776
DDX1	-1.54133	-6.77849	2.97022	0.00107098	0.0847322	4	CAGGACCAGGAATCTAACTT;GCAACGAAACCATCTTTCGG;CAAATGAACCCGTATGACAG;CCTTTCAAATCGACCCACGT	-1.63;-1.55;-1.52;-1.48	3049;3429;3587;3809	5.40E+00;3.54E+00;2.05E+00;8.91E-01	81347;81569;81727;82107	3.47E+00;2.01E+00;8.47E-01;6.33E-02	1.07195
USP7	-1.54098	-6.77696	2.523	0.00299919	0.119945	4	CAGCACAGCGATAAGCCCGT;GGACAATAAATACGACGCCG;AGACACGAGTTGGCGCTCCG;AAACTTACGCAACTCCATGG	-2.37;-1.72;-1.39;-0.68	832;2605;4376;14257	3.29E+00;3.10E+00;2.28E+00;1.42E+00	70899;80780;82551;84324	1.85E+00;1.81E+00;9.53E-01;1.70E-02	0.921019
ATP7A	-1.54097	-6.77695	2.38429	0.00412773	0.13639	4	GATGTGGAACTTGTACAACG;GACACCAATTCATGACAAGG;TTTCCCGTTTATGGTCTAGG;GATTATAGTATGGCTCAACC	-3.54;-1.27;-0.74;-0.62	21;5231;12871;16044	3.01E+00;2.90E+00;1.93E+00;1.70E+00	69112;72285;79925;85135	1.66E+00;1.01E+00;6.92E-01;4.08E-04	0.865217
SEC13	-1.54081	-6.77623	2.76097	0.00173394	0.0955557	4	AGGATGAGGCCATAGTCGTG;GTGACAACCTCATCAAACTG;CGAGTATATTGCCATACATG;GATATTCGATGTGCGCAACG	-2.27;-1.36;-1.27;-1.26	1006;4565;5202;5301	4.82E+00;3.07E+00;1.81E+00;1.34E+00	79855;79954;80591;84150	3.04E+00;1.70E+00;7.41E-01;2.06E-02	1.01974
ZRSR2	-1.54068	-6.77566	2.60233	0.00249845	0.110574	4	AACTTAGAACCTCATCTGAG;GAAACGAAAGAAACGGCGAC;TGTACTCCAGGCTTGCATCA;AGAAGGGTGGGACTCGATGT	-2.05;-1.77;-1.67;-0.68	1555;2468;2859;14376	3.84E+00;3.09E+00;2.32E+00;1.16E+00	70780;82297;82688;83601	2.20E+00;1.80E+00;9.74E-01;3.20E-02	0.956346
NELFB	-1.53718	-6.76057	2.72101	0.00190104	0.0985279	4	ACGATGTACTGCTTCAGCAG;TGGACGCTTGCATCCGAGAG;TGTCAGCCATCGCTTCCGAG;GGGCCTCGGCCCTATTTGCG	-2.04;-1.71;-1.35;-1.06	1591;2689;4661;7274	4.27E+00;3.21E+00;2.25E+00;1.15E+00	77882;80495;82467;83565	2.64E+00;1.79E+00;9.40E-01;3.27E-02	1.00644
MRPS30	-1.53672	-6.75858	2.49942	0.00316651	0.123052	4	GCAACCAGTAGAAGTGAACT;AATATCCAGACAACTCCCTG;GCAGTTAGGGAGGCCACGAT;GAAGCGTGCGCCCATCTACC	-2.42;-1.63;-1.46;-0.63	749;3013;3894;15687	3.44E+00;2.94E+00;2.16E+00;1.47E+00	69469;81262;82143;84407	1.94E+00;1.69E+00;8.96E-01;1.53E-02	0.90991
RPA1	-1.53619	-6.75629	2.49289	0.00321448	0.124166	4	TGTGAAATCAAACTGAACTG;AACTCACTTGGATTGGTACG;GTGGTGAACGCTACCCTGTG;ATAAGCAGTCGATAACGGGG	-2.21;-2.14;-1.12;-0.67	1146;1313;6685;14492	3.08E+00;2.86E+00;2.75E+00;1.29E+00	70664;78471;83843;84010	1.79E+00;1.50E+00;1.23E+00;2.35E-02	0.905996
ACLY	-1.5356	-6.75377	2.44584	0.00358227	0.130031	4	CATCGCAAACTTCACCAACG;GATCCATAAACGTTGAGCCG;TTCCCGATCTTAAAGCACCC;CGGCACTGAGACTCACATGA	-2.21;-1.92;-1.56;-0.45	1159;1930;3359;22112	3.63E+00;2.53E+00;2.34E+00;1.28E+00	63044;81797;83226;83997	2.07E+00;1.29E+00;1.07E+00;2.38E-02	0.885953
MTX1	-1.53466	-6.74971	2.66259	0.00217475	0.103119	4	GGCACCAGTAAATCTGGCAT;GACCCGGAAGTGGTATGCAG;TCCTCCACAGAAGTACAATG;CCCTTCATAGCTATACCAGG	-2.35;-1.41;-1.38;-1.01	869;4234;4469;7980	4.11E+00;3.26E+00;1.87E+00;1.40E+00	77176;80687;80922;84287	2.53E+00;1.83E+00;7.68E-01;1.78E-02	0.986661
ELP2	-1.53325	-6.74363	2.88362	0.00130732	0.088452	4	CAGTGCATGCTGTTTACCAG;TGGTGTCCAAGACCTAACGT;AGCAGTATGACCATTCAGGT;CCAGTGCCAGTATTAGCATG	-1.79;-1.54;-1.43;-1.38	2394;3462;4115;4416	5.14E+00;3.37E+00;2.04E+00;9.86E-01	80740;81041;81694;82762	3.28E+00;1.90E+00;8.43E-01;4.95E-02	1.05329
CENPC	-1.53252	-6.74046	2.73612	0.00183604	0.0967264	4	AAGCAGAAGAGAGCTAATGA;TAGACGCCCATCTAATTGGT;CCACAGATGATACACTGTCA;ATGAAAATCAACCACAAGCT	-2.04;-1.62;-1.34;-1.13	1573;3079;4714;6544	4.46E+00;3.19E+00;2.14E+00;1.16E+00	78612;80442;82077;83583	2.78E+00;1.79E+00;8.88E-01;3.24E-02	1.01446
SNAP23	-1.53217	-6.73894	2.60054	0.00250875	0.110683	4	ACTATGCTGGATGAACAAGG;TTACCTCAATGGCTAAACCC;TTATCAACTCACCTACTACA;AAAGCCTATAAGGCAACATG	-2.61;-1.42;-1.05;-1.05	463;4163;7390;7490	4.22E+00;2.62E+00;1.89E+00;1.67E+00	77666;77766;80993;84693	2.61E+00;1.42E+00;7.74E-01;9.45E-03	0.95592
NOA1	-1.53189	-6.73774	2.34448	0.00452399	0.141823	4	GAAGAGCTCAACGTTCCAGT;AGCTCTTGTACTGTACATGG;CAGAAGCGTATTGAAAAGAG;CAGCGAGAAGTTTAACAGCG	-2.32;-2.17;-1.31;-0.34	927;1255;4934;27410	3.14E+00;2.90E+00;1.97E+00;1.38E+00	57746;80222;83901;84229	1.75E+00;1.25E+00;1.04E+00;1.90E-02	0.848253
SLC25A26	-1.53119	-6.73472	2.68267	0.00207649	0.102305	4	GTATACTCCATAAAAACCAC;GGCATCCAAGGATTATATCG;AGAAGGAACTCGAATCAGGC;CTGGAGGCAAGATCGTGTGG	-2.19;-1.66;-1.16;-1.12	1203;2892;6185;6662	4.43E+00;2.85E+00;2.19E+00;1.27E+00	78494;78971;82264;83953	2.75E+00;1.57E+00;9.12E-01;2.47E-02	0.990104
DAD1	-1.53115	-6.73456	2.55718	0.00277218	0.116151	4	TGTGGGGAGCTTCATCCTAG;CAACTTCAAACGCTGAGGTG;CAGTCAGCAGTATATACAGG;TCGGTTATTGTCTCCTCGTG	-2.44;-1.53;-1.35;-0.8	709;3509;4620;11405	3.49E+00;3.22E+00;2.03E+00;1.49E+00	73751;80536;81647;84447	2.08E+00;1.80E+00;8.38E-01;1.45E-02	0.934976
PRELID1	-1.53025	-6.73066	2.66906	0.00214259	0.103119	4	GGAGACACCAAATAAGCTAG;GGAAGACATAGTGCACAGAG;AACAGTCGCTCAGCCCAGCG;CGTGTGAACTCTGATAATAG	-2.09;-1.6;-1.52;-0.9	1444;3168;3546;9482	3.81E+00;3.56E+00;2.11E+00;1.19E+00	75674;81610;81988;83712	2.31E+00;2.02E+00;8.77E-01;2.97E-02	0.986661
CLASRP	-1.5294	-6.727	2.24559	0.00568075	0.153142	4	GGTGAGCGCGGACATCAAAG;TACATCGACGAGCTGTATGG;TCACCTGACGAAGTCGCCAT;ACTGGCATTACGTCCCGGTG	-3.65;-1.37;-0.77;-0.32	12;4483;12017;28661	3.25E+00;2.02E+00;1.89E+00;1.83E+00	56495;73139;80673;85144	1.05E+00;9.95E-01;7.47E-01;2.24E-04	0.814906
C17H12orf49	-1.52939	-6.72696	2.91118	0.00122693	0.0868842	4	AGTGCCGTAACTCCATTCAG;ATCACGATCAACCCATCCCA;TTTCAGGTTACGTTTGTGAG;TGTGACGGCTGCTTGTCCAG	-1.65;-1.6;-1.49;-1.37	2939;3158;3692;4480	5.12E+00;3.51E+00;2.12E+00;9.06E-01	80676;81464;81998;82217	3.26E+00;1.99E+00;8.78E-01;6.10E-02	1.06106
CARM1	-1.52832	-6.72236	2.75158	0.00177183	0.0960177	4	TTGAAGAGCATGTAGCCCAT;GCACCGGACTTGGTACCAGT;GGTATTCAGCGAGCGCACAG;GAGAAAGATCTATGCAGTGG	-1.89;-1.78;-1.32;-1.13	2043;2430;4843;6530	4.46E+00;3.16E+00;2.34E+00;1.05E+00	78626;80313;82726;83113	2.78E+00;1.76E+00;9.80E-01;4.22E-02	1.01765
ENO1	-1.52649	-6.71445	2.68655	0.00205801	0.101797	4	TACAGCGACAAGGTCGTCAT;GGGTCCTACCTTGCTAACCA;AGCGCGTCTTATCATTGTCC;AAGGTGGCACATACCTTTCG	-2.26;-1.44;-1.32;-1.09	1044;4058;4800;6994	4.34E+00;3.17E+00;1.91E+00;1.33E+00	78162;80356;81098;84112	2.69E+00;1.77E+00;7.84E-01;2.14E-02	0.992265
SLC12A9	-1.52477	-6.70701	2.46586	0.00342092	0.127942	4	TTCTACCTGGCTAACGTCTG;CCAAGGTGGTATCCCGAGGG;GCCAACCAGCTCAAGAAAGG;CGCCAAGGACTACACCACGG	-2.41;-1.87;-1.1;-0.72	761;2099;6828;13322	3.22E+00;2.72E+00;2.46E+00;1.46E+00	71834;78328;83057;84395	1.89E+00;1.49E+00;1.04E+00;1.56E-02	0.892988
RPS23	-1.52443	-6.70557	2.32324	0.00475069	0.143855	5	GTCGCGGTCTTCGTACTGCC;TCACGCTAAGGGAATTGTGC;AGAAGCGCCGCCAAAAGGGT;CGTGAGAAGCGCCGCCAAAA;GCGTGAGAAGCGCCGCCAAA	-3.06;-2.68;-1.82;-0.2;0.13	115;368;2290;35298;56026	3.74E+00;3.74E+00;2.17E+00;1.06E+00;9.09E-01	29130;49858;82866;84788;85041	2.18E+00;1.67E+00;6.12E-01;4.94E-01;2.91E-03	0.842077
C3H1orf109	-1.52385	-6.70304	2.29555	0.00506345	0.14682	4	CACGGGAAAGCACTTCCTCA;CCTTCCCAGACTTACAGGAG;GAGCAGCACGCAGACACGAT;CCTCCTCAAGGTGCGTGATG	-2.43;-2.31;-0.99;-0.37	737;934;8290;25701	3.15E+00;2.48E+00;2.08E+00;1.47E+00	59455;76866;84222;84419	1.37E+00;1.33E+00;1.11E+00;1.51E-02	0.833215
UFM1	-1.52352	-6.70163	2.37099	0.00425607	0.139506	4	TCACACTGACGTCGGACCCG;ACAAGTGCAATTATTACCAA;CGAGCTACTCACACTTTGTA;AACTTTAACACTGCTGTGAA	-2.44;-1.92;-1.25;-0.48	705;1942;5357;20941	3.03E+00;2.53E+00;2.44E+00;1.49E+00	64215;79799;83214;84451	1.68E+00;1.35E+00;1.07E+00;1.44E-02	0.855407
TRUB2	-1.52194	-6.69481	2.33863	0.0045853	0.142512	4	GAAGCATCTACGGGATACCG;CCCGAATGTGCATTACCCAG;ACCAGCCTGAAGGTTGGCGT;GAAGCGAACACGCTGTTTAG	-2.87;-1.78;-0.8;-0.63	221;2419;11321;15692	2.94E+00;2.34E+00;2.09E+00;1.99E+00	69464;73835;82737;84935	1.69E+00;1.10E+00;9.82E-01;4.49E-03	0.846147
ADSS	-1.52154	-6.69309	2.15471	0.00700304	0.166602	4	CTGGCAGCGGCACACGATGT;TGGAGGGAACCGGGTAACGG;TCTTCCAAAGCTGCTCGGAG;GGTATGCCCCCTCAAAACGT	-3.19;-1.63;-1.32;0.06	82;3040;4802;51155	3.17E+00;2.42E+00;2.15E+00;8.85E-01	34001;80354;82116;85074	1.77E+00;8.93E-01;4.61E-01;1.65E-03	0.778319
HSPA5	-1.51975	-6.68534	2.4748	0.00335119	0.12706	4	TTGCTGGACTGAATGTCATG;TGAAGTGTTCCATGACACGC;AATGGCAAGGAGCCATCCCG;TTCAAATTTAGCCCGAGTCA	-2.5;-1.48;-1.48;-0.63	621;3805;3819;15764	3.46E+00;2.93E+00;1.96E+00;1.54E+00	69392;81337;81351;84535	1.96E+00;1.68E+00;8.07E-01;1.27E-02	0.895991
SSSCA1	-1.51941	-6.6839	2.08258	0.00826844	0.181086	4	ATGGGCGACTACCTGCTGCG;ACAGCGGAAAATCTACTGCG;GACGTGGATAAAGATAACCC;GTCTTGGAGGAGGATCGTCT	-3.01;-2.35;-0.59;-0.12	137;859;16875;40051	3.22E+00;2.19E+00;1.60E+00;1.31E+00	45105;68281;84297;85019	1.41E+00;8.20E-01;6.57E-01;2.78E-03	0.742114
METTL14	-1.51922	-6.68309	2.40514	0.00393422	0.133978	4	GGCCGTCTTCCAGAGAACAA;TGAAGAATACCCTAAACTGC;CAGAGAAAAATAAATGATCG;AAACGTAAGTATCAGGATGA	-2.35;-2.21;-0.86;-0.66	868;1160;10229;14823	3.04E+00;2.97E+00;2.21E+00;1.40E+00	70333;74927;83996;84288	1.76E+00;1.28E+00;1.17E+00;1.78E-02	0.872967
NADK2	-1.51841	-6.67959	2.76436	0.00172046	0.0955557	4	TGTGGTAGCCGCCCCGACGG;GCCTTGCAGAAGTTCTATCG;GCGTAAACACCGACCCAGAA;GCAGCAGCGATACCGTTACG	-1.84;-1.64;-1.52;-1.08	2218;2997;3578;7027	4.33E+00;3.55E+00;2.16E+00;1.02E+00	78129;81578;82159;82938	2.69E+00;2.01E+00;8.98E-01;4.58E-02	1.01974
PSMD13	-1.51774	-6.67668	2.74906	0.00178213	0.0960177	4	CCTACTACAAAGACGCTCTG;ATGTAGAATGATCTCTACCA;TGTGAACGGATGTCACCCCA;GGAGCTCTGAAGCTGAACAT	-1.86;-1.67;-1.45;-1.09	2143;2828;3999;6950	4.35E+00;3.40E+00;2.21E+00;1.03E+00	78206;81157;82328;83013	2.70E+00;1.92E+00;9.21E-01;4.43E-02	1.01765
RPS14	-1.51744	-6.67537	2.47175	0.0033748	0.127213	4	ACACGGCAGATGGTTTCCCT;GCCTTACCTATTTCCTCCTG;GGATGTAGCCCAGAGATGCA;CATTGAAGGACGCAAAGATG	-2.24;-1.7;-1.57;-0.55	1072;2710;3310;18193	3.65E+00;2.68E+00;2.24E+00;1.31E+00	66963;81846;82446;84084	2.08E+00;1.51E+00;9.37E-01;2.20E-02	0.89547
MGC148714	-1.51681	-6.67268	2.35976	0.00436761	0.141256	4	TGTAGCTGAAAAAAGAAAGA;TTGGCAAAACCTCAGATGCG;GCGCATTCATGGTCTCTCTG;AATATGAAATCGCAGACGTC	-2.27;-2.2;-1.16;-0.44	998;1181;6211;22629	2.95E+00;2.84E+00;2.30E+00;1.34E+00	62527;78945;83975;84158	1.56E+00;1.27E+00;1.26E+00;2.05E-02	0.849994
POLR2E	-1.51663	-6.67188	2.34381	0.00453097	0.141823	4	AGACAAACATCTGGTCGGTG;CATCACGCGTGCCCTCATTG;GGAGTTCAAGGCCCAATTTG;CTTGGGTGCCATGTCAACCA	-2.54;-1.85;-1.21;-0.47	549;2192;5693;21366	2.95E+00;2.42E+00;2.40E+00;1.60E+00	63790;79463;82964;84607	1.63E+00;1.32E+00;1.02E+00;1.12E-02	0.848253
NDUFS2	-1.51631	-6.67051	2.43626	0.00366217	0.131465	4	TCAGCTCCATCACTAGCCGC;CCTCGTGCACAATGGATCCG;GGGCACTCACCATTCCAAGG;CGAAATCGGACAGTCGACAT	-2.31;-1.99;-1.12;-0.65	943;1716;6644;15240	2.99E+00;2.76E+00;2.63E+00;1.37E+00	69916;78512;83440;84213	1.73E+00;1.51E+00;1.12E+00;1.93E-02	0.881189
DDX27	-1.51606	-6.66943	2.50135	0.00315249	0.123052	4	GTGATCGATGAGCCGGCCTG;GCCACGATGACGGACGAGGT;GAGAAGGAGGGAATGTACGA;CAGAAGGATGTGCATACGGT	-3.15;-1.07;-0.94;-0.9	91;7143;8882;9593	3.79E+00;2.39E+00;2.37E+00;1.45E+00	75563;76274;78013;85065	2.29E+00;1.28E+00;5.88E-01;1.84E-03	0.90991
DLD	-1.51565	-6.66768	2.10167	0.00791272	0.177334	4	GGTGGAACATGCTTGAATGT;GATGTACTGCTGGTTTGCAT;GTCACCGCCACGAAAGCCGA;GCAGTAAAAGCTTTAACAGG	-2.97;-2.3;-1.03;0.24	154;954;7649;61990	3.13E+00;2.58E+00;2.14E+00;5.52E-01	23166;77507;84202;85002	1.40E+00;1.36E+00;3.77E-01;3.12E-03	0.751208
ALG2	-1.51515	-6.66549	2.82698	0.00148941	0.0922467	4	AGCAGGGTCTATGTGAGACA;TTGATGACATAGTCCCCCAG;TTCCTCTACCCAGTCAATCG;TGGCGATGAGGAGTTCGACG	-1.65;-1.65;-1.64;-1.12	2940;2942;2975;6601	4.44E+00;3.78E+00;2.18E+00;9.06E-01	78555;82181;82214;82216	2.77E+00;2.17E+00;9.05E-01;6.10E-02	1.03505
RPL23A	-1.51491	-6.66447	2.26294	0.00545828	0.149918	4	ATGGCATAGTGGTCAAGTCT;ACCCTCGGAAGAGCGCGCCT;AGTACTGACTTGTTTCTCCT;TCCTAGGCGCGCTCTTCCGA	-2.76;-1.93;-0.95;-0.42	295;1914;8800;23347	2.54E+00;2.40E+00;2.25E+00;1.86E+00	61809;76356;83242;84861	1.29E+00;1.22E+00;1.08E+00;6.01E-03	0.824147
PRPF40A	-1.51454	-6.66288	2.71571	0.00192437	0.0985279	4	GTATACGTGGAATACGAAAG;ACTGAACATAAATCACCTGA;ATTTGTGGCATCATTCCATG;AGTTCCACTGACAGTACTAG	-1.89;-1.72;-1.42;-1.04	2045;2632;4177;7606	4.20E+00;3.35E+00;2.27E+00;1.05E+00	77550;80979;82524;83111	2.59E+00;1.88E+00;9.49E-01;4.22E-02	1.00644
POLA2	-1.51408	-6.6609	2.46074	0.0034615	0.128108	4	CCAGGATGCAGACGTCCGGT;AAGCTCCCAGACATTCGAGA;ATGGAAGGAATCAACACCAC;TACAGCTCGAGAAGTAACCG	-2.6;-1.72;-0.9;-0.84	476;2640;9614;10559	3.63E+00;2.29E+00;2.27E+00;1.66E+00	74597;75542;82516;84680	2.18E+00;1.22E+00;9.48E-01;9.72E-03	0.892423
COX4I1	-1.51395	-6.66031	2.69036	0.00204006	0.101797	4	AGCTCTCCTTGAACTTAAGG;CACAAATGAGTGGAAGACGG;GGCAGACAGGTTCTTGACAT;TAGGCGTGCAATTTCCACCT	-1.88;-1.86;-1.29;-1.02	2076;2148;5024;7742	4.17E+00;3.11E+00;2.44E+00;1.04E+00	77414;80132;83008;83080	2.56E+00;1.73E+00;1.03E+00;4.29E-02	0.992265
MVD	-1.51176	-6.65086	2.42276	0.00377783	0.132575	4	AGCGCTGAGAGGAAGCCGAT;CCTCAGCTACAAGGTTCATG;TCCAGGGGGAAAGCGAGATG;GATTTGGCTGAATGGCCGGG	-2.38;-1.9;-1.11;-0.66	818;1991;6748;14961	3.02E+00;2.74E+00;2.50E+00;1.43E+00	70195;78408;83165;84338	1.75E+00;1.50E+00;1.06E+00;1.67E-02	0.877539
RIOK2	-1.51164	-6.65035	2.71922	0.0019089	0.0985279	4	GTGGTCATGGAACTCATAAG;GGCTATCGGTTGACAAACGC;AGCGTGATTACCATAAACAC;TCTATAGCTAGCCTTAAACA	-1.89;-1.66;-1.45;-1.05	2036;2886;3987;7476	4.23E+00;3.41E+00;2.19E+00;1.05E+00	77680;81169;82270;83120	2.61E+00;1.92E+00;9.13E-01;4.20E-02	1.00644
CCDC115	-1.51123	-6.64861	2.75565	0.00175528	0.0959393	5	CGGACTCCAGAAGTTCTGGA;GCAGGCGCTAAACGCCCGGG;GAAGTTCTGGATGGTGAGAG;CAGGAGAACAAAGTCCACCT;TTCTGTAGCGAGTCTCAGGA	-2.62;-2.25;-1.19;-0.76;-0.73	447;1057;5897;12228;13021	4.08E+00;2.83E+00;2.74E+00;2.54E+00;1.59E+00	72135;72928;79259;84099;84709	2.64E+00;1.66E+00;1.41E+00;1.23E+00;1.14E-02	1.018
TFB2M	-1.51102	-6.64769	2.32811	0.00469775	0.143445	4	GGACCCTAGAAATCATGGCA;GTACGTAACCAGTCCGAGAG;GTCCCGGCAGAGAACTGTCG;ACTTTCAAGGGCAATCACTC	-2.28;-2.22;-1.15;-0.39	981;1133;6268;24780	2.99E+00;2.83E+00;2.14E+00;1.35E+00	60376;78888;84023;84175	1.55E+00;1.29E+00;1.16E+00;2.01E-02	0.843313
EPRS	-1.51064	-6.64603	2.77989	0.00165999	0.0951177	4	CACGAACTGTAGGAAACCGT;GGGCAGGCAAAATCATACGT;ACCTTAGAACTATACCACAC;AATGTATATCAGAATGCATG	-1.72;-1.72;-1.48;-1.12	2609;2614;3800;6676	4.42E+00;3.47E+00;2.27E+00;9.52E-01	78480;81356;82542;82547	2.75E+00;1.96E+00;9.52E-01;5.40E-02	1.02174
MRM3	-1.51028	-6.6445	2.41745	0.00382429	0.133249	4	TCAGCCTACGACCTTCCAGC;TCCGACCTGGTAACACCACA;AGGCTTGGGACCTCGATGCG;TGGAACGGAAGCTCGATCCC	-2.57;-1.78;-0.95;-0.74	504;2416;8810;12787	3.29E+00;2.40E+00;2.34E+00;1.63E+00	72369;76346;82740;84652	1.94E+00;1.29E+00;9.83E-01;1.03E-02	0.875337
NSMCE4A	-1.51004	-6.64344	2.28971	0.00513208	0.146934	4	GGACCGAGTTGATAAGCGCG;TGCCAGCGACAAGTTAACAG;CTTGGAGGATACCGAACCGT;GAGCGGGTGCGATCCCGGTG	-2.74;-2.04;-0.64;-0.63	316;1579;15506;15866	2.92E+00;2.70E+00;1.83E+00;1.70E+00	69290;69650;83577;84840	1.68E+00;1.15E+00;8.76E-01;6.44E-03	0.832878
NAE1	-1.50899	-6.63893	2.0846	0.00823006	0.180844	4	ATGGACTAGTTGGTTATATG;TTAGCTACGATCACAATCCA;CGAGCTAAAATCCAAAATGT;TTCAGAGATTTGATTAGACA	-3.03;-2.11;-1.09;0.19	129;1408;6962;59545	2.80E+00;2.70E+00;2.22E+00;6.21E-01	25611;78194;83748;85027	1.47E+00;1.20E+00;3.86E-01;2.61E-03	0.742697
CTC1	-1.50834	-6.63611	2.58449	0.0026032	0.11274	4	ACACCCGGTAACGGTGACCA;CCTACTCACCTCACAATCCA;TGACACGCTGAATCAACCTG;ACTCCAAACCTATGAGCCTG	-2.36;-1.44;-1.29;-0.94	835;4045;5056;9001	3.90E+00;3.10E+00;1.91E+00;1.42E+00	76155;80100;81111;84321	2.37E+00;1.73E+00;7.85E-01;1.71E-02	0.947921
GTF3A	-1.50821	-6.63557	2.40543	0.00393158	0.133978	4	GCGGCATGGGAAGGTCCATG;GAGATGGTAGTCCCTGACGA;ACAGTTCCCCACTTACACAA;CAACGAGCCACTGTTCAAGT	-2.27;-1.79;-1.51;-0.47	1019;2390;3631;21293	3.53E+00;2.41E+00;2.35E+00;1.34E+00	63863;81525;82766;84137	2.00E+00;1.33E+00;9.87E-01;2.09E-02	0.872967
UTP23	-1.50707	-6.63065	2.58919	0.0025752	0.112378	4	ACAGCTGAGTCTCCGCCATG;TTCTGTCAGGCGGCTCTACG;ATTGGGAAAGGACTTATATG;GTTGCCAGGAAATAATGGTG	-2.46;-1.39;-1.15;-1.03	673;4349;6308;7711	4.17E+00;2.82E+00;1.85E+00;1.51E+00	77445;78848;80807;84483	2.57E+00;1.55E+00;7.58E-01;1.38E-02	0.949317
TFB1M	-1.50705	-6.63053	2.38508	0.0041202	0.13639	4	AGATGTGCTGAACGTCGCAG;CATTTGCATATGGTAGAACC;CACCAGAAGTTCAGCAACAC;AGAAAGTCTCAAAAGACAGT	-2.61;-1.57;-1.3;-0.55	466;3337;5003;18148	3.12E+00;2.69E+00;2.07E+00;1.67E+00	67008;80153;81819;84690	1.74E+00;1.52E+00;8.57E-01;9.51E-03	0.865217
IDH3A	-1.50609	-6.62639	2.44609	0.00358026	0.130031	4	AATACGCACGGAACAACCAC;ACCGCCATTCAAGGTCCGGG;TGTCACCATTCGAGAGAACA;CTTCGATTGAGACACATGGT	-2.44;-1.69;-1.21;-0.69	706;2778;5705;14131	3.12E+00;2.95E+00;2.22E+00;1.49E+00	71025;79451;82378;84450	1.82E+00;1.63E+00;9.28E-01;1.44E-02	0.885953
ERH	-1.50474	-6.62059	2.79064	0.00161942	0.094163	4	CAAGGCAGCTGAGGTCTGCC;ATACTTACACAAGGCAGCTG;TGCTGGTACAGCCTACCAAG;GGTAGGCTGTACCAGCAAGA	-1.93;-1.43;-1.34;-1.32	1901;4114;4693;4823	4.99E+00;3.20E+00;1.90E+00;1.08E+00	80333;80463;81042;83255	3.16E+00;1.79E+00;7.78E-01;3.92E-02	1.02612
FNTA	-1.50405	-6.61761	2.09951	0.00795229	0.177717	4	AGCGCGACGAGAGAAGTGAG;ATACCTGAATAACCCACTGT;CAGGAACCCGTCGTCCATAG;TAAACTCAAGCTCCTGTGAT	-3.0;-2.27;-0.44;-0.31	142;1000;22623;29055	3.09E+00;2.18E+00;1.87E+00;1.26E+00	56101;62533;84156;85014	1.34E+00;9.80E-01;6.41E-01;2.88E-03	0.750272
NDUFS7	-1.50379	-6.61649	2.1678	0.00679523	0.163063	4	CCCAGCCACAATCATCACGT;TCCACCCTATCCTTGCTGTG;AAGCGGTCCATGTCATAGCG;GCGAGGGGTCCATTCTAGCA	-2.96;-1.7;-1.7;0.34	159;2719;2725;67517	3.90E+00;2.24E+00;2.13E+00;4.03E-01	17639;82431;82437;84997	2.24E+00;9.36E-01;3.84E-01;3.23E-03	0.787645
GTPBP8	-1.50336	-6.61461	2.05595	0.00879127	0.185311	4	CCGCATCGAGTACCTCACCT;GACTCTAACTTCAACCTCTG;TTGCGATGGGACCAGAACTG;ACCTGAAGATTTCGTTGACA	-3.0;-2.29;-0.8;0.07	140;976;11424;52263	3.11E+00;2.18E+00;2.08E+00;8.48E-01	32893;73732;84180;85016	1.35E+00;1.09E+00;4.47E-01;2.84E-03	0.732099
RPUSD4	-1.50317	-6.6138	2.45541	0.00350419	0.128891	4	GTCCTGGCAAAGATACTCCA;AGCCAACACCATTACACCTG;GTGGTCATCAATAAGCCCTA;GGAGAGTGCGAGAACTAGTG	-2.89;-1.3;-1.0;-0.82	205;5004;8059;11017	3.55E+00;2.51E+00;2.02E+00;1.74E+00	74139;77097;80152;84951	2.12E+00;1.36E+00;7.08E-01;4.17E-03	0.889776
UBE2M	-1.50283	-6.61234	2.46803	0.00340387	0.127684	4	GCGCAGCTGCGGATCCAGAA;GCTGGTTATCTGTCCTGATG;CACCCCAACATTGACCTCGA;AAACTGATGTCACACGTCTT	-2.55;-1.42;-1.33;-0.71	536;4138;4790;13498	3.20E+00;3.17E+00;1.89E+00;1.61E+00	71658;80366;81018;84620	1.87E+00;1.77E+00;7.76E-01;1.09E-02	0.893863
HJURP	-1.50165	-6.60725	2.47969	0.00331368	0.126627	4	GCAGTACAACCAGCCCTTCG;CAGGGACCTTAAGAGATCGT;TCCAGACCCAGAATCCTACG;ATCCCATTACACGGGACCGG	-2.47;-1.47;-1.35;-0.72	659;3883;4639;13183	3.24E+00;3.21E+00;1.94E+00;1.52E+00	71973;80517;81273;84497	1.90E+00;1.80E+00;8.00E-01;1.35E-02	0.897474
LSM4	-1.50123	-6.60544	2.65722	0.00220179	0.103307	4	AAAACGGGGAGACATACAAC;GATGAACATCAACCTGCGCG;AACGGCTCAGAATCACCCAA;CTGCCGCGAATGTAGCACTC	-1.95;-1.79;-1.22;-1.04	1844;2372;5592;7566	4.21E+00;2.98E+00;2.36E+00;1.09E+00	77590;79564;82784;83312	2.59E+00;1.65E+00;9.90E-01;3.80E-02	0.98587
SLU7	-1.50093	-6.60414	2.66173	0.00217907	0.103119	4	TAAACAGAGTCAGCTACGCG;TCGTAGTCAAACATCAGCTG;ATAACTACTAAATACCGAAA;AATTCTCCGAAACATCAGTG	-1.9;-1.7;-1.45;-0.94	1983;2701;3957;8915	3.92E+00;3.42E+00;2.25E+00;1.06E+00	76241;81199;82455;83173	2.39E+00;1.93E+00;9.39E-01;4.09E-02	0.986661
NDUFA1	-1.50081	-6.60363	2.27663	0.00528891	0.14787	4	ACTGAACCTGTGGATGCGCG;TGCGCGCGGTGGCCATTCCC;CAGGTTCAGTAACGGCGGCA;TGTGGTTCGAGGTTCTTCCC	-2.5;-1.99;-1.11;-0.41	622;1704;6773;24096	2.73E+00;2.64E+00;2.19E+00;1.54E+00	61060;78383;83452;84534	1.49E+00;1.19E+00;1.12E+00;1.27E-02	0.830119
INTS11	-1.50078	-6.60349	2.17944	0.0066155	0.161076	4	TTACCCCAAATGCCGGTCTG;AGGTCGTGTTTGCAACCCCG;TGGGTCACAAGATCCTCAGT;AGTCCAGAAAGTCGGTCAGT	-2.59;-1.9;-1.81;0.31	482;1988;2308;65806	4.11E+00;2.51E+00;1.65E+00;4.48E-01	19350;82848;83168;84674	2.38E+00;1.06E+00;3.77E-01;9.84E-03	0.79297
NIP7	-1.50035	-6.60164	2.49993	0.00316281	0.123052	4	TAAGTTTCGGTTGCACATCA;ACGACCGGGTGTACTACGTG;ACCCTACAAACCTTGGCATA;GTTGTGCAGCCTGAAACAGT	-2.03;-1.73;-1.68;-0.56	1601;2592;2786;17991	3.87E+00;2.70E+00;2.28E+00;1.15E+00	67165;82370;82564;83555	2.22E+00;1.53E+00;9.55E-01;3.30E-02	0.90991
RPL13A	-1.49873	-6.59462	2.36816	0.00428395	0.14	4	AGCGCACGACCACAACCTTG;GAAAGGCCAGGTATTTCACT;CTGCCCCACAAGACCAAGCG;GATCCCACCACCCTATGACA	-2.53;-1.9;-0.88;-0.7	573;2009;9987;13875	3.15E+00;2.50E+00;2.24E+00;1.58E+00	71281;75169;83147;84583	1.84E+00;1.19E+00;1.06E+00;1.17E-02	0.853872
MARS	-1.49833	-6.5929	2.65947	0.00219044	0.10321	4	GCTGTGGTCAATATGCGTCA;ATAACCCGAGACCTCAAGTG;ACATCTCGTCAGAATTACCC;GCCACACCTTGCAAAGACGT	-2.19;-1.42;-1.28;-1.11	1208;4192;5142;6729	4.41E+00;3.08E+00;1.88E+00;1.26E+00	78427;80014;80964;83948	2.74E+00;1.71E+00;7.72E-01;2.48E-02	0.986277
ADAT2	-1.49744	-6.58905	2.52227	0.0030042	0.119945	4	CACTGTGCTGTACGTCACCG;CTGCGGAGGAGACCGAAAAG;TGGCAGCCATAGACAACCAG;AGACACCGAGTATGCGCCAT	-2.65;-1.34;-1.02;-0.98	404;4674;7856;8400	4.02E+00;2.55E+00;1.79E+00;1.73E+00	76756;77300;80482;84752	2.46E+00;1.38E+00;7.32E-01;8.24E-03	0.921019
TMEM208	-1.49503	-6.57866	2.49358	0.00320936	0.124166	4	TACTGCCAGACTAAAGAGCA;TTGCCATCGAGCTCATAGAG;TGGTGGAATGGATCTCAACA;CCTACTGACAGCTATTGTGC	-2.5;-1.36;-1.35;-0.77	617;4593;4596;12065	3.39E+00;3.23E+00;1.81E+00;1.55E+00	73091;80560;80563;84539	2.01E+00;1.81E+00;7.38E-01;1.26E-02	0.905996
ANAPC1	-1.49499	-6.57851	2.57414	0.00266602	0.113842	4	TGCCACGTTCACATATTCCG;TGACAATGGAGGGATCGGTG;CCCTCCTCGGAACACGACAG;GCGTTACCCTGTTACGGACA	-2.16;-1.64;-1.27;-0.91	1259;2965;5250;9425	3.82E+00;3.06E+00;2.17E+00;1.25E+00	75731;79906;82191;83897	2.32E+00;1.70E+00;9.02E-01;2.59E-02	0.943697
CHTF8	-1.49435	-6.57575	2.58433	0.00260416	0.11274	4	AGACCTACATTACACCACTG;TGTAATGTAGGTCTCCCAGG;CCTTGTTAAACACACTCCCG;TTCCAGCTAATCCAGTGCTG	-2.17;-1.6;-1.27;-0.94	1249;3164;5196;9008	3.90E+00;3.07E+00;2.11E+00;1.25E+00	76148;79960;81992;83907	2.37E+00;1.71E+00;8.77E-01;2.56E-02	0.947921
PGK1	-1.49277	-6.56893	2.3844	0.00412672	0.13639	4	TGGCCAGGAACGGTCGCTCA;CTTCCTCCACATGAAAACGA;AGCTTCACTTTCTAAGCTAG;TTTGTTCTTGAAGGACTGTG	-2.85;-1.51;-0.83;-0.78	227;3590;10892;11922	3.42E+00;2.14E+00;2.01E+00;1.98E+00	73234;74264;81566;84929	2.03E+00;1.13E+00;8.29E-01;4.62E-03	0.865217
COA5	-1.49208	-6.56596	2.4646	0.00343081	0.127942	4	CATAGGAAGGAAAATCCCCT;AGTCATGCCCCGGTATTACG;GCAGTCTGACTGCGTGCTCA;TATTACGAGGACAAGCCTGA	-2.23;-1.77;-1.27;-0.7	1112;2446;5190;13829	3.16E+00;3.07E+00;2.33E+00;1.30E+00	71327;79966;82710;84044	1.84E+00;1.71E+00;9.78E-01;2.28E-02	0.892988
NOB1	-1.49146	-6.56329	2.33392	0.00463533	0.142512	4	GAACGGCATGCTCATCCGCG;TTCCCTGAATACGTGCGACT;TGGAAACCAGAAACGTGCAG;TGCAGTTCACAATCAATGTT	-2.48;-1.72;-1.28;-0.48	645;2610;5134;20825	3.08E+00;2.45E+00;2.28E+00;1.53E+00	64331;80022;82546;84511	1.72E+00;1.35E+00;9.52E-01;1.32E-02	0.846147
GLMN	-1.49035	-6.55848	2.13555	0.007319	0.170957	4	TACATACCAATGTCTCAATG;GAATGGTTTATTGAGAATAG;GCATATCTAGTATTTGTACA;TCAGAAACTTCGTAACAACA	-2.94;-1.74;-1.61;0.32	166;2558;3144;66649	3.71E+00;2.29E+00;2.11E+00;4.26E-01	18507;82012;82598;84990	2.12E+00;9.60E-01;3.80E-01;3.37E-03	0.767114
PPIE	-1.49009	-6.55735	2.14113	0.00722548	0.169496	4	ATTCAACAAAAGCAAATCCT;TGGGCACGACGTCTGAACGC;TCAATTTGGCAAAACCCATG;GTACACCTGAGGGTTTGACC	-2.74;-1.85;-1.67;0.31	311;2172;2835;65829	3.85E+00;2.43E+00;1.84E+00;4.47E-01	19327;82321;82984;84845	2.21E+00;1.03E+00;3.77E-01;6.34E-03	0.77084
STN1	-1.48639	-6.5414	2.45684	0.00349266	0.128769	4	GATGCATTCTACAGTTACGG;TGGGCATCCAATAAAACAGG;TGTATGCTTACAATAAGTCG;CTTTGCAAAACTCTACATCA	-2.44;-1.52;-1.25;-0.74	720;3564;5376;12712	3.30E+00;3.03E+00;2.02E+00;1.48E+00	72444;79780;81592;84436	1.95E+00;1.68E+00;8.32E-01;1.47E-02	0.890189
CENPL	-1.48375	-6.52997	2.33277	0.00464764	0.142512	4	GCAAAGTGTTGTGGACTGGT;CCACGAAGGAAAATCCCCCA;TTCTAATCGTTTCTGCAGAG;GTACTCTTTGAAATTAGTAT	-2.32;-2.17;-0.83;-0.62	920;1254;10713;16075	2.90E+00;2.90E+00;2.16E+00;1.38E+00	69081;74443;83902;84236	1.66E+00;1.25E+00;1.14E+00;1.89E-02	0.846147
PAK1IP1	-1.48374	-6.52995	2.17954	0.00661393	0.161076	4	GTGGCACCATCACAAATGAA;TGCTCCCTGTGACTACAAAG;TTGCAGAACATGGAATCTTG;GGGGCGCTCATGCATCACAA	-2.33;-2.19;-1.71;0.3	892;1193;2653;65589	3.93E+00;2.94E+00;1.39E+00;4.54E-01	19567;82503;83963;84264	2.26E+00;1.27E+00;3.77E-01;1.83E-02	0.79297
QRSL1	-1.4836	-6.52937	2.76275	0.00172685	0.0955557	4	ACATCCATTGAATTCACCAG;TTGGACCAGTTAAAAACCCG;GCTTTAGGATCAGATACGGG;CTTCCGACGTGCACAATACG	-1.91;-1.38;-1.32;-1.32	1974;4408;4808;4847	4.98E+00;3.17E+00;1.84E+00;1.06E+00	80309;80348;80748;83182	3.16E+00;1.77E+00;7.53E-01;4.07E-02	1.01974
MTOR	-1.48317	-6.5275	2.34731	0.00449455	0.141823	4	ACCTGGTCTCCAACGCCCCG;GTACACGTGTATGATCCCTC;TCAGGAAGTGATCCGCACAG;TCACTTTCGAGAAGGCAATG	-2.72;-1.38;-1.31;-0.53	326;4455;4944;19005	3.13E+00;2.61E+00;1.83E+00;1.82E+00	66151;80212;80701;84830	1.75E+00;1.46E+00;7.49E-01;6.64E-03	0.848253
POLR2L	-1.48253	-6.52473	2.80182	0.00157828	0.0934437	4	CACACGTGAAGCAGCGAACA;CAAGATCGTCGGCAACAAGT;TTCACGTGTGGCAAGATCGT;GCTGCAGGCCGAGTACACCG	-1.67;-1.57;-1.43;-1.27	2861;3338;4087;5237	4.84E+00;3.38E+00;2.07E+00;9.16E-01	79919;81069;81818;82295	3.06E+00;1.90E+00;8.57E-01;5.93E-02	1.02945
CNOT11	-1.48221	-6.52336	2.54313	0.00286335	0.118339	4	AGAGCAGGTAGAGCGCCGTG;TAAAGCTTCCGTGATCTGAG;GAAAGAAAAAACTTCTCTGG;CAGATCGCCCTTATGGACGT	-2.19;-1.69;-1.06;-0.98	1188;2744;7255;8413	4.02E+00;2.65E+00;2.23E+00;1.27E+00	76743;77901;82412;83968	2.46E+00;1.44E+00;9.33E-01;2.44E-02	0.926872
CPSF1	-1.48015	-6.51445	2.58753	0.00258508	0.112585	4	AGTCTTCCCGGCTAAGAATG;AGTAGCGGAACCGCGCCACG;CTCAAGAATGATTCGTACGG;GCAGGACACATGCTCCATCG	-2.26;-1.34;-1.34;-0.98	1031;4703;4716;8325	4.04E+00;3.19E+00;1.79E+00;1.33E+00	76831;80440;80453;84125	2.47E+00;1.78E+00;7.30E-01;2.11E-02	0.94852
NUDCD3	-1.47936	-6.51104	2.44455	0.00359292	0.130031	4	CTACACCGACCTAGAGCTCA;CATCATCCTGACGGGCCATG;GACTCCACCACAGACTCAGG;GAAGAGCTAGCGGTTCCCTG	-2.2;-1.93;-1.0;-0.79	1170;1922;8045;11687	3.45E+00;2.53E+00;2.52E+00;1.28E+00	73469;77111;83234;83986	2.05E+00;1.36E+00;1.07E+00;2.40E-02	0.885953
TCP1	-1.47932	-6.51086	2.29427	0.00507841	0.146934	4	GGGAGATGGGACCACCTCCG;CGCATTGCTAAAGCTTCCGG;ACCAGTGGTTAGGATAACGT;ATTAAATACACAGATATCAG	-2.72;-1.63;-1.02;-0.54	327;3016;7765;18590	2.64E+00;2.56E+00;2.15E+00;1.82E+00	66566;77391;82140;84829	1.49E+00;1.39E+00;8.96E-01;6.66E-03	0.832878
TARDBP	-1.47931	-6.51084	2.25011	0.00562202	0.15231	4	ATCATCTGCAAACGTAACAA;GACATATGATAGATGGACGA;AGATACCATCGGAAGACGAT;TATGTTGTCAACTATCCCAA	-2.54;-2.03;-0.83;-0.52	552;1608;10765;19420	2.69E+00;2.57E+00;2.15E+00;1.59E+00	65736;74391;83548;84604	1.44E+00;1.15E+00;1.14E+00;1.13E-02	0.817272
SAE1	-1.47883	-6.50877	2.29018	0.00512653	0.146934	4	CATGCCGACAAGAAGCACCT;GATTGGCAAACGTGTATCCA;TCAACACACCTTCTTGACCA;ATTCTGTGCTCGCTCCAAAG	-2.83;-1.68;-0.74;-0.67	245;2812;12744;14619	3.06E+00;2.21E+00;1.94E+00;1.94E+00	70537;72412;82344;84911	1.78E+00;1.01E+00;9.23E-01;4.98E-03	0.832878
UBA5	-1.47871	-6.50825	2.62456	0.0023738	0.107446	4	GGGAATTGTGAGCGACTATG;GCTGAAATGCTGACACGATG;TTACTTAATCCTGCTTGATG;GCAACCACTCCCATAGTAGT	-1.84;-1.78;-1.35;-0.94	2207;2405;4621;8940	3.92E+00;3.22E+00;2.35E+00;1.02E+00	76216;80535;82751;82949	2.38E+00;1.80E+00;9.85E-01;4.56E-02	0.96881
GFM1	-1.47864	-6.50793	2.27262	0.00533796	0.148409	4	CAGCGGCCACATATACCATG;GAACGAGTGCTTTACTACAC;GTTTAGAGTAGCTCTTCGAA;TAGTCAGATTGTTCGATACG	-2.69;-1.63;-1.13;-0.46	352;3045;6485;21773	2.79E+00;2.37E+00;2.15E+00;1.79E+00	63383;78671;82111;84804	1.53E+00;1.30E+00;8.92E-01;7.18E-03	0.828539
RABGGTB	-1.47844	-6.50709	2.48028	0.00330915	0.126627	4	TAAATTCTGATTTACTCGGT;CTAAGAGTATACAAAAGATG;CTGACCGTAATGGATCTCAT;TTTCTGATTATAGGGGAAGT	-2.23;-1.83;-0.94;-0.91	1100;2236;8923;9416	3.83E+00;2.41E+00;2.39E+00;1.30E+00	75740;76233;82920;84056	2.32E+00;1.28E+00;1.01E+00;2.26E-02	0.897474
MRPL15	-1.47809	-6.50558	2.52881	0.00295934	0.119815	4	GCTTCTCGGGTCGTAGAAGG;ATGGCTTTAATGAAGGACAC;CACAAAGGAGAACGGCAGAG;TTCCAGGAAAGACGACGAAG	-2.27;-1.43;-1.36;-0.84	996;4088;4549;10544	3.63E+00;3.24E+00;1.90E+00;1.35E+00	74612;80607;81068;84160	2.18E+00;1.81E+00;7.81E-01;2.04E-02	0.921489
AASDHPPT	-1.47516	-6.49291	2.1712	0.00674216	0.162424	4	AAAGACCCGCGGTACCAGGG;CAGCTAGCAGCCATTCGGCG;AGCAGCCATTCGGCGCGGCT;TTTCCTCAATTGACAGGTCG	-2.73;-1.57;-1.48;-0.12	324;3317;3803;39865	3.47E+00;2.08E+00;1.82E+00;1.32E+00	45291;81353;81839;84832	1.96E+00;8.59E-01;6.61E-01;6.60E-03	0.789349
DHX33	-1.47373	-6.48677	2.42826	0.00373025	0.132393	4	CCCCGAAGAGCACATCCGTG;CTCGCGCAAGAGCATGCCAT;CGGTCACTCACCGATAAGGA;CTCAGTACCTGTACGAAGCG	-1.87;-1.83;-1.79;-0.41	2102;2251;2371;24036	4.08E+00;2.40E+00;2.20E+00;1.04E+00	61120;82785;82905;83054	2.36E+00;1.19E+00;1.01E+00;4.34E-02	0.878134
POP7	-1.47333	-6.48504	2.04017	0.00911644	0.188911	4	GTAGGGCAATGTTGATGGCT;TGAGATCTACATTCACGGCT;TAGATGTCATTGGGCCTCCG;GTCCCGCGGGACCGTCGAGG	-2.84;-2.15;-1.09;0.18	240;1297;6941;58992	2.87E+00;2.70E+00;1.95E+00;6.38E-01	26164;78215;83859;84916	1.47E+00;1.24E+00;3.89E-01;4.88E-03	0.723742
CLNS1A	-1.47323	-6.48461	2.20445	0.00624529	0.157635	4	GCACCCTGTACATCGCTGAA;TCACATGCTGATTTATCACT;CTGCATGCAAACTAATGGTG;GCAGCAGCAACCAGACACCG	-2.18;-1.99;-1.78;0.06	1215;1713;2435;51291	4.04E+00;2.63E+00;1.26E+00;8.81E-01	33865;82721;83443;83941	2.33E+00;1.12E+00;4.59E-01;2.49E-02	0.802348
RNMT	-1.47279	-6.48267	2.07075	0.00849662	0.183016	4	CATAGGACTCGAATGAGTAA;TATACTCATTATCACGACAA;AAAGGAAAGTTCTAGCTGTG;AAGGTGGAGATTTGCTCAAG	-3.22;-1.67;-1.33;0.33	71;2849;4743;66985	3.19E+00;2.48E+00;2.20E+00;4.17E-01	18171;80413;82307;85085	1.78E+00;9.18E-01;3.81E-01;1.43E-03	0.73751
PSMG3	-1.47128	-6.47618	2.25128	0.00560692	0.152089	4	TTTGCGAAGACATGGACGAG;AGCAGTGTGACTAGTGACGT;CTGACCACCAAAGTCCTCCT;GACGTCCAAGCAGAAGACTG	-2.22;-1.93;-1.49;-0.25	1138;1894;3753;32320	3.49E+00;2.55E+00;1.68E+00;1.29E+00	52836;81403;83262;84018	1.97E+00;1.08E+00;8.67E-01;2.34E-02	0.817901
ATAD3A	-1.47106	-6.47522	2.68818	0.00205029	0.101797	4	GACTACGCCATCATGACGGG;GGAATCTGTGCAGAAACAGG;TTTGTCCCAGTCTGTCACAA;GGGACATTGCCATCGCCACA	-1.9;-1.55;-1.27;-1.17	2016;3412;5240;6073	4.59E+00;3.06E+00;2.05E+00;1.05E+00	79083;79916;81744;83140	2.87E+00;1.70E+00;8.49E-01;4.16E-02	0.992265
LETM1	-1.46724	-6.45872	2.0377	0.00916851	0.189042	4	GACTGGGTCTCGAACGTGGA;GCTGGGCGATGACTCCGTGG;CAGGGTAGACTTGAGCTGGT;GGGCGAGAGACCCAGCAACG	-3.27;-1.69;-1.07;0.16	55;2754;7223;57569	2.65E+00;2.59E+00;2.23E+00;6.80E-01	27587;77933;82402;85101	1.44E+00;9.31E-01;3.98E-01;1.10E-03	0.723442
PRKCSH	-1.46626	-6.45453	2.4247	0.00376099	0.132575	4	AAAGATGGCTCAGATGAACC;GGGACCGACGAATACAACAG;AGGAGGACGAGGATTCCCAG;GGCTGGAAAGAAGTCACTGG	-2.55;-1.44;-1.05;-0.83	535;4044;7470;10901	3.57E+00;2.61E+00;1.91E+00;1.61E+00	74255;77686;81112;84621	2.14E+00;1.42E+00;7.85E-01;1.09E-02	0.877539
BUD23	-1.46547	-6.45108	2.19011	0.00645484	0.159636	4	TTTCTGTTGCAGGTTCGTGG;GGACAAGCCCTGTTACGTGT;GGTGATTATCTCTCAGATGA;TCAGGGCATTCCCTTCAAAG	-2.16;-2.12;-1.86;0.27	1269;1382;2142;64126	4.21E+00;2.82E+00;1.24E+00;4.93E-01	21030;83014;83774;83887	2.44E+00;1.21E+00;3.75E-01;2.61E-02	0.79687
SLC31A1	-1.46478	-6.44811	2.39962	0.00398454	0.134643	4	TTGGTGATCAATACGGCTGG;AGGACTCAAGATAGCCCGAG;GGGATGAACATGGATATGAG;GGACGGGCATGGAATTGTAC	-2.53;-1.58;-0.91;-0.83	568;3248;9364;10733	3.60E+00;2.32E+00;2.09E+00;1.58E+00	74423;75792;81908;84588	2.16E+00;1.24E+00;8.67E-01;1.16E-02	0.870816
RPL3	-1.46269	-6.43909	2.79871	0.00158961	0.0934437	4	AGCATGTACTTACTGGACCC;CTGCCCCGTAAGACCCACCG;TGTGGGCATCGTGGGCTACG;GAAGAAGGCCCACCTCATGG	-1.6;-1.52;-1.4;-1.32	3145;3541;4269;4862	4.97E+00;3.32E+00;2.02E+00;8.80E-01	80294;80887;81615;82011	3.15E+00;1.87E+00;8.34E-01;6.54E-02	1.02945
MRPL19	-1.46255	-6.43848	2.12291	0.00753515	0.173449	4	CACATTCCAGAGTTCTACGT;AGGAATACTATTGAAGGACA;CCGGTTATAGTGGACAAGCG;CCCGAGCTTTCGATCCGCCA	-2.67;-2.07;-0.77;-0.34	381;1515;12022;27140	2.74E+00;2.01E+00;1.99E+00;1.75E+00	58016;73134;83641;84775	1.17E+00;1.05E+00;1.05E+00;7.77E-03	0.760828
CTPS1	-1.4605	-6.42964	2.57871	0.00263808	0.113251	4	AGACCCAGTGCGCTACCACG;ACCTCGATAACACACACTTG;CCCTTATTGTTAGAGGAGCA;AAAATAGCCAAGTTCAACAG	-1.84;-1.76;-1.36;-0.88	2210;2487;4587;9825	3.75E+00;3.23E+00;2.32E+00;1.02E+00	75331;80569;82669;82946	2.27E+00;1.81E+00;9.71E-01;4.57E-02	0.945958
UBA52	-1.46033	-6.42892	2.22777	0.00591875	0.15666	4	TCAGATTACAATATCCAGAA;CAAAGCCAAAATCCAAGACA;GTCACTGGGCTCGACCTCAA;TTGGTGCTTCGTCTGCGAGG	-2.85;-1.42;-1.16;-0.41	235;4122;6156;23977	2.85E+00;2.20E+00;1.96E+00;1.90E+00	61179;79000;81034;84921	1.57E+00;1.19E+00;7.78E-01;4.78E-03	0.80504
RBM8A	-1.46021	-6.42838	2.56109	0.00274732	0.115731	4	TGGGGGCGAGGATTTCGCCA;CAGACGTACAGGATATCTAA;CTTTGTCACTGGAGTCCATG;TAGAAGAGGGGTCTCGAGCG	-1.97;-1.62;-1.37;-0.88	1795;3102;4479;9821	3.75E+00;3.26E+00;2.13E+00;1.10E+00	75335;80677;82054;83361	2.27E+00;1.83E+00;8.85E-01;3.70E-02	0.936549
PSMG1	-1.45984	-6.42681	2.74829	0.00178528	0.0960177	4	GAATGAATGGTGTAGGACAA;GCAATAGGGAATAATGCAGT;CCGAAGATCAGCAATATCAG;AAGACAGACAAAAACAACGT	-1.6;-1.6;-1.5;-1.14	3153;3166;3679;6426	4.49E+00;3.51E+00;2.11E+00;8.79E-01	78730;81477;81990;82003	2.80E+00;1.99E+00;8.77E-01;6.55E-02	1.01765
NPLOC4	-1.45984	-6.42681	2.19943	0.00631788	0.15817	4	GTCTCAGAAGATACTCGGAA;GTACTTGTATGGACGGTACA;TCTACAGAAATACAGACATG;CAGTGCACGCACTTCCCCAG	-2.62;-1.86;-0.9;-0.46	450;2141;9567;21708	2.44E+00;2.37E+00;2.30E+00;1.68E+00	63448;75589;83015;84706	1.31E+00;1.22E+00;1.03E+00;9.18E-03	0.800875
NGDN	-1.45938	-6.42482	2.41678	0.00383014	0.133249	4	GCACTGGAACCAAGCGTGGT;GAGACTGGTGGAGATTCGCA;TCCCTGAAGAGAACCTCCTG;GATGAGGCTTAAAACGGAGT	-1.95;-1.72;-1.69;-0.48	1837;2637;2776;20976	3.87E+00;2.43E+00;2.27E+00;1.09E+00	64180;82380;82519;83319	2.22E+00;1.35E+00;9.48E-01;3.79E-02	0.875337
YKT6	-1.45916	-6.42389	2.21404	0.00610882	0.156755	4	GAAGGAGGACACATCGTATG;AGGCAGCCGAGCTTCTGTGA;CTGACAGTGAATACCCATCC;TGAGTACCTGATGGTATCAG	-2.64;-1.76;-0.97;-0.46	420;2479;8538;21579	2.44E+00;2.38E+00;2.32E+00;1.71E+00	63577;76618;82677;84736	1.31E+00;1.31E+00;9.73E-01;8.57E-03	0.80478
SNRNP25	-1.45866	-6.42173	1.99841	0.0100366	0.197053	4	GACAGTGCGAGTGTGCAAGA;GAGCTGCACATATCTCTGGA;CAGCTCAGGCAGGAGCGCGA;TTTCCAGGTTACTTTAGAAG	-2.9;-2.77;-0.11;-0.05	197;283;40704;44386	4.18E+00;2.04E+00;1.13E+00;6.42E-01	40770;44452;84873;84959	1.88E+00;5.67E-01;4.28E-01;4.00E-03	0.705417
SEC24C	-1.45774	-6.41775	2.62274	0.00238377	0.107446	4	TCAGATACAACCATCATCTG;TTCTGCAGCTGTATCAACGA;GATGTGCATCGAATGTACCG;AATTATGGAAGTCCCTACCC	-1.93;-1.55;-1.29;-1.05	1911;3398;5032;7379	4.25E+00;3.11E+00;2.06E+00;1.08E+00	77777;80124;81758;83245	2.62E+00;1.73E+00;8.50E-01;3.94E-02	0.96881
GEMIN2	-1.45768	-6.41748	2.31857	0.00480212	0.144017	4	TCGATCCCAGCGTACCTCCG;CTAACAATACTAAGCAAGGG;AGTGGGGGAGTATCCTTCCG;GTTGGATAGTAATGTGACCA	-2.17;-1.71;-1.55;-0.39	1238;2658;3411;24689	3.61E+00;2.26E+00;2.15E+00;1.25E+00	60467;81745;82498;83918	2.05E+00;1.16E+00;9.45E-01;2.54E-02	0.841585
NIFK	-1.45714	-6.41515	2.50861	0.0031002	0.121906	4	GGTCACTTGTTCAAAAGCTA;AAGGAATACACACCAATGAA;ACTCCTGGAGTAATCTATGT;CCTGTCCCTAAACCCGCAGG	-2.52;-1.19;-1.1;-1.01	579;5909;6817;7884	4.13E+00;2.72E+00;1.60E+00;1.57E+00	77272;78339;79247;84577	2.54E+00;1.49E+00;6.50E-01;1.18E-02	0.913976
FARSB	-1.45644	-6.41213	2.24835	0.00564479	0.152738	4	AGGCGATGGGAATCAGATCG;TTAGGAACTGGCTTATCGAA;GAACCGCTGCAACAGCGTAC;TGAACTGATGAACATATACA	-2.35;-1.88;-1.19;-0.41	861;2064;5925;23854	2.90E+00;2.47E+00;2.21E+00;1.41E+00	61302;79231;83092;84295	1.60E+00;1.20E+00;1.05E+00;1.76E-02	0.816054
GTPBP10	-1.45447	-6.40364	2.5207	0.00301506	0.119945	4	CTGGAGAAGGAGCAAACAGT;GAAGGAGCACATATGAACAA;TAGCTGATATAGGCCTGGTG;CCACCTTCTCCACCTAAACG	-2.2;-1.5;-1.15;-0.96	1172;3656;6248;8633	3.98E+00;2.83E+00;1.99E+00;1.28E+00	76523;78908;81500;83984	2.43E+00;1.56E+00;8.22E-01;2.41E-02	0.921019
USP36	-1.45395	-6.40138	2.53335	0.00292852	0.1196	4	GAGCGAGAGCGTCAGGACGT;TTCAGGCAAGCAATGGACAG;CAGGTTGGATCGTCAGACGC;GAATGTCAGCAACGGAACCG	-2.25;-1.42;-1.12;-1.03	1060;4141;6661;7726	4.17E+00;2.75E+00;1.89E+00;1.32E+00	77430;78495;81015;84096	2.57E+00;1.51E+00;7.76E-01;2.17E-02	0.922269
NUP160	-1.45288	-6.39676	2.27221	0.005343	0.148409	4	AAGATCATAAACTACGAATG;GGGATCGGCTGATAGTTGCA;TGTATGGTAGTAGCACGTCA;ATACAAATGATCCACTAAGG	-2.23;-1.96;-1.17;-0.45	1099;1799;6123;22225	2.86E+00;2.59E+00;2.33E+00;1.30E+00	62931;79033;83357;84057	1.57E+00;1.28E+00;1.10E+00;2.25E-02	0.828539
SNAPC2	-1.45274	-6.39615	2.5781	0.00264181	0.113251	4	GCCATTCAGAGGATACATCC;ACCGGGCCGGAGCAATACGG;GAAGATAACAGGCCCACTGG;AGGGCCTGGTGTCTTGAGAG	-1.88;-1.75;-1.19;-0.99	2060;2522;5910;8247	4.06E+00;2.91E+00;2.31E+00;1.05E+00	76909;79246;82634;83096	2.48E+00;1.60E+00;9.66E-01;4.25E-02	0.945958
NAA50	-1.45151	-6.39085	2.10881	0.00778381	0.176014	4	GCGAACTAGCAAAACTTGGT;GCTGTCTGGCACCATACCGA;GGGTGCAGTGTGCTGTAGGG;TTCAGCTGTTTAATATTGTG	-2.51;-1.83;-1.42;-0.04	597;2239;4123;45113	3.36E+00;2.41E+00;1.56E+00;1.10E+00	40043;81033;82917;84559	1.90E+00;1.01E+00;5.53E-01;1.22E-02	0.754454
RPL7L1	-1.44941	-6.3818	2.37003	0.0042655	0.139606	4	GTGGAACCTTATGTGACCTG;AAGTTCCCTACCTTTCAATG;GGGACAGAGTGCGACTCAGA;AAGCGTCTTTATGGTTTCAG	-2.6;-1.49;-0.86;-0.85	474;3757;10234;10511	3.63E+00;2.21E+00;1.97E+00;1.66E+00	74645;74922;81399;84682	2.18E+00;1.17E+00;8.12E-01;9.68E-03	0.855096
UMPS	-1.44924	-6.38104	2.31331	0.00486064	0.144386	4	GAACAGACAATTGTAGCCAA;CTCAAGAATACGCAGCACTG;GATGAAGGAGTTAACCACTC;CCCCGCAGATCGATGTACAC	-2.34;-1.94;-0.8;-0.72	880;1865;11511;13287	3.23E+00;2.56E+00;2.07E+00;1.40E+00	71869;73645;83291;84276	1.89E+00;1.09E+00;1.09E+00;1.80E-02	0.840474
RPAP1	-1.44915	-6.38066	2.04516	0.0090124	0.18754	4	GCAGGGCTTGCATCAGCACA;CACACATAGTACATACCCCA;GAGCGAACATCAGTGCTCCG;CTGTATTCCATCGCTCACAG	-2.68;-2.38;-0.4;-0.34	372;815;24197;27461	3.27E+00;1.97E+00;1.76E+00;1.18E+00	57695;60959;84341;84784	1.43E+00;1.04E+00;6.05E-01;7.59E-03	0.726905
AARS	-1.44768	-6.37433	2.50005	0.00316195	0.123052	4	TCGTAGTGGATCTCACTGCA;GAGAGTATCGAACAGCCCGG;CGAATGGTAACTGTACTTCG;GAGGGCAGACCTACGACGAA	-1.97;-1.81;-1.13;-0.88	1791;2304;6579;9852	3.75E+00;2.77E+00;2.38E+00;1.10E+00	75304;78577;82852;83365	2.26E+00;1.52E+00;1.00E+00;3.69E-02	0.90991
ARFRP1	-1.44701	-6.37142	2.24632	0.0056713	0.153076	4	CTTACTGTTTAGGCCCACGG;GATTCAACAAGAACTACAAG;CAGTACTATGCAGAGTGTCA;AGAGAAGATGGTCACAAGCG	-2.64;-1.71;-0.82;-0.62	414;2683;11037;16093	2.89E+00;2.25E+00;2.12E+00;1.72E+00	69063;74119;82473;84742	1.66E+00;1.12E+00;9.41E-01;8.45E-03	0.815093
PTPA	-1.44671	-6.37013	2.49911	0.00316876	0.123052	4	TTTACCTAAAGGAATCCGTG;GCTCCAAAAGACGTACCGAA;ATTGAACACCTTGAAGACAA;GGTCGCTCTTCTCAACACGC	-2.18;-1.52;-1.15;-0.93	1213;3574;6277;9066	3.89E+00;2.83E+00;2.01E+00;1.26E+00	76090;78879;81582;83943	2.37E+00;1.55E+00;8.31E-01;2.49E-02	0.90991
MTG1	-1.44483	-6.36203	2.33679	0.0046048	0.142512	4	GTTTCTGCTCGACACCCCTG;GCTGGTGGACTGCATCATCG;CCACGTCGCGACCTTCCAGA;AGCAGCTACCGCTATCACCG	-2.17;-1.87;-1.15;-0.59	1252;2108;6302;16825	2.82E+00;2.82E+00;2.46E+00;1.25E+00	68331;78854;83048;83904	1.61E+00;1.55E+00;1.04E+00;2.57E-02	0.846147
PCYT2	-1.4433	-6.35543	2.17058	0.00675174	0.162424	4	ATGCAAGCCAGCGATGACGT;GAGAATGCAAGCGCACCCAG;GCCGTCGCACCACACCCGCA;TGCATACTCCCGGTACTCGG	-2.4;-1.92;-1.11;-0.34	773;1940;6706;27578	2.74E+00;2.53E+00;1.96E+00;1.45E+00	57578;78450;83216;84383	1.50E+00;1.07E+00;1.04E+00;1.58E-02	0.789349
NCAPG2	-1.44198	-6.34975	2.41028	0.00388795	0.133448	4	AGGTCAATAAGAATGGTCGG;GTGAACACTCGCATGTACTG;AGGGTAACTCAGCCTCCAAG;AAGGCTCAAGAATTTGCTAG	-2.49;-1.38;-1.03;-0.86	634;4399;7661;10199	3.69E+00;2.58E+00;1.84E+00;1.54E+00	74957;77495;80757;84522	2.22E+00;1.40E+00;7.54E-01;1.30E-02	0.874688
ACTL6A	-1.44129	-6.34674	2.77248	0.00168857	0.0955557	4	ACTGCAATTCCTGTTCACGA;AGTACACTGATGGAAATCGA;TGCCAAGACCTGGTAACCTG;CTTTATCACTATGCAATGCA	-1.55;-1.49;-1.49;-1.24	3418;3742;3743;5442	4.78E+00;3.49E+00;1.98E+00;8.48E-01	79714;81413;81414;81738	3.01E+00;1.98E+00;8.14E-01;7.11E-02	1.01974
USE1	-1.44065	-6.34398	2.02478	0.00944539	0.190327	4	TGTACCGAGCCCGTGACTGT;AGAAACGGGACCCGGACGAG;GCCGAGTACCAACTACAGCA;GCTCAATGAATATTCTCGGA	-2.59;-2.13;-1.19;0.15	487;1334;5891;57053	2.91E+00;2.85E+00;1.65E+00;6.96E-01	28103;79265;83822;84669	1.60E+00;1.22E+00;4.01E-01;9.94E-03	0.7205
CDT1	-1.4405	-6.34332	2.23412	0.00583281	0.155705	4	ACCCCATCCACATTGAAGCG;CGCAGCATGGACACCATCGT;CAGATCAAAACTGTGTACCC;GCACGACTTGAGCTCAGATA	-2.3;-1.63;-1.53;-0.31	957;3032;3521;29242	3.57E+00;2.15E+00;1.86E+00;1.36E+00	55914;81635;82124;84199	2.03E+00;9.73E-01;8.94E-01;1.96E-02	0.807696
TIMM50	-1.44024	-6.34221	2.12637	0.00747525	0.17276	4	TGAAATCGTCATCTTTACGT;ATTCCCGATGAATTCGACAA;CTACCAACCCCCATACACAC;GAAGATATAGATGACGCTCA	-2.56;-1.87;-1.01;-0.32	523;2081;7970;28633	2.53E+00;2.47E+00;1.89E+00;1.62E+00	56523;77186;83075;84633	1.36E+00;1.04E+00;9.96E-01;1.07E-02	0.762556
RIOK1	-1.43963	-6.33959	2.06665	0.00857735	0.183203	4	AGTTATCAGAGTCCAAGGCT;CCGGGATAAGTACGTCAGTG;CTCCACCTGAAGCGTAACAC;TCAAGAACTCCAAGGCGTGT	-2.66;-1.81;-1.6;0.32	388;2305;3151;66467	3.71E+00;2.38E+00;1.75E+00;4.30E-01	18689;82005;82851;84768	2.12E+00;1.00E+00;3.79E-01;7.91E-03	0.737068
TFDP1	-1.43939	-6.33856	2.71471	0.00192883	0.0985279	4	GGAGGGGTGGACGGCAACCA;AGGGACCACGTCCTACAACG;GCGCCAAACACTATCGTGGT;ACGATCAGAAGAACATCCGG	-1.67;-1.47;-1.44;-1.18	2834;3838;4059;6030	4.60E+00;3.38E+00;1.95E+00;9.20E-01	79126;81097;81318;82322	2.88E+00;1.91E+00;8.04E-01;5.88E-02	1.00644
EIF4A3	-1.4393	-6.33815	2.02068	0.00953492	0.191189	4	AGCTTGGGTTTCACGAACCT;GACACGTGCTATCAAGATGT;GGAATTCGAGACTAGCGAGG;GCGGCATCTATGCCTACGGT	-2.81;-2.01;-0.7;-0.24	259;1654;13695;33009	2.66E+00;1.92E+00;1.86E+00;1.65E+00	52147;71461;83502;84897	1.14E+00;9.61E-01;8.46E-01;5.27E-03	0.718538
ALDH18A1	-1.43849	-6.33467	2.14226	0.00720672	0.169422	4	ATTACCACTTGCTATAGCCA;TTCATCCCCTCGGGTCACCA;CAGGCTGTTCAATTTAGATG;CTTCTCCCATTAGGTGAAAG	-2.32;-2.0;-1.23;-0.21	916;1690;5557;34671	2.98E+00;2.64E+00;1.56E+00;1.38E+00	50485;79599;83466;84240	1.65E+00;1.13E+00;7.96E-01;1.88E-02	0.77103
PPP1R8	-1.43714	-6.32885	2.65719	0.00220194	0.103307	4	ATTTGGTTATTCCCAGCACA;TTCCGAAAGCGACCAACCGA;ACTACATCCAGATGTAAACC;GGATGCACCAAATGAGACCG	-1.9;-1.42;-1.22;-1.21	2013;4173;5575;5664	4.71E+00;2.98E+00;1.89E+00;1.06E+00	79492;79581;80983;83143	2.96E+00;1.65E+00;7.73E-01;4.15E-02	0.98587
MDM4	-1.43708	-6.32857	2.55656	0.00277616	0.116151	4	CAAAAACCACAAGTCATCTG;TCCAAGTCAAGACCACCTGA;ATTAGAAATTCATACCTCAG;CATCCCACTCCTCAAACCCG	-2.14;-1.35;-1.19;-1.07	1311;4638;5854;7250	4.28E+00;2.92E+00;1.80E+00;1.23E+00	77906;79302;80518;83845	2.65E+00;1.61E+00;7.35E-01;2.69E-02	0.934976
UBA1	-1.43698	-6.32813	2.28909	0.0051394	0.146934	4	CATAGGAAAAAACCGAGCTG;GCTTACGGTAGTACACGCAG;GGCCCTACTCACATACCGGG;CCAGACAAGTAACAACACCG	-2.34;-1.85;-0.88;-0.67	875;2173;9930;14510	3.07E+00;2.43E+00;2.25E+00;1.40E+00	70646;75226;82983;84281	1.78E+00;1.20E+00;1.02E+00;1.79E-02	0.832878
DPH6	-1.43662	-6.32661	2.22862	0.00590715	0.156543	4	TCTTTCCCCTTATGGTACGG;CCAGTGTACACCAAATGTGA;AGCTACATGTATCAGACAGT;CTCTGCCAAAGGTAAGCTAA	-2.19;-1.82;-1.41;-0.32	1190;2271;4232;28219	3.33E+00;2.39E+00;1.92E+00;1.27E+00	56937;80924;82885;83966	1.87E+00;1.01E+00;1.01E+00;2.44E-02	0.805366
LDLRAP1	-1.43637	-6.32553	2.68752	0.00205343	0.101797	4	GGCTACGATCCTCTTGACGG;CTGAAAACTGGACAGACACG;TTTCAGAATCTCCTACTGCA;ACTCTCAAGGTGTCGCCCCG	-1.68;-1.62;-1.24;-1.2	2788;3065;5477;5757	4.68E+00;3.00E+00;2.14E+00;9.26E-01	79399;79679;82091;82368	2.94E+00;1.66E+00;8.90E-01;5.78E-02	0.992265
NDUFA6	-1.43534	-6.32106	2.69019	0.00204085	0.101797	4	ACTGAAAATGGGCTTCACCG;CCAGAAGATCAACCACCCTG;GCACCTCCCGATACCAGGCG;TTTCAGTCGGGACATGAACG	-1.61;-1.58;-1.45;-1.1	3120;3292;3956;6849	4.38E+00;3.42E+00;2.08E+00;8.83E-01	78307;81200;81864;82036	2.72E+00;1.93E+00;8.62E-01;6.48E-02	0.992265
SMARCA4	-1.43503	-6.31974	2.33467	0.00462734	0.142512	4	AAGGGGGTACTGCTGACCGA;CGTACCACGCCAACACCGAG;TGGCCCACGCCGTTACCGAG;CCCGGTGAAAGTGATCCACG	-2.27;-1.86;-0.85;-0.77	1013;2153;10517;12157	3.38E+00;2.44E+00;2.18E+00;1.34E+00	72999;74639;83003;84143	2.00E+00;1.15E+00;1.03E+00;2.08E-02	0.846147
ZWILCH	-1.43293	-6.31068	2.49118	0.00322718	0.124437	4	GGTGCTATTCAGCCATGGGT;GAGTGTCTTCTCACAGTACG;TGAGGACTGGTGTAACTGAA;TCTTTACAGTTAACAGCCAG	-1.99;-1.55;-1.39;-0.81	1719;3400;4395;11308	3.51E+00;3.28E+00;2.05E+00;1.12E+00	73848;80761;81756;83437	2.09E+00;1.84E+00;8.50E-01;3.54E-02	0.90505
POP5	-1.43208	-6.30701	2.00916	0.0097913	0.193901	4	GAATAGTGCTACTTCGATGC;TTTCTCAACACCTTACACGT;CTATTCCGGTATAGGCATTG;ACCGAAAGTCCCGTGCACGC	-3.14;-1.53;-1.29;0.24	94;3504;5068;62063	3.10E+00;2.36E+00;2.03E+00;5.50E-01	23093;80088;81652;85062	1.73E+00;8.38E-01;3.77E-01;1.90E-03	0.712419
PPCDC	-1.43182	-6.30587	2.03574	0.00920993	0.189067	4	CAGTGACTCCCACAAGAACA;GTCAATGTGGAGAACTGGGT;TCCCCAGAGTGTTGGCATCG;AAAAGCTTAGACACCAGAAG	-3.47;-2.11;-0.89;0.74	23;1402;9739;80537	2.97E+00;2.80E+00;2.28E+00;9.69E-02	4619;75417;83754;85133	1.21E+00;1.20E+00;7.36E-01;4.49E-04	0.723383
MRPS27	-1.43159	-6.30489	2.39198	0.00405525	0.135245	4	GCACTGGTATAGAACATACA;GTAGCCTGGCCGCCACAGAA;AAGTGCATAGCCGTACAACT;CTTGTCAGATGCCTTATCCG	-2.24;-1.65;-1.03;-0.8	1069;2934;7644;11391	3.49E+00;2.58E+00;2.18E+00;1.32E+00	73765;77512;82222;84087	2.08E+00;1.40E+00;9.06E-01;2.19E-02	0.86888
ZNF830	-1.43137	-6.30393	2.27432	0.00531719	0.148089	4	CTTAACCGGAGTGTTACACA;CTCGGATACAAATCCTCCCA;CTGTACCTGAGGAACCAGGG;GAGTCCACTAGGGCGACCGT	-2.44;-1.64;-1.05;-0.6	714;3009;7386;16680	2.83E+00;2.62E+00;2.16E+00;1.49E+00	68476;77770;82147;84442	1.62E+00;1.42E+00;8.97E-01;1.46E-02	0.829478
PNO1	-1.43108	-6.30271	2.11802	0.00762041	0.174091	4	AGGAAGCCCGACCCGCTAAG;GTGGCGTGTATCTGTTAGCT;TTCAGTCAGGTCACCCGCAA;TTTCAAAAGACTCTAGAAAG	-2.63;-1.65;-1.2;-0.24	440;2918;5763;32734	2.94E+00;2.18E+00;1.69E+00;1.66E+00	52422;79393;82238;84716	1.62E+00;9.09E-01;8.54E-01;8.98E-03	0.759224
CHMP3	-1.43071	-6.30111	2.22366	0.00597506	0.156755	4	GGATGCATAGAGCTTGCTCA;ATGGGGATGAAGAACCAGCT;CGGAAATCCAGGCCACCATG;CAATGACCATTCATTGACCT	-2.34;-1.55;-1.53;-0.32	887;3430;3537;28659	3.56E+00;2.05E+00;1.89E+00;1.39E+00	56497;81619;81726;84269	2.02E+00;9.95E-01;8.47E-01;1.82E-02	0.80478
ATP6V1D	-1.43018	-6.2988	2.66002	0.00218765	0.10321	4	CTGAGGCCAAGTTCACAGCA;GACTGGTTTAGCCAGAGGTG;GATCCTTAAGAAGATAATAG;CACAGACCATCATGAAGGCT	-1.66;-1.61;-1.36;-1.1	2902;3128;4580;6864	4.37E+00;3.23E+00;2.12E+00;9.11E-01	78292;80576;82028;82254	2.72E+00;1.81E+00;8.82E-01;6.02E-02	0.986277
POLD3	-1.42824	-6.29042	2.41182	0.00387421	0.133448	4	TCATAGTCGGTATTGAACAG;AAATGGCTGAGCTATACACT;CTCTCACTACTGCAACCTTG;GAGCTGACAACCAATGGTCA	-2.07;-1.81;-1.0;-0.83	1496;2314;8146;10760	3.59E+00;2.50E+00;2.38E+00;1.18E+00	74396;77010;82842;83660	2.15E+00;1.35E+00;1.00E+00;3.08E-02	0.874688
NGRN	-1.42786	-6.28878	2.34449	0.00452382	0.141823	4	CAGCACCGATGTGATCCGAA;GAAAATTCGAAGGCAAATGG;CGATTTCGACTGGGAACCGG;CAGTGGGTTTGCTACCCGGA	-2.11;-2.0;-0.85;-0.75	1405;1688;10385;12490	3.33E+00;2.65E+00;2.20E+00;1.20E+00	72666;74771;83468;83751	1.97E+00;1.16E+00;1.13E+00;2.89E-02	0.848253
ZNF131	-1.42777	-6.28841	2.11085	0.00774732	0.175967	4	GACATCACCCTTATTGTCGA;CTTCAAGGTGGTAACAACTG;ACAGCAAAGTTAATGATACA;AGATGAAGGCATCGAAACGT	-2.24;-1.97;-1.49;-0.01	1082;1787;3724;46773	3.50E+00;2.60E+00;1.31E+00;1.04E+00	38383;81432;83369;84074	1.98E+00;1.10E+00;5.25E-01;2.22E-02	0.754569
ASNA1	-1.42768	-6.28802	2.20849	0.00618748	0.157116	4	CGCAGTGTCGAACACCACCA;CTTAAGTGGATCTTCGTTGG;TCCCCACCATCGTCGAGCGG;GAGGACAACATGCTGAGCAT	-2.49;-1.74;-0.95;-0.53	639;2546;8777;19081	2.60E+00;2.41E+00;2.30E+00;1.53E+00	66075;76379;82610;84517	1.46E+00;1.29E+00;9.62E-01;1.31E-02	0.80378
TRAPPC1	-1.42732	-6.28648	2.30179	0.00499127	0.146279	4	GTTGTCATGAATACAGACTT;GAAGCAAGCAGGGATCCCTA;ATGACAACCTTGATCCCAGT;GACTCCGCGTACATGTCTAG	-2.19;-1.69;-1.31;-0.52	1210;2748;4888;19473	3.15E+00;2.56E+00;2.23E+00;1.26E+00	65683;80268;82408;83946	1.76E+00;1.43E+00;9.32E-01;2.48E-02	0.834818
SLC1A5	-1.42732	-6.28645	2.16736	0.00680205	0.163063	4	TGTCACCACACTGCTAGCGT;ACCCCCAAAGACTCACTGAG;TTGGTCCCCATAGAGGACGT;CCAGGAACAAGATTCCCACA	-2.44;-1.96;-0.82;-0.49	721;1807;11058;20394	2.59E+00;2.48E+00;2.12E+00;1.48E+00	64762;74098;83349;84435	1.38E+00;1.12E+00;1.10E+00;1.48E-02	0.787645
TRAPPC3	-1.42623	-6.28174	2.20292	0.00626725	0.157858	4	TGGCACGGTCAAACGTCGGG;CTGGGTAACTAGAGCCCCGT;GGGAGAATTCGTCACCAGCT;ACTCCAATGTTATAGCCCCT	-2.24;-2.14;-0.82;-0.5	1076;1310;11003;20043	2.86E+00;2.51E+00;2.12E+00;1.31E+00	65113;74153;83846;84080	1.40E+00;1.23E+00;1.12E+00;2.21E-02	0.801733
PPAT	-1.42618	-6.28155	2.22141	0.00600613	0.156755	4	TTAGTGTGGGCTTCCATACG;GCTGGTATCGTGACCAGTGA;TACACAGTAAGATATCGCTG;TATGCAGTCCGAGATCCCTA	-2.19;-1.78;-1.39;-0.34	1205;2399;4342;27332	3.30E+00;2.35E+00;1.97E+00;1.27E+00	57824;80814;82757;83951	1.85E+00;1.05E+00;9.86E-01;2.47E-02	0.80478
HNRNPK	-1.42592	-6.28043	2.1062	0.0078307	0.176498	4	CTGTTGGGACATACCGCTCG;TCATAATCTCTTCTGGAGGG;GACAGAGTCGTTCTTATCGG;TAAAATCAAAGAACTTCGAG	-2.47;-1.71;-1.36;-0.15	655;2649;4550;38027	3.24E+00;2.26E+00;1.52E+00;1.40E+00	47129;80606;82507;84501	1.81E+00;9.46E-01;7.05E-01;1.34E-02	0.753261
TADA3	-1.42419	-6.27297	2.28202	0.00522376	0.147174	4	CTGTGCTGATATCACCAGTG;GCCAACACCGCTGTGTAGCG;ACAAGAAGAAAGGCCTCATG;TGGGAGTAGTGCTTCCCCAA	-2.79;-1.19;-1.09;-0.63	272;5836;6989;15804	2.93E+00;2.69E+00;1.90E+00;1.61E+00	69352;78167;79320;84884	1.68E+00;1.47E+00;6.55E-01;5.54E-03	0.832169
NUBP2	-1.42381	-6.2713	2.2163	0.00607718	0.156755	4	GCCGTGCACCAGGGCGACAG;GCAGGAAGCCCACAGACATG;AAAGCAGTTTGTGTCCGATG;TGCTTGTGGACACGCCCCCG	-2.19;-1.99;-1.08;-0.43	1204;1708;7021;22959	2.69E+00;2.64E+00;2.28E+00;1.27E+00	62197;78135;83448;83952	1.46E+00;1.24E+00;1.12E+00;2.47E-02	0.80478
TRAPPC2	-1.42325	-6.2689	2.46106	0.00345888	0.128108	4	CAATATGTACTTGAAGACGG;GCCACATGTTCTCATCTACG;CAGATGGCGGTGATCGTCCT;GGGCAGCGTGAGCTATGAAC	-2.01;-1.75;-1.0;-0.93	1673;2538;8037;9034	3.90E+00;2.52E+00;2.30E+00;1.13E+00	76122;77119;82618;83483	2.37E+00;1.36E+00;9.63E-01;3.44E-02	0.892423
HNRNPF	-1.42308	-6.26817	2.37683	0.00419923	0.138057	4	ACTCCCGTTTGGATGCACCA;GGGGGGTATGAGGAGTACAG;CGACTGCACGATCCATGACG;TGAAGTTCATGTCAGTGCAG	-2.32;-1.37;-1.29;-0.71	913;4512;5086;13433	3.21E+00;3.10E+00;1.82E+00;1.38E+00	71723;80070;80644;84243	1.88E+00;1.72E+00;7.45E-01;1.87E-02	0.859942
SF1	-1.42249	-6.26562	2.42581	0.0037514	0.132575	4	GCAGGGTATCGAGACCCCTG;AGCCCATCTACAATAGTGAG;ACTTGCAATCAGAAGCAATG;CACCACTGGCCAGTGCACCT	-2.0;-1.88;-0.93;-0.88	1683;2074;9139;9837	3.75E+00;2.47E+00;2.36E+00;1.13E+00	75319;76017;83082;83473	2.26E+00;1.26E+00;1.04E+00;3.47E-02	0.877539
EIF1AX	-1.42199	-6.26344	2.28654	0.00516967	0.146934	4	GTGTTCAAAGAAGATGGGCA;AGAGATTGTGCCACATCAGA;TTGGAAGCGATGTGTTTCGA;GGTTGGTCTACGGGACTACC	-2.23;-1.93;-0.83;-0.7	1094;1921;10807;13824	3.16E+00;2.54E+00;2.15E+00;1.31E+00	71332;74349;83235;84062	1.84E+00;1.13E+00;1.07E+00;2.24E-02	0.832878
CPSF4	-1.42159	-6.26175	2.12816	0.00744454	0.172233	4	TTGGAGTAGAAGTAGCACTC;GACTGCCCATGGTACGACCG;CCTCCGGGCAGAATCCCACG;GTTTGACTTGGAGATCGCCG	-2.48;-1.55;-1.49;-0.17	646;3391;3733;37266	3.49E+00;2.06E+00;1.53E+00;1.44E+00	47890;81423;81765;84510	1.98E+00;8.51E-01;7.25E-01;1.32E-02	0.763884
LYRM4	-1.42121	-6.26007	2.00972	0.00977863	0.193826	4	CTGCGGGAGAGCAAGCGCTT;GCTTCGGCGCCTACAACTAC;ACCTGTACCGCGCGATGCTG;TTAGAACTTACGCCATCCGG	-2.41;-2.39;-0.82;-0.06	756;793;10914;43900	3.29E+00;2.13E+00;1.46E+00;1.15E+00	41256;74242;84363;84400	1.44E+00;1.13E+00;5.76E-01;1.55E-02	0.712588
NUDT21	-1.41975	-6.25378	2.51331	0.00306685	0.121061	4	ACTAAAACGCTTAATGACAG;CAGATTTCAGCGCATGAGGG;CCGAACTGGGTGACTCCCCG;AGCTGTAGCAGTAACACATG	-2.08;-1.44;-1.11;-1.05	1470;4051;6745;7493	4.22E+00;2.74E+00;1.91E+00;1.18E+00	77663;78411;81105;83686	2.60E+00;1.50E+00;7.84E-01;3.02E-02	0.916996
RPL30	-1.41942	-6.25238	2.73315	0.00184864	0.0971559	5	GATCAACTCTAGGCTCCAGC;AATAGAGTATTACGCCATGT;AAAGTGGAAAGTACGTGCTG;ACTGGTGTCCATCACTACAG;GGGTTCTTTCAATTACCTCA	-2.22;-1.98;-1.13;-1.01;-0.75	1127;1736;6475;7937;12521	4.16E+00;3.47E+00;2.43E+00;2.41E+00;1.20E+00	72635;77219;78681;83420;84029	2.70E+00;2.18E+00;1.34E+00;1.03E+00;2.89E-02	1.01253
TOP3A	-1.41845	-6.2482	2.41571	0.00383967	0.133249	4	AGATGTCCAAGCCTGATCTG;GCTCGAAACATTCTAGAGCG;GACAGTGACTCATGACCACA;GCAGTCGGTCCAAATCACCA	-2.06;-1.49;-1.43;-0.69	1519;3737;4108;13915	3.37E+00;3.15E+00;1.98E+00;1.17E+00	71241;81048;81419;83637	1.90E+00;1.84E+00;8.14E-01;3.12E-02	0.875337
ATAD1	-1.41631	-6.23897	2.11992	0.00758715	0.173922	4	ACTGACGGATAAGTGGTATG;TGGTAAAACGTTGATTGCCA;ATATATTTAGGTCATCGTGA;GTTACTTGGAGTGATATAGC	-2.92;-1.57;-0.64;-0.54	180;3325;15455;18822	2.62E+00;2.08E+00;2.07E+00;1.71E+00	66334;69701;81831;84976	1.47E+00;8.78E-01;8.58E-01;3.66E-03	0.759647
RPS12	-1.41626	-6.23875	2.40063	0.00397533	0.13454	4	TGAGCCTATGTATGTCAAGT;GGATGCGAGCACACACAGAT;TTCCACGTGCTAAGCCATCG;TGATGACAACAAGAAACTAG	-2.17;-1.65;-0.98;-0.87	1245;2937;8389;10060	3.71E+00;2.46E+00;2.18E+00;1.25E+00	75096;76767;82219;83911	2.24E+00;1.33E+00;9.06E-01;2.56E-02	0.87115
USO1	-1.41396	-6.22882	2.30875	0.00491188	0.144959	4	GGACATAAGAAGTACTACGA;ACTACTGGACATTATTACAG;ATATCATGTATTCTGGACTG;GTTCAACTTGCTACAAGTAT	-2.34;-1.48;-1.21;-0.63	877;3795;5701;15841	2.95E+00;2.92E+00;1.96E+00;1.40E+00	69315;79455;81361;84279	1.68E+00;1.63E+00;8.08E-01;1.80E-02	0.838755
CARS	-1.41304	-6.22483	2.42442	0.00376343	0.132575	4	CCAGAGCGCAAAGTCATTGG;CCCTCCGTGGATGTCCATCG;GGATTCCATGCACGGCAGTG;TGTACAACAGCCTGACACGG	-2.36;-1.27;-1.1;-0.92	840;5224;6814;9259	3.85E+00;2.72E+00;1.70E+00;1.42E+00	75897;78342;79932;84316	2.34E+00;1.49E+00;6.93E-01;1.72E-02	0.877539
UBAC1	-1.4123	-6.22166	2.18969	0.00646111	0.159636	4	TATTTAGGAAGGCAAACGGT;TAATACACGCCGCGTCTGAG;GCGCGTCCGATGGCGCCGAG;GCCCGGTCCATGTTGTGGGA	-2.31;-1.83;-1.05;-0.46	929;2250;7433;21787	2.61E+00;2.40E+00;2.37E+00;1.37E+00	63369;77723;82906;84227	1.42E+00;1.30E+00;1.01E+00;1.90E-02	0.79687
ARIH1	-1.41201	-6.22037	2.48113	0.00330271	0.126627	4	GAACACGCCAGATGAATACA;GATACTGAACTTTAACAACG;AAGATATCACAACCATGAGC;GGAGGAGGATTACCGCTACG	-1.78;-1.65;-1.48;-0.74	2422;2930;3791;12805	3.47E+00;3.29E+00;2.18E+00;9.82E-01	72351;81365;82226;82734	1.96E+00;1.94E+00;9.07E-01;5.01E-02	0.897474
PIK3C3	-1.41104	-6.21619	2.05243	0.00886278	0.185957	4	AGCCTGCAAAAACTCAACAC;TCGGCTGGTGCACCTAATGA;CTTGAAAGTCTGGCCTAACG;CCTACCAAGAAGGATAGTCA	-2.27;-2.05;-1.46;0.14	1001;1557;3916;56202	3.43E+00;2.71E+00;1.34E+00;7.22E-01	28954;81240;83599;84155	1.94E+00;1.16E+00;4.08E-01;2.05E-02	0.730588
POLD1	-1.41084	-6.21535	2.08519	0.0082189	0.180844	4	TTGGAGATCGACCATTACGT;CAAGGTGATACGCAGAAACG;GGGTGGTGAGGACTATACCG;AGTTCATCAAGACGCCCACG	-2.65;-1.91;-0.56;-0.52	409;1963;17773;19507	2.56E+00;2.52E+00;1.72E+00;1.54E+00	65649;67383;83193;84747	1.43E+00;1.07E+00;7.86E-01;8.34E-03	0.742697
RPS3	-1.41019	-6.21255	2.2809	0.00523722	0.147363	4	ACTGAACGAGTTTCTCACTC;CTGCGTTACAAACTCCTAGG;TGGGAAACTTCGAGGACAGA;GCTGAAAAGGTAGCCACAAG	-2.54;-1.42;-0.97;-0.71	551;4158;8508;13535	3.20E+00;2.44E+00;1.89E+00;1.60E+00	71621;76648;80998;84605	1.87E+00;1.31E+00;7.75E-01;1.13E-02	0.831611
MRPS18B	-1.40971	-6.21045	2.3388	0.0045835	0.142512	4	ACTCCGTAGGCACCTCTGAA;GACTACCGTCGAAACCACAA;GAGGTTCAACCTGGGGAATG;AGCGTGGAAATAAAGTTGCT	-2.12;-1.58;-1.32;-0.62	1380;3254;4821;16138	3.16E+00;2.89E+00;2.09E+00;1.21E+00	69018;80335;81902;83776	1.77E+00;1.66E+00;8.67E-01;2.84E-02	0.846147
RPRD1B	-1.40795	-6.20287	2.33595	0.00461372	0.142512	4	CAAGAAAGAAGTGTGTATGG;CGGGCCCCATCGTGTCGGTG;GAAAGGACCCGAATTCACGA;ACCTAGAAAATGCTGCATCG	-2.01;-1.76;-1.26;-0.61	1671;2490;5314;16448	3.04E+00;2.86E+00;2.32E+00;1.13E+00	68708;79842;82666;83485	1.69E+00;1.63E+00;9.71E-01;3.44E-02	0.846147
UHRF1	-1.40742	-6.20058	2.01672	0.0096223	0.191596	4	CTGCCGGATCGACTCCAGTG;CGGCGTCGTACCAGAAACCG;TTCCGGAAACAAGCGGACTG;TCGGACAAGTCCTCCAACAG	-2.55;-1.9;-1.03;-0.15	533;1998;7695;38386	2.57E+00;2.50E+00;1.61E+00;1.38E+00	46770;77461;83158;84623	1.39E+00;1.06E+00;6.96E-01;1.09E-02	0.717613
GEMIN5	-1.40732	-6.20016	2.42636	0.00374663	0.132575	4	TGGAGAGTGTATTCCATACG;TGAGCTGGTGAAATAACTCG;GATGCAATCTGGATCCAACG;ACTATCAGATCCTTTACTCG	-1.76;-1.67;-1.6;-0.6	2500;2821;3177;16738	3.70E+00;2.83E+00;2.21E+00;9.69E-01	68418;81979;82335;82656	2.11E+00;1.61E+00;9.22E-01;5.17E-02	0.877539
POLR2G	-1.40694	-6.19849	2.26624	0.00541699	0.149525	4	ACCAGCACCGATATTGTCGA;TACATGTCGAGAGATGAAGC;AGGTTAGGGCCGAAGTATCG;CCGGATAAAGGACAAAGCCT	-2.31;-1.64;-1.07;-0.61	944;2960;7227;16261	2.88E+00;2.65E+00;2.17E+00;1.37E+00	68895;77929;82196;84212	1.65E+00;1.44E+00;9.03E-01;1.93E-02	0.825286
CDC123	-1.40674	-6.19766	2.5716	0.00268165	0.114287	4	CAAGAGACATACTTACGGCT;ACTGTTCATTGCTATCCAGT;GGAAGCGATCAATTCCCTGG;TCCGCAGCCTCACTATCAAG	-1.77;-1.57;-1.23;-1.05	2439;3311;5527;7417	4.24E+00;2.99E+00;2.08E+00;9.79E-01	77739;79629;81845;82717	2.62E+00;1.66E+00;8.60E-01;5.05E-02	0.942005
GTF2A2	-1.4061	-6.1949	2.32436	0.00473847	0.143855	4	GTTGTACAGAAATACCACAT;TAAGGCGATAAATGCAGCGC;TCACCTGTATAAGCTCATCG;TCCTTACCCTGAAGTTGACA	-2.23;-1.7;-0.92;-0.78	1108;2720;9271;11906	3.42E+00;2.34E+00;2.24E+00;1.30E+00	73250;75885;82436;84048	2.03E+00;1.25E+00;9.36E-01;2.27E-02	0.842077
RAD9A	-1.40603	-6.1946	2.56247	0.00273861	0.115587	4	GCACATGGGGACACAAGGCT;TGCAGTGCAGCTGAACTACC;GGAGGAGTTCACGGTCCGGA;GGTAGAGTTCGTCCCCGATG	-1.84;-1.5;-1.24;-1.05	2216;3678;5412;7477	4.23E+00;3.02E+00;1.99E+00;1.02E+00	77679;79744;81478;82940	2.61E+00;1.67E+00;8.20E-01;4.58E-02	0.937091
TRAPPC11	-1.40563	-6.19286	2.09377	0.00805812	0.178676	4	GTATCCTAAATGTAGACCCA;CTGAGCGATTGCATCCAGCG;TTATAATATAACCCACAAGG;AACATCGACATGAAAACTTG	-2.47;-1.73;-1.14;-0.27	654;2574;6384;30967	2.81E+00;2.29E+00;1.76E+00;1.52E+00	54189;78772;82582;84502	1.54E+00;9.58E-01;9.12E-01;1.34E-02	0.747933
ALG1	-1.40545	-6.19206	2.36149	0.00435021	0.141111	4	TGTGTGTGACCAACGCGATG;TCCAGGCAGTACACTTGCTG;CCAGCACCACGACAATAACG;CAACAAGCTTGCTCCCACGG	-2.08;-1.47;-1.44;-0.63	1483;3846;4024;15879	3.40E+00;2.92E+00;1.95E+00;1.18E+00	69277;81132;81310;83673	1.92E+00;1.68E+00;8.03E-01;3.05E-02	0.85044
SARS	-1.40411	-6.18628	2.21716	0.00606518	0.156755	4	CAGGAAGAAGTACTCTCACG;AGTGTAGCCCCGACTTGCCA;GGACTTGTTGTCGTGTGGCG;CGGGAACCTCCTGCACCCGT	-2.62;-1.54;-0.76;-0.7	455;3475;12272;13769	3.17E+00;2.04E+00;1.99E+00;1.68E+00	71387;72884;81681;84701	1.85E+00;1.04E+00;8.42E-01;9.29E-03	0.80478
WDR75	-1.40395	-6.18559	2.18899	0.00647163	0.159636	4	TTGATGGCACAATTAAACTG;TTTACTTGCTGTAACCAACG;CTTCACATTCCGATAACAGT;GATCCAAATTGAGCTAACAA	-2.51;-1.61;-0.94;-0.55	600;3129;8881;18191	2.68E+00;2.39E+00;2.12E+00;1.56E+00	66965;76275;82027;84556	1.51E+00;1.28E+00;8.82E-01;1.23E-02	0.79687
PFDN2	-1.40369	-6.1845	1.94577	0.0113299	0.210813	4	AACCCGCAAGTGCTACCGCA;GGTGGAGCGGACCGTCAAAG;CGTCTTAGGCAGGAACAGCG;CCTTCAGAGTATCAATCACT	-2.79;-1.96;-1.15;0.28	271;1804;6354;64527	2.81E+00;2.59E+00;1.90E+00;4.82E-01	20629;78802;83352;84885	1.54E+00;1.10E+00;3.75E-01;5.52E-03	0.676102
PALB2	-1.40331	-6.18283	2.58456	0.00260279	0.11274	4	GAAGAAAGGTCCTTTCCCCG;TCAACACAGCTAACCCACAC;GAGGAAGAGTAGTCGCCCTG;AATATTACGTTAGGACAACA	-1.75;-1.56;-1.21;-1.1	2533;3363;5726;6903	4.37E+00;2.95E+00;2.06E+00;9.64E-01	78253;79430;81793;82623	2.71E+00;1.63E+00;8.54E-01;5.24E-02	0.947921
PGGT1B	-1.40274	-6.18039	2.50685	0.00311282	0.122182	4	ATGGATTGAATGGAATACCC;TATGACAATGGGTTGGCACA;TCCTACGAGACCGGCACGTG;TATGTTGGACTCCTTAGATG	-1.74;-1.61;-1.45;-0.82	2552;3134;4011;11075	3.54E+00;3.40E+00;2.12E+00;9.61E-01	74081;81145;82022;82604	2.12E+00;1.92E+00;8.81E-01;5.28E-02	0.912991
RPP14	-1.40247	-6.17923	1.93563	0.0115976	0.213075	4	AGACCCTGTCAGCTATCCTG;CCTAAAGGACCTGTTTGGTG;TCTTACAGAGAATTTCAAGA;GTAAACAATTCTTTCATATG	-2.77;-2.2;-0.33;-0.32	291;1180;28037;28459	2.95E+00;1.90E+00;1.87E+00;1.02E+00	56697;57119;83976;84865	1.27E+00;1.00E+00;5.34E-01;5.93E-03	0.671467
RAE1	-1.40155	-6.17523	2.0391	0.00913894	0.18903	4	CCAACTATAGCATCGATGTG;GATATATCCTATGGCTGTGG;CTCCAGCAGACATCTAGGAC;ATTACTGTAGGTTCGATGCT	-2.27;-2.09;-1.23;-0.02	1011;1447;5534;46471	2.99E+00;2.78E+00;1.34E+00;1.05E+00	38685;79622;83709;84145	1.65E+00;1.19E+00;5.30E-01;2.07E-02	0.723469
GALE	-1.39928	-6.16546	2.0184	0.00958516	0.191507	4	TGGCAGTCATCCACTTTGCG;TGTATCGGCGAGGATCCACA;GGTGGCTGTACCAACCCCTA;GTATTGGGGGTTCCCGTACA	-2.39;-2.08;-0.94;-0.18	792;1478;8908;36195	2.76E+00;2.39E+00;1.49E+00;1.44E+00	48961;76248;83678;84364	1.28E+00;1.18E+00;7.53E-01;1.62E-02	0.717816
CDC45	-1.39848	-6.16202	2.2854	0.00518326	0.146934	4	GTACGAGTATCATGGGACGT;CAGAGGATACTCGTACTCGA;GTGAAGTACGTGACCGACGT;TATTTCATCCTCATAAACTG	-1.98;-1.91;-1.14;-0.56	1758;1965;6370;17945	2.81E+00;2.71E+00;2.52E+00;1.11E+00	67211;78786;83191;83398	1.54E+00;1.53E+00;1.07E+00;3.62E-02	0.832878
NDUFB9	-1.39724	-6.15666	2.10837	0.00779171	0.176014	4	ACACTCATATCTCTCATAGG;CAGGGAAGATGTACGGCTGG;AATCATGGTGCATCCACAGG;CCAGTCATCTAAGCACCACT	-2.33;-1.96;-0.91;-0.39	903;1809;9435;24767	2.59E+00;2.32E+00;2.15E+00;1.39E+00	60389;75721;83347;84253	1.23E+00;1.16E+00;1.10E+00;1.85E-02	0.754454
SGF29	-1.39722	-6.15655	2.26945	0.00537707	0.148621	4	TCAGCTGATCAAGCAAACCC;TCTTATCCAGGGCTTTCCGA;ACCAGGCTTCCCGATCCACA;TATTACCGGACAAAGCTGCG	-2.05;-1.98;-0.92;-0.64	1551;1739;9234;15549	2.95E+00;2.62E+00;2.34E+00;1.16E+00	69607;75922;83417;83605	1.70E+00;1.25E+00;1.11E+00;3.19E-02	0.827921
AMD1	-1.39688	-6.15509	2.29223	0.00510231	0.146934	4	AAACTTGCTAGGGATTACAG;TTCATGAAGCCTTCTCACCA;GACGCATGAATTCTGACTGT;CAGCAACCCGACGCAAACCA	-2.08;-1.84;-1.01;-0.67	1491;2215;7992;14688	3.05E+00;2.52E+00;2.41E+00;1.18E+00	70468;77164;82941;83665	1.77E+00;1.36E+00;1.02E+00;3.07E-02	0.832878
C3H1orf43	-1.39679	-6.15468	2.43557	0.00366802	0.131465	4	TTTGCAATGAAATCCCGAAG;AGCAGCCCTTACCAGAGGCA;TATCCTGAACCTTGGACAGT;TAGTGTTTCGAAGATCTAGC	-2.04;-1.54;-1.08;-0.92	1578;3460;7050;9200	3.87E+00;2.68E+00;2.04E+00;1.15E+00	75956;78106;81696;83578	2.35E+00;1.46E+00;8.43E-01;3.25E-02	0.881189
EXOSC7	-1.39576	-6.15027	2.311	0.0048865	0.144565	4	GGTCACACCGACATATTGGT;AAGCTGGAGAAACCAAACGA;GAGAAGGTGTACATTGTACA;CGGTCTCCACTTCGACACAT	-2.12;-1.83;-0.85;-0.78	1383;2226;10472;11760	3.44E+00;2.41E+00;2.19E+00;1.21E+00	73396;74684;82930;83773	2.04E+00;1.16E+00;1.02E+00;2.84E-02	0.839937
PRELID3B	-1.3949	-6.14656	2.54778	0.00283281	0.117299	4	GCTGTTGTAACGGTTTCCCA;AAATCCTATGAATCCGAGTG;CACACTTACAGACTTCACAA;ATGGCTGTGCAACTTTCCAG	-1.74;-1.46;-1.45;-0.93	2550;3940;3967;9109	3.88E+00;3.41E+00;1.93E+00;9.61E-01	76047;81189;81216;82606	2.36E+00;1.93E+00;7.94E-01;5.28E-02	0.930707
ABT1	-1.39483	-6.14623	2.33674	0.00460528	0.142512	4	CAAAAGCAAGATGCTCGCTG;CAAGCGAGTAGCCAAGCGTG;GTTCCACAGATCATAACGGA;AACACGCCCGACCTCCCCGT	-2.32;-1.5;-0.92;-0.85	921;3682;9278;10454	3.64E+00;2.34E+00;1.99E+00;1.38E+00	74702;75878;81474;84235	2.19E+00;1.25E+00;8.20E-01;1.89E-02	0.846147
MAU2	-1.39438	-6.14429	2.23601	0.00580753	0.1556	4	GGGCTCTGAGTACACACGGT;GTCCGAGTTATACTGTCAAG;GATCTCGTCATCGTGCAGTG;CAAGCCGCCTCAGCGCATTG	-1.94;-1.9;-1.34;-0.4	1875;1999;4697;24554	3.20E+00;2.50E+00;2.16E+00;1.08E+00	60602;80459;83157;83281	1.79E+00;1.17E+00;1.06E+00;3.87E-02	0.807989
TRPM7	-1.39318	-6.13914	2.31458	0.00484642	0.144356	4	AGAAACTGCTAACTTAAGAC;AGCACAGCCCTACCGACCAA;GATGTTCATCTGATCCAATG;ACAGGTGTGGCAAAACATGT	-2.57;-1.13;-1.1;-0.76	502;6518;6810;12208	3.37E+00;2.73E+00;1.64E+00;1.52E+00	72948;78346;78638;84654	2.00E+00;1.49E+00;6.18E-01;1.03E-02	0.840566
TAF1D	-1.39251	-6.13624	1.87404	0.0133647	0.227211	4	TTCTGGTATATAGCAAGCAG;GAAGTATGAATACTACCTCA;TTTAAATAAGCTGCTACCAG;TTCCTGTCCCACCTAAACGG	-2.96;-2.72;-0.32;0.43	157;329;28425;71439	4.05E+00;2.13E+00;1.00E+00;3.05E-01	13717;56731;84827;84999	1.82E+00;5.28E-01;4.20E-01;3.19E-03	0.643571
DENR	-1.39193	-6.13372	2.94703	0.00112973	0.0860518	6	AGTCTGTTCATTACCAACAG;TTAATAAATAAAGGTGGAAG;ATGTTGCTAAATGTAGACAA;GAGTTTGCAAAACTTACTGT;CACAGTAAAGGACTCGAAGT;CCACAGTAAAGGACTCGAAG	-2.45;-1.66;-1.49;-1.43;-0.75;-0.56	688;2875;3690;4102;12454;17826	4.14E+00;4.08E+00;3.47E+00;2.85E+00;1.83E+00;1.33E+00	67330;72702;81054;81466;82281;84468	2.72E+00;2.72E+00;2.30E+00;1.63E+00;7.68E-01;2.11E-02	1.06524
HNRNPU	-1.39184	-6.13335	2.03656	0.00919258	0.189042	4	CAATGTACTCAAAATAGCCA;ATCGAGTTAGAGGACCAAAG;GTCACCGCGAACAGCGACGT;GGGAACGGCAGCCTAGACCT	-2.51;-1.84;-0.93;-0.29	598;2217;9131;29948	2.41E+00;2.36E+00;1.82E+00;1.56E+00	55208;76025;82939;84558	1.26E+00;1.02E+00;9.48E-01;1.22E-02	0.723442
UQCR10	-1.39096	-6.12955	2.02944	0.0093445	0.189191	4	GAAGGCGCGCTCGAAGAACA;TTCGCCCTCACCATCGTCGT;TACAACCTCGCAGTCAACGT;TTCGAGCGCGCCTTCGATCA	-3.06;-1.48;-0.57;-0.45	116;3801;17438;22316	2.33E+00;2.27E+00;1.96E+00;1.56E+00	62840;67718;81355;85040	1.27E+00;8.08E-01;7.98E-01;2.35E-03	0.7231
RBBP7	-1.38958	-6.12361	2.20541	0.00623144	0.157635	4	GGTTGATGCGCACACTGCCG;TACACCGTTTCTGTATGACC;CATGGTCATCAGATGCACTT;ATCAGCAACAGATCCAAACA	-2.04;-1.94;-1.13;-0.45	1586;1877;6499;22274	2.78E+00;2.55E+00;2.33E+00;1.15E+00	62882;78657;83279;83570	1.53E+00;1.28E+00;1.08E+00;3.26E-02	0.802348
SEC63	-1.38901	-6.12114	2.32254	0.00475843	0.143855	4	ACTATGGACATAAAGTCACA;AAATATCATCCAGATAAAGG;TATCGCTCAATACGCTATAG;TACCTGTCCTTATAGCCTGA	-2.17;-1.46;-1.26;-0.67	1246;3933;5272;14683	3.05E+00;3.05E+00;1.93E+00;1.25E+00	70473;79884;81223;83910	1.77E+00;1.69E+00;7.95E-01;2.56E-02	0.842077
MRPL10	-1.38816	-6.11747	2.15265	0.00703634	0.167212	4	CTGCAGCTATCTCCCGACGG;GCTGGTCAGTGAAGAACCCA;GCCATAGCGGATAAACTGGT;CAAAGTGCATCACACGACGG	-2.15;-1.93;-1.08;-0.4	1294;1915;7062;24602	2.68E+00;2.54E+00;2.16E+00;1.24E+00	60554;78094;83241;83862	1.46E+00;1.16E+00;1.08E+00;2.66E-02	0.776732
EIF2S1	-1.38798	-6.11667	2.56822	0.00270257	0.114508	4	ATGTGTGGTTGTTATTAGAG;GATGACAAGTACAAGAGACC;CAGGCTGTCAAAATTCGAGC;CTGGAATACAACAACATCGA	-1.66;-1.64;-1.18;-1.08	2901;2961;6036;7111	4.31E+00;2.88E+00;2.17E+00;9.11E-01	78045;79120;82195;82255	2.67E+00;1.58E+00;9.03E-01;6.02E-02	0.941163
UBTF	-1.3866	-6.11074	2.13211	0.00737714	0.171478	4	CCAGGTTACTCATCTCCGGG;CTACCACAAGAAGTGCGACC;ATGGGTGGAGATTTCTAACG;AAGATGAACATGGCTGACAC	-1.98;-1.91;-1.52;-0.13	1727;1977;3551;39291	3.56E+00;2.51E+00;1.34E+00;1.12E+00	45865;81605;83179;83429	2.02E+00;1.06E+00;6.74E-01;3.56E-02	0.765792
COX6B1	-1.38613	-6.10872	2.09263	0.00807917	0.178742	4	TCCCCAACCAGAACCAGACC;ACGCCGGTACCATTCACACA;AACTGCTGGCAGAACTACCT;GGAGACATCACCTCCTTTAG	-2.0;-1.98;-1.57;0.02	1679;1728;3303;48808	3.65E+00;2.63E+00;1.13E+00;9.67E-01	36348;81853;83428;83477	2.08E+00;1.12E+00;4.93E-01;3.46E-02	0.747773
FECH	-1.38603	-6.10827	2.06532	0.00860364	0.183203	4	GTACGTCCACCCGTTAACAG;GCATGGATCTTACTCTTGGA;AGGGGACCCCTATCCTCAAG;AGTGGAGCACGATCGACAGG	-2.15;-1.94;-1.38;-0.08	1301;1867;4432;42786	3.27E+00;2.56E+00;1.23E+00;1.20E+00	42370;80724;83289;83855	1.84E+00;1.09E+00;5.98E-01;2.67E-02	0.737068
BCAS2	-1.38433	-6.10094	2.38006	0.00416808	0.137265	4	CTGGAACTAATGTCTCAGCA;TAGCTTAGATAGTTCTTCGT;CCCTTCTCGTCCTTAGGCTG;AGAAAAATGACATCACTGCA	-1.98;-1.58;-1.22;-0.75	1738;3259;5578;12478	3.34E+00;2.98E+00;2.09E+00;1.11E+00	72678;79578;81897;83418	1.97E+00;1.65E+00;8.66E-01;3.58E-02	0.86244
EDC4	-1.3843	-6.10081	1.99681	0.0100736	0.1973	4	GGATACCGAAGCTCAGTACA;GCAACTCCACGATACGTCGG;GGCCAAAATTCCAATGCCAG;GGCTGAGGAGATAACATCGG	-3.37;-1.23;-0.63;-0.3	34;5498;15820;29359	2.80E+00;1.85E+00;1.68E+00;1.66E+00	55797;69336;79658;85122	9.69E-01;8.62E-01;6.75E-01;6.73E-04	0.704873
EXOC3	-1.38372	-6.09831	2.04501	0.00901545	0.18754	4	GGAAGATCTCGTAGTGCGGA;ATGTACTGCACGTAGCAGTG;GGTGTAAGTGTTCAAAACCC;TAACGCGCTAAATGACGTCA	-2.65;-1.47;-1.21;-0.21	413;3861;5715;34604	2.95E+00;1.95E+00;1.72E+00;1.56E+00	50552;79441;81295;84743	1.63E+00;8.02E-01;7.98E-01;8.43E-03	0.726905
VMA21	-1.38368	-6.09812	1.91982	0.0120277	0.215013	4	GTCCCTATTGGACATCCCAA;GAACAGGAGCGTCTTCAGAG;CGCTCCGGACTACCTGAAGT;GTTGTGAAATATAACCCAAT	-2.63;-2.41;-0.92;0.43	430;752;9291;71433	3.34E+00;2.33E+00;1.70E+00;3.05E-01	13723;75865;84404;84726	1.46E+00;1.25E+00;4.20E-01;8.77E-03	0.667534
ISCU	-1.38297	-6.09508	2.25707	0.00553266	0.150824	5	TTCATGACATCACCACACGC;TTCGGTGGCTAACGAGCTAG;ATGTTGGGACTGGATTGGTG;CGCTCGGCTCTATCACAAAA;GGGAGCTGAGAGCTCCCGGG	-2.27;-2.14;-2.04;-0.24;-0.23	1010;1314;1590;32775;33598	4.20E+00;2.64E+00;2.02E+00;1.25E+00;1.17E+00	51558;52381;83566;83842;84146	2.48E+00;1.14E+00;1.13E+00;6.66E-01;2.59E-02	0.821531
MRPL52	-1.38285	-6.09455	1.81025	0.0154791	0.243468	4	GCTCCCAGACTGGTCGTACG;GGCCTTTCATTGGAGGAGCA;GAGACTGCACTGCGGCTCCG;AGCTTCGAAGAAAAGCCCAA	-3.06;-2.11;-0.24;-0.13	118;1409;32858;39526	2.80E+00;2.26E+00;1.33E+00;8.50E-01	45630;52298;83747;85038	1.20E+00;6.69E-01;4.72E-01;2.39E-03	0.613559
EXOSC9	-1.38261	-6.09351	2.28232	0.00522012	0.147174	4	AGATTATGGGTGCTGCATTG;GGCATGTGATGGATGCTCAA;AAACTCAATAGGGCAACAGA;TAGCCTTATGTCACTTCCGA	-2.21;-1.4;-1.33;-0.59	1151;4305;4735;17018	3.19E+00;2.80E+00;1.86E+00;1.28E+00	68138;80421;80851;84005	1.78E+00;1.59E+00;7.62E-01;2.36E-02	0.832169
BCL2L1	-1.38221	-6.09179	2.03712	0.00918073	0.189042	4	TTCCGGGACGGGGTGAACTG;AGTTTGAACTGAGGTACCGA;ACAGAACTGAGGCCCCAGAA;GGGCATCCGAGCTTCTGCTG	-2.38;-1.72;-1.32;-0.11	811;2642;4804;40717	3.17E+00;2.27E+00;1.43E+00;1.28E+00	44439;80352;82514;84345	1.77E+00;9.47E-01;6.42E-01;1.66E-02	0.723442
UTP18	-1.38155	-6.08893	2.22618	0.00594049	0.156681	4	CTGAACGTCCTACTACTGCT;AGATTTCAGCATGCTATGGG;AACACCATTTATAAGCAGGA;GAACCGTCTGATGCTAGAGG	-2.04;-1.88;-1.07;-0.53	1581;2059;7209;18834	2.65E+00;2.62E+00;2.48E+00;1.15E+00	66322;77947;83097;83575	1.47E+00;1.44E+00;1.05E+00;3.25E-02	0.804984
GATB	-1.38127	-6.08773	2.32145	0.00477036	0.143855	4	AAAGATACCAAAGAATTGGG;GACGCTCATTGACCTGAACA;TGGCATACAGCGTCTATGTG;TTGGACGTGGACCCAGTCGG	-2.06;-1.69;-1.03;-0.75	1532;2751;7705;12613	3.32E+00;2.57E+00;2.23E+00;1.17E+00	72543;77451;82405;83624	1.96E+00;1.39E+00;9.32E-01;3.15E-02	0.842077
MCM7	-1.38121	-6.08748	2.58006	0.00262991	0.113185	4	GCTGAGACTTAGCCACACCA;TGGACGTTTACATTGAGCAC;TGAGGTCAAACCAAGAATGG;GTCGTCTAGGTCTACGTACA	-1.59;-1.48;-1.46;-0.98	3205;3768;3911;8294	4.05E+00;3.43E+00;1.97E+00;8.72E-01	76862;81245;81388;81951	2.48E+00;1.94E+00;8.11E-01;6.66E-02	0.946213
NSL1	-1.37969	-6.08091	2.36375	0.00432762	0.140932	4	TCAGCATTAATGGGCAAGCA;GCTTCGAGGTGCAGCGCACA;CAGCTTCGTGCAAAAGCTCG;GGTCCAACAGATGTACAACA	-1.72;-1.64;-1.64;-0.52	2617;2963;2992;19535	3.78E+00;2.56E+00;2.17E+00;9.51E-01	65621;82164;82193;82539	2.16E+00;1.43E+00;9.03E-01;5.42E-02	0.85099
RPL18A	-1.37946	-6.07992	2.2201	0.00602421	0.156755	4	GTCTCTGCAGACCGAGACAT;CGGCACCCACAACATGTACC;TTAGCTTCGAGAGTATAAGG;CGAAGTTCTTCACTCGCAGG	-2.09;-1.8;-1.09;-0.54	1459;2342;7002;18674	2.69E+00;2.64E+00;2.37E+00;1.19E+00	66482;78154;82814;83697	1.48E+00;1.47E+00;9.95E-01;3.00E-02	0.80478
NELFCD	-1.37884	-6.07726	1.82395	0.0149985	0.240053	4	AAGCATCAAACAGTCTGGGT;AAGATAGAGTCTGCTTTGCG;GCCACTCACGAGTTCAACAG;GTGTGATTTGACTGGCGTCG	-2.92;-2.21;-0.66;0.28	178;1145;14813;64638	2.98E+00;2.08E+00;1.76E+00;4.79E-01	20518;70343;84011;84978	1.29E+00;9.07E-01;3.75E-01;3.61E-03	0.619692
MED14	-1.3788	-6.07706	2.44531	0.00358666	0.130031	4	TTGCCACAACACCTCGACTT;ACTGTAAGATTTGCTAACTG;ACTTCAGTAAGCGAATCGCG;CTCTAATGTTAATCCGAGAG	-1.99;-1.41;-1.17;-0.94	1701;4196;6126;8932	3.92E+00;2.86E+00;1.88E+00;1.12E+00	76224;79030;80960;83455	2.38E+00;1.57E+00;7.71E-01;3.50E-02	0.885953
NAA25	-1.37848	-6.07568	2.26383	0.00544714	0.1498	4	TCTGCAGCGACATTTGTGTG;AAAAATTCTCGCCATCTCCG;CTGGAGTACAGATCCACCAC;TTGCACAAGTTCGTACTGAG	-2.68;-1.12;-0.94;-0.77	365;6674;8933;12060	3.40E+00;2.38E+00;1.77E+00;1.50E+00	73096;76223;78482;84791	2.01E+00;1.28E+00;6.10E-01;7.44E-03	0.824489
PAFAH1B1	-1.37796	-6.07343	2.10107	0.00792369	0.177334	4	CCAGAAAAATATGCATTGAG;AGCAAAAGAAGAATTTACGT;ATGGTGCGGCCAAATCAAGA;GATATTTCATTCGACCACAG	-2.19;-1.96;-1.01;-0.36	1212;1833;7918;26458	2.58E+00;2.54E+00;2.03E+00;1.26E+00	58698;77238;83323;83944	1.37E+00;1.09E+00;1.08E+00;2.49E-02	0.751208
NUDC	-1.3776	-6.07191	1.99685	0.0100728	0.1973	4	GAAGCCCAACCTCGGCAACG;CAGCTGGAAATTGACCAGGT;ATGGCAGCCTTGGCTCACCA;AGCCGGAAGTTCACACAGAA	-2.32;-1.98;-1.11;-0.1	912;1765;6731;41283	2.74E+00;2.61E+00;1.38E+00;1.26E+00	43873;78425;83391;84244	1.50E+00;1.11E+00;6.29E-01;1.87E-02	0.704873
RECQL4	-1.37742	-6.0711	2.41138	0.0038781	0.133448	4	AGACACGCAAGTAACAAGGC;TGAAGCAGCGACGCTATGTG;GAGGATCTTTGTGCAAGCCG;CCTTACAGGAAGCATCCCTG	-2.07;-1.33;-1.25;-0.86	1506;4736;5383;10318	3.67E+00;3.02E+00;1.78E+00;1.17E+00	74838;79773;80420;83650	2.20E+00;1.68E+00;7.27E-01;3.10E-02	0.874688
WDR61	-1.37736	-6.07084	2.4443	0.00359503	0.130031	4	GCCATCTGGTCAGTTGCCTG;CTGGCCACAGGAACTCACGT;AAGTCTATAGATGCAGGACC;TGAATCCGGGGAAAAAGTCA	-1.96;-1.41;-1.25;-0.9	1822;4257;5381;9621	3.79E+00;3.02E+00;1.87E+00;1.10E+00	75535;79775;80899;83334	2.29E+00;1.68E+00;7.66E-01;3.76E-02	0.885953
CEP44	-1.3769	-6.06886	1.95756	0.0110265	0.207821	4	GTAAGGGAATAGCTGATGAT;GTCTTCTCAGTACTTGAACA;GGATATAACAGTCAATCCTG;TTTGTGACTTCAGGAAAGGT	-2.59;-1.93;-0.71;-0.28	481;1919;13500;30774	2.54E+00;1.87E+00;1.77E+00;1.65E+00	54382;71656;83237;84675	1.07E+00;9.72E-01;9.19E-01;9.82E-03	0.68231
ATP5F1B	-1.37579	-6.06409	2.61111	0.00244843	0.109055	4	ATTCTACTTACCCAAATGCT;GACCGCCACGATGCGCCCAG;GGAGAACCTATTGATGAGAG;AGCGGCCCGCAGTAAAAGCT	-1.55;-1.52;-1.31;-1.12	3408;3576;4893;6623	4.44E+00;3.15E+00;2.01E+00;8.49E-01	78533;80263;81580;81748	2.76E+00;1.75E+00;8.31E-01;7.09E-02	0.962354
CRLS1	-1.37546	-6.06264	1.87626	0.0132966	0.22643	4	AATCAAATAGCCCAAAACTG;ACATATTTGGGATTGTCCAG;ACCTGGAATAAGATCTGCAT;TGGATTTATTGCTCGAAACT	-3.24;-1.52;-0.66;-0.08	63;3588;14873;42424	2.53E+00;2.01E+00;1.75E+00;1.21E+00	42732;70283;81568;85093	9.04E-01;8.29E-01;6.05E-01;1.27E-03	0.645066
CPSF6	-1.37521	-6.06159	1.86242	0.013727	0.230019	4	GGGCAAATGGCCAGTCAAAG;GTATATTGGGAATCTAACAT;TTAGCTGGGCCTCCTAATCG;CATGTAATCCCGATCTTCCG	-2.85;-1.89;-0.8;0.04	231;2023;11471;50213	2.49E+00;2.07E+00;1.97E+00;9.18E-01	34943;73685;83133;84925	1.09E+00;1.05E+00;4.73E-01;4.70E-03	0.638237
POLR2A	-1.37506	-6.06092	2.28871	0.00514382	0.146934	4	TTGATCAGCTCCTTAAGTCG;AGAATTTGAGCGGATGCGTG;CCCTAGACTTACCCTCAATG;GGAACGGCACATGTGTGATG	-1.85;-1.65;-1.54;-0.46	2174;2923;3452;21933	3.59E+00;2.36E+00;2.18E+00;1.02E+00	63223;81704;82233;82982	2.04E+00;1.29E+00;9.08E-01;4.49E-02	0.832878
C11H9orf78	-1.37494	-6.06042	2.52105	0.00301264	0.119945	4	AAAACTGGAAGAGACCCGAG;AAAGACTGACACCTACATGT;GAAAGGGATCGTGGAACATG;AAAATGATGTCCCCAGATGG	-1.73;-1.59;-1.1;-1.07	2572;3218;6859;7128	4.31E+00;2.72E+00;2.10E+00;9.58E-01	78028;78297;81938;82584	2.67E+00;1.48E+00;8.71E-01;5.33E-02	0.921019
METTL1	-1.37405	-6.05658	2.01204	0.0097266	0.19297	4	GCAGCGTATGATCCGCCATG;CTTCCTAACTTCTTCCACAA;TCCCTGACCCACATTTCAAG;GACCCAGAATCAGCGTGTCT	-3.27;-1.23;-0.58;-0.41	54;5528;17203;23777	2.60E+00;2.22E+00;1.66E+00;1.58E+00	61379;67953;79628;85102	1.20E+00;8.07E-01;6.73E-01;1.08E-03	0.714511
RCC1	-1.37336	-6.0536	2.06593	0.00859157	0.183203	4	CATTCCAGAAGACATCGTGC;GTGTGTGATGCTGAAATCCA;TCCTTCGGCTGCAATGACGA;GCCATATACATGGCCCTCGG	-2.34;-1.83;-0.97;-0.35	883;2228;8557;26612	2.44E+00;2.41E+00;2.02E+00;1.40E+00	58544;76599;82928;84273	1.31E+00;1.08E+00;1.01E+00;1.81E-02	0.737068
FBXW11	-1.37318	-6.05281	2.05856	0.00873853	0.184814	4	GACGACGAGAAAATTATCAG;AGACTATAGAGTCTAACTGG;CACGTTGATCCACCACAACG;ACCTGGAGACATCTGACACT	-2.08;-2.06;-1.73;0.38	1472;1525;2588;69374	3.96E+00;2.73E+00;1.18E+00;3.56E-01	15782;82568;83631;83684	2.28E+00;1.17E+00;3.97E-01;3.03E-02	0.733264
COX20	-1.37202	-6.04781	2.05647	0.00878076	0.185311	4	AGATCATGTGACGTTGGAGT;TTGCATAATTATACCTACAG;AATACCGAATCCCGAGCACA;TGGCTCATTAGGATCTGTTG	-2.88;-1.46;-0.6;-0.55	213;3943;16634;18302	2.67E+00;2.00E+00;1.93E+00;1.62E+00	66854;68522;81213;84943	1.51E+00;8.29E-01;7.94E-01;4.33E-03	0.732099
PSMD4	-1.3716	-6.04599	2.33357	0.00463903	0.142512	4	TGTGAAGCTTAGACAGGATG;AGCAACCCTGAGAACAACGT;CAGGACTCACATGGGCCACG;CTCTTCCATAGAAACACGCA	-1.83;-1.81;-1.19;-0.66	2252;2319;5904;14787	3.04E+00;2.91E+00;2.38E+00;1.01E+00	70369;79252;82837;82904	1.76E+00;1.60E+00;9.99E-01;4.65E-02	0.846147
FDFT1	-1.37103	-6.04355	1.96975	0.0107214	0.20369	4	AGGCGCTGGATGGGGAAATG;ACCTTTATGAGCCTGACTGG;GGTGATACCCAAAATGGACC;CGTGACGTCTGAACGGGAGT	-2.9;-1.36;-1.11;-0.12	201;4558;6762;40200	2.73E+00;2.03E+00;1.81E+00;1.30E+00	44956;78394;80598;84955	1.49E+00;7.41E-01;6.53E-01;4.08E-03	0.69103
EXOSC2	-1.36928	-6.03599	2.67773	0.00210022	0.102305	4	CCACGGACACAGGCTTCATG;TCATCCATGAACCTTCCCGG;CACTTCCATGACCTGCCGTG;TGAAGTGGGAGACATTGTAG	-1.46;-1.39;-1.38;-1.25	3893;4391;4426;5390	4.79E+00;3.27E+00;1.84E+00;7.99E-01	79766;80730;80765;81263	3.02E+00;1.84E+00;7.55E-01;8.13E-02	0.990104
GTF2E2	-1.36914	-6.03536	2.10166	0.007913	0.177334	4	CAATAGACACGGCATCAGCG;GAAGCAATGGCTAATGAGTG;CAATTCCCAGAAAGCTGTCA;AAAGCAAAGCTAGAACATGG	-2.71;-1.47;-0.71;-0.58	336;3834;13493;17274	2.77E+00;1.96E+00;1.87E+00;1.81E+00	67882;71663;81322;84820	1.57E+00;9.72E-01;8.05E-01;6.85E-03	0.751208
CYCS	-1.3686	-6.03303	2.56825	0.00270237	0.114508	5	GTTTGGACGAAAGACAGGTC;GGTCTGTTTGGACGAAAGAC;TCCTTGTTTAGGTATCACCT;CCTTGTTTAGGTATCACCTG;GCTCTTACCTTTGTTCTTAT	-2.14;-1.74;-1.64;-0.67;-0.66	1331;2559;2971;14590;14991	3.77E+00;3.40E+00;2.45E+00;2.08E+00;1.13E+00	70165;70566;82185;82597;83825	2.40E+00;1.96E+00;1.46E+00;8.76E-01;3.42E-02	0.941163
FDX1	-1.36818	-6.03122	2.2707	0.00536173	0.148409	4	CCGGCCGGCCGTGTCGCCGA;CTGTTCAAAGATGAGGTGAC;ATTGGAAGCAATCACTGATG;TTGTTAATGTTTCACCATCA	-1.94;-1.58;-1.46;-0.5	1874;3291;3929;20312	3.43E+00;2.49E+00;2.08E+00;1.08E+00	64844;81227;81865;83282	1.94E+00;1.38E+00;8.62E-01;3.86E-02	0.828539
SUPT20H	-1.36788	-6.02995	2.25831	0.00551681	0.150579	4	TTAGTGGTCAACCTATACCC;AGGAGATCAACCAAAATTGG;TCTGTTACGTCCAACAATGC;GAGCTATGCGACATCTTCAC	-2.24;-1.39;-1.23;-0.61	1084;4375;5512;16196	2.99E+00;2.88E+00;1.85E+00;1.31E+00	68960;79644;80781;84072	1.66E+00;1.65E+00;7.56E-01;2.22E-02	0.822235
IPO9	-1.36669	-6.0248	2.02002	0.00954938	0.191189	4	CCTGTGCATCGTGTGCACGG;GCGGAGATTCGAACTGATGG;GACAGAAGTCAATTACACAG;AGCCTCCTGTAAGTGCCGAG	-2.43;-1.58;-1.32;-0.14	727;3293;4820;39016	3.16E+00;2.08E+00;1.48E+00;1.36E+00	46140;80336;81863;84429	1.77E+00;8.62E-01;6.81E-01;1.49E-02	0.718538
ATP5PB	-1.36565	-6.02031	2.34287	0.00454083	0.141823	4	GAGGGCTGCGTTCTTCAGAG;ATAGGGTATTGCAGGCAACG;ATTTGCTGATAAACTCAATG;AGGAACTGGAAGAATTCCTC	-2.01;-1.54;-1.13;-0.78	1642;3474;6489;11962	3.41E+00;2.79E+00;2.04E+00;1.14E+00	73194;78667;81682;83514	2.02E+00;1.53E+00;8.42E-01;3.38E-02	0.848253
URI1	-1.36437	-6.01481	2.17816	0.00663504	0.161359	4	CTGTTGGCTTAGTTGAGCAC;AAATGACCATGATACCTTAG;GAGAGACAAGAAGAATTGCT;GACTGTTGTAACAACTGCTG	-2.24;-1.45;-1.34;-0.43	1089;3988;4709;22822	3.19E+00;2.29E+00;1.92E+00;1.31E+00	62334;80447;81168;84067	1.79E+00;1.25E+00;7.90E-01;2.23E-02	0.792206
NHEJ1	-1.36366	-6.01175	1.95346	0.0111312	0.208715	4	AAGGCGTATATCACCAGGCA;TGACGAAGAAAAGCCTCGGG;AAACTGCACTTACCAGTGAA;TACCATAAATCGTTCCAAGA	-2.6;-1.57;-1.36;0.07	479;3314;4592;52036	3.23E+00;2.08E+00;1.66E+00;8.56E-01	33120;80564;81842;84677	1.81E+00;8.60E-01;4.50E-01;9.78E-03	0.680447
ELP6	-1.36354	-6.01122	2.43618	0.00366284	0.131465	4	CCAGGCTCAGCAGCACGCTA;TCCCGCACAAATGCATACAG;CGAGGGTCTCAAGTCCGCGG;GTGACTAAAGGACTGGACGA	-1.9;-1.51;-1.07;-0.98	2010;3645;7132;8397	4.02E+00;2.67E+00;2.00E+00;1.06E+00	76759;78024;81511;83146	2.46E+00;1.45E+00;8.24E-01;4.15E-02	0.881189
HARS	-1.36342	-6.0107	2.18866	0.00647655	0.159636	4	GTTTGTGCTCAAAACCCCCA;GGGGACTACGTCCAGCAACA;ACATAGCAAAAGTATATCGG;TTCGACCTGAGCCTTGCTCG	-1.98;-1.93;-1.04;-0.5	1741;1897;7509;20283	2.60E+00;2.55E+00;2.49E+00;1.11E+00	64873;77647;83259;83415	1.41E+00;1.39E+00;1.08E+00;3.59E-02	0.79687
NOP9	-1.36333	-6.01032	1.86604	0.0136133	0.22912	4	TCAGGGCTCCCTAGCAATCG;GCAGCCCATACGCGACACAT;CTTGGTGGGTCCCAACTCTG;GTTCTGAAGGCAATTCAAGA	-2.64;-2.15;-0.43;-0.24	425;1307;23080;32784	2.86E+00;1.71E+00;1.66E+00;1.24E+00	52372;62076;83849;84731	1.23E+00;8.53E-01;6.30E-01;8.67E-03	0.639937
TTC4	-1.36177	-6.00359	2.13452	0.00733639	0.17118	4	GGCGAGTTCTTCATAAACAG;GCCAGGACTTACAAAGACGA;GGAACTGAAAAACTATGTCG;CTAGCCTAATGTTCCTAGCC	-2.62;-1.21;-1.14;-0.48	448;5685;6429;21109	2.80E+00;2.42E+00;1.68E+00;1.63E+00	64047;78727;79471;84708	1.53E+00;1.34E+00;6.63E-01;9.14E-03	0.766547
EXOSC4	-1.36073	-5.9991	2.28737	0.00515982	0.146934	4	AGCTGCGCAAGATCCAGGCG;GGTGGTCTACGGGCCTCACG;ATCGGACCAGGGCTACCGAG;GGTTCGGCCTACATCGAACA	-2.3;-1.4;-0.9;-0.84	962;4283;9539;10573	3.62E+00;2.30E+00;1.86E+00;1.36E+00	74583;75617;80873;84194	2.17E+00;1.23E+00;7.64E-01;1.97E-02	0.832878
MIS18A	-1.36007	-5.99624	1.99539	0.0101066	0.197548	4	CAGCTCAGCGAGTCTCCCAG;ACAGCGTAGCAAGATGCAGT;ACAGGATGTTCGCTCAACCT;TCCTCTACTAACTGTACGTG	-2.33;-1.67;-1.62;0.18	900;2856;3068;58609	3.74E+00;2.20E+00;1.39E+00;6.49E-01	26547;82088;82300;84256	2.14E+00;9.17E-01;3.91E-01;1.84E-02	0.704327
UBE3D	-1.36004	-5.99611	2.06597	0.00859072	0.183203	4	GTGAAACAGTCATTCTCTCG;CCCCTGCCAGGCGATAACTG;GGCGTTACCGAAACAGCCAT;AGTAATTTGTAAGCGTTGCA	-2.23;-1.59;-1.44;-0.18	1104;3209;4056;36474	3.39E+00;2.10E+00;1.47E+00;1.30E+00	48682;81100;81947;84052	1.91E+00;8.72E-01;7.46E-01;2.26E-02	0.737068
AFG3L2	-1.35968	-5.99457	2.59504	0.00254075	0.111319	4	GCTCACCCACCTGAAAACCC;ATTTAACACAACAACCAATG;GAGCAAGAGCGAATAAGTCA;GCAGTGTGGACACCTTTGAG	-1.66;-1.32;-1.27;-1.19	2893;4797;5232;5902	4.64E+00;3.06E+00;1.77E+00;9.12E-01	79254;79924;80359;82263	2.91E+00;1.70E+00;7.23E-01;6.00E-02	0.95343
PFAS	-1.35945	-5.99357	2.31904	0.00479692	0.144017	4	CTTCAAGGGTCGACTCCATG;AATGTCTGAACAGACAGCAT;CAACATCGTCCAGTAACAAG;CAAGCGCTACCTCACCAACA	-1.98;-1.51;-1.27;-0.68	1735;3636;5204;14344	3.09E+00;3.07E+00;2.00E+00;1.12E+00	70812;79952;81520;83421	1.80E+00;1.70E+00;8.24E-01;3.57E-02	0.841585
NDUFAF6	-1.35884	-5.99093	2.34306	0.0045388	0.141823	4	TGCACTGAGAGCCTTCAATG;TGTGGCCATTGAACTGTGGA;GACCATGCCGCCAGTCACAT;GGCGCCAAGTCCACTACCCG	-1.92;-1.75;-0.89;-0.87	1945;2532;9664;10031	3.72E+00;2.30E+00;2.29E+00;1.07E+00	75125;75492;82624;83211	2.24E+00;1.22E+00;9.64E-01;4.01E-02	0.848253
DCAF1	-1.35867	-5.99017	2.34347	0.0045345	0.141823	4	AAGATACAACCTACCTACAG;ACTGATCCTACCAATCACAG;ATGTGGTGAACTACACCCTG;TAGACAATTCAACAAACATG	-1.74;-1.58;-1.54;-0.57	2553;3253;3476;17612	3.58E+00;2.74E+00;2.09E+00;9.61E-01	67544;81680;81903;82603	2.04E+00;1.55E+00;8.67E-01;5.29E-02	0.848253
TUBD1	-1.35799	-5.98726	2.03979	0.00912457	0.188911	4	GTAGTGAAATAAGCCTTCCC;AATGACTCACACTGTTCCCG;CATCCAGAATTCAAGATGCT;TTGTAAGTTCTGAGTAACGA	-2.23;-1.94;-0.95;-0.32	1114;1889;8814;28351	2.55E+00;2.40E+00;1.91E+00;1.30E+00	56805;76342;83267;84042	1.29E+00;1.08E+00;1.01E+00;2.29E-02	0.723742
COQ4	-1.35603	-5.97879	1.98593	0.0103292	0.200025	4	CTGTACGATCCCTATCGCCA;CACAGGACGCCGTACCCTGA;AGAGCCGTGAGCCATGGCAC;CGCCCGCTTTACGCCTTCCG	-2.64;-1.4;-1.25;-0.13	417;4297;5372;39337	3.03E+00;1.86E+00;1.71E+00;1.34E+00	45819;79784;80859;84739	1.68E+00;7.63E-01;6.73E-01;8.51E-03	0.698916
DCAF13	-1.35557	-5.97681	2.29705	0.00504604	0.146573	4	ACCAAATTGGACTTACAGCG;AAAATGGACGGACCAAGCTG;CGTACGATACAAGCACATGA;ATCTCGGTGACCATCCAGGG	-2.44;-1.09;-1.06;-0.83	708;6995;7280;10778	3.59E+00;2.64E+00;1.49E+00;1.47E+00	74378;77876;78161;84448	2.15E+00;1.44E+00;5.95E-01;1.45E-02	0.833945
PAICS	-1.35535	-5.97588	2.34067	0.0045638	0.142337	4	ATGCCAATAATGATCCACAG;CAGCAAAAAGACAAACAGGT;TTCACAGTGATTAAGATCGG;TCCAAGGACCAAATAACAGC	-1.8;-1.8;-1.05;-0.77	2340;2349;7405;12149	3.38E+00;2.62E+00;2.36E+00;9.95E-01	73007;77751;82807;82816	2.00E+00;1.42E+00;9.94E-01;4.84E-02	0.846682
YBX1	-1.35515	-5.975	1.75688	0.0175033	0.25597	4	CTTGCACTGGAACTCCACCA;GTCTTGTAGGAATGACACCA;GGATCGGAGAGCGCTCCCGA;TTCTGCTGGTAATTGCGTGG	-3.31;-1.81;-0.48;0.18	47;2296;20945;58962	2.66E+00;2.38E+00;1.35E+00;6.39E-01	26194;64211;82860;85109	1.00E+00;6.85E-01;3.89E-01;9.39E-04	0.591811
MMACHC	-1.35479	-5.97343	2.05951	0.00871954	0.184724	4	CAGTAGCACCACCCCTCGGA;AGGGATAAACCAACCTGGAA;AGAAGTCATCGCTGACTACG;CTTGTGGGTACACAGTCAAC	-2.4;-1.41;-1.37;-0.24	783;4260;4488;32613	3.26E+00;1.87E+00;1.67E+00;1.45E+00	52543;80668;80896;84373	1.83E+00;8.58E-01;7.66E-01;1.60E-02	0.733476
LRR1	-1.35418	-5.97083	1.95487	0.011095	0.208375	4	TGAGGTCTCCAATTGTAGCT;AGGCTCCTTTAAGCGAACAG;AAAGCATACGCATATCAACC;TGGAAATGAACAAACAGGCG	-2.27;-2.21;-0.68;-0.26	1009;1150;14414;31751	2.97E+00;1.79E+00;1.71E+00;1.34E+00	53405;70742;84006;84147	1.29E+00;9.26E-01;8.86E-01;2.07E-02	0.681154
NDUFB7	-1.35376	-5.969	2.37259	0.00424043	0.139202	4	TGCACTTGAGAAACCGGATG;TTCCCCGAGCGCAAGGAACG;ATACCTGGGCGATGCATCGG;TCCTGGCCTGCAAGCACGAG	-1.85;-1.53;-1.28;-0.76	2184;3531;5146;12290	3.36E+00;3.08E+00;2.02E+00;1.02E+00	72866;80010;81625;82972	1.99E+00;1.71E+00;8.36E-01;4.51E-02	0.856354
DEPDC5	-1.35339	-5.9674	2.21801	0.00605323	0.156755	4	GGTGGTGTTCCGTTCTACGT;CCTACAGAATGACTACACGG;CCGACTCGAGAGAGTGCGTG;GGGTTAATCAGTGCCCGCTG	-1.91;-1.59;-1.52;-0.4	1967;3236;3572;24525	3.55E+00;2.16E+00;2.10E+00;1.06E+00	60631;81584;81920;83189	2.01E+00;1.17E+00;8.69E-01;4.06E-02	0.80478
KIAA1109	-1.35298	-5.96565	2.15546	0.00699094	0.166496	4	GGGGTCTTGATACAACAGGT;TTCCCTGACATAGTAACCGG;TTCAGCCTGCAGTACTACGG;AAGTACATTCGGTAGCAGAG	-2.12;-1.7;-1.13;-0.47	1377;2733;6569;21356	2.77E+00;2.40E+00;2.24E+00;1.21E+00	63800;78587;82423;83779	1.52E+00;1.33E+00;9.34E-01;2.83E-02	0.778597
KIF11	-1.35185	-5.96075	2.19783	0.00634116	0.158356	4	TCTATTACTACAACAGCACT;GGAAATCACAGTACACAACA;CGTGGAATTATACCAGCTAA;CCAGTATAGATGCCACAGTG	-2.02;-1.93;-0.77;-0.68	1613;1899;12028;14407	3.09E+00;2.55E+00;2.01E+00;1.15E+00	70749;73128;83257;83543	1.79E+00;1.08E+00;1.05E+00;3.32E-02	0.800364
BRD2	-1.35156	-5.95949	2.28537	0.00518358	0.146934	4	GCCACTTTCTCTACGCACAG;ATGGCCTTTCCGGCAACCTG;CTGGCCTTTCTATAAACCAG;GGGATTCGAGAGTCCCACAA	-1.87;-1.65;-1.3;-0.59	2101;2941;5023;16846	3.11E+00;2.81E+00;2.18E+00;1.04E+00	68310;80133;82215;83055	1.73E+00;1.60E+00;9.06E-01;4.34E-02	0.832878
SNRPB	-1.35131	-5.95842	2.45981	0.00346888	0.128108	4	CTCGAAGTAGCACAAGACCG;GTGATGACCCCACAAGGAAG;AGCACATTGACTACAGGATG;TGGTAGAGGAATCCCAGCTG	-1.78;-1.42;-1.26;-0.94	2398;4140;5336;8883	3.93E+00;3.04E+00;1.89E+00;9.86E-01	76273;79820;81016;82758	2.39E+00;1.68E+00;7.76E-01;4.96E-02	0.892423
NDC80	-1.35108	-5.95744	2.25458	0.0055644	0.1515	4	ATGAGGTACTCACGTTTGAG;TCATACGTGGCCTCACATTG;GAAATATGCCCGAGGCAAAG;TGTTGACAACCAGAAGTACT	-1.88;-1.77;-1.17;-0.58	2057;2443;6125;17190	2.86E+00;2.78E+00;2.33E+00;1.05E+00	67966;79031;82713;83099	1.58E+00;1.57E+00;9.78E-01;4.25E-02	0.819588
CYC1	-1.35039	-5.95447	2.28429	0.00519649	0.146974	4	GGGAGATGTTCATGCGCCCA;AGCTATCCGTGGTCCCACCG;AAAGTGATTCTGTCAGCGCT;GGTGGGCGTGTGCTACACAG	-2.28;-1.34;-0.95;-0.84	992;4670;8858;10702	3.60E+00;2.39E+00;1.79E+00;1.35E+00	74454;76298;80486;84164	2.16E+00;1.28E+00;7.32E-01;2.03E-02	0.83276
PRIM2	-1.35026	-5.95389	2.23457	0.00582673	0.155705	4	TTATGTAACTGACGCATGCA;ATCGCGACAATATCCTTGTG;AAATACTGAATCGAAATCGA;TCTTGGTCTGAGCTACATGA	-1.94;-1.82;-1.02;-0.62	1869;2284;7829;15906	2.91E+00;2.55E+00;2.39E+00;1.09E+00	69250;77327;82872;83287	1.67E+00;1.38E+00;1.01E+00;3.85E-02	0.807696
RNASEH1	-1.3502	-5.95365	2.0778	0.00835996	0.181766	4	CATAGAACATGGCAAGACTG;ATTTAAGAAGTTCGCCACAG;ACCACCAGGGAATCCCCTAG;ATGTAGGAATTAGACTTCCC	-2.5;-1.62;-0.7;-0.58	618;3078;13698;17269	2.77E+00;2.14E+00;1.85E+00;1.55E+00	67887;71458;82078;84538	1.58E+00;9.61E-01;8.88E-01;1.26E-02	0.740488
DYNLRB1	-1.34975	-5.9517	2.27812	0.00527086	0.147739	4	CTGGGGGTCAATTTCGCGCA;GAGGTTGGCGTACTGTGTGG;ATCATCGTGGTAAACACAGA;AAGCGACTCCAGAGCCAGAA	-2.24;-1.38;-0.97;-0.81	1077;4445;8468;11253	3.52E+00;2.45E+00;1.83E+00;1.31E+00	73903;76688;80711;84079	2.10E+00;1.32E+00;7.50E-01;2.21E-02	0.830503
POLR1D	-1.34933	-5.94987	2.28582	0.00517826	0.146934	4	GTACCGAAGAGAATTTCCTA;AACTTGCGCATACAGACCCG;TGTGACATTTGTGTTGCACG;AAGAGGACCAGGAGCTGGAG	-2.02;-1.48;-1.23;-0.66	1614;3771;5546;14772	3.04E+00;2.99E+00;1.97E+00;1.15E+00	70384;79610;81385;83542	1.76E+00;1.65E+00;8.11E-01;3.32E-02	0.832878
SUPT16H	-1.34781	-5.94332	1.90151	0.0125457	0.219957	4	GGTGTTGCAATGCCAAACAC;ACTGGCAGCTCAACTCAACG;GAAACAGATTGCCAACACGA;AGATTTGAAGCGAATACCCA	-2.81;-1.73;-0.51;-0.34	256;2595;19583;27324	2.28E+00;1.97E+00;1.92E+00;1.43E+00	57832;65573;82561;84900	1.05E+00;9.54E-01;7.26E-01;5.21E-03	0.657663
RPS29	-1.34768	-5.94275	1.92932	0.0117675	0.213328	4	CTCACCAAGAGCGAGAACCC;CCGGATCAGACCGTGCCGGT;CGTGCCGGTTGGAGCAGACC;CCAACCGGCACGGTCTGATC	-2.39;-1.87;-1.06;-0.07	791;2110;7314;43069	2.64E+00;2.46E+00;1.44E+00;1.18E+00	42087;77842;83046;84365	1.43E+00;1.04E+00;5.92E-01;1.62E-02	0.670953
MBNL1	-1.34623	-5.93651	2.55883	0.00276169	0.116113	4	GCTTACCACGGGTTGTAATG;GTATGTCGAGAGTACCAGCG;GCAGCCTTTAATCCCTACCT;CCCACACTTAAAAACACAGT	-1.56;-1.49;-1.2;-1.13	3343;3754;5781;6486	4.47E+00;2.93E+00;1.97E+00;8.56E-01	78670;79375;81402;81813	2.79E+00;1.62E+00;8.12E-01;6.96E-02	0.935119
UBA2	-1.34622	-5.93648	2.15103	0.00706271	0.167294	4	CATTAAACGTGTTTCCACCA;TGACGATGGACAAACTATGG;GATGTCCCTCTTATTGAGAG;AAACACTCACTGTTCTACAC	-2.21;-1.61;-1.03;-0.53	1154;3116;7667;18879	2.62E+00;2.58E+00;2.13E+00;1.28E+00	66277;77489;82040;84002	1.47E+00;1.40E+00;8.83E-01;2.37E-02	0.776521
EIF3G	-1.34568	-5.93413	2.25204	0.00559705	0.15201	4	GTGTCCTGCCGAATCTGCAA;GAGAAGGAGAAGCTCCCCGG;GACGGAGTATAAGATAGATG;GGATACATCATCGCTGACTG	-2.4;-1.24;-0.94;-0.81	784;5441;8999;11231	3.52E+00;2.37E+00;1.67E+00;1.45E+00	73925;76157;79715;84372	2.10E+00;1.27E+00;6.79E-01;1.60E-02	0.818127
RBBP5	-1.34564	-5.93396	2.36248	0.00434028	0.140998	4	ATGGGGAGTACATAGTGGCA;TGATAACATAGTGTCACAGT;CGATGACTCCGATTTGAACG;ATCTGGGATTTCTTGACGAG	-1.85;-1.7;-0.92;-0.92	2189;2713;9245;9319	3.84E+00;2.34E+00;2.24E+00;1.02E+00	75837;75911;82443;82967	2.33E+00;1.25E+00;9.37E-01;4.52E-02	0.850788
POLR1B	-1.34532	-5.93258	2.41593	0.00383771	0.133249	4	TTGGTCTTACCATTGCAATG;CAGTTGACGGAACTCCACAT;GTTTATCCAGCAGAGTGCCG;ACAGGCCGCACCAGTCGACA	-1.85;-1.49;-1.08;-0.97	2179;3758;7122;8519	4.00E+00;2.67E+00;1.97E+00;1.02E+00	76637;78034;81398;82977	2.44E+00;1.45E+00;8.12E-01;4.50E-02	0.875337
ARPC4	-1.34383	-5.92615	1.98918	0.0102523	0.199227	4	CGTGGAACGACACAACAAGC;GCCCCTACCTGAGTGCCGTG;TACAACCCGTGACCATCAGC;TATCCTCCGAAGGAAACCAG	-2.06;-1.98;-1.42;0.08	1522;1756;4164;52997	3.35E+00;2.61E+00;1.17E+00;8.24E-01	32159;80992;83400;83634	1.89E+00;1.11E+00;4.39E-01;3.13E-02	0.700651
ILF2	-1.34382	-5.92609	2.28215	0.00522211	0.147174	4	TGATGAAACTTCCTTCAGTG;AAACGGAATATGTGGCACAA;TGCACTAGGAAACAAGGTCG;ACAAGTAGGTCAAGTATCCA	-1.83;-1.69;-1.26;-0.61	2246;2780;5334;16432	3.04E+00;2.86E+00;2.22E+00;1.01E+00	68724;79822;82376;82910	1.68E+00;1.63E+00;9.27E-01;4.64E-02	0.832169
MRPS7	-1.3427	-5.92126	1.79171	0.0161545	0.248722	4	GGCCAGATCACTCATGACAC;CCCCCACCCCAGGCTAACCC;TAATATTCCTTGTCAATCTG;TTTCAGTGCTTGATGGAAGA	-3.17;-1.68;-0.3;-0.22	87;2793;29677;33897	2.39E+00;2.22E+00;1.60E+00;9.57E-01	51259;55479;82363;85069	9.26E-01;8.19E-01;5.10E-01;1.76E-03	0.604285
RAMMET	-1.34228	-5.91947	2.59973	0.00251344	0.110683	4	GAGGAATGGAATAGCAGAGC;CCATTCCTCAACAATCGGAG;GAGGTAGGGATAGCAGACGG;GCCTGAGAAATAGAGGCAAT	-1.58;-1.31;-1.25;-1.23	3294;4889;5401;5493	4.76E+00;3.02E+00;1.76E+00;8.62E-01	79663;79755;80267;81862	3.00E+00;1.67E+00;7.16E-01;6.85E-02	0.95592
DHX8	-1.34173	-5.91708	2.22953	0.0058948	0.156543	4	TGCCCAATGACATTCCCGAG;AAACTTCACAGCATCCAACG;CAGATGGAGAGATAAGCACG;ATCTAAACCCAAATCGACGG	-1.88;-1.62;-1.39;-0.48	2075;3101;4361;20780	3.29E+00;2.45E+00;2.13E+00;1.04E+00	64376;80795;82055;83081	1.85E+00;1.36E+00;8.85E-01;4.28E-02	0.805366
MRPL9	-1.3414	-5.91568	1.95592	0.0110683	0.20825	4	GGAGCTCATCCTCACCCAGT;CAGTCATTGTAGAGCGCTGG;TCGTGGAAGATACGAAACAC;GTCTCAGTGAAAAAGTCTGT	-2.24;-2.05;-0.87;-0.21	1087;1571;10097;34338	2.71E+00;2.23E+00;1.58E+00;1.31E+00	50818;75059;83585;84069	1.18E+00;1.16E+00;8.05E-01;2.23E-02	0.681416
U2AF1	-1.34112	-5.91446	2.12874	0.00743464	0.172233	4	GTCATGGAGACAGATGCTCT;ATGAACGTCTGTGACAACCT;TTCTCTGAAGTCGGTCACGG;TCGGCTGGCCGTTAAACCAG	-2.02;-1.64;-1.36;-0.34	1616;2976;4567;27392	3.23E+00;2.17E+00;1.97E+00;1.14E+00	57764;80589;82180;83540	1.81E+00;1.04E+00;9.01E-01;3.33E-02	0.763884
CDC20	-1.34097	-5.91382	2.39799	0.00399952	0.134733	4	CCGCTACCCGAACGTCATGG;GAATGACGTCTTACCCTCTG;ATCTGGGAAGCATTGCGATG;GTAGTCATTCCGGATTTCAG	-1.93;-1.38;-1.08;-0.97	1896;4430;7043;8549	3.99E+00;2.68E+00;1.84E+00;1.08E+00	76607;78113;80726;83260	2.44E+00;1.46E+00;7.51E-01;3.91E-02	0.870527
C25H7orf26	-1.33998	-5.90954	2.333	0.0046452	0.142512	4	TTATTTCCAGGAGCAAACCA;TGATGACAGGTCGTACAGTG;CAGCGGATCAATCCGGTGAG;AAGGTGATGAGGATCAACCT	-1.95;-1.59;-0.92;-0.9	1846;3239;9256;9518	3.81E+00;2.34E+00;2.10E+00;1.09E+00	75638;75900;81917;83310	2.30E+00;1.25E+00;8.68E-01;3.81E-02	0.846147
TXNL4A	-1.33982	-5.90885	1.89726	0.012669	0.22157	4	AAGAAAAACATGACAGTACA;CATTCGGTTTGGGCACGACT;CAAACCGAATGACGACCACG;TACTTGCATGAAGATGGATG	-2.89;-1.5;-0.72;-0.25	204;3683;13139;32501	2.02E+00;1.99E+00;1.91E+00;1.67E+00	52655;72017;81473;84952	9.91E-01;8.62E-01;8.20E-01;4.15E-03	0.654489
MRPL12	-1.33946	-5.90731	2.07129	0.00848606	0.182969	4	ATGCAGCAGCCATCGAAGGG;GATGTCGGGTTGATGCCAAT;ATACCTTCAGGAGCTCGTTG;GCGGTCCGCAGTACCTGACG	-2.16;-1.53;-1.44;-0.23	1266;3533;4034;33430	3.39E+00;2.02E+00;1.62E+00;1.25E+00	51726;81122;81623;83890	1.91E+00;8.35E-01;8.33E-01;2.60E-02	0.737622
NMT1	-1.33885	-5.90464	2.31261	0.0048685	0.144423	4	TGATCCGTGAGATAACCCGG;TCAGGGACCTGCGAAAACCA;GGGTTCGAGTGGTCTCAAGT;GAGGACAACAGCTACAACCG	-1.87;-1.6;-1.16;-0.73	2098;3155;6240;13053	3.26E+00;2.84E+00;2.12E+00;1.04E+00	72103;78916;82001;83058	1.91E+00;1.56E+00;8.78E-01;4.33E-02	0.840363
OSBP	-1.3387	-5.904	2.46406	0.00343511	0.127942	4	TAGAGAGTTCTCGCACGTGG;CAAACTACAGCCTAAACCTG;CGTTTCCCAGACCGACAAGA;ATTACATCAAAGGCTACCAG	-1.81;-1.33;-1.18;-1.04	2294;4778;6038;7586	4.20E+00;2.88E+00;1.77E+00;1.00E+00	77570;79118;80378;82862	2.59E+00;1.58E+00;7.24E-01;4.74E-02	0.892988
FTSJ3	-1.33833	-5.90243	2.44391	0.00359826	0.130031	4	ACATCACAACAGAACGCTGT;CTCCGCAGATTCATGACGAG;AACGAAGCTTCGGCGATACG;AGAGTCTAAAGGACCGAAAG	-1.81;-1.39;-1.15;-1.01	2299;4396;6349;7963	4.12E+00;2.81E+00;1.84E+00;1.00E+00	77193;78807;80760;82857	2.53E+00;1.54E+00;7.54E-01;4.75E-02	0.885953
MRTO4	-1.33775	-5.8999	2.23843	0.00577525	0.154926	4	CCCGTAGCTTCGGAAATGTG;GCAACGCCTGGAAGCACAGT;CTTCACCAATCGCACTAAGG;GGAAATGGACTATGCCCGAG	-1.9;-1.86;-0.9;-0.7	2018;2165;9575;13746	3.17E+00;2.43E+00;2.30E+00;1.05E+00	71410;75581;82991;83138	1.85E+00;1.22E+00;1.03E+00;4.16E-02	0.809877
STT3B	-1.33616	-5.89306	2.27536	0.00530441	0.147921	4	CGTGGATGATGCTTTCGAAG;TCCAAGGTTACATTGCACCG;GAAAAGGGAAAACCCGCCTG;CCAGGGTTGATGATAACAGC	-1.96;-1.43;-1.32;-0.63	1811;4093;4809;15728	3.17E+00;2.93E+00;1.90E+00;1.10E+00	69428;80347;81063;83345	1.77E+00;1.69E+00;7.80E-01;3.73E-02	0.829969
DYNC1H1	-1.33593	-5.89205	2.21298	0.00612376	0.156755	4	GAACATCTATAACCGACTCG;GTACAGACGCACCCCGAACG;AAAGCACGCGACCATAACCT;ACAACGCCAAGTCTTTCGAG	-2.11;-1.53;-1.07;-0.64	1404;3528;7207;15394	2.97E+00;2.65E+00;2.02E+00;1.20E+00	69762;77949;81628;83752	1.71E+00;1.44E+00;8.36E-01;2.89E-02	0.80478
EIF4E2	-1.33592	-5.89201	2.30865	0.00491308	0.144959	4	AAGTGTAGTTATACTGCAGT;CCCAGTACTCACAGAGGCAA;TCATAGCTCTGTGAGCTGGT;TCAGAGCAGCAGTAAGAGGA	-1.84;-1.56;-1.27;-0.68	2219;3361;5229;14357	3.09E+00;3.06E+00;2.06E+00;1.02E+00	70799;79927;81795;82937	1.80E+00;1.70E+00;8.54E-01;4.58E-02	0.838755
RPS4X	-1.33458	-5.88622	2.08426	0.00823652	0.180844	4	TATTACACCTGAGGAGGCCA;AATGATACTTACAAACACAC;ACTTACCCATAAAACCAGCA;AAGATATTTGTGGGAACAAA	-2.56;-1.32;-0.94;-0.52	526;4839;8983;19271	2.58E+00;2.38E+00;1.76E+00;1.62E+00	65885;76173;80317;84630	1.45E+00;1.27E+00;7.20E-01;1.07E-02	0.742697
DHX38	-1.33269	-5.87808	1.95063	0.011204	0.209541	4	GGTGACCTCAGATCAGATCG;GGAAAGGCAGTCAAACAGTG;CTTCCTATCGGGATTCCGAG;AGAAGCGCATTTCGGCTCAG	-2.87;-1.2;-1.03;-0.23	220;5795;7699;33409	2.57E+00;1.99E+00;1.63E+00;1.62E+00	51747;77457;79361;84936	1.39E+00;8.33E-01;6.57E-01;4.47E-03	0.678731
PRPF8	-1.3326	-5.87769	2.2195	0.0060325	0.156755	4	TTCTAGGCCGACACTCAAAG;GTATCGCTACATACAGCCAT;CCATCAGAATTTGACGCACG;GGACGGTCCTTACATCACAG	-2.02;-1.54;-1.19;-0.59	1632;3468;5896;17082	2.91E+00;2.79E+00;2.04E+00;1.14E+00	68074;79260;81688;83524	1.60E+00;1.59E+00;8.42E-01;3.36E-02	0.80478
HUWE1	-1.33217	-5.87583	2.1582	0.00694697	0.165629	4	CAGCATCGTAGCTTGCCAGA;AACTACACCAACGTCCAGAG;GCCAACTACAGCTACACTGT;CGCCCAATAGAATCCCCCGG	-2.0;-1.6;-1.3;-0.43	1686;3195;4987;22956	3.12E+00;2.28E+00;2.11E+00;1.13E+00	62200;80169;81961;83470	1.74E+00;1.24E+00;8.74E-01;3.47E-02	0.780864
LSM12	-1.33046	-5.86844	2.30058	0.0050052	0.146402	4	TTATAAGCAAGATATCTGCG;ACGTTGAGTGAAGCTAGGGG;CCTAGCTTGCCAGCAAAGCA;CAGCGCTGGTGTCTCCCTAG	-1.96;-1.38;-1.26;-0.72	1810;4405;5310;13329	3.22E+00;3.04E+00;1.84E+00;1.10E+00	71827;79846;80751;83346	1.89E+00;1.69E+00;7.53E-01;3.73E-02	0.834452
EIF2B1	-1.32822	-5.85879	2.25221	0.00559489	0.15201	4	CATAGAAACCCTGTGTGGCG;AACACACGCCTACTCCAGAG;AGGTCAGGCTGATGAAACGC;AAAAAGATCATGATTGAGCG	-2.05;-1.48;-1.05;-0.73	1544;3807;7428;12973	3.27E+00;2.62E+00;1.96E+00;1.16E+00	72183;77728;81349;83612	1.92E+00;1.42E+00;8.07E-01;3.18E-02	0.818127
EIF2B5	-1.32763	-5.85624	1.8434	0.0143416	0.234826	4	AGAGCTGTATAGATCACTGG;GTAGTCAATTAGTGCCACAT;TCCCGACATAACATCTACCG;TCGTTGTCATGAGGATAACG	-2.88;-1.71;-0.37;-0.35	217;2676;25841;26702	2.26E+00;2.01E+00;1.99E+00;1.11E+00	58454;59315;82480;84939	1.07E+00;9.42E-01;5.72E-01;4.41E-03	0.629253
CCNK	-1.32685	-5.85285	2.49626	0.00318963	0.123644	4	GGAACCAGAGATCATAGCAG;CCGCCAGGCGAAGCGAGCCG;AGGACTTGATCCAGCCACTG;TCCTGGATCTGTACTCCCAA	-1.56;-1.42;-1.36;-0.98	3384;4183;4582;8416	4.02E+00;3.23E+00;1.88E+00;8.52E-01	76740;80574;80973;81772	2.46E+00;1.81E+00;7.72E-01;7.04E-02	0.907828
GARS	-1.32585	-5.84857	2.11502	0.00767317	0.174654	4	CTTTCAATAGATGGTCAGCA;TCTGATCAGTCCAGATCGAG;GAGAGACTCCAACCTTCACG;AAAGGTTTCTCGGCTACGAG	-1.81;-1.73;-1.55;-0.21	2315;2571;3432;34460	3.60E+00;2.29E+00;1.57E+00;9.99E-01	50696;81724;82585;82841	2.05E+00;9.58E-01;8.02E-01;4.79E-02	0.757822
RPL27	-1.32578	-5.84823	1.85333	0.0140174	0.232803	4	ACGCAAAGCGGTCATCGTGA;CAAGTTCATGAAACCCGGGA;CAATTCCAGCAACCAGAGCG;ATGCTCACCTTGTGGGCATG	-2.68;-1.76;-0.62;-0.25	370;2475;16164;32517	2.32E+00;1.77E+00;1.67E+00;1.65E+00	52639;68992;82681;84786	9.73E-01;8.61E-01;8.48E-01;7.54E-03	0.633011
MRPS10	-1.32518	-5.84565	1.92716	0.011826	0.21396	4	TGTCCAATACAGCCTTATCA;AGGCGCTTATATAATGTGTC;AGCAATATAGCCAAAAACGA;TAGGCTTGGTCAAATCCTTG	-2.23;-2.18;-0.54;-0.35	1102;1218;18667;26944	2.92E+00;2.00E+00;1.48E+00;1.30E+00	58212;66489;83938;84054	1.26E+00;1.06E+00;7.55E-01;2.26E-02	0.669667
ORC4	-1.32381	-5.83973	2.17618	0.00666534	0.161803	4	ATTCTCATTATTGGACCCCG;GTAGCATGTGTAATGAACGC;CATTAAGTGTATCTGCCGGT;ACTCCAAATAGGTTACCATG	-2.08;-1.7;-0.82;-0.7	1489;2728;10977;13809	3.16E+00;2.24E+00;2.13E+00;1.18E+00	71347;74179;82428;83667	1.85E+00;1.12E+00;9.35E-01;3.06E-02	0.791014
WDR5	-1.32371	-5.83932	2.22602	0.0059427	0.156681	4	ATCTGACGACCAGGCCACGT;CTCTCTTTAACAGCCCACAC;ATAGTTTCCAGTAGTTACGA;TTACGGAGCCCGAGACAATG	-2.15;-1.43;-0.97;-0.75	1289;4113;8481;12594	3.32E+00;2.45E+00;1.90E+00;1.24E+00	72562;76675;81043;83867	1.96E+00;1.32E+00;7.79E-01;2.65E-02	0.804984
INTS14	-1.32353	-5.83855	2.47827	0.00332452	0.126627	4	AAACAGCATTGTCAAACCAT;CTACCTATAGCACTTAACAA;AATATCGTTCAGCAAGAATG;TTGGCTACTCACAACCAACG	-1.72;-1.34;-1.12;-1.11	2621;4710;6617;6707	4.42E+00;2.76E+00;1.79E+00;9.50E-01	78449;78539;80446;82535	2.74E+00;1.51E+00;7.29E-01;5.43E-02	0.897474
2005-03-01	-1.32328	-5.83747	2.3193	0.00479406	0.144017	5	GGCTTGTTTACAGCGCTGGG;GACAGCTGTGACTTACGGAG;TGTTCTATCATCTTCATCAG;AGGCAAGATGATTCGCTGGG;ATTCCTGTCATGCTGATACT	-2.02;-1.94;-1.58;-1.09;0.01	1625;1891;3256;6961;48312	3.69E+00;3.29E+00;2.34E+00;1.23E+00;1.05E+00	36844;78195;81900;83265;83531	2.34E+00;1.89E+00;9.94E-01;6.50E-01;4.18E-02	0.841585
PHF5A	-1.32323	-5.83726	1.80233	0.015764	0.245128	4	CTCGTCGCATATGCGCACCA;CAGGGTGCAAGGACGCACAT;TGCGGCAAAAGATCAAGTCC;ATATGCGACGAGTGTAACTA	-2.47;-2.14;-0.58;-0.09	651;1309;17187;41667	2.86E+00;1.58E+00;1.52E+00;1.24E+00	43489;67969;83847;84505	1.23E+00;8.08E-01;6.21E-01;1.33E-02	0.610608
CENPN	-1.32292	-5.83589	2.19589	0.00636958	0.158608	4	GTATGGATTCGAATTGCCTG;GTTGTGAGTTTCAAAGCTCT;GTTCCATACCTGACCCAGAA;TGAAAATGGACCTCAGAAGC	-1.96;-1.6;-1.17;-0.56	1803;3179;6111;17896	2.86E+00;2.71E+00;2.11E+00;1.10E+00	67260;79045;81977;83353	1.57E+00;1.53E+00;8.76E-01;3.72E-02	0.799674
MAX	-1.32256	-5.83436	2.2332	0.0058452	0.155846	4	GGAGAGCATTCTGCCGCTTG;TGCACTGGAACGAAAACGCA;CATATACTGGATATACTCTG;GCAACCGAGGTTTCAATCTG	-2.33;-1.14;-1.06;-0.77	906;6410;7352;12151	3.38E+00;2.63E+00;1.54E+00;1.38E+00	73005;77804;78746;84250	2.00E+00;1.43E+00;6.23E-01;1.86E-02	0.807305
PLK1	-1.32249	-5.83407	2.29762	0.00503947	0.146573	4	AGCCGGCGGCGCTATCTACG;GGTTTGAGCAACAGCGACTT;TCCTAATTACATAGCTCCTG;GGAGCGATTGAAAACCTCGG	-1.63;-1.62;-1.48;-0.55	3022;3063;3775;18251	3.48E+00;2.68E+00;2.14E+00;8.95E-01	66905;81381;82093;82134	1.97E+00;1.51E+00;8.90E-01;6.27E-02	0.833945
PDSS1	-1.32174	-5.83081	1.90934	0.0123214	0.217069	4	GTGATTGAAGATTTGGTGCG;TACACCATACATATTTCGAA;AAAGAATTAAGTCACCAGCA;GCGGCGCATACAGTGCCGCG	-2.24;-2.04;-1.36;0.35	1079;1582;4555;68110	3.24E+00;2.70E+00;1.31E+00;3.88E-01	17046;80601;83574;84077	1.81E+00;1.15E+00;3.88E-01;2.21E-02	0.663403
MRPL45	-1.32033	-5.82471	2.06626	0.00858508	0.183203	4	CCAAGGTATGAAGTCGGTCA;TGTGGCATCACAATTGTCGT;TATTTGGGTTGATAAATAGG;TCAAATATAAGACTGTCCGC	-2.09;-1.85;-0.87;-0.48	1456;2185;10108;21123	2.43E+00;2.42E+00;2.23E+00;1.19E+00	64033;75048;82971;83700	1.34E+00;1.18E+00;1.02E+00;2.99E-02	0.737068
SDHD	-1.32021	-5.8242	2.13652	0.00730266	0.170757	4	CAAAGATGCACATACAATGG;TGGAGGCTAAGTGTCCTCTG;GAGTAGTCCATCGCAGAACA;AAGAGCTGGTCTGACCACTG	-2.66;-1.02;-0.93;-0.67	395;7780;9127;14563	3.07E+00;2.36E+00;1.74E+00;1.38E+00	70593;76029;77376;84761	1.78E+00;1.26E+00;5.62E-01;8.06E-03	0.767621
HSPD1	-1.32013	-5.82389	2.23931	0.00576359	0.154926	4	GAAGGCATGAAGTTTGACAG;TCAACAGCTAACATCACACC;GATGTTCAGCCTCATGACTT;CTATTACCTATTCAAAACAA	-2.14;-1.33;-1.08;-0.73	1332;4773;7023;12952	3.27E+00;2.69E+00;1.77E+00;1.22E+00	72204;78133;80383;83824	1.92E+00;1.46E+00;7.25E-01;2.74E-02	0.809877
NUP107	-1.31923	-5.82	2.18426	0.0065424	0.160535	4	AAGGTCTTGAGGCAAATGAC;CTCGTAACATAACAGCACTG;CGAACAGGAGATCAGGACAT;TAATACCACTCCAAGAAACC	-2.53;-1.11;-0.82;-0.81	564;6738;10943;11203	3.52E+00;2.13E+00;1.59E+00;1.50E+00	73953;74213;78418;84592	2.10E+00;1.12E+00;6.07E-01;1.15E-02	0.794431
DDX3X	-1.31891	-5.81862	2.27062	0.00536263	0.148409	4	CCTACACTTTCAATGTGTGG;CAAATTCGAGACTTAGAACG;ACGAACGTGGAAATAGCCGC;TGGTGTTAGATGAAGCCGAT	-1.8;-1.65;-1.16;-0.67	2363;2933;6166;14617	3.06E+00;2.85E+00;2.18E+00;9.91E-01	70539;78990;82223;82793	1.78E+00;1.57E+00;9.07E-01;4.89E-02	0.828539
MCL1	-1.31891	-5.81862	2.40309	0.00395285	0.134194	4	CCCTACCTCTCGCCGCGCCG;GGGGGAGCCGGATTAGGACA;CTGGCTTCTCCGACCAACAA;GATAATCTCTCAGTACCTCC	-1.76;-1.44;-1.11;-0.97	2503;4052;6788;8493	4.00E+00;2.73E+00;1.91E+00;9.69E-01	76663;78368;81104;82653	2.45E+00;1.49E+00;7.84E-01;5.18E-02	0.872266
PSMD7	-1.31824	-5.81573	2.31564	0.00483457	0.144351	4	ATAGTTGGGTGGTACCACAC;CATCAATGATGACCAATACC;GACATCAAAGACACTACAGT;TTTCTCATTCAGAATAGGCA	-1.74;-1.72;-1.02;-0.8	2564;2636;7788;11491	3.48E+00;2.56E+00;2.27E+00;9.59E-01	73665;77368;82520;82592	2.07E+00;1.38E+00;9.48E-01;5.31E-02	0.84058
ACTR10	-1.31814	-5.8153	1.79718	0.0159522	0.246302	4	ACTCGATAACCACAACTCTG;GGTCTAACCTGATTGATCCA;TTTGTTAGTGATCTGAAGCG;ATCCCAGTACTAAATTGTTG	-2.46;-2.09;-0.68;-0.04	666;1454;14307;45219	2.77E+00;1.80E+00;1.51E+00;1.10E+00	39937;70849;83702;84490	1.19E+00;9.31E-01;5.51E-01;1.36E-02	0.608532
YEATS4	-1.31737	-5.81195	1.98856	0.0102669	0.199227	4	GTTTCAGTAATCTCATATGG;GAATTTGGGCCTGACTCCGG;TCAGACACCAATGCAATGCT;AATTGTTGCATCATTGCTGT	-2.33;-1.48;-1.23;-0.22	889;3799;5524;33755	2.99E+00;1.96E+00;1.61E+00;1.39E+00	51401;79632;81357;84267	1.66E+00;8.23E-01;8.08E-01;1.82E-02	0.700651
SYS1	-1.31734	-5.81184	2.20621	0.00622002	0.157635	4	CAGGTGTTCGACGCCGAGGT;GATGAAGTACAGCAAGCCCA;ATCTGAGACAGGATCAGCAA;ACCGTCTATTACGGCTCGCT	-1.8;-1.63;-1.35;-0.49	2347;3035;4607;20683	3.22E+00;2.46E+00;2.15E+00;9.94E-01	64473;80549;82121;82809	1.80E+00;1.36E+00;8.93E-01;4.85E-02	0.802348
HSD17B12	-1.31726	-5.8115	2.0161	0.009636	0.191694	4	GCAGAGTAGATGGTCAACAG;ACCCAAACCCCAGACCCGAA;GTTGTCACAGGTAGTACTGA;TGTCCTTATCAGCAGATCAC	-2.31;-1.59;-0.98;-0.39	942;3204;8354;25079	2.47E+00;2.12E+00;2.10E+00;1.37E+00	60077;76802;81952;84214	1.33E+00;1.14E+00;8.73E-01;1.93E-02	0.717391
MTHFD2	-1.3171	-5.8108	2.21227	0.00613374	0.156755	4	AGAGTGACACATACCCACGC;CCTCTTACCGCACTGCCGAG;TCCAACCCTAGGGAAGAATG;ATGTTACCAGCTACTCCATG	-1.9;-1.72;-0.99;-0.66	2007;2630;8211;14858	3.03E+00;2.49E+00;2.27E+00;1.06E+00	70298;76945;82526;83149	1.76E+00;1.34E+00;9.49E-01;4.14E-02	0.80478
MTCH2	-1.31685	-5.80973	2.04016	0.0091168	0.188911	4	AGCACCTTCACGTACATGAG;ACTGCAGACCTACCGTGGAA;CCAGAGCGTAGGTATTGACG;TCACCATAACAAAAGAGACC	-2.01;-1.89;-1.03;-0.34	1666;2028;7676;27480	2.57E+00;2.49E+00;1.96E+00;1.13E+00	57676;77480;83128;83490	1.39E+00;1.05E+00;1.04E+00;3.43E-02	0.723742
EAPP	-1.31675	-5.80928	1.96262	0.0108988	0.206303	4	ATAGTGTAGTCATGCAGGCA;TTCTACCATAAAAACAATGG;TATCAGAGAATGCCTTACTG;AGTTGAGGAGCCTAGCGACG	-2.22;-1.6;-1.37;-0.07	1125;3149;4515;42953	3.25E+00;2.12E+00;1.29E+00;1.19E+00	42203;80641;82007;84031	1.82E+00;8.79E-01;5.94E-01;2.31E-02	0.685494
NOL9	-1.31553	-5.804	2.42979	0.00371713	0.132358	4	GCTGATTATAAAGTTCACGG;CATTGATGGTCAGACGAGAG;AGCAAAGAAATGCAACCCGG;ACGGCTTGTACACAAGACGC	-1.58;-1.47;-1.34;-0.87	3258;3841;4726;10067	3.71E+00;3.19E+00;1.95E+00;8.66E-01	75089;80430;81315;81898	2.23E+00;1.78E+00;8.04E-01;6.77E-02	0.878251
CHMP2A	-1.31551	-5.80392	2.33807	0.00459121	0.142512	4	ACTCAAGTCTAACAACTCAA;AGATCATGATGGAGTTTGAG;AAACTTTCGGACGTACCGCC;AAGGGCGTCACCAAAGCCAT	-1.91;-1.31;-1.2;-0.83	1958;4909;5745;10768	3.59E+00;2.94E+00;1.75E+00;1.07E+00	74388;79411;80247;83198	2.15E+00;1.62E+00;7.15E-01;4.04E-02	0.846147
NUBPL	-1.31551	-5.80392	1.93114	0.0117182	0.213176	4	CCAAAGCAGAAACCGATAGA;CTAGCAGCGAATGATTCGGT;GGCGCCGACAAATCACTAGT;CTGCCATTGAGAAACTATTG	-2.12;-2.03;-0.94;-0.17	1366;1594;8974;37199	2.69E+00;2.38E+00;1.44E+00;1.21E+00	47957;76182;83562;83790	1.27E+00;1.15E+00;7.26E-01;2.81E-02	0.671261
EXOSC10	-1.31513	-5.8023	2.10355	0.00787866	0.177031	4	GGACGCAGACAGCTTCGTGA;GTTGGTACCACTTACCCTGA;AACTGACCGTATCCGCCAGT;AGACATAGAATGGCTCCAGA	-1.9;-1.66;-1.4;-0.31	2017;2878;4327;29147	3.30E+00;2.19E+00;1.86E+00;1.05E+00	56009;80829;82278;83139	1.86E+00;9.77E-01;9.14E-01;4.16E-02	0.751951
MAPRE1	-1.31472	-5.80051	2.02939	0.00934574	0.189191	4	CCAGCATGTCATGTCGACTG;TGGAAAAGAGTATGACCCTG;CATGTCCATAAACTGACAGT;CCTGCACTGCTAGAGCTGAG	-2.37;-1.92;-1.81;0.84	829;1957;2307;82082	4.11E+00;2.52E+00;1.42E+00;6.39E-02	3074;82849;83199;84327	2.38E+00;1.07E+00;8.88E-01;1.70E-02	0.7231
CPOX	-1.31396	-5.79725	2.07013	0.0085088	0.183098	4	TCAGCTGTGTACTTCAAGAC;TCCACCACCAAACCACCACA;TGAGAACTCGGCTAGCCGCG;GCGGCTCTGCTCGCCGCAAG	-2.76;-2.09;-1.56;1.16	297;1440;3369;84374	3.62E+00;2.78E+00;1.86E+00;1.60E-02	782;81787;83716;84859	2.06E+00;1.45E+00;1.19E+00;6.05E-03	0.737315
E4F1	-1.31359	-5.79563	1.84316	0.0143497	0.234826	4	CCACGAGTGCAAACTGTGTG;AGGAGGCGGACACATCAAAG;CAGTGAGACCTTCCCAACGG;AAGACCATCGCCCACGTCCG	-2.49;-1.77;-1.02;0.02	637;2457;7795;49091	2.55E+00;2.33E+00;1.53E+00;9.57E-01	36065;77361;82699;84519	1.38E+00;9.76E-01;4.89E-01;1.30E-02	0.629253
PSMA7	-1.31322	-5.79403	2.20471	0.00624151	0.157635	4	GGGCACATACCATGCCTGGA;GAGCCACCGACTGACCGTAG;TGCAGGATGAAAGGACAGTG;GTCAGTCTGATAGAGTCGGG	-2.12;-1.46;-0.92;-0.75	1372;3897;9223;12586	3.32E+00;2.34E+00;1.94E+00;1.21E+00	72570;75933;81259;83784	1.96E+00;1.25E+00;7.99E-01;2.82E-02	0.802348
UBE2L3	-1.31171	-5.78753	1.70246	0.0198401	0.27164	4	CCTTCTCGTCGATGTTCGGG;TTGAAGAAATCCGCAAGTGT;GAAAAACTTCCGTAACATCC;AAGGCCCCCTTATCATAGGG	-2.7;-2.43;-0.12;0.01	348;723;40376;47980	3.37E+00;1.79E+00;9.97E-01;6.49E-01	37176;44780;84433;84808	1.48E+00;5.05E-01;4.28E-01;7.09E-03	0.566006
GAK	-1.31042	-5.78194	2.18667	0.0065063	0.160008	4	ACTTACTGCTTAGTAACCAG;CCGTCTACAACCTGTCCCCG;CACCGCACAGTACGACGCCG;TTCAGATCCAGTTTCACACA	-2.01;-1.6;-0.95;-0.68	1645;3201;8789;14297	3.10E+00;2.40E+00;2.11E+00;1.14E+00	70859;76367;81955;83511	1.80E+00;1.29E+00;8.73E-01;3.39E-02	0.795858
EIF3D	-1.31032	-5.78151	2.32674	0.00471259	0.143698	4	GGCATACCGGTACGCCACAG;ACTTCCACCGAAGAGTCTCG;ATACGCTTGATGCTCCGAAG;CATTCGATTCCGCTGGTAGG	-2.05;-1.18;-1.09;-0.92	1562;5939;6921;9308	3.85E+00;2.71E+00;1.60E+00;1.16E+00	75848;78235;79217;83594	2.33E+00;1.48E+00;6.49E-01;3.21E-02	0.84255
SSRP1	-1.31022	-5.78109	2.10784	0.00780118	0.176014	4	CACTGGGACACATTGCTGAG;CGGATGTCGTAGCGGCCTCG;CCCGCGGGCGAAGTTGACAA;AAGCTCAACATCAAAAACCG	-2.11;-1.72;-0.78;-0.63	1390;2607;11895;15860	2.92E+00;2.28E+00;2.03E+00;1.21E+00	69296;73261;82549;83766	1.68E+00;1.06E+00;9.53E-01;2.86E-02	0.754454
MBD1	-1.30992	-5.77981	2.03706	0.00918201	0.189042	4	GCTCAGACACCTACTACCAG;TACACCGTACAGTACCTTGG;AGCAGCCTTACACAAACCGT;GGCGAAGGCAGACTCGACAG	-2.22;-1.8;-0.62;-0.59	1120;2341;16016;16809	2.82E+00;2.37E+00;1.67E+00;1.30E+00	68347;69140;82815;84036	1.61E+00;9.95E-01;8.54E-01;2.30E-02	0.723442
SON	-1.30992	-5.77979	2.18565	0.00652155	0.160203	4	TTCATCCATGACACGACCGC;ACCTCCATCGAAACTACAGG;TTATACTGATACATACACGG;AGCTCAGTTTCACTAACACT	-2.58;-0.94;-0.92;-0.8	497;8941;9228;11461	3.48E+00;2.34E+00;1.64E+00;1.28E+00	73695;75928;76215;84659	2.07E+00;1.25E+00;5.21E-01;1.01E-02	0.795329
COX7B	-1.3092	-5.77672	1.95454	0.0111036	0.208375	4	CAAGGCAGATCCATCAAAAG;CCATACAGCAACACAGAAAG;AACGCACTAAGTCGTCTGAG;TTACAGATGGCAACACAAAT	-2.22;-1.52;-1.52;0.02	1118;3561;3569;49142	3.55E+00;2.02E+00;1.30E+00;9.55E-01	36014;81587;81595;84038	2.01E+00;8.32E-01;4.88E-01;2.29E-02	0.681154
DNMT1	-1.30894	-5.77556	2.42137	0.00378993	0.132575	4	CAACTTGAATCGATTCACAG;TCCGAAAACTCAGCCGACGG;TCTAGCGTGTACTGTAAACG;AGGAGCCAGACAGAGATGTG	-1.71;-1.42;-1.08;-1.03	2686;4147;7080;7687	4.18E+00;2.68E+00;1.89E+00;9.41E-01	77469;78076;81009;82470	2.57E+00;1.46E+00;7.76E-01;5.57E-02	0.877539
SRP54	-1.30827	-5.7727	2.52269	0.00300132	0.119945	4	AGTTAGCATATTATTATCAG;AAAGCATGGACACCCACTAA;TTCACAAGCCTGTCCAATGG;ATGCACAGCATTATTGGAAG	-1.56;-1.32;-1.18;-1.17	3345;4870;6017;6051	4.59E+00;2.88E+00;1.76E+00;8.56E-01	79105;79139;80286;81811	2.88E+00;1.59E+00;7.17E-01;6.96E-02	0.921019
SOD2	-1.30775	-5.77042	1.88621	0.0129955	0.224958	4	CCACCGTTGAACTTCAACGC;GACGTTGAGGTTGTTCACGT;ATGATCTGCGCGTTGATGTG;ACAAATCTGAGCCCTAACGG	-2.32;-1.75;-1.16;0.0	923;2529;6151;47598	2.85E+00;2.30E+00;1.38E+00;1.01E+00	37573;79005;82627;84233	1.57E+00;9.65E-01;5.12E-01;1.89E-02	0.647899
COQ8B	-1.3074	-5.76892	1.93961	0.0114919	0.212203	4	GCGCCGACTTCATGCCACGC;GGAGTGTGACTATCGTCGTG;AGCCCCCCGAACTGTACACA;GGTACTTGCGTTCTCGAGAA	-2.35;-1.74;-1.67;0.53	865;2555;2850;74997	3.84E+00;2.29E+00;1.40E+00;2.21E-01	10159;82306;82601;84291	2.20E+00;9.61E-01;4.87E-01;1.77E-02	0.673249
MED12	-1.30692	-5.76688	2.14052	0.00723577	0.169556	4	TGTGTGGCGTAGTTAAGCAT;GAGGAGCGGATTCCTACAGT;CTGTTGGAAAACCTCGATTG;CAGTGAATAGTGCCAAACCA	-2.23;-1.33;-1.08;-0.59	1113;4750;7094;16888	2.81E+00;2.67E+00;1.78E+00;1.30E+00	68268;78062;80406;84043	1.60E+00;1.46E+00;7.26E-01;2.28E-02	0.770687
SNUPN	-1.3061	-5.7633	1.77443	0.01681	0.25138	4	CTGGACGTGATGTGCTGGCG;TGGCTGAAGATGACTGGACG;GAGGAAATGGACGTTGACAC;ATTCCTGCCCCAAATCTGAA	-2.45;-2.1;-0.64;-0.04	693;1435;15412;45096	2.78E+00;1.71E+00;1.50E+00;1.10E+00	40060;69744;83721;84463	1.19E+00;8.80E-01;5.54E-01;1.42E-02	0.599669
MRPL49	-1.30511	-5.75905	2.50458	0.00312911	0.122601	4	ACGTTTCGGTTTGTGCTGCG;AGTCGCCGTAATCCGCAGCC;GAACATTATCCCACTCCTTG;GCACAACATCCCAGTCTACA	-1.48;-1.41;-1.26;-1.07	3774;4218;5333;7184	4.30E+00;3.04E+00;1.88E+00;8.10E-01	77972;79823;80938;81382	2.66E+00;1.68E+00;7.69E-01;7.87E-02	0.911504
RPS3A	-1.30487	-5.75802	2.34651	0.00450288	0.141823	4	TTTAGAAAATGGGTCAACCC;TGTGCTCCATGGTCAAAAAG;ACATTGGTCACGAGAACTCA;CTCCATGGTCAAAAAGTGGC	-1.86;-1.32;-1.15;-0.89	2127;4869;6335;9683	3.78E+00;2.82E+00;1.76E+00;1.03E+00	75473;78821;80287;83029	2.28E+00;1.55E+00;7.17E-01;4.39E-02	0.848253
LARS2	-1.30272	-5.74872	1.9353	0.0116066	0.213075	4	TAATCCCGTACCATTCCGGA;CACTGGGTCCCAGTTAACCA;ATGTAGATTCCTCTCAATCG;AGGCGCCATAAACGGCCTCG	-2.14;-1.67;-1.45;0.04	1323;2851;3992;50547	3.41E+00;2.20E+00;1.23E+00;9.06E-01	34609;81164;82305;83833	1.92E+00;9.18E-01;4.69E-01;2.72E-02	0.671467
NDUFA9	-1.30188	-5.7451	2.02311	0.00948171	0.190707	4	TAGATTGTGGATGTCACCAA;TGGTGTCATATGGCTCGCAG;AGAAGCCACCATCATAAAGC;GGCCACAATTCCACTGACGG	-2.32;-1.37;-1.14;-0.38	911;4495;6452;25541	2.79E+00;2.09E+00;1.82E+00;1.38E+00	59615;78704;80661;84245	1.53E+00;1.12E+00;7.46E-01;1.87E-02	0.719633
NDUFAF7	-1.30074	-5.74017	1.94106	0.0114535	0.21203	4	TGTGTTTAGAAAACCCCACA;TACATGAACCGTGACATGCT;GTATATAAGATGCCTCAGCA;GCAGAAGCGTTCATACAAGT	-2.23;-1.96;-0.56;-0.45	1106;1835;17801;22021	2.57E+00;2.35E+00;1.54E+00;1.30E+00	63135;67355;83321;84050	1.29E+00;1.09E+00;7.85E-01;2.27E-02	0.673603
USP5	-1.30051	-5.73921	2.03369	0.00925361	0.189076	4	AGATGTATACTCGTATGACG;AGTGCTCCAAGTGCGACATG;CAACAGCTGCTACCTCAACT;AGGCGGATTTGACCTCAACG	-2.02;-1.64;-1.27;-0.28	1622;3008;5192;30840	3.07E+00;2.16E+00;1.76E+00;1.14E+00	54316;79964;82148;83534	1.71E+00;9.17E-01;8.97E-01;3.34E-02	0.723363
PMF1	-1.30035	-5.73851	1.84694	0.0142254	0.234196	4	GGAAGAAAGCAAAGACCGCA;CCCCGGCACTAACATTTCGA;AGAAGTTGGTCGCTGCCGGG;CAATCGCGTCCAATGCAATC	-2.28;-2.16;-0.45;-0.31	977;1274;22144;29097	2.89E+00;1.87E+00;1.35E+00;1.28E+00	56059;63012;83882;84179	1.24E+00;9.79E-01;6.53E-01;2.00E-02	0.630421
QARS	-1.29971	-5.73575	2.17978	0.00661027	0.161076	4	AGGAGTGGTCACATAGCCCG;GGTGCGGCGTGTACTTGACG;ATGACTCCGCACATACTCAA;CAGCTGGTCAAAATAATCGG	-2.19;-1.33;-0.94;-0.74	1186;4780;8967;12786	3.29E+00;2.38E+00;1.77E+00;1.27E+00	72370;76189;80376;83970	1.94E+00;1.27E+00;7.24E-01;2.43E-02	0.79297
PNPT1	-1.29965	-5.73546	2.2385	0.00577437	0.154926	4	CAAGATTAGATTAGATACAG;GATGTCCTAGCAATTAATGG;GTCGAGATTTGACTTCACTT;GAAGGGACAAATAACTTCTG	-1.75;-1.57;-1.28;-0.6	2545;3307;5127;16721	3.09E+00;2.83E+00;2.08E+00;9.62E-01	68435;80029;81849;82611	1.72E+00;1.61E+00;8.60E-01;5.27E-02	0.809877
TBP	-1.29954	-5.73501	1.94598	0.0113246	0.210813	4	AATATCAGTGCAGTGGTGCG;TTTACAACCAAGATTCACTG;ACTCCTTTAAACCCACCTCT;CTCCAGAATAGACAGACTGT	-2.66;-1.17;-1.08;-0.28	384;6043;7056;30744	2.68E+00;1.77E+00;1.75E+00;1.58E+00	54412;78100;79113;84772	1.46E+00;9.20E-01;6.43E-01;7.83E-03	0.676102
ZMAT5	-1.2986	-5.73097	2.19907	0.00632305	0.15817	4	ACTTCTGCGACTACTGCGAC;GGAAGCTCGGCGACATCTAG;CTCTGGTATGACATGTTCCG;GTCAGTAGAAACTTCCGGCA	-2.32;-1.16;-0.88;-0.83	910;6241;9879;10739	3.60E+00;2.26E+00;1.56E+00;1.38E+00	74417;75277;78915;84246	2.15E+00;1.20E+00;6.32E-01;1.86E-02	0.800875
ATP6V1A	-1.29782	-5.72758	1.84572	0.0142653	0.234196	4	ACACTCACCAGTATAAATAG;AGTGATGTGATCATCTACGT;GTTTACCAGTGCGAAGTACA;ATGTTGCCTCCACGAAACAG	-2.47;-1.63;-1.25;0.15	664;3027;5408;57020	3.02E+00;2.15E+00;1.52E+00;6.97E-01	28136;79748;82129;84492	1.67E+00;8.94E-01;4.01E-01;1.36E-02	0.630421
EMC3	-1.29693	-5.72376	2.30026	0.00500887	0.146402	4	TAGCATAGGCTTAAAACGGA;CAGGATGCAGAACTCACCCT;AAGAAGGTGATGATAACGAT;AAGAATCATAGGCAGGACAT	-1.64;-1.56;-1.3;-0.68	2990;3364;4967;14201	3.13E+00;3.11E+00;2.06E+00;8.99E-01	70955;80189;81792;82166	1.81E+00;1.74E+00;8.54E-01;6.21E-02	0.834452
TELO2	-1.29645	-5.72166	1.92255	0.0119522	0.21462	4	ATGCCTCGCTTCTTACCCTG;TGTCCCCTACGACATGTCAG;GACCAGACATCTGAGAATGG;ATTTCTGTTATAGTACGAAG	-2.31;-1.63;-1.0;-0.24	941;3030;8035;32875	2.52E+00;2.15E+00;1.65E+00;1.37E+00	52281;77121;82126;84215	1.36E+00;8.94E-01;8.50E-01;1.93E-02	0.66833
TIMM13	-1.29393	-5.71079	1.68662	0.020577	0.276505	4	AAGTGTATCGGGAAGCCGGG;GGTGAAAGTGCAGATCGCCG;CCTGCTCCATTATGAGCCCT;GGCTTCGGCTCCGATTTCGG	-2.82;-1.89;-0.53;0.07	247;2034;18969;52008	2.49E+00;1.94E+00;1.46E+00;8.57E-01	33148;66187;83122;84909	1.05E+00;7.45E-01;4.50E-01;5.03E-03	0.558297
SMIM4	-1.29344	-5.70869	2.12893	0.00743137	0.172233	4	TCCTCGGAGGAACAATGGAG;TCCTCCGAGGACAAAAAAGA;ATGCCCGGGAAGCAGCGATT;ATCATGATTAAAGTGCGCGT	-2.13;-1.54;-0.81;-0.7	1352;3481;11288;13733	3.17E+00;2.09E+00;2.04E+00;1.22E+00	71423;73868;81675;83804	1.85E+00;1.10E+00;8.41E-01;2.78E-02	0.763884
MED6	-1.2931	-5.70721	2.10443	0.0078626	0.176852	4	CAGGACATGTAATAACGAAG;GTCAGTTATAAACTCTAGAG;TTATCATTCGGAAGCAACAG;TGCCACCAATACCCTTTGGA	-1.89;-1.7;-1.13;-0.45	2039;2703;6506;22176	2.78E+00;2.34E+00;2.25E+00;1.05E+00	62980;78650;82453;83117	1.52E+00;1.28E+00;9.38E-01;4.21E-02	0.75239
POLR2B	-1.29303	-5.70691	2.09674	0.00800317	0.177999	4	TGGGAGAATTTAAACGACGC;TCAGCTTGTAGGTCTATAGG;TCATGTTCGTATGGATACGT;ACAAAAGCTTCATCGAGTGA	-2.26;-1.35;-0.96;-0.6	1030;4647;8637;16672	2.83E+00;2.43E+00;1.80E+00;1.33E+00	68484;76519;80509;84126	1.62E+00;1.30E+00;7.34E-01;2.11E-02	0.749582
METAP2	-1.2926	-5.70507	1.93164	0.0117048	0.213176	4	AAAGAGAATGGATTAAACGC;CAGGTCACATATTGGAACTG;GGCCGCTTCCTCAGCCGTAG;TCTTGTCACCTCATCAACTG	-2.31;-1.62;-0.93;-0.3	940;3054;9040;29463	2.37E+00;2.14E+00;1.84E+00;1.37E+00	55693;76116;82102;84216	1.27E+00;9.65E-01;8.91E-01;1.93E-02	0.671261
ZPR1	-1.29255	-5.70484	2.1149	0.00767535	0.174654	4	CTGCGGCCATCGGACCAACG;AGATCATTGATGATCCCTCA;GCAGGATCAGCCCACTCGAA;ACACAGCGACTCGATCTCAG	-2.32;-1.22;-1.02;-0.61	925;5591;7802;16197	2.88E+00;2.55E+00;1.65E+00;1.38E+00	68959;77354;79565;84231	1.65E+00;1.38E+00;6.69E-01;1.90E-02	0.757822
MTREX	-1.29226	-5.70358	2.13198	0.00737932	0.171478	4	TACTTCCTCTCTTGAAACGG;AGTCAGTTGAAACTGTCGAA;TTTCCATTTGACGTACAACA;TTCAGAGCGTGGTGTCGTAT	-1.92;-1.54;-1.23;-0.48	1929;3493;5487;21107	3.00E+00;2.42E+00;2.03E+00;1.07E+00	64049;79669;81663;83227	1.66E+00;1.34E+00;8.40E-01;3.98E-02	0.765792
SRPRA	-1.29192	-5.70214	2.05167	0.00887835	0.186105	4	CCCCTCCTTAGCTAAGAATG;CTGCAGAGCTTGCTTGACCG;GATCCTAACACTGACGTATG;AGATCCATGATTGAGACACG	-2.0;-1.92;-0.66;-0.59	1699;1924;14898;17033	2.80E+00;2.53E+00;1.75E+00;1.12E+00	68123;70258;83232;83457	1.59E+00;1.07E+00;9.03E-01;3.50E-02	0.730242
DHX29	-1.29	-5.69383	1.96059	0.0109499	0.206913	4	GTGCCCTACGATCTTAACAG;TGTTGTACAATAGAGTAACC;ATGTAAGAGTGTGTTAGTCA;AAAATAAGGAAATTTCAAAG	-2.59;-1.18;-1.04;-0.35	491;5958;7533;26858	2.60E+00;2.00E+00;1.64E+00;1.60E+00	58298;77623;79198;84665	1.41E+00;1.07E+00;6.48E-01;1.00E-02	0.684212
RPS15A	-1.28908	-5.68988	2.12112	0.00756617	0.17376	4	AATCAACTTACCCAAACTGA;CTTACCCAAACTGACGGGAT;TTGTGTTCTACAGGTTACAT;CCTCACAGGCAGGCTAAATA	-1.86;-1.7;-1.1;-0.5	2130;2732;6888;20161	2.71E+00;2.50E+00;2.24E+00;1.03E+00	64995;78268;82424;83026	1.48E+00;1.39E+00;9.34E-01;4.40E-02	0.760051
RPS18	-1.28783	-5.68447	2.02209	0.00950402	0.190885	4	TGAGTACTCGCAAGATGTGC;GCCAATACAAGATCCCAGAC;GGGGCGAAGATATGCTCATG;TCAACACCAACATCGATGGG	-2.52;-1.16;-0.98;-0.49	587;6209;8348;20322	2.49E+00;2.47E+00;1.57E+00;1.56E+00	64834;76808;78947;84569	1.38E+00;1.33E+00;6.34E-01;1.20E-02	0.719228
NDUFB8	-1.28739	-5.68258	1.87203	0.0134268	0.227688	4	ACTGGGACCACCCAGACCTG;GGACCTGTCCGTGCACCCAG;CGTACCCAGATGATGGCACG;GTTCCAATTAACAGGAGTCG	-2.12;-1.96;-1.32;0.25	1376;1827;4811;62686	3.17E+00;2.58E+00;1.21E+00;5.32E-01	22470;80345;83329;83780	1.77E+00;1.09E+00;3.76E-01;2.83E-02	0.642659
RPL7A	-1.28569	-5.67522	2.23508	0.00582	0.155705	4	GTGTGTTCTAGGGGTCAACA;TCACGACGTGGATCCCATTG;TGCAATTAACCAGTTCACGC;CCGAGCTGAGAAGAAAGCCG	-1.61;-1.54;-1.47;-0.51	3119;3446;3835;19550	3.46E+00;2.56E+00;2.04E+00;8.83E-01	65606;81321;81710;82037	1.96E+00;1.43E+00;8.45E-01;6.48E-02	0.807696
PDHB	-1.28525	-5.67334	2.2596	0.00550045	0.150321	4	GCATTGCCCAGGCTTAAAGG;AGAAGTTGCCCAGTACGATG;CAAGACGTACTACATGTCAG;CATAGATACTCCCATATCTG	-1.68;-1.52;-1.29;-0.65	2802;3544;5036;15277	3.11E+00;2.98E+00;2.02E+00;9.24E-01	69879;80120;81612;82354	1.73E+00;1.72E+00;8.34E-01;5.81E-02	0.822982
RPP38	-1.28524	-5.67329	1.69474	0.0201956	0.274198	4	CTGCTTCCTGACGTCAACCG;CTTGGCAGACTTACACGCCA;TAAAATGCGTCCTGGCCTTG;AGACACGAGCAGCATAGACG	-2.59;-2.52;-0.42;0.4	480;580;23250;70227	3.56E+00;1.65E+00;1.23E+00;3.35E-01	14929;61906;84576;84676	1.57E+00;6.26E-01;4.05E-01;9.80E-03	0.561936
MRPL46	-1.28498	-5.67216	2.14502	0.00716117	0.169259	4	AACTGCTTCGAGACCAGCGG;TTCTCGTAGCTTGACCCTTG;CCAGGCCGAGTGGCAACCCG;ATGACCGAAGCTCACTGCAC	-2.13;-1.28;-1.11;-0.63	1343;5170;6784;15865	2.92E+00;2.73E+00;1.71E+00;1.22E+00	69291;78372;79986;83813	1.68E+00;1.49E+00;6.96E-01;2.76E-02	0.771448
ELOVL1	-1.28497	-5.67213	2.29892	0.00502432	0.146573	4	TCCAGGGAAGCACTGAGTGA;CTTCTTACAGATGGTTCGAG;TGTAGACAACCATGAAGCCA;GTACATGACGACGTGCACAG	-1.66;-1.62;-1.04;-0.82	2896;3061;7553;11053	3.55E+00;2.59E+00;2.14E+00;9.11E-01	74103;77603;82095;82260	2.12E+00;1.41E+00;8.90E-01;6.01E-02	0.833945
POLR3C	-1.28419	-5.66876	2.39469	0.00403003	0.135245	4	CCAGCCATTGTCTTCCAACG;TTCACTGACGACAAGAGTGG;ACATATCAAGTGCACAAACG;AGGCTCACAGAGACTATGGA	-1.6;-1.42;-1.16;-0.96	3191;4127;6217;8667	3.97E+00;2.84E+00;1.89E+00;8.74E-01	76489;78939;81029;81965	2.42E+00;1.56E+00;7.77E-01;6.63E-02	0.86888
MED23	-1.28384	-5.66725	1.94906	0.0112445	0.210015	4	TGCTCACGCAAAGTCCAGTG;GATCAGGAAACTATATCCTG;AGAGTATGCATTACATAGCA;ACGTAGAGAACTCATATACC	-2.77;-1.11;-0.82;-0.44	290;6759;11074;22458	2.32E+00;2.12E+00;1.87E+00;1.49E+00	62698;74082;78397;84866	1.27E+00;1.11E+00;6.06E-01;5.91E-03	0.677749
KPNB1	-1.28346	-5.6656	2.29828	0.00503173	0.146573	4	GCACATGAAAGAGTCGACAT;AAGCATGAGGCACACCCCTG;AATGAAAAGTGACATTGATG;TATCTCGAACAACCACACTG	-1.64;-1.44;-1.35;-0.7	2974;4032;4606;13847	3.22E+00;3.16E+00;1.91E+00;9.01E-01	71309;80550;81124;82182	1.84E+00;1.80E+00;7.86E-01;6.17E-02	0.833945
NSMCE1	-1.28328	-5.66484	1.80413	0.015699	0.244585	4	AGAAGTTCGTACAAAACAAG;CGGGAGACCTATTTACGCGC;TGCCTTTAAGCTGATCAACC;TTTCTTTATCTCTATGTACA	-2.84;-1.36;-1.22;0.29	239;4574;5595;64652	2.97E+00;1.95E+00;1.81E+00;4.79E-01	20504;79561;80582;84917	1.65E+00;7.40E-01;3.75E-01;4.86E-03	0.61157
C1QBP	-1.28325	-5.66471	2.30751	0.00492597	0.145144	4	GGACGGAAGCCAAATTAGTG;AGTGGATGTCAATTCAGGCT;ATAGTGGCAGTCCAGCACAA;CCTCCTTGATCTCATCGCTG	-1.76;-1.32;-1.26;-0.79	2477;4824;5296;11713	3.45E+00;3.04E+00;1.77E+00;9.73E-01	73443;79860;80332;82679	2.05E+00;1.69E+00;7.21E-01;5.13E-02	0.838202
SUPT6H	-1.28257	-5.66178	2.41026	0.00388814	0.133448	4	ACCTGGGCAAACTCAATCAG;TCACCCTGAGACTTATGAGT;GTTCGCCGTTTGGTAAAATG;GCTGTGATTACCTAGACCGA	-1.48;-1.41;-1.37;-0.87	3773;4263;4490;10079	3.71E+00;3.26E+00;1.87E+00;8.10E-01	75077;80666;80893;81383	2.23E+00;1.83E+00;7.65E-01;7.87E-02	0.874688
MRPL33	-1.28215	-5.65995	2.35597	0.00440588	0.141823	5	TGTCGCCATGTTCCTGTCGG;ACTTACACGTAACCGCCGAC;CACTAAGAGAAGCCGACTAT;TTTAAATCTTAGAACAATTC;TACTTACTTTGACTTGCTCT	-2.35;-1.5;-1.1;-1.05;-0.4	857;3658;6803;7432;24219	3.58E+00;2.73E+00;2.36E+00;1.79E+00;1.32E+00	60937;77724;78353;81498;84299	2.26E+00;1.63E+00;1.30E+00;7.44E-01;2.19E-02	0.848253
XAB2	-1.282	-5.65932	2.17403	0.00669838	0.162358	4	GCTGACTACTACATCCGTAG;GAAGCGTTCGTCGTTCACCA;CCAGATCATCAATACGTACA;GTTAATGACGATCTGCGGCG	-2.01;-1.4;-1.02;-0.69	1656;4289;7751;13997	3.14E+00;2.56E+00;1.86E+00;1.13E+00	71159;77405;80867;83500	1.83E+00;1.39E+00;7.63E-01;3.41E-02	0.789527
MRPS25	-1.28187	-5.65875	2.187	0.0065013	0.160008	4	ACTCACCCAGATAGAACCGC;AGATCCAGTACAAGAACCCC;GGTGAACTACAACACGCACG;ACCCTGCAGTACCTCAGTCA	-2.17;-1.28;-0.85;-0.83	1248;5173;10452;10724	3.60E+00;2.19E+00;1.71E+00;1.25E+00	74432;74704;79983;83908	2.16E+00;1.16E+00;6.96E-01;2.56E-02	0.795858
PPP6C	-1.28156	-5.65744	1.80441	0.0156889	0.244585	4	TGAGAGTAGACAGATAACAC;AACTTTGGTACAGTATCTCC;ATTTAGCCTTTAGTGCAAGA;GCGGCTATGCAAATACCTAC	-2.53;-1.7;-0.68;-0.22	576;2724;14374;33811	2.24E+00;1.80E+00;1.60E+00;1.58E+00	51345;70782;82432;84580	9.35E-01;9.28E-01;8.21E-01;1.18E-02	0.61157
FTH1	-1.28122	-5.65595	2.04585	0.00899814	0.187537	4	ATGAAGCTGCAGAACCAGCG;CTCCTATGTCTACCTGTCCA;TGGCGGCCTCCGAGTCCTGG;GAAACCAGACCGTGATGACT	-2.4;-1.35;-0.69;-0.68	772;4644;14000;14252	3.11E+00;1.83E+00;1.80E+00;1.45E+00	70904;71156;80512;84384	1.81E+00;9.46E-01;7.34E-01;1.58E-02	0.726913
VARS2	-1.27984	-5.64999	1.81461	0.0153246	0.242345	4	CAGCCAGTCCTCACAAAGGG;AGGTTGTGGTGGGAACCACG;CCGCACGAAAGCTTCTGTCA;AGAATTAACAGGGAGACCAG	-2.27;-1.98;-0.69;-0.18	1023;1725;13934;36668	2.63E+00;1.83E+00;1.46E+00;1.33E+00	48488;71222;83431;84133	1.12E+00;9.49E-01;7.40E-01;2.10E-02	0.615566
TBCB	-1.27798	-5.64196	2.13272	0.0073668	0.171478	4	CCTTGAACTCAGCTACGGTG;GAAGCCTATGAACAGAGGCA;TGCGACAGCCGTCGTCTACG;GAACTCCCAGCGCCTTATCG	-1.81;-1.62;-1.2;-0.49	2323;3089;5811;20532	2.93E+00;2.47E+00;2.13E+00;9.98E-01	64624;79345;82067;82833	1.62E+00;1.37E+00;8.87E-01;4.80E-02	0.765792
DPH1	-1.27793	-5.64173	1.86281	0.0137147	0.230019	4	GTCCACACAGCAAGCCCCGT;GTAAGCGGAGATGTTAGGGT;GCCCAGTCAGCTAAATCCTG;CAAGGTTGACACGAACTGAA	-2.1;-2.01;-0.84;-0.17	1425;1663;10701;37207	2.66E+00;2.16E+00;1.44E+00;1.20E+00	47949;74455;83493;83731	1.14E+00;1.13E+00;7.26E-01;2.93E-02	0.638237
RABGGTA	-1.27756	-5.64015	2.03009	0.00933066	0.189191	4	GCCAGGTACCATAAGACTTG;GTGCCTGGTTCTACCATCGG;CCTCTGGAATTGTCGACGAG;GGGCAACTGATCGTTGAGGG	-2.24;-1.45;-0.89;-0.53	1093;3959;9729;18974	2.61E+00;2.28E+00;1.93E+00;1.31E+00	66182;75427;81197;84063	1.46E+00;1.21E+00;7.93E-01;2.24E-02	0.7231
PPIL4	-1.27707	-5.63803	1.92209	0.011965	0.21462	4	AGATGACAGAAGAATACATG;TGATCAAGCAAGCTTCTTCG;TGTTCATACAGTGTTTGGTG;TCGATCACCAGAACCTACAA	-1.99;-1.72;-1.49;0.1	1705;2604;3729;53918	3.49E+00;2.28E+00;1.12E+00;7.94E-01	31238;81427;82552;83451	1.98E+00;9.53E-01;4.29E-01;3.51E-02	0.66833
SEC61B	-1.27639	-5.6351	1.69813	0.0200389	0.273307	4	GGATCCTTACCTCTGCCGGA;GATGTGGCGATTCTACACAG;GCCCCCAGTGGCACTAACGT;CGCAGGCCGTACGACCTCAG	-2.48;-2.13;-0.41;-0.09	648;1360;23862;41750	2.83E+00;1.53E+00;1.24E+00;1.20E+00	43406;61294;83796;84508	1.22E+00;6.19E-01;6.12E-01;1.32E-02	0.563349
EMC4	-1.27515	-5.62976	1.9755	0.0105805	0.202557	4	AAGTGGGCGATTGAGCTGAG;AGAGACAGATCGGATCCTAG;GCTTGTCCAAGTAACCAACT;GGGAGCCTGGTGGCTAACCG	-1.96;-1.81;-1.01;-0.31	1818;2293;7922;28766	2.53E+00;2.39E+00;1.89E+00;1.10E+00	56390;77234;82863;83338	1.37E+00;1.00E+00;9.91E-01;3.75E-02	0.693452
PSMC5	-1.2744	-5.62653	2.53756	0.0029003	0.119386	4	TAAGAAAAAAGTGCTAGTCA;GGTGACACCCAATTGCCGGG;ATAAGAGCCAAAATCTCCGG;ATTGGTACAGAAATTCATCG	-1.35;-1.32;-1.24;-1.19	4655;4832;5419;5905	4.64E+00;3.02E+00;1.76E+00;7.33E-01	79251;79737;80324;80501	2.91E+00;1.67E+00;7.20E-01;9.76E-02	0.923045
SBNO1	-1.27376	-5.62376	2.19757	0.00634498	0.158356	4	TTATTCAGGCAGTAGAACGG;TAAAGAACTAGTCTCAACTA;TATAACAAGTCAAGATGCCG;ATTCAGAGATGAGTCTAGTG	-1.6;-1.59;-1.42;-0.49	3163;3231;4178;20572	3.35E+00;2.47E+00;2.10E+00;8.77E-01	64584;80978;81925;81993	1.88E+00;1.37E+00;8.69E-01;6.57E-02	0.800364
WDR1	-1.27373	-5.62364	2.43047	0.00371131	0.132358	4	GTGGCCAAGTACGCACCCAG;AGACAGTAAGAGGATCGCCG;GGATATTAATGTGTCCGTCG;GTGAACTTGAACTTGAACGG	-1.64;-1.21;-1.14;-1.11	2964;5709;6458;6776	4.40E+00;2.79E+00;1.63E+00;9.02E-01	78380;78698;79447;82192	2.73E+00;1.53E+00;6.62E-01;6.15E-02	0.878251
ATP5MF	-1.27244	-5.61806	2.34318	0.00453758	0.141823	4	ATCGCTGGAGCATTTCAAAG;TCCCGCATCAGTATCCAGCT;TGAAGAAAGGGAGCATCGCG;TTCACCCCTTCAGGCATCGC	-1.56;-1.41;-1.32;-0.8	3368;4213;4835;11481	3.48E+00;3.16E+00;1.88E+00;8.53E-01	73675;80321;80943;81788	2.07E+00;1.76E+00;7.70E-01;7.01E-02	0.848253
XRCC6	-1.27237	-5.61774	2.05414	0.00882801	0.185762	4	TCACGATAAAGCCTCACTGG;TTGATGCACCTAAAGAAACG;AAACCGATGAGAATGAAACC;TTCATCCTGAGATTCAAACA	-1.76;-1.57;-1.55;-0.21	2486;3327;3425;34499	3.60E+00;2.07E+00;1.57E+00;9.71E-01	50657;81731;81829;82670	2.05E+00;8.58E-01;8.01E-01;5.14E-02	0.731043
DIS3	-1.27216	-5.61685	2.01253	0.00971566	0.192928	4	AATATTACTACTAGTCTCCG;AGGCCTCTACGTTAGAAGGA;CATTTACTAATGAGCACCAT;CCTGTCAACATTAGATCTCA	-1.97;-1.68;-1.08;-0.36	1796;2808;7060;26107	2.68E+00;2.21E+00;2.05E+00;1.10E+00	59049;78096;82348;83360	1.46E+00;1.10E+00;9.24E-01;3.70E-02	0.714605
CBFB	-1.2721	-5.61657	2.00227	0.00994786	0.196114	4	GCCTTGCAGATTAAGTACAC;GCCGACTTACGATTTCCGAG;AAGTCGACATACTCTCGGCT;CAGACTCCATTGAGAATCAT	-2.13;-1.39;-1.24;-0.33	1361;4363;5418;28044	3.02E+00;1.93E+00;1.85E+00;1.22E+00	57112;79738;80793;83795	1.67E+00;1.02E+00;7.57E-01;2.80E-02	0.707492
RFT1	-1.2715	-5.61398	1.94326	0.0113957	0.211433	4	TAGCAGGGACTCCAAAACCA;AAGGACCAAAACACACCCAG;AGGCAACCACAGCACAAGAA;TGCCAACGATTTCCTTCGAT	-2.2;-1.47;-1.15;-0.26	1166;3847;6321;31612	2.82E+00;1.95E+00;1.72E+00;1.28E+00	53544;78835;81309;83990	1.55E+00;8.91E-01;8.03E-01;2.39E-02	0.674828
COX5B	-1.27104	-5.61201	2.09798	0.00798024	0.177717	4	GGCAACCTCAGGTACCAAGG;GTGCGCTCTATGGCGTCTGG;GGGTCCAAATGGAGTCTCCG;ATACAATATACTTGCCCCAA	-1.7;-1.56;-1.52;-0.3	2693;3350;3554;29702	3.56E+00;2.07E+00;1.83E+00;9.40E-01	55454;81602;81806;82463	2.02E+00;9.57E-01;8.55E-01;5.58E-02	0.750272
PWP1	-1.26824	-5.59992	2.29686	0.00504824	0.146573	4	CAGACAACAGGATATCATGG;TGACCCCTGTTATTGAAGTG;CCGGCAGTCATACAGAGCCA;CAAACTATGAGATTGTCACT	-1.56;-1.43;-1.38;-0.7	3344;4091;4404;13895	3.28E+00;3.15E+00;1.90E+00;8.56E-01	71261;80752;81065;81812	1.84E+00;1.84E+00;7.81E-01;6.96E-02	0.833945
IPO11	-1.26798	-5.59881	2.16567	0.00682853	0.163433	4	GTACATTTATATCCAGAGTG;CATATCGCTTCATATAACAT;GGAACCTCATAAGAATATGG;CTTCAATGAACCGATAAACC	-1.9;-1.55;-0.9;-0.72	2019;3419;9492;13112	3.25E+00;2.31E+00;2.05E+00;1.05E+00	72044;75664;81737;83137	1.91E+00;1.23E+00;8.48E-01;4.17E-02	0.786659
NAMPT	-1.26781	-5.59809	2.10852	0.00778902	0.176014	4	GAGGGCTCTGTCATTCCGAG;TAATGCGTGTGAGAAAACAT;CTAGTACCATAACAGCTTGG;GTCCTGGTATCCAATCACAG	-1.72;-1.7;-1.22;-0.43	2603;2692;5624;23153	2.97E+00;2.26E+00;2.25E+00;9.53E-01	62003;79532;82464;82553	1.64E+00;1.23E+00;9.40E-01;5.39E-02	0.754454
UBA3	-1.26743	-5.59642	2.21032	0.00616135	0.157	4	TGAAGGGTCCAGATCGCTCG;AGTATGTCAGGATATTGCAG;ACAGATTCACGTTATAGACA;TGCTTGTATTGAATGCACGC	-1.67;-1.57;-1.2;-0.62	2816;3309;5787;15953	2.93E+00;2.91E+00;2.08E+00;9.22E-01	69203;79369;81847;82340	1.67E+00;1.62E+00;8.60E-01;5.84E-02	0.804102
ALG11	-1.26577	-5.58929	1.74625	0.0179369	0.257488	4	AATGTCTGCACATCACAAGG;TGGCCCAGCAGTGTGAAATG;GCAGCAGTCGGATTCCCCAA;AATGAACATAGCTTCCAACT	-3.26;-1.04;-0.82;0.06	58;7574;10956;51154	2.57E+00;2.13E+00;1.40E+00;8.85E-01	34002;74200;77582;85098	1.12E+00;5.70E-01;4.61E-01;1.16E-03	0.589243
TBCE	-1.26508	-5.58629	1.84193	0.0143904	0.234964	4	TAACCGGACAGGAGTAACAT;AAATGACAATCAGATAGCGC;AGCGTCCGGAAAATGTATAG;ACAATATCATCATTTCAGAA	-2.81;-1.07;-0.99;-0.19	254;7173;8281;35616	2.48E+00;1.93E+00;1.51E+00;1.45E+00	49540;76875;77983;84902	1.34E+00;7.69E-01;5.87E-01;5.17E-03	0.628998
RRS1	-1.26506	-5.58619	2.21955	0.00603179	0.156755	4	TGGAGGACCAGTTCGCCAAG;CAGAGGCCAGCAAATTACCC;GTGTCCAGTAGGGTGCATGC;CTCCTGGAAGCGCCCCACAG	-1.95;-1.25;-1.06;-0.79	1838;5364;7313;11550	3.47E+00;2.64E+00;1.68E+00;1.09E+00	73606;77843;79792;83318	2.06E+00;1.43E+00;6.83E-01;3.79E-02	0.80478
PPP4C	-1.26484	-5.58528	2.01811	0.00959155	0.191507	4	GTCATAGAAGCCGTAGACCT;GACAATTGACCGAAAGCAAG;CTCAGTGCAGTAGCGCCACA;TGGACAATTCTATGACCTCA	-1.87;-1.82;-0.95;-0.42	2097;2285;8730;23556	2.41E+00;2.39E+00;2.23E+00;1.04E+00	61600;76426;82871;83059	1.29E+00;1.21E+00;1.00E+00;4.33E-02	0.717816
USP39	-1.26452	-5.58388	2.38965	0.00407711	0.135468	4	AGGCATGAGACTTCAAACCC;GTGTAGAGCATTCAAAAACC;GAACATCAAACGTCCTCCAG;TCCGGTCCTCAGAATCCACG	-1.63;-1.29;-1.07;-1.06	3024;5075;7149;7270	4.28E+00;2.66E+00;1.72E+00;8.95E-01	77886;78007;80081;82132	2.64E+00;1.45E+00;7.03E-01;6.28E-02	0.868164
MRPS33	-1.26417	-5.58235	1.87694	0.0132757	0.226402	4	AGAGGAAGGAGACTTACGAC;GAGTGCCCGGCTATTCAGTG;ACTCAGACGACTCATGCGCA;ATGGGGATACTACGTTCTGT	-1.96;-1.95;-1.41;0.26	1812;1857;4217;63496	3.34E+00;2.56E+00;1.10E+00;5.10E-01	21660;80939;83299;83344	1.88E+00;1.09E+00;3.75E-01;3.73E-02	0.64512
ELP4	-1.26321	-5.57823	2.26158	0.00547539	0.150023	4	CAGATGCAACCAACAAAGCA;AGCTGTCCATTCCGCACCGA;ATTTGATGGATCCAATCCCC;AACTCATTGAGACCTCAAAG	-1.62;-1.6;-1.05;-0.78	3080;3180;7398;11842	3.43E+00;2.62E+00;2.11E+00;8.88E-01	73314;77758;81976;82076	2.03E+00;1.42E+00;8.75E-01;6.40E-02	0.823842
TIMMDC1	-1.26294	-5.57706	2.34387	0.00453031	0.141823	4	ATCATCGGCTGGGCATATGG;AGCCTCGTGTAGCAGCACGA;CCAGTACCCGGAATCCGGAT;CTTCATAGTACAGTGAACAC	-1.58;-1.4;-1.2;-0.88	3266;4300;5808;9991	3.72E+00;2.93E+00;1.86E+00;8.65E-01	75165;79348;80856;81890	2.24E+00;1.62E+00;7.62E-01;6.79E-02	0.848253
RPN2	-1.26189	-5.57252	1.934	0.0116414	0.213075	4	GCGATTCTCAGAGAGCGCAG;GCTCAGGACTTACCCGATGA;CAAAGGCTGGGACAGAACGT;GCATCGCCCCCAAAACAACA	-2.04;-1.91;-1.7;0.6	1584;1964;2717;77401	3.90E+00;2.52E+00;1.15E+00;1.66E-01	7755;82439;83192;83572	2.24E+00;1.07E+00;5.63E-01;3.26E-02	0.671467
PRIM1	-1.26187	-5.57246	2.03863	0.00914883	0.189042	4	GTGCGTGATGAACTTCAACA;TGACAGACTATGACGATGTG;CAACACAATACAGTGAAGCT;AGTTGAGCCAGCGATAGTAT	-1.74;-1.65;-1.4;-0.25	2556;2908;4291;32093	3.31E+00;2.19E+00;1.70E+00;9.60E-01	53063;80865;82248;82600	1.86E+00;9.10E-01;8.75E-01;5.29E-02	0.723442
DONSON	-1.26182	-5.57224	1.86663	0.0135948	0.228985	4	AGGTATCATCCAGCATTGCA;CAGGGTGGAGCCAATAGATG;TGGAACAGGCTTGCGACACG;AGCCATTACAGAATTACACC	-2.9;-1.46;-1.45;0.76	200;3903;3989;80906	3.41E+00;2.03E+00;1.94E+00;8.89E-02	4250;81167;81253;84956	1.92E+00;7.98E-01;7.66E-01;4.06E-03	0.640192
COX17	-1.26173	-5.57182	1.80391	0.0157068	0.244585	4	TTTGGGGCACGAAAAATGCC;CAGGCGCAGCAGGGCTTCAG;CTTCTCCTGCGACTCAGATG;CAAATCGGCTTCGCCAAGTC	-2.57;-1.39;-1.0;-0.09	512;4392;8054;41898	2.51E+00;1.84E+00;1.63E+00;1.23E+00	43258;77102;80764;84644	1.36E+00;7.55E-01;6.16E-01;1.05E-02	0.61157
AK6	-1.26136	-5.57022	1.8517	0.0140703	0.232934	4	CTTGTCTTACAGGTACACCA;CAGGGAAGAAATCACAACCA;CTAGAAAACCAAATGAGTGA;ACTCTATCTTCATCTAAAAT	-2.24;-1.69;-0.91;-0.2	1071;2752;9388;35121	2.32E+00;2.23E+00;1.54E+00;1.31E+00	50035;75768;82404;84085	1.24E+00;9.31E-01;7.83E-01;2.20E-02	0.632767
PTAR1	-1.25999	-5.56432	2.08622	0.00819937	0.180708	4	ATACCTTACGTTCCACGCAG;CGGCGCGCGACTCACATGTG;ACTGTGGTCTGAAACATGCA;ATGTTACCTTAACAGGCGAT	-1.87;-1.58;-1.07;-0.51	2082;3289;7148;19551	2.66E+00;2.56E+00;2.08E+00;1.04E+00	65605;78008;81867;83074	1.45E+00;1.43E+00;8.63E-01;4.30E-02	0.743022
SMG7	-1.2579	-5.55529	1.93606	0.0115861	0.213075	4	TTCAGAAGAGAAATTAGCCA;GATGAGGTGAAAACCAAATG;AGAGTCCTACTATAGGCATG;GTGAGAAGGGACTATAGCAA	-1.85;-1.69;-1.54;0.04	2182;2764;3483;50376	3.58E+00;2.23E+00;1.02E+00;9.12E-01	34780;81673;82392;82974	2.03E+00;9.30E-01;4.71E-01;4.51E-02	0.671467
PDCD5	-1.25789	-5.55524	2.21245	0.00613133	0.156755	4	GGCTGACTGATCCAGAACTT;TCGAGGCGCTGAGGAAGCAG;ATTACCTTATACAGATGGCA;AAGATGCTTACACCGGGCCC	-2.03;-1.14;-1.03;-0.83	1602;6427;7645;10798	3.59E+00;2.58E+00;1.53E+00;1.15E+00	74358;77511;78729;83554	2.15E+00;1.40E+00;6.22E-01;3.30E-02	0.80478
DAP3	-1.25623	-5.5481	1.76916	0.0170154	0.252722	4	ACCTGCATTACAAAGCGAGG;AGAGAACATATCGTACAGCT;TCCAGGGCATAATGCGAGTG;CGGATCGTTCTCAAGAGTGC	-2.58;-1.47;-0.93;-0.05	499;3842;9162;44346	2.35E+00;1.95E+00;1.64E+00;1.13E+00	40810;75994;81314;84657	1.26E+00;8.04E-01;5.67E-01;1.02E-02	0.597356
NSA2	-1.25548	-5.54485	2.18905	0.00647071	0.159636	4	GAGAAAGAAGGAAGGTCGAG;TGGGCACGAACTTTAGGCAG;AATGATGAAAAAACTCCACA;GTATTAAAAGTTATTCGAAC	-1.64;-1.57;-1.22;-0.59	2959;3334;5607;16896	2.97E+00;2.81E+00;2.07E+00;9.03E-01	68260;79549;81822;82197	1.64E+00;1.60E+00;8.57E-01;6.14E-02	0.79687
TBL3	-1.25478	-5.54183	2.096	0.00801672	0.178119	4	CAGATACCAGCATCCGCGTG;CGCTTGCCCTCAGAGCGTGG;GAGGATGAACAAGTCCGGTG;TCTACGACGCGCACTCCCTG	-1.76;-1.67;-1.08;-0.51	2493;2817;7109;19841	2.67E+00;2.53E+00;2.21E+00;9.70E-01	65315;78047;82339;82663	1.45E+00;1.41E+00;9.22E-01;5.16E-02	0.749289
ACTR3	-1.25405	-5.5387	2.16542	0.00683246	0.163433	4	GGGAGATCAAGCTCAAAGGA;ACCGGTACGGTAATAGACAG;AGTCTTCAACTATACCATGG;TTGTTGAGAGACCGAGAAGT	-2.04;-1.25;-0.94;-0.79	1585;5345;8973;11701	3.45E+00;2.38E+00;1.68E+00;1.15E+00	73455;76183;79811;83571	2.05E+00;1.27E+00;6.85E-01;3.26E-02	0.786659
ELL	-1.25373	-5.53732	2.03121	0.00930649	0.189191	4	AGCTCACCGACAGTGCCCTG;CTTCTGGTAGGAGTCGTCAG;CCCTCAACCTGACTGCCCCA;GGGAAGTTGAGCACGACCCT	-1.97;-1.69;-0.79;-0.57	1797;2771;11571;17633	2.74E+00;2.23E+00;2.06E+00;1.10E+00	67523;73585;82385;83359	1.55E+00;1.08E+00;9.29E-01;3.70E-02	0.7231
APOPT1	-1.25301	-5.53421	2.15143	0.00705618	0.167294	4	CCCTGAAAATGAGTCACCGT;GGAACCTCACTCACCCGGCT;TGTCAGCTCGCCCCCAAGCG;AGGTTTGAATATTTATCCGG	-2.01;-1.33;-0.89;-0.78	1650;4739;9755;11926	3.42E+00;2.27E+00;1.78E+00;1.14E+00	73230;75401;80417;83506	2.02E+00;1.21E+00;7.27E-01;3.40E-02	0.776521
TMA16	-1.253	-5.53415	1.6499	0.0223925	0.288132	4	ACGGAACGCACCGAGGCCGT;GAATCGATTCAGCAGCGAGC;GAGGCACTGCTCTCGGGAGG;AGCAGCTCAAATTACAAGAA	-3.02;-1.49;-0.49;-0.02	135;3691;20668;46536	2.20E+00;1.99E+00;1.36E+00;1.05E+00	38620;64488;81465;85021	8.19E-01;6.93E-01;5.29E-01;2.74E-03	0.540408
TUBE1	-1.25279	-5.53327	1.86966	0.0135001	0.228212	4	TTTATAATACATTCCATGGG;CAAGATGCTATTGTAAGGTG;TTAGAAAGGGATTTATGATG;CTATCAAATACATCTCTCAA	-2.21;-1.39;-1.39;-0.02	1147;4350;4368;46511	3.29E+00;1.85E+00;1.29E+00;1.05E+00	38645;80788;80806;84009	1.85E+00;7.58E-01;5.29E-01;2.35E-02	0.641661
CXHXorf56	-1.25182	-5.52907	1.59359	0.0254922	0.306964	4	TGCTCCTGTGACCTTCATTG;AGGAGACTATATATCTTCGG;GACCGGGAGGAATATGACGA;CACCATCAATCACACGGGAC	-3.1;-1.64;-0.35;0.08	103;3002;26766;52839	2.32E+00;2.16E+00;1.07E+00;8.29E-01	32317;58390;82154;85053	8.98E-01;5.55E-01;4.41E-01;2.08E-03	0.512913
GOT1	-1.2517	-5.52853	2.32328	0.00475028	0.143855	4	GGTTGGCGAGGACACATAGA;AAGAGAGGACTAGACCTCCA;TATCATCGGTGCGATAAGCT;GGAGTCGGGTCAGTCCCAGT	-1.48;-1.46;-1.26;-0.8	3781;3924;5298;11336	3.50E+00;3.04E+00;1.94E+00;8.10E-01	73820;79858;81232;81375	2.09E+00;1.69E+00;7.96E-01;7.89E-02	0.842077
POLR3D	-1.25148	-5.52762	2.10788	0.00780041	0.176014	4	CTGTGGATATGTCAGACGTG;TCACCCCAAATATCATCAGT;GAATATCATTCCTAAGCCCA;AGGAAACAGATGTTCAACCA	-1.68;-1.49;-1.45;-0.38	2796;3715;4000;25108	3.40E+00;2.12E+00;1.98E+00;9.25E-01	60048;81156;81441;82360	1.92E+00;1.14E+00;8.16E-01;5.80E-02	0.754454
PPIH	-1.25123	-5.52654	2.11065	0.00775081	0.175967	4	GGGTTCCGATAGGATACAAG;GAGTTGCCAGTATCTACCGG;GGTTTCCATCAGGCAAACAG;CTGACATCAAAGAATACCAC	-1.79;-1.75;-0.78;-0.69	2388;2544;11787;14145	3.12E+00;2.30E+00;2.04E+00;9.87E-01	71011;73369;82612;82768	1.82E+00;1.07E+00;9.62E-01;4.94E-02	0.754569
HNRNPA1	-1.25099	-5.52547	2.06273	0.00865514	0.183894	4	GGTACTTACTTCTCTTGAGA;GTTTGTCACGTACGCCACGG;CTTACTGACAATCTTGTCTA;CTTGATTCTTCAGGTCGAAG	-2.38;-0.99;-0.98;-0.66	816;8196;8405;14982	3.02E+00;2.46E+00;1.43E+00;1.34E+00	70174;76751;76960;84340	1.75E+00;1.32E+00;5.46E-01;1.67E-02	0.735431
UTP4	-1.25027	-5.52239	1.83377	0.0146631	0.237643	4	GCAAGAAGACAGTTTCGTGG;ACGAATAACTAAGTGAGTGT;CCAAAAGTTGAGAGGCATTG;AAGCGGAAGTGCATCATTTG	-2.39;-1.5;-0.87;-0.24	800;3675;10033;32586	2.24E+00;1.99E+00;1.67E+00;1.44E+00	52570;75123;81481;84356	1.19E+00;8.59E-01;8.20E-01;1.64E-02	0.624076
PPP1R12A	-1.25027	-5.52237	2.47077	0.00338245	0.127281	4	GTCCTAACCTCCAAGATGCA;CGACATCAATTACGCCAATG;CACACCTTTAGATATCGCTG;GGGGTAAAGAAGAAGCATGT	-1.35;-1.3;-1.25;-1.1	4646;4981;5337;6868	4.37E+00;3.04E+00;1.74E+00;7.34E-01	78288;79819;80175;80510	2.71E+00;1.68E+00;7.09E-01;9.74E-02	0.895235
CENPS	-1.24984	-5.52053	2.19011	0.00645492	0.159636	4	AAGACCTTGAAATGTTTGCA;ACGTGAAGCTCTTAGCCAGG;CTGCGTACCACACTGTCCAA;TCTTTGCGAGGAAGTTGCGT	-1.77;-1.4;-1.13;-0.69	2447;4279;6505;14012	3.13E+00;2.78E+00;1.86E+00;9.77E-01	71144;78651;80877;82709	1.83E+00;1.52E+00;7.64E-01;5.06E-02	0.79687
VPS51	-1.24949	-5.51901	2.20404	0.00625117	0.157635	4	GTTGTAGTTCTCATAGACCA;GTGCTAGAGTTCACTGACCA;AAGCCAGCGAGGCCTTAATG;GCGCCCCATTGAGATCTGTA	-1.72;-1.39;-1.23;-0.66	2639;4370;5486;14959	3.02E+00;3.00E+00;1.85E+00;9.48E-01	70197;79670;80786;82517	1.75E+00;1.66E+00;7.56E-01;5.47E-02	0.802348
CHTF18	-1.24846	-5.51456	2.07478	0.00841823	0.182226	4	AGCCTTCCGCACACGCATCG;ACGTAGTCTTCCAAGACTGG;GGGTTGAGTCCTGACGCACA;GGCCCCAAAAACGTACCAGG	-2.16;-1.28;-0.88;-0.68	1273;5165;9952;14324	3.10E+00;2.25E+00;1.71E+00;1.24E+00	70832;75204;79991;83883	1.80E+00;1.19E+00;6.97E-01;2.61E-02	0.739391
ATXN2L	-1.2483	-5.5139	2.19205	0.00642611	0.159471	4	GAGGCACGCGGTATCAATGG;CGAATCAGTATCGGACAAGG;GGTATGTAGGAAATGTACTG;CCACTATGTCTTCCCGACGA	-1.68;-1.42;-1.28;-0.61	2789;4151;5150;16300	3.08E+00;2.87E+00;1.89E+00;9.26E-01	68856;80006;81005;82367	1.71E+00;1.64E+00;7.75E-01;5.78E-02	0.797318
UGP2	-1.24796	-5.5124	1.65645	0.0220571	0.286532	4	GTGGTGGTGAAACTCAATGG;AGTCACAAATAAAACCCGTG;AAACTTACCGAATCTTCCGG;TCTACACGTTTAATCAAAGC	-2.33;-2.29;-0.42;0.05	890;972;23284;51020	3.12E+00;1.39E+00;1.23E+00;8.90E-01	34136;61872;84184;84266	1.36E+00;6.26E-01;4.62E-01;1.82E-02	0.542827
RPL4	-1.2473	-5.50954	2.34655	0.00450246	0.141823	4	TAGATGAGCTATATGGCACT;TTTGTCAGGTCATCGTATAG;CGTCGCCGTATCCAGCGCAG;TCTGCGTCGTATTCACTCTG	-1.53;-1.38;-1.15;-0.93	3524;4457;6255;9095	3.89E+00;2.83E+00;1.83E+00;8.36E-01	76061;78901;80699;81632	2.36E+00;1.56E+00;7.49E-01;7.34E-02	0.848253
GANAB	-1.24655	-5.50634	1.88199	0.0131222	0.225367	4	GTTGGAGGATATGTCAACCC;CATGCAGCACATGGCGACCG;GTTTCACTTTGACAATTACG;ACATCCGGCACACGGTATCG	-2.14;-1.81;-0.59;-0.44	1325;2320;16831;22396	2.38E+00;2.32E+00;1.61E+00;1.23E+00	62760;68325;82836;83831	1.27E+00;9.99E-01;8.21E-01;2.72E-02	0.647111
SNAPC3	-1.24637	-5.50554	2.07168	0.00847845	0.182969	4	GTTTCCTGAACTAAACACGC;TGAATTCCCCACCAATCTGG;TGACCTTATGAAAAATCACA;GGAAGAGGACCTGTCGCTGA	-1.7;-1.7;-1.15;-0.43	2694;2739;6257;22938	2.83E+00;2.28E+00;2.24E+00;9.40E-01	62218;78899;82417;82462	1.56E+00;1.24E+00;9.33E-01;5.58E-02	0.737622
TAZ	-1.24596	-5.50379	2.065	0.00861	0.183203	4	GGCTCACCGACATGCCACAG;TACGAGCTCATCGAGAACCG;AGCAGCTCACCTCGGCACAC;GAGTTCCTCCGCTTCAAGTG	-2.02;-1.43;-0.94;-0.6	1638;4105;8946;16603	2.84E+00;2.38E+00;1.90E+00;1.14E+00	68553;76210;81051;83518	1.62E+00;1.28E+00;7.79E-01;3.37E-02	0.737068
WIPI2	-1.24594	-5.5037	2.05845	0.00874071	0.184814	4	GTGAAGCTCAACAGGCAGGT;AATGGAAAACACCCTAATCA;CACTGAAGACGTGTGCATCG;AAGGGAGAAAAATTTATACC	-1.93;-1.4;-1.2;-0.46	1916;4313;5765;21843	2.94E+00;2.36E+00;1.86E+00;1.08E+00	63313;79391;80843;83240	1.62E+00;1.30E+00;7.61E-01;3.95E-02	0.733264
ANKRD52	-1.24549	-5.50174	1.88247	0.0131079	0.225297	4	CCTACTGAGTAGCCTCAACG;TCAACGCTAAGGACACACTG;GTTCTGTCTATTGCCATAGG;GCAAGTGCAGGGAATCAGTG	-2.28;-1.35;-1.12;-0.23	987;4613;6619;33579	2.76E+00;1.80E+00;1.62E+00;1.35E+00	51577;78537;80543;84169	1.51E+00;8.28E-01;7.37E-01;2.02E-02	0.647245
POLRMT	-1.24544	-5.50153	1.73036	0.0186056	0.26176	4	AACTGCGGAAAGAATACACG;AAGAGCGACTCGCCATGTGA;CCGCATAACATGGACTTCCG;GATCGTGGAGAAGTCGACCT	-2.26;-1.96;-0.88;0.12	1034;1829;9851;55192	2.58E+00;2.26E+00;1.33E+00;7.53E-01	29964;75305;83327;84122	1.20E+00;1.09E+00;4.17E-01;2.12E-02	0.582096
LSM2	-1.24476	-5.49861	1.94764	0.0112814	0.210269	4	TCACCTGATCCACAGAATGG;CCCTGAGAAATACCCTCACA;TGGAACTCAAGAATGACCTG;GTGAAGAACTGCTTCATCCG	-2.07;-1.38;-1.26;-0.27	1499;4462;5293;31286	3.05E+00;1.83E+00;1.74E+00;1.18E+00	53870;79863;80694;83657	1.69E+00;9.01E-01;7.49E-01;3.08E-02	0.677225
GEMIN8	-1.24468	-5.49824	1.92484	0.0118895	0.214084	4	AATCAGTCGTCACTTCCCCG;GCAGCATTACCATCAAGCCA;GATAGCGAGTCTGACGACTG;AAGCCGAGGGAGACTTGGAG	-1.79;-1.77;-1.37;-0.06	2383;2461;4538;44086	3.24E+00;2.33E+00;1.14E+00;9.88E-01	41070;80618;82695;82773	1.82E+00;9.75E-01;5.72E-01;4.93E-02	0.669417
PITRM1	-1.24223	-5.48766	1.87841	0.0132309	0.225814	4	GAGAATTGAGCCACGGACGT;CGTCCAAATACACGGACAGG;CAGGTACAATGGCTGCACTC;CAGCTGTCAGCGACAGCTCG	-2.42;-1.75;-1.58;0.78	744;2531;3271;81243	3.66E+00;2.30E+00;1.47E+00;8.17E-02	3913;81885;82625;84412	2.09E+00;9.64E-01;7.97E-01;1.52E-02	0.646249
NDUFB11	-1.24182	-5.48592	2.26472	0.00543598	0.149681	4	AGGGTCCTTGTCATAACCGT;TCGCCGCTACTGCCAAAAGG;CGTCAGAACCGACATTACGC;GCTGGATTCCCAGCGAACAC	-1.64;-1.36;-1.16;-0.8	2957;4557;6213;11350	3.50E+00;2.84E+00;1.81E+00;9.03E-01	73806;78943;80599;82199	2.09E+00;1.56E+00;7.41E-01;6.14E-02	0.824833
CUL3	-1.24164	-5.48513	2.02746	0.00938736	0.189857	4	AAATAATGAGAGGTATTCAG;ATAACTTGTACATGCAAGCA;GAGATCAAGTTGTACGCTAT;TTAATGATATTAGGTCTCGA	-1.8;-1.54;-1.29;-0.34	2352;3487;5081;27160	3.10E+00;2.03E+00;1.99E+00;9.93E-01	57996;80075;81669;82804	1.72E+00;1.05E+00;8.40E-01;4.86E-02	0.721572
IMP3	-1.24122	-5.48333	1.81357	0.0153614	0.242345	4	CATGCGCAGCTTAAGCAGCA;GGAGCTCTGCGATTTCGTCA;GCAACACGCGTAGCTCATGC;CTCGGCCTAGTGCCCACGCG	-2.44;-1.47;-0.75;-0.3	699;3874;12499;29418	1.97E+00;1.95E+00;1.85E+00;1.49E+00	55738;72657;81282;84457	1.03E+00;9.67E-01;8.01E-01;1.43E-02	0.615566
CXXC1	-1.24112	-5.48291	1.7897	0.0162291	0.248995	4	AAGTATTGCTCCGACGACTG;GCTATCGGCATAAGAAGTCG;CTGCAATGAATGGTTTCACG;GGCAGTCAAGGAGCCACCGG	-2.53;-1.26;-1.17;-0.0	566;5278;6084;47517	2.87E+00;1.69E+00;1.58E+00;1.01E+00	37639;79072;79878;84590	1.58E+00;6.89E-01;5.13E-01;1.16E-02	0.60381
PCBP1	-1.24064	-5.48083	2.17332	0.0067093	0.162424	4	GTCGGTTAAGAGGATCCGCG;ACACACTCGGTGACAGACTG;GTGTTGTCCTTGAATCGAGT;AGAGATCCGCGAGAGTACCG	-1.68;-1.49;-1.17;-0.63	2805;3745;6092;15783	2.93E+00;2.87E+00;1.97E+00;9.24E-01	69373;79064;81411;82351	1.68E+00;1.58E+00;8.13E-01;5.82E-02	0.789349
POLR3H	-1.24057	-5.48051	1.81616	0.01527	0.242128	4	GGACGCGTACGTGTTCCCAG;ACACAGGTCGTGTACAACGT;AATGTCGTCGAAGAACCCTA;CACCCTGGGAGGATACAACT	-2.27;-1.44;-1.31;0.07	1003;4022;4884;51943	3.15E+00;1.92E+00;1.34E+00;8.59E-01	33213;80272;81134;84153	1.76E+00;7.87E-01;4.51E-01;2.06E-02	0.615955
DMAP1	-1.24032	-5.47944	2.39208	0.00405433	0.135245	4	CAAAACGTAGATCAAAGCGG;ATGCTGGGCACGAGCGACGG;GGACATTATCAATCCGGACA;CATGTTCTTCCACTGGCGAA	-1.55;-1.2;-1.12;-1.08	3397;5791;6596;7026	4.33E+00;2.77E+00;1.62E+00;8.50E-01	78130;78560;79365;81759	2.69E+00;1.51E+00;6.57E-01;7.07E-02	0.86888
MFAP1	-1.24024	-5.4791	1.933	0.0116682	0.213176	4	TTTCCATCGAAATCTCACCT;GGTGACGGTTCAAGAACGTG;TCTTCTCGTTCCATGCGCCA;CTTTCAGATTGGCTCGACAT	-2.07;-1.4;-1.24;-0.25	1512;4275;5448;32263	3.01E+00;1.87E+00;1.69E+00;1.17E+00	52893;79708;80881;83644	1.67E+00;8.69E-01;7.64E-01;3.11E-02	0.671261
BMS1	-1.23981	-5.47724	2.21751	0.00606026	0.156755	4	TGAAGTTTAGACCTCTTACG;GTCTGGTAAAGTTCCGAATG;CTTTGAAGACCTGGAAACCG;ACTCTGGACCAGTTCATGAG	-1.65;-1.4;-1.22;-0.69	2917;4314;5588;14075	3.13E+00;2.98E+00;1.86E+00;9.09E-01	71081;79568;80842;82239	1.82E+00;1.65E+00;7.61E-01;6.05E-02	0.80478
EEF2	-1.23952	-5.47599	2.17089	0.00674706	0.162424	4	TCAGGGTAAAGGCCCAACCG;GTCCGGGGAGCACATTATCG;GGAAAAGTCGACGTGCCCAG;ATAGAACCGACCTTTGTCAG	-1.95;-1.18;-1.07;-0.75	1841;6028;7141;12447	3.34E+00;2.67E+00;1.59E+00;1.09E+00	72709;78015;79128;83315	1.97E+00;1.45E+00;6.44E-01;3.79E-02	0.789349
ECD	-1.23886	-5.47313	1.71201	0.0194083	0.2689	4	GCTGTGAATAGACGCATCAG;TCAATCTCAAATATAAACCT;TCCTGATAATAGTGCCAACA;GAATGTCTTGAAAATACGAC	-2.38;-1.78;-0.84;0.04	809;2428;10593;50518	2.34E+00;2.17E+00;1.43E+00;9.07E-01	34638;74563;82728;84347	1.15E+00;9.81E-01;4.69E-01;1.66E-02	0.57041
COPA	-1.23866	-5.47228	1.99316	0.0101587	0.198127	4	TGAGGATCAACTCTTGACGA;TTTACCTATCTACGTCACGC;TGGTGCAGCTGAGATACGAA;CGGATGTGAGAGGAATTACG	-1.86;-1.78;-0.83;-0.49	2154;2412;10819;20705	2.46E+00;2.34E+00;2.15E+00;1.03E+00	64451;74337;82744;83002	1.36E+00;1.13E+00;9.83E-01;4.45E-02	0.703056
C5H12orf73	-1.23806	-5.46966	1.59621	0.0253392	0.306242	4	GTAGTACCTATGCACCACCT;TAGGTACTACCGACCAGACC;CCTGAAATTCCACCCAAACC;AGATGCCCGCGGGTGTGTCT	-2.92;-1.8;-0.12;-0.11	179;2359;39950;40609	2.36E+00;2.08E+00;1.29E+00;6.59E-01	44547;45206;82797;84977	9.92E-01;6.44E-01;4.29E-01;3.64E-03	0.513936
PI4KA	-1.23792	-5.46909	2.08287	0.00826283	0.181086	4	GACACCCTGTACTACATGAG;TCCCGCTCCAGAGCAAGTGG;GATGATGAGCACGTCAAGCG;GCATCCAGCGTCGCACAGGT	-1.69;-1.65;-1.13;-0.48	2769;2920;6492;20969	2.79E+00;2.43E+00;2.18E+00;9.29E-01	64187;78664;82236;82387	1.53E+00;1.35E+00;9.08E-01;5.74E-02	0.742114
LTV1	-1.23613	-5.46135	2.05634	0.00878332	0.185311	4	AGCTGACCCTACATGATGAG;TCAGGATCAAAATCTAACCG;GATGATAGATATGACCGTGC;CCCTTCGGCGCACCTTACAG	-1.87;-1.56;-0.96;-0.56	2109;3386;8685;17882	2.71E+00;2.42E+00;2.06E+00;1.04E+00	67274;76471;81770;83047	1.53E+00;1.30E+00;8.51E-01;4.35E-02	0.732099
RNASEK	-1.23608	-5.46113	1.97871	0.0105025	0.201949	4	TGTAGCTGACTTGCTCGTAA;CGCCTGGGGAGTGATCATGT;TAAAGGTTGTATATGTTCTG;CAAAATCTTTCTCCGTGAAG	-2.15;-1.46;-0.77;-0.57	1290;3934;12160;17560	2.74E+00;2.00E+00;1.93E+00;1.24E+00	67596;72996;81222;83866	1.56E+00;1.05E+00;7.95E-01;2.65E-02	0.694757
RPL9	-1.23585	-5.46013	1.91927	0.0120429	0.215035	4	ACTGTCGACATCCCAGAAAA;CCTTCAAGTTAATGTCGACT;CCTTGGGAAGAAAAAGAAGA;TACAGCTCCGTGTTGACAAA	-2.23;-1.46;-0.77;-0.47	1097;3906;12016;21181	2.42E+00;2.02E+00;1.94E+00;1.30E+00	63975;73140;81250;84059	1.34E+00;1.05E+00;7.98E-01;2.25E-02	0.667492
TRIT1	-1.23562	-5.45915	1.60325	0.0249317	0.303967	4	GCCCCGAGAATCACTACGAG;AAAATTCCTATTGTCGTGGG;CCCACATGATAAGCGCAAAG;ACTGTGTAATTCATCACAAG	-2.93;-1.7;-0.19;-0.12	177;2699;35473;40078	2.25E+00;2.08E+00;1.31E+00;7.73E-01	45078;49683;82457;84979	9.39E-01;6.56E-01;4.50E-01;3.59E-03	0.517174
VPS72	-1.23503	-5.4566	1.79782	0.0159286	0.246284	4	TGGCACGGTCACCGAATGGT;CAAGAGCTTGAGGCCTCGAA;AGAGACATATGAGCGGCTCG;CTGACTTTGACATCGACGAA	-2.7;-1.06;-1.02;-0.16	347;7329;7838;37608	2.55E+00;1.79E+00;1.43E+00;1.42E+00	47548;77318;77827;84809	1.38E+00;7.16E-01;5.80E-01;7.07E-03	0.608563
KAT8	-1.23475	-5.45541	2.31376	0.00485558	0.144386	4	GAATTCTATGTACACTACGT;TAAGACGCTATACTTTGATG;GAGAAACATACCTATGCCGG;ACCTCGCCCACAGATTACCA	-1.64;-1.24;-1.09;-0.97	2955;5457;6979;8561	3.99E+00;2.69E+00;1.67E+00;9.04E-01	76595;78177;79699;82201	2.44E+00;1.47E+00;6.78E-01;6.13E-02	0.840474
ATP5F1A	-1.23455	-5.45452	2.1794	0.00661602	0.161076	4	AGGAGCCAAGTACTGAAGTG;TTATTGGTGACCGACAGACT;AATACGCTCTTCAAGAATAG;TGTAGATGTTCCAGTCGGCG	-1.7;-1.35;-1.26;-0.63	2734;4650;5283;15680	3.05E+00;2.94E+00;1.80E+00;9.34E-01	69476;79873;80506;82422	1.69E+00;1.69E+00;7.34E-01;5.67E-02	0.79297
RNF113A	-1.23342	-5.44968	1.77535	0.0167744	0.251364	4	TGTAATCTGAACGGTCATGG;GGGCTGGTAATCCCAGCGCA;TCAAAAATTCATGAAACCCA;GAGAACAAATCCGAGAGTCT	-2.27;-1.78;-0.6;-0.29	1018;2427;16740;29946	2.34E+00;1.82E+00;1.61E+00;1.34E+00	55210;68416;82729;84138	9.81E-01;9.48E-01;8.25E-01;2.09E-02	0.599697
ATP6V1F	-1.23333	-5.44928	1.72556	0.0188122	0.263311	4	GGGAAGCTAATTGCGGTGAT;ATCCCGGTTTAGAAACTGCC;TTTCTAAACCGGGATGACAT;CCACCACCAGGAAATTAGGG	-2.91;-1.2;-0.61;-0.22	191;5798;16404;33931	2.05E+00;1.64E+00;1.62E+00;1.60E+00	51225;68752;79358;84965	8.38E-01;8.18E-01;6.57E-01;3.88E-03	0.579531
BTG1	-1.23296	-5.44766	1.77224	0.016895	0.251914	4	GGCGATCTCGCCTATCATGG;TTCTGTAGGACACTTCGTAC;CCCAGAGCGTGAGTTCACTT;AATGGATCCTCTGATTGGAC	-2.56;-1.41;-0.65;-0.3	522;4195;15091;29315	1.88E+00;1.85E+00;1.74E+00;1.62E+00	55841;70065;80961;84634	9.71E-01;8.94E-01;7.71E-01;1.07E-02	0.598748
PPP1R7	-1.23263	-5.44623	1.75175	0.0177111	0.256706	4	GGGTCCAACCGGATACGGGT;CAAGTGCATTGAGAACCTAG;AAAGAAATATCTAAAACCCT;AGCGCGCACAGCCTAAAGGA	-2.53;-1.54;-1.26;0.41	559;3440;5275;70717	3.05E+00;2.05E+00;1.59E+00;3.23E-01	14439;79881;81716;84597	1.69E+00;8.45E-01;4.11E-01;1.14E-02	0.590563
GGPS1	-1.23252	-5.44578	1.72061	0.0190278	0.265648	4	AAGGCCTAGATATCTACTGG;GACAACTCAAAACTCCGACG;AACCACTACTTGATACACTT;AGTCTTAACCCTCAATCACC	-2.66;-1.55;-0.38;-0.34	393;3395;25320;27633	2.06E+00;1.96E+00;1.74E+00;1.13E+00	57523;59836;81761;84763	1.03E+00;8.50E-01;5.82E-01;8.02E-03	0.575694
RPL15	-1.23159	-5.44178	2.02191	0.00950802	0.190885	4	TTCCTGTCCTAGGAGCGTGC;ACATAGGCTATGTCATATAC;CCCGGCCCGACAAGGCGCGC;GGTGCAGCGCCGAGAGCTGG	-1.68;-1.57;-1.4;-0.28	2803;3322;4320;30488	3.31E+00;2.07E+00;1.78E+00;9.24E-01	54668;80836;81834;82353	1.86E+00;9.29E-01;8.59E-01;5.81E-02	0.719228
UFC1	-1.23153	-5.44151	2.07717	0.00837206	0.181766	4	CCGGTGCTGAAGACCAACGC;GGACAATGACTGGTTCCGAC;GCAGTAGTGGGATATGTGAT;TGTCAAACTCATATTTGAGG	-2.15;-1.2;-0.83;-0.74	1281;5773;10841;12704	3.31E+00;2.14E+00;1.62E+00;1.24E+00	72452;74315;79383;83875	1.95E+00;1.13E+00;6.58E-01;2.63E-02	0.740488
WDR83	-1.23037	-5.43648	2.32056	0.00478014	0.143951	4	CAGCTCTTCTCAGACTACGT;ACGTTACTGCGGACGTACAG;CTCACCAGACAGGATAACTG;CAAGTCGTGCGGAAATTCCG	-1.59;-1.25;-1.12;-0.96	3215;5396;6613;8648	3.97E+00;2.76E+00;1.68E+00;8.71E-01	76508;78543;79760;81941	2.42E+00;1.51E+00;6.81E-01;6.68E-02	0.841786
FARSA	-1.23028	-5.43612	2.00052	0.00998795	0.196727	4	GCAAGGCGATGTCCAACAAG;GAGAGTGGGTCCGCTTCACG;GAGTGCGTCGAAGTTCCAGA;AGTAAGTTCCCAGCGCTTGG	-2.01;-1.49;-0.87;-0.54	1643;3727;10016;18580	2.64E+00;2.24E+00;1.98E+00;1.14E+00	66576;75140;81429;83513	1.49E+00;1.19E+00;8.15E-01;3.38E-02	0.706137
GABPA	-1.22986	-5.4343	1.8709	0.0134618	0.227892	4	AGAACAAGTGACGCGATGGG;AGATCCCATACAATGGTCCA;GAACGAAGTTTATTTGACCA;ATAGACATCAATGAGCCAAT	-1.98;-1.51;-1.47;0.04	1767;3592;3877;50068	3.44E+00;2.01E+00;1.11E+00;9.23E-01	35088;81279;81564;83389	1.95E+00;8.29E-01;4.75E-01;3.64E-02	0.642272
PGLS	-1.22979	-5.43398	2.11639	0.00764912	0.174564	4	GAATCAGCAGGTCAAAAACC;TTCACGCTCGGCTTGTCCGG;CATCAACCCTGCATTGCCTG;AGAGCACGTACGGCCTGTAC	-1.68;-1.58;-1.07;-0.59	2794;3273;7186;17030	2.80E+00;2.66E+00;2.09E+00;9.25E-01	68126;77970;81883;82362	1.59E+00;1.45E+00;8.64E-01;5.79E-02	0.758044
REV3L	-1.22935	-5.43211	2.0318	0.00929392	0.189191	4	GTTGTTTATAGGGAGATCGG;CTGTCAAGTTCCGAAAAGCA;AGTGGACAGTAGTCCTGATG;GATTTAATTAAGGTCACCCG	-2.25;-1.15;-0.82;-0.69	1053;6261;10942;14143	3.12E+00;2.13E+00;1.56E+00;1.32E+00	71013;74214;78895;84103	1.82E+00;1.12E+00;6.31E-01;2.16E-02	0.7231
PREPL	-1.22828	-5.4275	1.92685	0.0118345	0.21396	4	TTTACACAGAAAAAGACCCA;TTATACATTCTCACTAACGT;TACATGAGAAGTTCCGACTT;TATTGTCAGATTAAACATGG	-2.06;-1.41;-1.12;-0.32	1530;4220;6621;28470	2.76E+00;1.90E+00;1.88E+00;1.17E+00	56686;78535;80936;83626	1.51E+00;1.00E+00;7.69E-01;3.15E-02	0.669667
PYURF	-1.22736	-5.4235	1.7821	0.0165158	0.249859	4	GCGGGCGAATCTCACCTGAG;GGACGCGTGCAGACACCTCA;GACTCGCGTCAGCGCTGCGA;CTTCCGCAGACAAGAGCGAT	-2.41;-1.42;-0.9;-0.18	765;4162;9477;36431	2.31E+00;1.89E+00;1.47E+00;1.46E+00	48725;75679;80994;84391	1.23E+00;7.74E-01;7.47E-01;1.57E-02	0.602305
RPF1	-1.2272	-5.42282	2.40156	0.00396684	0.13446	4	GACACTTAATGTTCACGCGG;AAATCTCTTGAGATGCACTG;GAGGATGGGACGACGGAAAG;ATTGATATGTTTACCCCATG	-1.38;-1.32;-1.14;-1.07	4443;4799;6409;7236	4.28E+00;2.80E+00;1.77E+00;7.50E-01	77920;78747;80357;80713	2.65E+00;1.54E+00;7.23E-01;9.31E-02	0.871405
HAUS5	-1.22702	-5.42202	1.80039	0.0158347	0.245249	4	CTACTGACAAACCACCCACC;AGCTTTGGTTCAGCGAAAAG;TGGATGAGATGCACCACGGA;AGCAACGGATCTTACGCTGG	-2.38;-1.51;-0.67;-0.35	803;3610;14750;26992	2.00E+00;2.00E+00;1.76E+00;1.44E+00	58164;70406;81546;84353	1.06E+00;9.10E-01;8.27E-01;1.64E-02	0.610393
RPS16	-1.22663	-5.42034	1.90176	0.0125384	0.219957	4	GGTGCAAGTCTTCGGACGTA;ATCCGCGTCCGAGTGAAGGG;GCCGTGGCGCACTGCAAACG;CAAGGAGCGATTTGCTGGTG	-1.99;-1.67;-0.9;-0.34	1709;2818;9531;27388	2.30E+00;2.21E+00;1.97E+00;1.12E+00	57768;75625;82338;83447	1.23E+00;1.04E+00;9.22E-01;3.52E-02	0.657663
TRIP12	-1.22646	-5.41964	1.89406	0.0127627	0.222336	4	GATAGACAGCCGGATCATTG;AGAAAACGACTGCCAAAACG;TGTGGCTTACTCGTTTCCGA;AAAGTGCATGACTTTCCCAG	-2.52;-1.14;-0.71;-0.52	577;6367;13441;19280	2.58E+00;1.88E+00;1.58E+00;1.54E+00	65876;71715;78789;84579	1.44E+00;9.75E-01;6.26E-01;1.18E-02	0.65299
WDR43	-1.22505	-5.41354	2.06837	0.00854334	0.183203	4	ACAGAGTCAATTGCATACAG;AGCCAACAACCGGCTACACC;ACGTACCACTCGCTCAATGG;CAATTCAGATAGCAACACCT	-1.94;-1.46;-0.78;-0.72	1884;3891;11876;13354	3.22E+00;2.03E+00;1.94E+00;1.08E+00	71802;73280;81265;83272	1.89E+00;1.06E+00;7.99E-01;3.88E-02	0.737068
AGO2	-1.2245	-5.41117	1.76494	0.0171816	0.253661	4	AAGGTGGAGATAACGCACTG;GTCCGACTTGTAAACATGGG;AATGCCCCTTCCGATCGGGA;AGGAACAAGCAGTTCCACAC	-2.46;-1.77;-1.26;0.6	667;2453;5287;77213	3.05E+00;2.33E+00;1.51E+00;1.70E-01	7943;79869;82703;84489	1.69E+00;9.77E-01;5.56E-01;1.36E-02	0.595747
RARS2	-1.22437	-5.41062	2.14382	0.00718096	0.169422	4	TGAGCATAGATGAGTACATG;GTGAAATCAGCACTGGTCAA;TCGCATTACAGTACAAACTG;GTTGCCAAAAAATTTCACGT	-1.73;-1.36;-1.2;-0.61	2587;4575;5824;16168	2.92E+00;2.89E+00;1.81E+00;9.56E-01	68988;79332;80581;82569	1.65E+00;1.61E+00;7.40E-01;5.36E-02	0.77103
EIF4G1	-1.22349	-5.40679	1.97113	0.0106874	0.203542	4	AGGCTCGAGACATAGCCCGG;TGAAGTCTAGAGGGGTCCAG;CAACCTGAGGAACTACTCAA;AAGGGCAGCGACAAGCGTCG	-1.82;-1.78;-0.83;-0.46	2280;2417;10753;21572	2.39E+00;2.34E+00;2.15E+00;1.01E+00	63584;74403;82739;82876	1.31E+00;1.14E+00;9.83E-01;4.71E-02	0.691345
POMP	-1.22343	-5.40655	2.07322	0.00844847	0.182669	4	TTAGTGGTGCAAAAAGACCC;AGTCATGATCTTCTTCGAAA;TGGAGAAGTTCATCTTGTCT;GTTACTGAGCTGTCAGCAAG	-1.99;-1.38;-0.77;-0.75	1707;4400;12121;12565	3.32E+00;2.00E+00;1.84E+00;1.12E+00	72591;73035;80756;83449	1.96E+00;1.05E+00;7.54E-01;3.52E-02	0.738335
PRPF31	-1.22294	-5.40445	1.92556	0.0118697	0.21396	4	TCTACGAGTACGTGGAGTCG;GACAGTGCGGATGTAATCCA;GGGACTGCACGATGTCACTG;TACGATGACCCGATACTCAG	-2.47;-1.15;-0.67;-0.61	662;6336;14744;16287	2.87E+00;1.77E+00;1.55E+00;1.52E+00	68869;70412;78820;84494	1.65E+00;9.10E-01;6.27E-01;1.35E-02	0.669667
TOMM20	-1.22238	-5.402	1.68992	0.020421	0.275817	4	TTTACTTCGACCGCAAGAGA;CTTGCAGGTGAATATGAGAA;GGAGAGAGCTGGGCTTTCCA;TTCTAGAAAGAATTTCTGAA	-2.22;-1.95;-0.75;0.03	1119;1851;12527;49793	2.57E+00;1.96E+00;1.30E+00;9.32E-01	35363;72629;83305;84037	1.09E+00;1.02E+00;4.79E-01;2.30E-02	0.559379
UFL1	-1.22076	-5.39502	2.21232	0.00613309	0.156755	4	CACATTGATCTTGATAACAG;AAACTGAATGTACCACCTCG;TGGACGCTTACGAGGCACTG;GATGAGCTACATGTTCGAGG	-1.56;-1.38;-1.25;-0.69	3353;4434;5343;14089	3.13E+00;3.03E+00;1.84E+00;8.55E-01	71067;79813;80722;81803	1.82E+00;1.68E+00;7.51E-01;6.98E-02	0.80478
COQ2	-1.21981	-5.39093	1.53451	0.0292073	0.324445	4	ATGCGGTTGGATAAGCCCAT;CAGACACAGTAGAACGCCCA;GGGCGCCGAGTTTACGACCG;CTGTACTATTAACGACATGT	-2.61;-2.21;-0.27;0.2	469;1153;31383;60115	2.97E+00;1.66E+00;8.98E-01;6.05E-01	25041;53773;84003;84687	1.28E+00;4.88E-01;3.83E-01;9.57E-03	0.488859
KAT5	-1.21968	-5.39037	1.81929	0.0151603	0.241406	4	ATGAATGGGTGACCCACGAG;GATCGACGGACGTAAGAACA;TGCTTGGGCACTGATGAGGT;TTGCTGAGGGTACCGTTGAG	-2.05;-1.64;-1.08;-0.11	1549;2993;7061;40895	2.68E+00;2.16E+00;1.27E+00;1.16E+00	44261;78095;82163;83607	1.46E+00;8.99E-01;6.38E-01;3.19E-02	0.617252
NDUFB6	-1.21923	-5.38841	1.7483	0.0178525	0.257208	4	AAGGCGATGGCTGAAAGATC;TTATTCCAGAATCGCTCCAC;TAATAATGAATAATCCAGAC;CGGAGCTCTCTGGAAGAACG	-2.55;-1.24;-1.01;-0.07	529;5428;7977;43068	2.53E+00;1.67E+00;1.61E+00;1.18E+00	42088;77179;79728;84627	1.36E+00;6.79E-01;5.92E-01;1.08E-02	0.589715
TAF11	-1.21881	-5.38661	2.09828	0.00797486	0.177717	4	ACCGTTATGAAATGTACCGC;CCCAGGGTTACAGATACGGA;CCCTACCTCGCCTTCTTCAG;GGAAAAAGGTGGAGAGACCG	-1.79;-1.56;-0.78;-0.74	2373;3382;11857;12652	3.31E+00;2.06E+00;2.03E+00;9.90E-01	72504;73299;81774;82783	1.95E+00;1.06E+00;8.52E-01;4.91E-02	0.750272
AAGAB	-1.21828	-5.38431	1.71877	0.0191087	0.266074	4	AGCAGATATCAATCTGTGCG;GGTAACCACGACTCTGCCAG;CACTACATTGGACCAGACGT;ACGTTGCACTAGCCGGTCTG	-2.14;-2.12;-0.97;0.36	1317;1375;8526;68273	2.82E+00;2.44E+00;1.23E+00;3.84E-01	16883;76630;83781;83839	1.31E+00;1.21E+00;3.89E-01;2.71E-02	0.574998
RRN3	-1.21822	-5.38406	1.84395	0.0143236	0.23475	4	CCCATCTCTAGAGATTGAAG;AGAATTTCATGCCTCAAGGT;AGTATTGGCATAAGAAACCA;ATAGCAGACATCCTTAATGT	-2.79;-0.99;-0.57;-0.53	270;8187;17763;19182	2.59E+00;1.90E+00;1.54E+00;1.34E+00	65974;67393;76969;84886	1.45E+00;7.86E-01;5.47E-01;5.50E-03	0.629394
PIKFYVE	-1.21726	-5.37991	2.03371	0.00925308	0.189076	4	CTAGCCGATTATCGGGCCAG;ATGAACCCCGTACACCTGTG;CATGGACAAAGCGTCGAATG;TTGACATCACCAAATCACCT	-1.92;-1.34;-1.07;-0.54	1926;4679;7247;18808	2.65E+00;2.62E+00;1.79E+00;1.07E+00	66348;77909;80477;83230	1.47E+00;1.44E+00;7.32E-01;3.97E-02	0.723363
TMED2	-1.21718	-5.37958	1.86668	0.0135933	0.228985	4	GATGGGCCTCATCTTTGAGG;AATGCTGACGAAGTAGCCCG;GGACAAGACATGGAAACAGA;GTGATGTTCACCATTGACAT	-1.91;-1.54;-1.4;-0.02	1959;3464;4304;46495	3.31E+00;2.04E+00;1.07E+00;1.05E+00	38661;80852;81692;83197	1.86E+00;8.43E-01;5.29E-01;4.04E-02	0.640192
STX18	-1.2171	-5.37922	2.22085	0.00601384	0.156755	4	CTCCAGCCGAGCGCGCGAAG;AGGATGCTCAGACGTTCATG;AGCCATCCGAGTCAAGCGAG;TCCGACGAAACAGCTCGTCG	-1.63;-1.34;-1.09;-0.8	3019;4664;6978;11359	3.50E+00;2.69E+00;1.79E+00;8.95E-01	73797;78178;80492;82137	2.08E+00;1.47E+00;7.33E-01;6.27E-02	0.80478
TADA2B	-1.21671	-5.37755	2.21739	0.00606192	0.156755	4	ATCTCGTAGTCGTCCCGCAG;GTGGCCGATCTCCGCGCCGG;TAATGCTCCATTACTTCCTG;CGAGCTGAAGCGCGCACACG	-1.78;-1.2;-0.99;-0.89	2404;5767;8238;9676	3.78E+00;2.49E+00;1.62E+00;9.85E-01	75480;76918;79389;82752	2.28E+00;1.34E+00;6.59E-01;4.97E-02	0.80478
SYNCRIP	-1.2165	-5.37663	2.03135	0.00930351	0.189191	4	ATTCAATGAAGACGGCGCAT;GCAAGACGTAGGTTAATGAG;AGTGCTGTTTGTACGCAACC;CCTGAATAAACGGAATCTGG	-1.77;-1.6;-0.98;-0.52	2469;3162;8399;19341	2.58E+00;2.46E+00;2.12E+00;9.74E-01	65815;76757;81994;82687	1.44E+00;1.32E+00;8.78E-01;5.11E-02	0.7231
GEMIN6	-1.21627	-5.37565	1.98815	0.0102767	0.199227	4	TGACAAGGAGTATAAAGGAT;TGTAATCTTGCCATTCTAAG;CATCTTCAAGGAAGTTCACG;TCAGCTTCTCTCGCACGCTA	-2.14;-1.29;-0.84;-0.6	1312;5090;10660;16641	2.84E+00;2.16E+00;1.72E+00;1.23E+00	68515;74496;80066;83844	1.62E+00;1.14E+00;7.02E-01;2.70E-02	0.700651
PSMC1	-1.21536	-5.37172	1.87352	0.0133809	0.227309	4	TCCAGGGTCCCTACTGACAT;GGTCCTTGTCTACGAACGAG;ACAGTTCCCGAACGAGCTTG;TAAAGACTATCTCCTCATGG	-1.86;-1.6;-1.35;-0.05	2150;3150;4637;44380	3.21E+00;2.12E+00;1.13E+00;1.03E+00	40776;80519;82006;83006	1.80E+00;8.79E-01;5.67E-01;4.44E-02	0.643384
LOC112447079	-1.2153	-5.37145	2.17988	0.00660871	0.161076	4	CGTCGGAGCCACTATGAGGA;TCACAACCTCAGTGGTTCGT;GTGGCTCCGACGAACCACTG;CCGGAGGTTCACAACCTCAG	-1.64;-1.53;-0.86;-0.83	2970;3505;10297;10834	3.58E+00;2.21E+00;2.03E+00;9.02E-01	74322;74859;81651;82186	2.14E+00;1.17E+00;8.38E-01;6.17E-02	0.79297
DNAJC8	-1.21511	-5.37064	1.68813	0.0205057	0.276056	4	GGGTGGAGGAGGCAGCACGG;GAGGATGACCCTGAGCTGGT;TCAGGCAGGAAAAGAATACG;AATAAAAAAGAGGTTTCGGC	-3.07;-1.18;-1.02;0.41	110;5997;7805;70794	2.55E+00;2.29E+00;1.59E+00;3.21E-01	14362;77351;79159;85046	1.38E+00;6.45E-01;4.12E-01;2.23E-03	0.559002
LOC617043	-1.21414	-5.36647	2.1832	0.00655844	0.160748	5	CATGGCCTTGGACAAGATGC;CTCAAAAATGGCGTTGACGA;GGACACCGGCATCTTGTCCA;ACACGTGGTAGCTCTCCTTG;CTACCACGTGTACATGTACA	-2.7;-2.01;-1.35;-1.16;1.16	345;1653;4600;6164;84388	3.90E+00;2.85E+00;2.45E+00;1.70E+00;1.96E-02	768;78992;80556;83503;84811	2.49E+00;1.61E+00;1.36E+00;1.05E+00;8.79E-03	0.793855
ARMC7	-1.21409	-5.36625	1.85476	0.0139714	0.232803	4	ACCAATAGCAAACTCCACCA;GACAGGCAGTTGACGATGAG;GCAGATACTGGTAGTTACCG;GTACCCCAGCCGACCGACGT	-1.87;-1.64;-1.56;0.21	2115;2977;3376;60410	3.62E+00;2.17E+00;1.04E+00;5.96E-01	24746;81780;82179;83041	2.06E+00;9.01E-01;3.82E-01;4.37E-02	0.633011
EP300	-1.21384	-5.36518	1.98805	0.0102789	0.199227	4	TGTAGTAAGTGGCATCACGA;CCTGATCCATCTATGATCCG;GTGCGACTAGGTACGGGTGA;TGACTGCCGGCAATGGACAA	-2.18;-1.09;-1.07;-0.52	1223;6946;7224;19408	2.65E+00;2.57E+00;1.47E+00;1.26E+00	65748;77932;78210;83933	1.44E+00;1.44E+00;5.97E-01;2.51E-02	0.700651
MTIF2	-1.21348	-5.36362	2.32466	0.00473521	0.143855	4	GCCCATTATAGTAACAACTG;AGAACTGCTAGCATACGATG;AAATGGCAGAGCAGTCAATG;CTCAGCTATACACCCGACCC	-1.42;-1.34;-1.17;-0.92	4148;4695;6062;9221	3.86E+00;2.87E+00;1.79E+00;7.75E-01	75935;79094;80461;81008	2.34E+00;1.58E+00;7.30E-01;8.67E-02	0.842077
CLTC	-1.21341	-5.36332	2.294	0.00508159	0.146934	4	AACACTCTGGAACCGACGGA;TGTCTCGCTATCTGGTACGG;AATATGTTCGATCAAGACCT;TGCGTATCAGTCCAGATCAG	-1.59;-1.25;-1.01;-1.0	3222;5375;7890;8097	4.09E+00;2.54E+00;1.68E+00;8.70E-01	77059;77266;79781;81934	2.51E+00;1.37E+00;6.83E-01;6.70E-02	0.832878
LUC7L3	-1.21339	-5.36323	2.12269	0.00753891	0.173449	4	GTAGAACGTAGAATTAGACG;CATCAAATGATCATCTACCC;CCGCGGGACTTACGCTCTCG;GTTGCTACTCACCGAAGTTG	-1.72;-1.48;-0.94;-0.71	2606;3783;8943;13579	3.19E+00;2.38E+00;1.97E+00;9.53E-01	71577;76213;81373;82550	1.87E+00;1.28E+00;8.10E-01;5.40E-02	0.760828
C9H6orf203	-1.21271	-5.36028	1.91722	0.0120999	0.215516	4	TCAGTGAGAAAATGTTATGG;GAAGCACAGCCTTTATGTGA;CAGAGTCCAATCCAGGCATC;AAGGGGACTCTGATGAAGAG	-1.97;-1.44;-1.11;-0.32	1781;4016;6700;28508	2.75E+00;1.92E+00;1.90E+00;1.11E+00	56648;78456;81140;83375	1.50E+00;1.00E+00;7.87E-01;3.67E-02	0.666521
RAD50	-1.21262	-5.35991	1.93267	0.0116771	0.213176	4	TAAGGAACGTGAGCTAAGCA;AAGCGGCGTGATGAAATGCT;CAATCACCAGAGAACAGTAA;GAAAAATCGTCAAAACAACG	-2.24;-2.21;-1.46;1.05	1091;1158;3915;83922	3.43E+00;2.97E+00;1.31E+00;2.53E-02	1234;81241;83998;84065	1.94E+00;1.28E+00;1.26E+00;2.24E-02	0.671261
MCRS1	-1.21219	-5.35803	1.74319	0.0180637	0.25863	4	GATGACAGGATCGTAGAGCA;GGAGCTTCTCCGTTTAGGGA;GAAGCAGTATTACCTATTGG;CCTGGCTAAGTCCTCTACCC	-2.77;-1.12;-0.66;-0.3	286;6606;14971;29575	1.88E+00;1.84E+00;1.75E+00;1.51E+00	55581;70185;78550;84870	9.61E-01;9.00E-01;6.13E-01;5.82E-03	0.587322
NPAT	-1.21204	-5.35739	1.86944	0.0135071	0.228212	4	GGAGCATGCAAAGTTCCCCA;CCATGTGTTTCCAAGGATGG;AAATTTCGTATTGTTGAATG;TCACCTGCTAAGACTACACT	-2.36;-1.28;-0.73;-0.48	841;5147;13042;20985	2.43E+00;1.91E+00;1.71E+00;1.42E+00	64171;72114;80009;84315	1.35E+00;9.96E-01;6.98E-01;1.72E-02	0.641661
NUP35	-1.2116	-5.3555	2.21535	0.00609046	0.156755	4	CAGTCACCCAAGTGTCATCA;TCATATATACTTCTAACTGG;GAAGGGCTACTAATTGATCG;GTTGTCACAACTCCAACAAG	-1.69;-1.21;-1.16;-0.79	2777;5691;6135;11730	3.44E+00;2.86E+00;1.63E+00;9.28E-01	73426;79021;79465;82379	2.05E+00;1.57E+00;6.63E-01;5.76E-02	0.80478
CHCHD4	-1.21148	-5.35496	1.55815	0.0276602	0.317035	4	TGTCAAGGGGTCGGACTGTG;GTGCGGGGAACAGTTCAAGG;CGACCCCAATGATCCATACG;GGCCACTGGCCATCCCCCCA	-2.4;-2.31;-0.28;0.14	779;939;30738;56360	3.15E+00;1.45E+00;9.20E-01;7.17E-01	28796;54418;84217;84377	1.37E+00;4.96E-01;4.07E-01;1.59E-02	0.498893
CNOT1	-1.21141	-5.35465	2.14179	0.00721455	0.169422	4	GGCTTCAAGAACGTATCGCA;ACAATCGAGAAATTGCCACA;GGAATGGCATCTCTTAGTAT;ACTCATTCAGGATTAACAGA	-1.64;-1.4;-1.18;-0.63	2951;4322;6031;15791	2.93E+00;2.88E+00;1.86E+00;9.04E-01	69365;79125;80834;82205	1.68E+00;1.59E+00;7.60E-01;6.12E-02	0.77103
ZNF335	-1.2112	-5.35379	2.00402	0.00990789	0.195856	4	GAGCACATGTTCAACCACGT;CCTTTAGTGAGTCCACAAAG;CTGCAGGATCAGGTACCGTG;CAGCCGCTATCAACGCACCT	-2.13;-1.23;-0.84;-0.64	1340;5515;10598;15441	2.97E+00;2.17E+00;1.66E+00;1.22E+00	69715;74558;79641;83816	1.71E+00;1.15E+00;6.74E-01;2.75E-02	0.708064
SMC4	-1.21006	-5.34883	2.34441	0.00452474	0.141823	4	TAACTTCTATGTATCCAGAA;GAAATATTAAATGAACACAG;GGTTCATTGGTCATTGCAGG;TTTACTAAATCAAATAACCG	-1.52;-1.15;-1.13;-1.04	3580;6326;6474;7544	4.21E+00;2.79E+00;1.55E+00;8.30E-01	77612;78682;78830;81576	2.60E+00;1.53E+00;6.28E-01;7.46E-02	0.848253
CDC37	-1.20988	-5.34809	1.64353	0.0227234	0.290528	4	GGCTAGCGGTGTCGATGTTG;ACTGCCGGAAGCAGGCACGG;GAGAAACAGATCAAACACTT;CATCTGGTGCATTGACCTAG	-2.64;-1.51;-0.58;-0.11	416;3643;17257;40637	2.00E+00;1.72E+00;1.58E+00;1.29E+00	44519;67899;81513;84740	8.24E-01;8.05E-01;6.44E-01;8.49E-03	0.536812
SNRPD3	-1.20971	-5.34733	2.27076	0.00536094	0.148409	4	ATCACGGTCACGTACAGAGA;GCCGATCAAAGTGCTCCACG;CTGGAGCAGGTGTACATCCG;GTACCGGGGCAAGCTCATCG	-1.72;-1.09;-1.03;-1.0	2633;6910;7733;8075	4.09E+00;2.57E+00;1.48E+00;9.49E-01	77081;77423;78246;82523	2.51E+00;1.39E+00;5.99E-01;5.45E-02	0.828539
SREBF1	-1.20952	-5.34653	2.35204	0.00444585	0.141823	4	ACTCACTGTCAGAAAATGCA;TTCAAGTGAGGAGCTCATCG;ATGGGAGCAGAGCTGAACTG;GGGCTGTACGCTTCTCGCCG	-1.37;-1.37;-1.05;-1.05	4476;4524;7441;7468	4.23E+00;2.61E+00;1.82E+00;7.48E-01	77688;77715;80632;80680	2.61E+00;1.42E+00;7.44E-01;9.38E-02	0.848253
LIPT1	-1.20912	-5.34479	1.6735	0.021208	0.280306	4	GGGACAGTCTACCATGATAT;AGTGGTGATAAGCTGCATTG;CTCCCACTGTGGTAATTGGT;CTTCTAAATTCATATGGTCG	-2.53;-1.92;-0.94;0.56	567;1935;8939;75952	2.53E+00;2.38E+00;1.58E+00;1.99E-01	9204;76217;83221;84589	1.28E+00;1.07E+00;5.13E-01;1.16E-02	0.552368
RPTOR	-1.20878	-5.34334	1.80027	0.0158391	0.245249	4	TGCAGGTCGTATATAGACAG;AGCATTCCAAACGCGCACAA;GAATATCCGCGCCGTCACCA;CCACGTACATGCACGCCATG	-2.72;-0.95;-0.83;-0.33	325;8758;10843;27784	2.14E+00;1.95E+00;1.82E+00;1.29E+00	57372;74313;76398;84831	1.13E+00;1.03E+00;5.27E-01;6.62E-03	0.610393
ANAPC10	-1.20797	-5.33985	1.98825	0.0102741	0.199227	4	CTTGAATTGGTGGAACCAAG;TGGAAAGGACTGGAACAGTA;AATTGTATGTTCACTAAATG;TCACTCTCATCTTGTAAACC	-1.93;-1.44;-0.93;-0.53	1903;4033;9114;19033	2.60E+00;2.36E+00;1.91E+00;1.08E+00	66123;76042;81123;83253	1.46E+00;1.26E+00;7.86E-01;3.92E-02	0.700651
RIC1	-1.20761	-5.33827	2.20019	0.00630689	0.15817	4	TCAGAGTGACAGATACCACT;GATCGATTGTACTTGAACTG;ATTTGCAAGCACCCATCATG;AAATAACAAGTATCGACTGA	-1.63;-1.26;-1.21;-0.73	3029;5307;5672;13034	3.26E+00;2.96E+00;1.69E+00;8.94E-01	72122;79484;79849;82127	1.92E+00;1.63E+00;6.87E-01;6.29E-02	0.800875
PDCD11	-1.20709	-5.33603	1.73519	0.0183997	0.261214	4	GGAAGACCATGGCTACCTAG;GGAGCCAGTGATACAACAGT;GTATCATGACATCAAACCTG;GAAGCACACCCTGTCCATTG	-2.42;-1.62;-1.28;0.5	742;3053;5123;74175	3.09E+00;2.14E+00;1.47E+00;2.40E-01	10981;80033;82103;84414	1.72E+00;8.91E-01;4.67E-01;1.52E-02	0.583004
MCM6	-1.20657	-5.33378	2.05317	0.00884777	0.185868	4	GCAGTTTAGAAGTAATCTTG;AACCTTGAACAGGCACGTAG;ACAGGCTTGTACAAAGATTG;TGAAAGGTCTCTAACACCAA	-2.02;-1.21;-0.9;-0.69	1611;5686;9509;14066	3.13E+00;2.31E+00;1.63E+00;1.15E+00	71090;75647;79470;83545	1.82E+00;1.23E+00;6.63E-01;3.32E-02	0.730796
TP53RK	-1.20572	-5.33012	1.83963	0.0144667	0.235388	4	TGGTGAGATCACCATGAATG;TTGTTTATGGAAGAAATCGA;GTGAAGCACCGCTTCCCCAA;GTCCACAAAAAAGACTACTG	-2.04;-1.52;-1.07;-0.2	1589;3581;7178;35167	2.66E+00;2.01E+00;1.54E+00;1.15E+00	49989;77978;81575;83567	1.45E+00;8.30E-01;7.82E-01;3.27E-02	0.628216
EIF1AD	-1.20566	-5.32987	1.73317	0.0184856	0.261544	4	CCTTCTGCAGAGAGCGCACG;CTCATGTAGATTGTTCCCTG;AAGAACATCTGGATCAAGAG;GTTGTCTTTCTCAGTCACTT	-2.03;-1.89;-0.94;0.05	1593;2031;8897;50571	2.49E+00;2.39E+00;1.15E+00;9.05E-01	34585;76259;83125;83563	1.28E+00;1.05E+00;4.68E-01;3.28E-02	0.582456
RPL10	-1.20491	-5.32662	2.40527	0.00393307	0.133978	5	TGTCTTGTGCTGGAGCTGAT;TTGTCTTCCCATAGCCCTGG;CATACTCATCTGACACCATG;TCCCAATCTAGACTCCAGAC;CCAAAGTCTCGCTTCTGTCG	-1.88;-1.65;-0.89;-0.88;-0.73	2072;2914;9759;9932;13035	4.08E+00;3.09E+00;1.98E+00;1.93E+00;9.58E-01	72121;75224;75397;82242;83084	2.63E+00;1.91E+00;1.04E+00;8.27E-01;5.35E-02	0.872967
CHD4	-1.20464	-5.32547	1.85893	0.0138379	0.231122	4	AGTACCTGGATGCTACGGGT;AAGATCCTAATCTGGAAGTG;ATTTAGGTCCCAATGCTCGG;ACTACAAGTACATCCTCACT	-1.94;-1.86;-0.55;-0.47	1870;2161;18476;21146	2.44E+00;2.42E+00;1.50E+00;1.09E+00	64010;66680;82995;83286	1.34E+00;1.03E+00;7.62E-01;3.86E-02	0.636158
MRPL18	-1.20334	-5.31983	1.93442	0.01163	0.213075	4	AATGGCCCATTCACGAGTGG;TTGTTCTTTAGGATGTCGGG;GAATCTGGAGCTCTTAGCTG;CTCGACCAGTGCTAAGCCAG	-2.05;-1.26;-1.11;-0.39	1572;5297;6704;24754	2.75E+00;2.15E+00;1.69E+00;1.16E+00	60402;78452;79859;83584	1.50E+00;1.16E+00;6.88E-01;3.23E-02	0.671467
HIBCH	-1.20319	-5.31918	2.11481	0.007677	0.174654	4	AGTTCATGGGCAATTCCGAG;TGATAACACTAAACAGACCA;GCCTGAATCCTGTTAATGCA;GCTTCAAGATTTATTCCGAG	-1.6;-1.52;-1.08;-0.62	3172;3589;7095;16046	2.90E+00;2.67E+00;2.01E+00;8.76E-01	69110;78061;81567;81984	1.66E+00;1.46E+00;8.29E-01;6.59E-02	0.757822
TRMT5	-1.20319	-5.31918	1.74789	0.0178695	0.257208	4	CCATCCCAGTGCTTAAAGTG;TTCTGTATCAACGATGCCCA;TCCAACTCTGCTAAACCCTG;TTCCATTTCAAAATTTCGGT	-3.69;-0.98;-0.82;0.67	8;8430;11054;79165	3.43E+00;2.12E+00;1.32E+00;1.27E-01	5991;74102;76726;85148	1.12E+00;6.46E-01;5.38E-01;1.43E-04	0.589715
RFC2	-1.20281	-5.31758	2.34289	0.00454057	0.141823	4	CTCACCACGGCAGCTCGTAG;CCAGAGGCATCGATGTTGTG;CCTGGCAAGAATCTGCATGT;CGTTACAAGCGAGAGCAAAG	-1.34;-1.28;-1.27;-0.92	4699;5136;5187;9258	3.86E+00;3.07E+00;1.72E+00;7.30E-01	75898;79969;80020;80457	2.34E+00;1.71E+00;6.99E-01;9.86E-02	0.848253
HAUS1	-1.20207	-5.31438	1.63733	0.02305	0.29214	4	TTTGGTGCGAAACAGATCAG;GGATGTCTACCTAGTAACAG;TCATCCCATTCCACAATATG;CTGAAGACGACTGTCAACTC	-2.57;-1.58;-0.89;0.23	517;3249;9737;61763	2.28E+00;2.09E+00;1.62E+00;5.58E-01	23393;75419;81907;84639	1.21E+00;8.67E-01;3.78E-01;1.06E-02	0.534409
SSU72	-1.20132	-5.31113	1.6928	0.020286	0.274791	4	ACGGTCAGATCTGAATTCCA;GTACTCAGCTATACGCAGAA;GGATCAAGCCCCGGCCAGAA;TTTGTGTCTTTCAGCAAACG	-2.07;-2.03;-0.58;-0.13	1516;1604;17278;39440	2.69E+00;1.57E+00;1.34E+00;1.17E+00	45716;67878;83552;83640	1.15E+00;8.04E-01;6.71E-01;3.12E-02	0.560997
ATP6V0B	-1.19941	-5.30288	1.81594	0.0152777	0.242128	4	TGCTGCCCCAACCACAGACA;CAGGTTTGACCACATGAAGG;CTTACCATGCCACATCGAAG;TTCGATGGCCAATAGCCTTG	-2.27;-1.4;-0.75;-0.38	1026;4270;12567;25357	2.10E+00;1.96E+00;1.87E+00;1.33E+00	59799;72589;80886;84130	1.13E+00;1.02E+00;7.65E-01;2.10E-02	0.615955
KAT7	-1.19921	-5.30203	1.67912	0.0209355	0.278507	4	GCTGCAAGGCCAAATCACAG;TCGGACAACTTACCATGTGT;TCACGATGAGAGCATTGCCA;AATATGAAGTGTCCTACACC	-2.62;-1.33;-0.65;-0.19	456;4742;15051;35505	1.78E+00;1.74E+00;1.68E+00;1.52E+00	49651;70105;80414;84700	8.96E-01;7.72E-01;7.27E-01;9.31E-03	0.555163
ANKLE2	-1.19913	-5.30166	2.12236	0.00754471	0.173449	4	AAGTCCCAGTATTCGACCCA;CCTGAACCAATCAGATACCG;AGGCTCGAAGGGTTAGAACA;CACCACTCTTTAGCAATGGT	-1.52;-1.5;-1.22;-0.56	3539;3680;5605;18069	2.97E+00;2.69E+00;1.99E+00;8.35E-01	67087;79551;81476;81617	1.64E+00;1.52E+00;8.20E-01;7.37E-02	0.760828
RCE1	-1.19801	-5.29685	2.26155	0.00547585	0.150023	4	GACGTAGAGACTGCCCACGT;TCCATGGAAAGCTGCATCAG;CTCCAGCCTGAATCCCATCA;GCAGCCAACGCATGTCTGTG	-1.5;-1.27;-1.19;-0.84	3685;5222;5894;10620	3.62E+00;2.91E+00;1.70E+00;8.19E-01	74536;79262;79934;81471	2.17E+00;1.60E+00;6.93E-01;7.68E-02	0.823842
U2SURP	-1.19763	-5.29519	2.3218	0.00476651	0.143855	4	TTGTACGATAGGTAGCATTG;TTAATGCGCAGCCTAGAGAG;AAAGTGAAAACGTTTGTGCG;TTCACCAACTAAGTGGCGGA	-1.48;-1.2;-1.06;-1.05	3782;5760;7342;7483	4.22E+00;2.63E+00;1.62E+00;8.10E-01	77673;77814;79396;81374	2.61E+00;1.43E+00;6.59E-01;7.89E-02	0.842077
LSG1	-1.19758	-5.295	1.77347	0.0168473	0.251658	4	AGTTCCTGTGTATACCAAGG;TAGGTGGGCTATCCAAACGT;TCCTCACACCTAAACAGGAG;CACACAAGTGAGCTCAACGA	-2.05;-1.6;-1.11;-0.03	1556;3188;6749;45512	2.74E+00;2.11E+00;1.16E+00;1.09E+00	39644;78407;81968;83600	1.50E+00;8.74E-01;5.46E-01;3.20E-02	0.59919
FAM210A	-1.19725	-5.29355	1.98241	0.0104134	0.200641	4	CTGCTGTTCAATCCCAACCA;TGCATGGAACCACATAAAGC;TACAAGGCCCTCAGAAACGG;ATCTGTCTTGTAACGGATCA	-1.61;-1.53;-1.39;-0.27	3121;3529;4390;31297	3.28E+00;2.02E+00;1.74E+00;8.82E-01	53859;80766;81627;82035	1.84E+00;9.01E-01;8.36E-01;6.48E-02	0.697579
CCDC12	-1.19724	-5.29351	2.15903	0.00693374	0.165494	4	GATTAGAGGAAGAGGCGTTG;AGGCCAAGCCAGTCGCAGGT;GCTGCGGAACTACGTCCCAG;ACGGGAGAAAACCGGACGCA	-1.45;-1.4;-1.37;-0.57	3968;4325;4473;17708	3.26E+00;2.73E+00;1.86E+00;7.92E-01	67448;80683;80831;81188	1.83E+00;1.55E+00;7.60E-01;8.29E-02	0.781218
SFSWAP	-1.19705	-5.2927	1.78215	0.0165141	0.249859	4	TGCGGGCCAAGAATGATCAA;AATGCAGTGGGATTCACGTA;CTGGTAATCTCTGTTCCATG;GGGGAAGAGGTGTCTCCTCG	-2.29;-1.29;-1.03;-0.18	964;5071;7718;36394	2.57E+00;1.73E+00;1.48E+00;1.36E+00	48762;77438;80085;84192	1.39E+00;7.48E-01;7.03E-01;1.98E-02	0.602305
LSM5	-1.19699	-5.29245	1.74964	0.0177975	0.257176	4	AAGCAGCTGCGACGGGTTAG;GAGCTTGTGGACAAGTGTAT;ACAGGACAAAGATTACCTAG;CATTGTGATGAAGAGTGATA	-2.03;-1.86;-0.66;-0.24	1606;2133;15000;32744	2.45E+00;1.74E+00;1.66E+00;1.15E+00	52412;70156;83023;83550	1.03E+00;8.98E-01;8.54E-01;3.31E-02	0.58977
SF3B1	-1.19666	-5.29104	1.85282	0.0140339	0.232803	4	TGAAGATTACTACGCTCGAG;TAGGTGGTAAAGCAGTGTTG;TATCATTAAGCAATGCCACA;GAGACTCCTCGAACAGATCG	-2.27;-1.37;-0.64;-0.51	1022;4535;15439;19616	2.55E+00;1.82E+00;1.71E+00;1.33E+00	65540;69717;80621;84134	1.42E+00;8.79E-01;7.43E-01;2.10E-02	0.633011
DDX47	-1.19568	-5.2868	1.51581	0.0304922	0.328452	4	AGGTCGTGATATCATCGGGC;ACTAAGGCAAACAGACGCTG;AGCCCTGGGGTCTTCGATTG;AAAAAACCACATATAGTGAT	-2.79;-1.98;-0.42;0.4	269;1760;23388;70420	2.61E+00;1.90E+00;1.22E+00;3.30E-01	14736;61768;83396;84887	1.11E+00;6.23E-01;4.07E-01;5.48E-03	0.483528
ACSL4	-1.19554	-5.28618	1.85901	0.0138354	0.231122	4	GCTATTGTCATGTATACCAG;ATGATCGAATAATTTATCCA;AACCGCCGAGTGAATAACTT;TATACTTACAGATTGCAAAG	-2.28;-1.25;-0.83;-0.43	994;5385;10872;22997	2.27E+00;2.14E+00;1.68E+00;1.35E+00	62159;74284;79771;84162	1.24E+00;1.13E+00;6.82E-01;2.04E-02	0.636158
RPL18	-1.19545	-5.28582	2.33111	0.00466544	0.142658	4	GGCTCATGAACAATCTCTTG;CACTCGCAAAGCACACACCT;ATCCGGGAAAGAGAGAGCGG;GGACCGAAAGGTTCGACGCA	-1.42;-1.22;-1.14;-1.01	4189;5579;6431;8010	4.11E+00;2.80E+00;1.65E+00;7.72E-01	77146;78725;79577;80967	2.52E+00;1.53E+00;6.70E-01;8.76E-02	0.845703
MAD2L2	-1.19512	-5.28437	1.63396	0.0232298	0.293105	4	GGACAAGGAGCACCGCCCAG;CCTGATCCTCTACGTGCGTG;CAGGACCTCAACTTTGGTCA;CTGTTCCACGTGAGACAGCA	-2.75;-1.34;-0.5;-0.19	307;4688;19978;35962	1.85E+00;1.79E+00;1.50E+00;1.40E+00	49194;65178;80468;84849	7.59E-01;7.31E-01;7.13E-01;6.25E-03	0.532977
DDX23	-1.195	-5.28387	1.81768	0.0152167	0.242128	4	TTGGAGGTCATCGATAAGTG;CACGTCGATCAGACGTCCCG;TCAGGTACCTGGATCGCTTG;CGTTCAAGGGATAGGCGTAG	-1.97;-1.43;-1.41;0.03	1773;4089;4242;49750	3.33E+00;1.90E+00;1.11E+00;9.34E-01	35406;80914;81067;83383	1.87E+00;7.81E-01;4.79E-01;3.65E-02	0.615956
MRPL35	-1.19458	-5.28204	2.01712	0.00961343	0.191596	4	GCAGTTCGAGAAAAGGCAAG;GGACAGTATAGAATTAAGAC;ACTCAACCTATTGAGGACTG;CAGTACGTTACAGTTCTGAC	-2.06;-1.21;-0.79;-0.71	1531;5649;11611;13451	3.21E+00;2.06E+00;1.64E+00;1.17E+00	71705;73545;79507;83625	1.88E+00;1.08E+00;6.66E-01;3.15E-02	0.717613
SNRPG	-1.19109	-5.26696	1.96884	0.0107437	0.203898	5	CATGTCCAAGGAATATTGCG;ACTTACTTCTTCAACTCGGG;CAAATCCCCGCAATATTCCT;CTTACTTCTTCAACTCGGGA;TACATAGTGAAATTAAATGG	-2.51;-1.74;-0.9;-0.4;-0.4	595;2557;9489;24345;24489	2.71E+00;2.08E+00;1.96E+00;1.62E+00;1.47E+00	60667;60811;75667;82599;84561	1.61E+00;1.06E+00;9.24E-01;8.77E-01;1.52E-02	0.690587
UBL5	-1.19061	-5.26489	2.34325	0.00453679	0.141823	5	ACAAGATCGTATTGAAGAAG;TCAATACGATCTTGTTCCAA;CAACGACCGTCTGGGAAAGA;CAGCCCAAACTGGCACCCGT;TCCAGTACGGATGACACCAT	-1.69;-1.49;-1.37;-0.97;-0.44	2784;3703;4537;8546;22591	3.34E+00;2.88E+00;2.87E+00;1.78E+00;8.44E-01	62565;76610;80619;81453;82372	2.09E+00;1.74E+00;1.62E+00;7.40E-01;7.22E-02	0.848253
DDX28	-1.1899	-5.26184	2.08998	0.00812876	0.179333	4	GGGAATGGTACTCGACTGCA;GCTGCGCCACTCGTTTCGCG;CTAATTCTCGAGAAGGCACA;GCCACATTTCCCGAAGGTGT	-1.7;-1.43;-0.93;-0.7	2729;4071;9071;13850	3.16E+00;2.36E+00;1.91E+00;9.35E-01	71306;76085;81085;82427	1.84E+00;1.26E+00;7.82E-01;5.66E-02	0.746339
EEF1G	-1.18891	-5.25755	1.85332	0.0140178	0.232803	4	GTGAGCAACGAGGAGTTGCG;GCCTAAGGTAGGGAACACCC;CTGTTTGTAAAGCCACAACA;AAATTTACGGAGAAATTCGG	-2.08;-1.35;-1.02;-0.32	1494;4658;7860;28572	2.54E+00;1.90E+00;1.79E+00;1.18E+00	56584;77296;80498;83662	1.38E+00;9.98E-01;7.33E-01;3.07E-02	0.633011
PAF1	-1.18845	-5.25559	2.21284	0.00612576	0.156755	4	CAAAGATTACCTGAGCGCAA;GCTTTGTACTGAACAAACCT;ACCTACCGCATCGACCCCAA;ATTGGTACCCGACTGAACCC	-1.71;-1.12;-0.98;-0.95	2690;6598;8383;8846	3.93E+00;2.46E+00;1.51E+00;9.40E-01	76310;76773;78558;82466	2.40E+00;1.33E+00;6.14E-01;5.57E-02	0.80478
RPL6	-1.18827	-5.25482	1.77545	0.0167708	0.251364	4	GATTGAGGGATAGAGGCCCT;AGGATGATCAGGATGGTCCC;TCTTCAGTAGGGTAATACCT;TGGCAAGAAGGCTAAAAAGG	-2.57;-1.16;-0.56;-0.46	513;6157;17845;21752	2.37E+00;1.63E+00;1.57E+00;1.54E+00	63404;67311;78999;84643	1.30E+00;7.84E-01;6.37E-01;1.05E-02	0.599697
RPL21	-1.18826	-5.25476	2.21781	0.00605601	0.156755	6	TTGGGTTCAGCTGAAGCGCC;CTTGGCAAGAATCTTGCCCC;TTCCTTTCTAAACAGGGAAT;ATACATGCGAATCTACAGGA;TACATGCGAATCTACAGGAA;TTTCCTTTCTAAACAGGGAA	-2.15;-1.94;-1.66;-0.68;-0.45;-0.26	1295;1887;2894;14382;22173;31856	3.15E+00;2.56E+00;2.27E+00;2.17E+00;2.07E+00;1.07E+00	53300;62983;70774;82262;83269;83861	1.82E+00;1.56E+00;1.42E+00;1.26E+00;9.25E-01;3.99E-02	0.80478
GINS4	-1.18775	-5.25256	2.00283	0.00993506	0.196114	4	AGAGACCTATCTGAAGGACA;CCCCTGCAGAACTCATCGAC;AAAGGAGAAGACCCGCCGAG;CTTGGGACAGGACTCTGATG	-1.74;-1.59;-0.84;-0.58	2554;3230;10646;17109	2.79E+00;2.17E+00;2.10E+00;9.61E-01	68047;74510;81926;82602	1.59E+00;1.14E+00;8.69E-01;5.29E-02	0.707492
YARS2	-1.18759	-5.25189	1.62107	0.0239293	0.29793	4	CACAACGTGATCGCGCTGGT;CTGTCTTTGTACCCTTCTCG;ATGCCCGACATGAAGCGAGT;CCGTGCTGGACAATTCGGCG	-2.64;-1.38;-0.7;-0.04	424;4464;13822;45117	1.84E+00;1.83E+00;1.71E+00;1.10E+00	40039;71334;80692;84732	9.55E-01;7.49E-01;5.53E-01;8.65E-03	0.525886
PRMT1	-1.18669	-5.24799	1.76505	0.017177	0.253661	4	AAAGCCAACAAGTTAGACCA;GATGGCCGTCACGTACAGCG;CGCTCACTTCGGCATCCACG;CATGTCTTGCATCAAAGACG	-1.98;-1.65;-1.11;-0.01	1744;2925;6769;46985	2.73E+00;2.18E+00;1.11E+00;1.03E+00	38171;78387;82231;83412	1.49E+00;9.08E-01;5.21E-01;3.59E-02	0.595747
ERCC6L	-1.18645	-5.24695	1.98324	0.0103935	0.200559	4	GAGAGAAGGATGCTACCCCA;TCCTTTGCTGAATCCGACAG;CCAACTATATGAGTACCAGA;TTTGAGACTCGGATTCAACA	-2.2;-0.98;-0.91;-0.65	1165;8382;9374;15109	3.00E+00;2.32E+00;1.33E+00;1.28E+00	70047;75782;76774;83991	1.74E+00;1.24E+00;5.40E-01;2.39E-02	0.697759
NDUFS5	-1.18634	-5.24649	2.0983	0.0079745	0.177717	4	TGGGTGTTGACCTAGATCGC;TTTGATGTGCAGAAAAGGCT;CCTTCTCAAAAGCATGGCAT;CATCGGGATGGGATCTTGTG	-1.69;-1.41;-0.92;-0.72	2758;4248;9188;13162	3.24E+00;2.35E+00;1.87E+00;9.30E-01	71994;75968;80908;82398	1.90E+00;1.26E+00;7.67E-01;5.72E-02	0.750272
YEATS2	-1.18615	-5.24568	1.6069	0.0247232	0.302984	4	GTGCTCACCTAACTTCCACA;GCCAGTGCAGACATTAACCA;GGATGTGTACGTCAGATGCT;CTTTCACAGTCACATACTGA	-2.74;-1.37;-0.84;0.21	314;4478;10571;60613	2.17E+00;1.84E+00;1.83E+00;5.91E-01	24543;74585;80678;84842	1.15E+00;7.48E-01;3.81E-01;6.40E-03	0.51858
MRPS15	-1.18614	-5.24563	1.68039	0.0208743	0.278278	4	ACACATGCAGAAACATCAAA;GGATATGCCACCCAGAAACC;CGACCAACTTTGAGCCTCCA;CTGCTTACTTCTCAATTCCA	-2.36;-1.46;-1.08;0.15	849;3926;7102;56867	2.67E+00;1.94E+00;1.41E+00;7.01E-01	28289;78054;81230;84307	1.46E+00;7.96E-01;4.03E-01;1.74E-02	0.555522
PDHA1	-1.186	-5.24501	1.59633	0.0253318	0.306242	4	TAAGCACTGTAGTGACAGGA;TATGCCAAGAATTTCTACGG;TAAGTATAATGGAAAAGACG;CTGCCATGTATAGGACGAAG	-2.23;-2.01;-0.62;0.12	1096;1668;15996;55048	2.66E+00;1.67E+00;1.31E+00;7.58E-01	30108;69160;83488;84060	1.13E+00;8.55E-01;4.18E-01;2.25E-02	0.513936
RPL37A	-1.18584	-5.24431	2.08182	0.00828278	0.181086	4	AGCAGGTATACTTGGCGTGC;AAGATGAAAAGAAGAGCTGT;ACCAAGAAGGTCGGAATCGT;CCATCTTACTTTGCCACAGA	-1.82;-1.24;-0.97;-0.71	2263;5469;8512;13418	3.21E+00;2.44E+00;1.66E+00;1.01E+00	71738;76644;79687;82893	1.88E+00;1.31E+00;6.77E-01;4.68E-02	0.742114
CLP1	-1.1857	-5.24371	2.22904	0.00590145	0.156543	4	GAGCCGAAGTGGTACACCAG;AGCACCGTGCGGACGAAGTG;ACACCTCTGGTTGAACACAT;GTTGAGATAAAGCAACATTG	-1.6;-1.2;-1.01;-0.93	3154;5807;7908;9099	3.89E+00;2.54E+00;1.62E+00;8.78E-01	76057;77248;79349;82002	2.36E+00;1.37E+00;6.56E-01;6.55E-02	0.805366
PDCD7	-1.18491	-5.24032	2.12821	0.00744367	0.172233	4	CCCTTCCTAGGGAACGACGC;GGTGCGCGCCCGGTTACGGG;ATGGTGTCTTATCTGAAGTG;GGTCAACAGCTCTAGTCGCT	-1.57;-1.42;-1.07;-0.69	3333;4156;7249;14129	3.12E+00;2.65E+00;1.89E+00;8.57E-01	71027;77907;81000;81823	1.82E+00;1.44E+00;7.75E-01;6.93E-02	0.763884
TAF9	-1.18422	-5.23734	1.95674	0.0110474	0.208035	4	AAGACTGGTCAGCACGACAC;ACTGAACCAACACTTAACCG;AATTGTGGTCACATATCGGA;AGGCTTGATCAATGGCAAAG	-2.11;-1.24;-0.71;-0.68	1398;5411;13590;14417	3.09E+00;1.86E+00;1.67E+00;1.20E+00	70739;71566;79745;83758	1.79E+00;9.67E-01;6.80E-01;2.87E-02	0.681864
NANS	-1.184	-5.23639	2.1705	0.00675307	0.162424	4	TGCTCACCGAGATGACACGC;CACTAGAGATCACCATTGGG;TTCCTGGGGGAAGACATACG;AACTGGCATAGCAATATCTG	-1.74;-1.1;-1.05;-0.84	2551;6811;7400;10647	3.61E+00;2.62E+00;1.49E+00;9.61E-01	74509;77756;78345;82605	2.17E+00;1.42E+00;6.04E-01;5.28E-02	0.789349
URB2	-1.184	-5.23637	2.17049	0.00675313	0.162424	4	CTCCCCCTCCAACTGAATGG;TGAATGACTTCAAACAACTG;TTCAGTCCGACTCCCTCAGT;GCTGCTCCCTTCATACAAAG	-1.54;-1.36;-1.07;-0.76	3448;4581;7142;12283	3.36E+00;2.67E+00;1.81E+00;8.44E-01	72873;78014;80575;81708	1.99E+00;1.45E+00;7.39E-01;7.18E-02	0.789349
CDC73	-1.18344	-5.23395	1.74779	0.0178733	0.257208	4	ACCTAGAGAGTACTACACAT;GGTCTGCAGAGATCTACTCA;CAGACTTGAGAGTCATCCCA;CTGTTGTAAGCAGCCGGGAT	-2.32;-1.6;-1.41;0.6	908;3182;4247;77204	3.33E+00;2.11E+00;1.38E+00;1.70E-01	7952;80909;81974;84248	1.87E+00;8.75E-01;5.55E-01;1.86E-02	0.589715
CWC22	-1.18278	-5.23113	1.87313	0.0133927	0.227333	4	GTTTGTTTCCAAGCGATGGA;ACATCTTATTAATCAAAATG;CCTCTTCTTACTCGCACTGG;CTTCAAGAAAATATAGTCAG	-1.91;-1.53;-0.94;-0.36	1982;3498;8984;26576	2.38E+00;2.03E+00;2.02E+00;1.06E+00	58580;76172;81658;83174	1.27E+00;1.08E+00;8.39E-01;4.09E-02	0.643337
EIF3CL	-1.18277	-5.23106	1.92168	0.0119762	0.21462	4	CAACCTGGCTACGTACATGA;GGATCCGGATATAGAACCGG;GCAAGTGGCTCATGAGCATG;TAAGATCCTCACCTTAACGA	-2.15;-1.15;-0.91;-0.52	1293;6297;9414;19272	2.58E+00;2.32E+00;1.55E+00;1.24E+00	65884;75742;78859;83863	1.45E+00;1.24E+00;6.29E-01;2.66E-02	0.66833
OGT	-1.18266	-5.23058	2.05306	0.00885002	0.185868	4	AGTGATGGTCGACTGCGTGT;AGCTCTGATGCATTATAAGG;CTGCATGGGTGGGACACAGT;GACTCAAGCTTAGGGCACGA	-1.91;-1.1;-1.06;-0.66	1962;6880;7347;14829	3.04E+00;2.63E+00;1.48E+00;1.07E+00	70327;77809;78276;83194	1.76E+00;1.43E+00;6.00E-01;4.05E-02	0.730796
BRF1	-1.18243	-5.22961	1.73099	0.0185783	0.261544	4	TTTCCGGAGAACCGTCAAGG;GTTCGGCGAAAAGAACCATG;CTCCACGTCTAGCTTGTGCG;TGCAGAACGGTATTTCCCTG	-2.56;-1.22;-0.57;-0.38	527;5582;17582;25305	2.11E+00;1.65E+00;1.61E+00;1.55E+00	59851;67574;79574;84629	1.13E+00;7.93E-01;6.70E-01;1.08E-02	0.582456
PTPN23	-1.1822	-5.2286	2.04693	0.00897573	0.187248	4	TTCGCTATGGACGTCATTGG;GGTGGTGGATTACTACAAAG;CGCGCCATGAACCTACACGT;GGCCTGGACACTATCTACGG	-1.79;-1.27;-1.06;-0.61	2387;5182;7328;16418	2.86E+00;2.63E+00;1.71E+00;9.87E-01	68738;77828;79974;82769	1.64E+00;1.43E+00;6.96E-01;4.94E-02	0.727582
PMPCA	-1.18216	-5.22843	1.83772	0.0145303	0.23584	4	GAACGTCGGAAAGATGGACC;CGTGCACGTGGACAGATCGG;CTAACCTTGGAGAAGCACGG;TGAAACCAAAGTTACCACAC	-2.09;-1.46;-0.75;-0.42	1461;3902;12440;23299	2.25E+00;1.97E+00;1.94E+00;1.19E+00	61857;72716;81254;83695	1.23E+00;1.03E+00;7.98E-01;3.00E-02	0.627382
NFYC	-1.18154	-5.22576	2.22367	0.00597494	0.156755	4	GCTGCCTTGGCAAACAACAC;ACAGAGAAATGATATCGCCA;AGAAATCCGGAATTTAACAG;ACACCTGTAACCATGCAAGT	-1.54;-1.26;-1.03;-0.9	3436;5326;7700;9595	3.79E+00;2.57E+00;1.69E+00;8.46E-01	75561;77456;79830;81720	2.29E+00;1.39E+00;6.86E-01;7.15E-02	0.80478
NUFIP1	-1.18119	-5.22427	1.85091	0.0140959	0.233116	4	TTCCACGAAAGCATGATGCA;CTCTACGTGACCGAGCCTCG;TGTTGACGACGACACAGTAT;GGAAGAATGTGGGCGTCGAA	-1.88;-1.5;-1.14;-0.21	2070;3686;6433;34411	2.80E+00;1.99E+00;1.57E+00;1.04E+00	50745;78723;81470;83086	1.53E+00;8.19E-01;8.03E-01;4.27E-02	0.632428
RPS26	-1.18118	-5.22421	1.66351	0.0217013	0.283826	4	CGTAGAGGCCGCAGCCGTCA;GGTCGTGCCAAAAAGGGCCG;AACAACGGTCGTGCCAAAAA;CCATTAAGAAGTTTGTCATT	-2.71;-1.09;-0.87;-0.05	341;6932;10039;44153	2.24E+00;1.80E+00;1.47E+00;1.14E+00	41003;75117;78224;84815	1.19E+00;5.98E-01;5.71E-01;6.95E-03	0.546948
SPATA5	-1.18112	-5.22395	2.12478	0.0075028	0.173031	4	CTGCACTCCGAAGACCCGGA;TAGAGTAACACTCCTCTAGG;AAATAAAGAATACCGCAGAG;TTGCTAAAGTCACCCAGCGT	-1.49;-1.48;-1.12;-0.64	3741;3825;6663;15361	2.98E+00;2.75E+00;1.96E+00;8.14E-01	69795;78493;81331;81415	1.72E+00;1.51E+00;8.05E-01;7.80E-02	0.761875
SEPSECS	-1.18092	-5.22307	1.58382	0.0260721	0.308654	4	GCTCGCACGAGCACCTCATG;GTCGCAATGTTAAGAAACAC;CTCCCACACCACAATTGCCC;CTCGCGGTTCATGTCCGTAG	-2.52;-1.59;-0.61;-0.0	581;3247;16222;47362	2.09E+00;1.65E+00;1.57E+00;1.02E+00	37794;68934;81909;84575	8.67E-01;8.46E-01;5.15E-01;1.19E-02	0.510528
HACD2	-1.18091	-5.22307	1.75125	0.0177317	0.256706	4	GTCAGAGCATACCTGGCTAA;GAAGTCAGGACAACAGAAGA;AGTAACACATAGTGTCAAAG;TTTACCTGGCCCATTTGATG	-2.17;-1.58;-0.64;-0.34	1251;3275;15409;27607	2.09E+00;1.96E+00;1.71E+00;1.25E+00	57549;69747;81881;83905	1.04E+00;8.80E-01;8.64E-01;2.57E-02	0.590563
SKP1	-1.18031	-5.22044	1.80394	0.0157058	0.244585	4	TCAGTGGTGCACTCACCACA;ATTAAGTTGCAGAGCTCTGA;ACCATCAAGACTATGTTGGA;GACACTCTTTGAACTTATAT	-1.79;-1.71;-1.44;0.22	2391;2669;4040;60952	3.39E+00;2.26E+00;9.87E-01;5.81E-01	24204;81116;82487;82765	1.91E+00;9.43E-01;3.80E-01;4.95E-02	0.61157
OGDH	-1.1803	-5.22041	2.52104	0.00301275	0.119945	8	ATTGCGCCGATAACACACCT;GGCATCCATATCCGGCTGAG;GACTAGTTCGAACTATGTGG;CAGCTCACTGTCCGAGTACG;ACCTGGGCATGTATCACCGG;TCAGCATCCAAAATTCCCAG;GGTGGTGGCTACTTACCGGT;GCAGAAATTTGAGACACCCG	-2.97;-1.86;-1.47;-1.22;-1.0;-0.64;-0.26;-0.03	152;2157;3858;5599;8036;15544;31864;45697	3.51E+00;3.16E+00;3.00E+00;2.38E+00;2.29E+00;2.16E+00;1.85E+00;1.81E+00	39459;53292;69612;77120;79557;81298;82999;85004	2.43E+00;2.21E+00;1.95E+00;1.52E+00;1.36E+00;1.32E+00;7.71E-01;6.17E-03	0.921019
EP400	-1.18028	-5.22033	1.58833	0.0258028	0.307426	4	GGCCTGAGAGGTCTGAAACG;CCAGGACTACTATCACAAAG;CAAGGAGGGTCTATTCACCG;AAGAGACCTCGACTTGAAGT	-2.3;-1.89;-0.39;-0.13	947;2025;24788;39348	2.49E+00;1.37E+00;1.34E+00;1.16E+00	45808;60368;83131;84209	1.05E+00;6.73E-01;5.93E-01;1.94E-02	0.512259
SF3B3	-1.17914	-5.21539	2.24438	0.00569664	0.153381	4	GGACTACGTGATTTAAACCA;AGGAATAGCTCAACCATGAG;CCACAGGCCACATATAGCTG;AGGACAGCTGAACGAGTACA	-1.46;-1.29;-1.08;-0.89	3941;5096;7059;9657	3.78E+00;2.68E+00;1.72E+00;7.94E-01	75499;78097;80060;81215	2.29E+00;1.46E+00;7.01E-01;8.23E-02	0.814227
PSMD14	-1.178	-5.21049	2.19454	0.00638947	0.158923	4	CTTCCATTGGAACTCCAGCT;AGACAAACAACCTCAAATCT;GGTTGGTATCACAGTCACCC;AAACACATCAATCACTCTGA	-1.46;-1.31;-1.2;-0.74	3919;4906;5762;12802	3.29E+00;2.94E+00;1.75E+00;7.96E-01	72354;79394;80250;81237	1.94E+00;1.62E+00;7.15E-01;8.18E-02	0.798814
CCND2	-1.17794	-5.21024	1.6492	0.0224283	0.288132	4	GGACGCCAGGAACATGCACA;GTGTTCGATGAAGTCGTGGG;AGTGGCGCACAGAGCGATGA;ACTCATGTCGTAGGTCTGTG	-2.48;-1.82;-0.99;0.58	642;2260;8232;76666	2.49E+00;2.40E+00;1.53E+00;1.82E-01	8490;76924;82896;84514	1.34E+00;1.01E+00;5.36E-01;1.31E-02	0.540408
TTC27	-1.17454	-5.19557	1.83256	0.014704	0.237886	4	GCAAACTGCTTACACCAAGT;CTCCGGACAAAACTTGAGAG;TCCTCAGGAATATTTAACCA;AATACCTGAACGGCCCAATG	-2.11;-1.24;-1.05;-0.3	1400;5455;7458;29362	2.61E+00;1.85E+00;1.67E+00;1.20E+00	55794;77698;79701;83756	1.42E+00;9.69E-01;6.78E-01;2.88E-02	0.623631
PYROXD1	-1.17325	-5.18997	1.92937	0.011766	0.213328	4	TTGGTCAATTCCACATACAC;ATAATGATCATAGGGAATGG;AGAGCTAGTGCTGGTAACGT;TCACGGATTCCTAACACATA	-1.67;-1.62;-1.03;-0.38	2832;3104;7668;25556	2.58E+00;2.13E+00;2.09E+00;9.20E-01	59600;77488;82052;82324	1.40E+00;1.12E+00;8.85E-01;5.87E-02	0.670953
BANP	-1.17237	-5.18619	1.61046	0.0245212	0.301522	4	CGGATGCCGTAGATGGTCAG;AGAGTATCGACTCCAAGTGT;GCGTCGGCAGAACACCATCG;CAGTAATTCTCAACAGTGAT	-2.63;-2.05;-0.73;0.72	434;1560;12922;80111	2.71E+00;1.93E+00;1.70E+00;1.06E-01	5045;72234;83596;84722	1.16E+00;1.00E+00;7.05E-01;8.86E-03	0.520681
NUP214	-1.1718	-5.18371	1.8082	0.0155525	0.24427	4	TGATTCAGTCAACGTACTGA;GGGAAATCATCAACCAACAG;ATTCACGATAGTGTATGCCG;ATCAAAAACACAAACCTCTG	-1.91;-1.48;-1.13;-0.16	1961;3772;6576;37420	2.77E+00;1.97E+00;1.43E+00;1.07E+00	47736;78580;81384;83195	1.52E+00;8.11E-01;7.21E-01;4.05E-02	0.61213
CTDP1	-1.17168	-5.18321	1.83146	0.0147415	0.23803	4	GTCGTCGATGATGCAAACCA;TCCAGGAACTCCTTGCAGTG;ACAGGCCCTTCATGACGACG;TCGGCAGGTAACCTGCCGCG	-1.9;-1.72;-1.66;0.6	1987;2601;2899;77271	3.82E+00;2.28E+00;1.06E+00;1.69E-01	7885;82257;82555;83169	2.19E+00;9.54E-01;5.58E-01;4.10E-02	0.623368
CKAP5	-1.17137	-5.18186	2.2795	0.00525412	0.147567	4	GAGCAAAACCAGCTTAAAGG;GGTGTGATGTATCTGTACGT;TAAGAATCCCAAGATCGTTG;CACACTACAGAACATCAGTG	-1.39;-1.25;-1.06;-0.99	4364;5353;7354;8269	4.05E+00;2.63E+00;1.68E+00;7.57E-01	76887;77802;79803;80792	2.48E+00;1.43E+00;6.84E-01;9.14E-02	0.831012
PSMB8	-1.171	-5.18028	1.92552	0.0118709	0.21396	4	AGGGACCGGAAGAATTCAGT;TGGGGAGCGTATCTCCGTGT;ACCAATGTAATTCCCAGCTG;AACATGATGTGCCAGTACCG	-1.84;-1.46;-0.9;-0.48	2212;3892;9576;20846	2.44E+00;2.30E+00;1.94E+00;1.02E+00	64310;75580;81264;82944	1.35E+00;1.22E+00;7.99E-01;4.57E-02	0.669667
LOC101902937	-1.16998	-5.17587	2.8031	0.00157361	0.0934437	6	CGTCGGAGCCACTATGAGGA;TCACAACCTCAGTGGTTCGT;CTATGTTGGGACAGAGCATC;TGTTGGGACAGAGCATCCGG;GTGGCTCCGACGAACCACTG;CCGGAGGTTCACAACCTCAG	-1.64;-1.53;-1.23;-0.93;-0.86;-0.83	2970;3505;5517;9119;10297;10834	5.37E+00;3.87E+00;2.80E+00;2.35E+00;1.67E+00;7.56E-01	74322;74859;76037;79639;81651;82186	3.76E+00;2.61E+00;1.76E+00;1.32E+00;6.99E-01;9.25E-02	1.02945
SPOUT1	-1.16909	-5.17205	2.60798	0.00246616	0.109589	6	TTTCTCTCCTAGGACCGTGG;CCAGAAAGTAAGACCTACCG;ATGGCCAAAGAGTAGAGTGG;GGTCCACCACAACACCCTCT;GCGGCACTACACCCTGAGCG;AGATGACAAAGAAACTGGAG	-1.78;-1.33;-1.32;-1.31;-0.99;-0.29	2424;4774;4826;4933;8212;30146	4.35E+00;3.82E+00;2.71E+00;2.52E+00;1.43E+00;8.30E-01	55010;76944;80223;80330;80382;82732	2.98E+00;2.49E+00;1.67E+00;1.42E+00;5.99E-01;7.52E-02	0.960235
SRF	-1.16828	-5.16854	1.94428	0.0113691	0.211362	4	AAGCCGGGTAAGAAGACTCG;AGGTTGGTGACGGTAAACGC;GTCTGTCTCTTCAAAGCCGG;GAGCGAGATGGAGCTCGGTG	-2.02;-1.16;-0.94;-0.56	1639;6143;9026;18032	2.70E+00;2.37E+00;1.57E+00;1.14E+00	67124;76130;79013;83517	1.52E+00;1.27E+00;6.37E-01;3.37E-02	0.674973
TRRAP	-1.16818	-5.1681	2.0062	0.00985827	0.195051	4	GCTGCTTTCAAATTGTCCGG;CTTGATCCGCCACTACACGA;GGTGAACTTCCTCATCCGAG;CTGGATCAAGCAGTGCATTG	-1.8;-1.18;-1.17;-0.52	2333;5977;6117;19349	2.86E+00;2.57E+00;1.59E+00;9.96E-01	65807;79039;79179;82823	1.57E+00;1.44E+00;6.47E-01;4.82E-02	0.709852
UTP20	-1.16817	-5.16805	2.08415	0.00823858	0.180844	4	AAAGTAACGGAAACTAATTG;CTCTCTGTAATCGTTCACAG;AACAGCTCCAATAACTTCTG;TATCCAAGGAACCATAACTG	-1.6;-1.51;-0.79;-0.77	3175;3624;11640;12000	3.40E+00;2.05E+00;2.00E+00;8.76E-01	73156;73516;81532;81981	2.02E+00;1.08E+00;8.26E-01;6.60E-02	0.742697
DCPS	-1.16787	-5.16677	1.73661	0.0183398	0.261021	4	CCTGGCGCAGATACTTCTGT;CCTCAAGTGGAACCAACAGC;TTCCCTCCAAGGCAACTCAG;GTACAACATTCTCGACAAGA	-2.32;-1.12;-1.1;-0.13	917;6679;6823;39383	2.72E+00;1.50E+00;1.38E+00;1.34E+00	45773;78333;78477;84239	1.49E+00;6.72E-01;6.10E-01;1.88E-02	0.583324
PLK4	-1.16743	-5.16489	2.01673	0.0096222	0.191596	4	ATTCACATGGTATATTACAC;GTAGAAGACTCGATTGATAG;CAGACGAATGGGCTCTACGA;GTTCTTCAGATATCTAGTGA	-1.77;-1.41;-0.78;-0.7	2449;4210;11823;13681	3.18E+00;2.04E+00;1.88E+00;9.77E-01	71475;73333;80946;82707	1.86E+00;1.07E+00;7.70E-01;5.07E-02	0.717613
NDUFB4	-1.16694	-5.16274	1.80477	0.0156759	0.244585	4	CCCGGAAAGCACAAGCCGAG;GATATTTGCTGATCTTGCGT;CTGGTATTCCCGTTTAAGCC;CCTCACTCACGATAACCCCT	-1.98;-1.49;-0.92;-0.29	1763;3756;9253;30249	2.34E+00;1.97E+00;1.80E+00;1.11E+00	54907;75903;81400;83393	1.25E+00;9.37E-01;8.12E-01;3.63E-02	0.61157
GFPT1	-1.16657	-5.16118	1.92629	0.0118497	0.21396	4	GTTCACCATGCGTTGCCCAA;AAGACGGCCATCTACCACTG;AACATCATCTCGAAAAACCG;CTTCGTACACCAATCAACAG	-1.56;-1.54;-1.34;-0.23	3379;3469;4678;33672	3.20E+00;2.04E+00;1.61E+00;8.52E-01	51484;80478;81687;81777	1.79E+00;8.42E-01;8.25E-01;7.03E-02	0.669667
PRDM10	-1.16656	-5.16111	1.75319	0.0176528	0.256688	4	TTGTTGTGTAGTACACGTGG;GTTACCCTCAATTGAGAGTG;AAAGGATGCACAATCCTGAG;ACGGGGAAAAGTGTGACGAT	-2.25;-1.15;-1.14;-0.14	1064;6330;6465;38986	2.79E+00;1.55E+00;1.36E+00;1.32E+00	46170;78691;78826;84092	1.53E+00;6.82E-01;6.27E-01;2.18E-02	0.590595
URB1	-1.16564	-5.15715	1.49604	0.0319127	0.33668	4	AGACTCCAGCCAGTCACACG;GCTGGGTTTGAAAACCGCAG;GCCAACGTACCTGTAACCCG;CGTTGTGGCATATCTGACCG	-2.47;-1.94;-0.21;-0.04	661;1872;34558;44952	2.56E+00;1.52E+00;1.11E+00;7.99E-01	40204;50598;83284;84495	1.09E+00;5.56E-01;4.57E-01;1.35E-02	0.472783
FBL	-1.16538	-5.15602	2.08031	0.00831162	0.181535	4	TAATGAGGTCACGGCCAGAA;CCAGGCGTCTTCATTTGTCG;CCAGATCCACATCAAGCCGG;TTCCAGTCTGGTGGCAACCG	-1.55;-1.33;-1.23;-0.56	3427;4792;5552;17811	2.98E+00;2.72E+00;1.77E+00;8.47E-01	67345;79604;80364;81729	1.65E+00;1.54E+00;7.23E-01;7.13E-02	0.741039
TTF2	-1.16521	-5.15529	1.93107	0.0117202	0.213176	4	GGTGATCACGATGTCATACG;TTGGGCCTGGAGCTTACACA;GTGTTGTGAGGAACACACGT;GAAAGAGGAGCACCTCAACA	-2.04;-1.23;-0.78;-0.62	1583;5544;11868;16159	2.89E+00;2.03E+00;1.65E+00;1.15E+00	68997;73288;79612;83573	1.65E+00;1.06E+00;6.72E-01;3.26E-02	0.671261
NDUFA13	-1.16404	-5.15022	1.53244	0.0293469	0.324642	4	ACAGAGGCATCAGCGCGATG;TGACCCGACAGTCCCCGACG;TCACAGGCGTCTACAGATCG;GGCTACAGCATGTTCGCCGT	-2.76;-1.52;-0.19;-0.18	298;3545;35651;36258	2.02E+00;1.86E+00;1.48E+00;7.68E-01	48898;49505;81611;84858	8.34E-01;7.51E-01;4.49E-01;6.07E-03	0.488596
SF3A3	-1.164	-5.15006	1.81303	0.0153806	0.242442	4	GAATGCCGAGTACAAGAGGT;CATCTTGCATGGCCCGTGTG;GGGAGGTGTCAAGTGACTCG;GATCTGTGTTCCAATGTCAG	-1.92;-1.4;-1.14;-0.19	1946;4273;6406;35613	2.80E+00;1.87E+00;1.51E+00;1.07E+00	49543;78750;80883;83210	1.54E+00;7.69E-01;7.65E-01;4.01E-02	0.615393
URM1	-1.16373	-5.1489	1.54134	0.0287513	0.32254	4	CATGGCAGCGCCCTTGTCAG;AGAAGAATTTGCTAAAAGAG;CCTCCTTTGCAGAGGCGGTG;GCTTCTTCACACCATCGAAC	-2.63;-1.98;-0.63;0.57	443;1753;15869;76451	2.61E+00;1.69E+00;1.68E+00;1.87E-01	8705;69287;83403;84713	1.11E+00;8.60E-01;5.29E-01;9.04E-03	0.491416
ACTR8	-1.16272	-5.14456	1.8798	0.0131887	0.225529	4	GAAGACAAGCGTGTGCTGTG;GGTCAGTTAAATATTCACCC;AGAGCAGTGATCTAAAATCG;GATGTCGAATCTGAAACTCA	-1.61;-1.51;-1.42;-0.1	3118;3596;4128;41114	3.36E+00;2.01E+00;1.26E+00;8.83E-01	44042;81028;81560;82038	1.89E+00;8.29E-01;6.33E-01;6.48E-02	0.646797
NEPRO	-1.16262	-5.14413	1.7912	0.0161734	0.248838	4	TCTTGTGCAAAGATTCCGAG;ACATCTTTATACAGAACCCT;AAACCTTTGAAGTAAGGCAA;GACCGTACAGAACCCGGACA	-2.05;-1.26;-1.16;-0.18	1546;5264;6242;36514	2.84E+00;1.70E+00;1.47E+00;1.16E+00	48642;78914;79892;83610	1.56E+00;7.44E-01;6.90E-01;3.18E-02	0.604084
SAP18	-1.16244	-5.14332	1.84999	0.0141258	0.233434	4	CGCATGGACGAGTTCTCCCG;GCGAGCTGCAGATCTACACT;GGAGTCGCGCGTTACCCAGG;AGCCGGAAAAGCCCATCGAT	-1.82;-1.51;-1.03;-0.3	2259;3644;7730;29732	2.57E+00;2.00E+00;1.83E+00;1.01E+00	55424;77426;81512;82897	1.39E+00;9.55E-01;8.24E-01;4.67E-02	0.631836
RPIA	-1.16196	-5.14127	1.47938	0.0331607	0.340563	4	CTGAACTGCTCACCCTCACG;TGAGAGTTAAGCCATACTGC;GATGTTAGTCTCCCTGACGC;ACGTCCCGGCAACTGCACGT	-3.08;-1.68;-0.4;0.51	107;2813;24465;74431	2.30E+00;2.21E+00;1.17E+00;2.34E-01	10725;60691;82343;85049	9.23E-01;5.99E-01;4.73E-01;2.16E-03	0.467802
SRSF3	-1.16008	-5.13316	1.86324	0.0137014	0.230019	4	CTGTCCGAGAGCTAGATGGG;TCAACAAAAGCAAAGCCGGG;GTAAGAGTGGAACTATCGAA;GCCCTCGAGATGATTATCGG	-2.05;-1.22;-0.94;-0.43	1554;5569;9013;23052	2.37E+00;2.27E+00;1.65E+00;1.16E+00	62104;76143;79587;83602	1.27E+00;1.24E+00;6.71E-01;3.20E-02	0.638237
SLC35A2	-1.15923	-5.12949	2.14839	0.0071058	0.168132	4	AGCTTGCTGTGCCTGGACAA;CTGCAAGGTATAGATGAGAG;GATCTTCTCAAAGTAGACAC;AGCATTCTGGACCACCAGCA	-1.41;-1.35;-1.19;-0.68	4240;4597;5868;14245	3.11E+00;2.91E+00;1.81E+00;7.67E-01	70911;79288;80559;80916	1.81E+00;1.61E+00;7.38E-01;8.87E-02	0.774349
UFSP2	-1.15829	-5.12542	2.10102	0.00792459	0.177334	4	TTCAATAATGGGCGTTACGG;CAGGATCGAATAGATGACAA;GCCATACGTACACTGAACTG;ATACCAGTCTCTATGTTAGG	-1.67;-1.21;-0.99;-0.76	2839;5645;8280;12258	3.37E+00;2.48E+00;1.64E+00;9.19E-01	72898;76876;79511;82317	1.99E+00;1.34E+00;6.66E-01;5.89E-02	0.751208
RBX1	-1.15814	-5.12476	1.98504	0.0103506	0.200042	6	ACTTACAAAGATCCATAATG;CCACAATATCCCAGGCCCAG;TACTTCTGAAGAGTGCACCG;ACCCCGAGCGGCACCAACAG;GTTATCAACCACAATATCCC;ATGGATGTGGATACCCCGAG	-2.74;-1.66;-1.43;-0.87;-0.23;-0.03	315;2887;4112;10054;33728;45801	2.71E+00;2.64E+00;1.82E+00;1.66E+00;1.62E+00;1.45E+00	39355;51428;75102;81044;82269;84841	1.65E+00;1.54E+00;9.04E-01;8.71E-01;7.67E-01;9.63E-03	0.698878
RPL32	-1.158	-5.12416	1.66208	0.021773	0.284023	4	AGACCGATATGTCAAAATCA;TTGCTCCCATAACCAATGTT;TGACGATCTTAGGCTTCACG;CGGAACTGGCGGAAGCCCAG	-2.3;-1.34;-1.05;0.05	952;4705;7463;51082	2.61E+00;1.79E+00;1.36E+00;8.88E-01	34074;77693;80451;84204	1.42E+00;7.30E-01;4.62E-01;1.95E-02	0.546646
ZNHIT3	-1.15775	-5.12311	1.75311	0.017656	0.256688	4	CGGGCACTCACTAGGGCACG;CAAACAGACAACGCAGACAG;AGCCTGTGGAAAACGAAGGT;ACAGACTGGTAGTTGCTGCA	-1.86;-1.63;-1.41;0.27	2144;3031;4228;63893	3.33E+00;2.15E+00;1.03E+00;4.99E-01	21263;80928;82125;83012	1.87E+00;8.94E-01;3.75E-01;4.43E-02	0.590595
LOC112442745	-1.15753	-5.12215	1.48471	0.0327556	0.339562	4	ATGGAAAAGGTGTAACCCCG;GGGACTATCAGGGTCCATGG;TCGCTCCTCAGCGATTCCTG;GGGACTTCAGGGCGGCCCGG	-2.49;-1.81;-0.38;0.06	629;2300;25150;51372	2.38E+00;1.54E+00;1.14E+00;8.78E-01	33784;60006;82856;84527	1.00E+00;5.85E-01;4.58E-01;1.29E-02	0.469082
CARNMT1	-1.15738	-5.1215	1.71826	0.0191313	0.266074	4	TCCTTACCCGTAGTAGCGGA;TGAGAGACTGGAGTGAAACT;GCCTGGGAAATAGCTATGCT;CACCACCACGCTTTCAGTCG	-2.33;-1.96;-1.15;0.81	899;1821;6262;81679	2.83E+00;2.58E+00;1.39E+00;7.24E-02	3477;78894;83335;84257	1.56E+00;1.10E+00;8.41E-01;1.84E-02	0.574998
SNW1	-1.15643	-5.11738	1.9758	0.010573	0.202557	4	TATGATGCAATTGCTCGACA;AGATACACACCATCTCAACA;CCGTTTACCTCTAATAACCG;CATGCATTCTCCTAGCCGAA	-1.86;-1.22;-0.96;-0.59	2151;5632;8693;16836	2.82E+00;2.42E+00;1.64E+00;1.03E+00	68320;76463;79524;83005	1.61E+00;1.30E+00;6.67E-01;4.44E-02	0.693452
POLDIP2	-1.15571	-5.11431	1.97097	0.0106913	0.203542	4	CCTAATCAGAAACCGACCAG;GGTAGCCAAAAACACTGTGA;ACTCACCTGGAATGGCATAG;TGTCTCCCGAGCCACAAAAG	-1.99;-1.16;-0.76;-0.72	1721;6196;12309;13378	3.22E+00;1.99E+00;1.56E+00;1.12E+00	71778;72847;78960;83435	1.88E+00;1.04E+00;6.35E-01;3.54E-02	0.691345
SNRPE	-1.15522	-5.11216	1.4709	0.0338141	0.342826	4	AGAGATCGCGGATTCAGGTG;GCAAGTGAATATGCGGATAG;ATTTCAGAGATCGCGGATTC;TCTGATTATTTCAGAGATCG	-3.19;-1.3;-0.1;-0.03	78;5019;41007;45805	2.44E+00;1.73E+00;1.08E+00;6.35E-01	39351;44149;80137;85078	7.07E-01;5.41E-01;4.27E-01;1.57E-03	0.464926
EIPR1	-1.15432	-5.1083	1.80409	0.0157005	0.244585	4	CGAATGACACGGCCATCCGA;CGTCGTCAAAGTCTATGACG;AGGACAGCTGAAGTTCACAA;GGGGCTTGCAGCATCCTCGG	-1.76;-1.54;-1.24;-0.08	2499;3471;5435;42735	3.01E+00;2.04E+00;1.20E+00;9.69E-01	42421;79721;81685;82657	1.67E+00;8.42E-01;5.99E-01;5.17E-02	0.61157
RARA	-1.15309	-5.10301	2.04864	0.00894038	0.186868	4	AAGCAAGGCTTGTAGATGCG;CCAACTGGGCAAATACACTA;CATGGTGTACACGTGTCACC;CGAGAGCTACACGTTGACGC	-1.53;-1.49;-0.94;-0.65	3501;3710;8979;15177	3.00E+00;2.38E+00;1.98E+00;8.39E-01	69979;76177;81446;81655	1.73E+00;1.27E+00;8.17E-01;7.29E-02	0.728466
RARS	-1.15296	-5.10242	1.82189	0.0150699	0.240661	4	TTGCAGGATATAACGTGCTG;CTTGGAGTCACAATCAGTGG;TACCTATGATACATCTGACC;AACAGTTTCACCTCCCATTG	-1.96;-1.49;-0.72;-0.44	1828;3714;13288;22402	2.32E+00;1.98E+00;1.89E+00;1.09E+00	62754;71868;81442;83328	1.27E+00;9.83E-01;8.16E-01;3.77E-02	0.618595
SNRPF	-1.15293	-5.10228	1.77999	0.0165964	0.250412	5	TAAATGGGGAATGGAGTACA;AGATGGCTATATGAACATGC;GCTTTCCTGTTAATCCGTTG;TATAGCCATCTACAGACACC;GTAATGGTGAAGCTTAAATG	-2.2;-2.13;-1.12;-0.47;0.15	1183;1341;6694;21409;56764	2.63E+00;2.38E+00;1.83E+00;1.18E+00;8.81E-01	28392;63747;78462;83815;83973	1.32E+00;1.13E+00;1.05E+00;4.83E-01;3.04E-02	0.601345
UTP6	-1.15262	-5.10095	1.61577	0.0242232	0.300563	4	GAGGTGCTGTGCTGTATACG;TCCACTTAATTGACGCACGT;CCACATAGTCCCAAGTGACG;GTTTGAATGAAAGGCCAACA	-2.5;-1.32;-0.59;-0.21	620;4874;17067;34477	1.76E+00;1.59E+00;1.57E+00;1.55E+00	50679;68089;80282;84536	8.12E-01;8.01E-01;7.17E-01;1.27E-02	0.522064
ABCF1	-1.15245	-5.10024	1.70276	0.0198261	0.27164	4	ACCCACACAGAAGTTCTCGG;TCATCCATCTTGACGCCCAG;TCTTGCTAAGGTGAGCATAG;CCGCAAAAACATTACCACCC	-2.27;-1.35;-0.7;-0.3	1025;4648;13827;29563	1.84E+00;1.84E+00;1.80E+00;1.33E+00	55593;71329;80508;84131	9.62E-01;9.55E-01;7.34E-01;2.10E-02	0.566006
VKORC1L1	-1.15182	-5.09749	1.83341	0.0146752	0.237663	4	GATGGAGAGCAGGATCCCGG;CTCCATCTACGCCTACCACG;TGCAGGCCTGACAGCGAGTG;CGGGCCACCCGCTCCCAACG	-1.95;-1.49;-0.67;-0.5	1839;3746;14691;20222	2.50E+00;1.97E+00;1.77E+00;1.09E+00	64934;70465;81410;83317	1.39E+00;9.13E-01;8.13E-01;3.79E-02	0.624039
RMND1	-1.15142	-5.09578	1.4462	0.0357933	0.348553	4	TCCAAGATGGTACTCATCTG;CAACACGCAGTGTTGAATGG;ACTCACAAACCAAATCTGCT;GAAGTGACAAGCTTGCCTCG	-2.55;-1.89;-0.26;0.09	532;2051;31803;53407	2.48E+00;1.61E+00;8.84E-01;8.10E-01	31749;53353;83105;84624	1.05E+00;4.83E-01;4.34E-01;1.09E-02	0.457731
TCERG1	-1.14896	-5.08515	1.51321	0.0306755	0.328612	4	GGATTGAGCAATAAGTACCG;CCAGTCCAAACAACACACCT;GGAGTTGAAACACTAACTGT;TATCATAGGTACGATAGGAG	-2.24;-2.18;-0.5;0.32	1086;1216;20169;66612	2.93E+00;1.39E+00;1.31E+00;4.27E-01	18544;64987;83940;84070	1.26E+00;7.08E-01;3.80E-01;2.23E-02	0.483316
HSPE1	-1.14895	-5.08512	2.14294	0.00719544	0.169422	4	CAACTAATACTCGGTCAAAG;AGTATTAGTTGAAAGAAGTG;GCGGCCGAAACTGTAACCAA;AAAAGTATTGCAAGCAACGG	-1.57;-1.14;-1.08;-0.8	3315;6417;7048;11392	3.49E+00;2.68E+00;1.54E+00;8.59E-01	73764;78108;78739;81841	2.08E+00;1.46E+00;6.23E-01;6.90E-02	0.77103
HGS	-1.14822	-5.08196	1.9853	0.0103443	0.200042	4	AAGCGATGCCATGTTTGCTG;TAATGATAAGAATCCCCACG;CCTCCCCACAGTATACTACG;CTATACCGCGTACCCCAAGG	-1.49;-1.48;-1.22;-0.4	3726;3820;5580;24145	2.98E+00;2.19E+00;1.96E+00;8.15E-01	61011;79576;81336;81430	1.65E+00;1.18E+00;8.06E-01;7.77E-02	0.698878
UBE2D3	-1.14818	-5.08179	1.56586	0.0271733	0.314351	4	GGGGGAATACTTGCCTTAGG;TCGATATTCTAAGATCACAG;ACTTACAGGTCCCATAATTG;CAGAATGACAGCCCATATCA	-2.39;-1.55;-0.77;0.12	797;3415;12019;55037	2.05E+00;2.02E+00;1.44E+00;7.58E-01	30119;73137;81741;84359	1.05E+00;8.48E-01;4.18E-01;1.63E-02	0.502585
REV1	-1.14804	-5.08117	1.90592	0.0124187	0.218431	4	TCTGGTCCTTAATTTCCATG;GAGAAGGGCTTAGTTCTGTG;AATACCAGATCCATCAACGT;GACTGCACCACATATCCGCG	-1.9;-1.14;-1.11;-0.43	1989;6360;6726;22929	2.74E+00;2.28E+00;1.54E+00;1.06E+00	62227;78430;78796;83167	1.50E+00;1.24E+00;6.26E-01;4.10E-02	0.660685
RRP12	-1.14751	-5.07892	2.0144	0.00967378	0.192271	4	GAGCCAATGTCGGCCATGTG;CACACACCTCCTCTAGCACA;CTTGGCAAAGCGGCTCACTT;AGATCTATGACACGCTACAG	-1.65;-1.48;-0.73;-0.73	2921;3815;12927;13004	3.26E+00;1.96E+00;1.93E+00;9.08E-01	72152;72229;81341;82235	1.92E+00;1.00E+00;8.06E-01;6.06E-02	0.716087
CHMP5	-1.14673	-5.07552	1.60719	0.0247065	0.302984	4	TGAAAAGGTACGAGCAACAG;GGATCTACAAGACCAGCTAG;TGCTGAACTAGTGAAGTATA;CCAATGCAGTCAGTCAAGCT	-2.28;-1.64;-0.41;-0.26	991;2986;24108;31429	2.16E+00;1.73E+00;1.35E+00;1.19E+00	53727;61048;82170;84165	9.00E-01;8.97E-01;6.07E-01;2.03E-02	0.51858
ATP5PD	-1.14614	-5.073	1.6629	0.0217319	0.283826	4	TCAGCAAGGTACTGACCTGG;CCCAAAAGCTACCCAGTCAA;CCACGGCCTTCTGGTTCCGA;TTTGTAGTTTAATGCCCTGA	-2.29;-1.26;-0.99;-0.04	975;5276;8172;44983	2.50E+00;1.69E+00;1.35E+00;1.11E+00	40173;76984;79880;84181	1.35E+00;6.89E-01;5.56E-01;2.00E-02	0.546948
MED15	-1.1453	-5.06935	1.81372	0.0153561	0.242345	4	GGCCCACAGCAAATCCAGCA;GCCCAACTCCAACGTCAGGT;TCCGGGACCCACTATCTGCG;CCACCCGTGTACTCACTCTG	-1.97;-1.32;-0.94;-0.35	1775;4857;8980;26765	2.38E+00;2.01E+00;1.76E+00;1.11E+00	58391;76176;80299;83381	1.27E+00;1.07E+00;7.18E-01;3.66E-02	0.615566
JMJD6	-1.14484	-5.06739	1.802	0.015776	0.245139	4	CGGAACCAGAAGTTCAAGTG;TGAAAGACCGTACAAGCCCG;GGTTTAACATCATCTATCCC;AGGACTCGTTGGACTGGACC	-1.82;-1.6;-0.82;-0.34	2264;3156;11048;27500	2.12E+00;2.12E+00;1.96E+00;1.01E+00	57656;74108;82000;82892	1.12E+00;1.04E+00;8.78E-01;4.68E-02	0.610587
NOP53	-1.14428	-5.06496	1.78531	0.0163942	0.249859	4	GAAGAAAAGTTTCTCATCGG;TGATCGACTTCCAGTCCCAG;CAGGCTTCTCAACCCCCCAG;AGCGCTGGATCCACTGACGT	-1.86;-1.4;-1.16;-0.15	2140;4290;6134;38257	2.86E+00;1.86E+00;1.39E+00;1.03E+00	46899;79022;80866;83016	1.57E+00;7.63E-01;7.00E-01;4.42E-02	0.602305
FNBP4	-1.14363	-5.06215	1.78199	0.0165201	0.249859	4	TACATTGGCCAACTTCCTAG;GGTGTCGACGACGACAACCG;CAGTGTGGAAGACCCGACTC;TTGTAATCCTTGTACCTGAG	-2.13;-1.16;-0.96;-0.32	1351;6190;8640;28206	2.43E+00;1.92E+00;1.56E+00;1.22E+00	56950;76516;78966;83805	1.30E+00;1.01E+00;6.35E-01;2.78E-02	0.602305
TSEN15	-1.14335	-5.06095	1.58184	0.0261917	0.308654	4	GAACGCTATATAAACTTGGG;CTGGATGGGCACGCACCCTA;CTCCCGGGCGACGATCGCGG;CAAATTACTTACTCTCCATG	-2.29;-1.69;-0.34;-0.25	967;2753;27406;32103	2.23E+00;1.69E+00;1.36E+00;1.04E+00	53053;57750;82403;84189	9.31E-01;8.74E-01;5.44E-01;1.98E-02	0.510528
RNF123	-1.14247	-5.05713	1.76409	0.0172153	0.253661	4	GACCACAACGAACTACGGAA;ACTCGGTGGTACCTACCCAG;AGGAGCTTATCCCGACCACG;TCTGGACCAGCTGTTACATG	-2.12;-1.18;-1.0;-0.27	1379;5967;8060;31282	2.51E+00;1.74E+00;1.59E+00;1.21E+00	53874;77096;79189;83777	1.36E+00;9.02E-01;6.47E-01;2.83E-02	0.595747
NCAPD3	-1.14199	-5.05509	1.57985	0.0263118	0.30911	4	ACAGCACGACGACCTCGCAA;TCGGGGCCTTGTCTTTACAG;ATAATACTGATGGTAGAAGT;CGACGTCGCAGTGCTTTAGG	-2.83;-1.95;-0.66;0.87	246;1859;14825;82424	2.56E+00;1.94E+00;1.76E+00;5.66E-02	2732;70331;83297;84910	1.09E+00;9.34E-01;9.06E-01;5.01E-03	0.509887
SRSF7	-1.1415	-5.05295	1.73004	0.0186191	0.261781	4	TCCACAAAGGCAAATCCTGG;CAGGTTACCAACATACACCT;CTATCAAATCGAGATCTCCG;AGATCACATTCGAGATCCAG	-2.06;-1.75;-1.4;0.64	1528;2539;4308;78353	3.31E+00;2.30E+00;1.17E+00;1.45E-01	6803;80848;82617;83628	1.86E+00;9.63E-01;6.04E-01;3.14E-02	0.582062
DDX21	-1.14122	-5.05174	2.19981	0.00631238	0.15817	4	GACGTGATCCGAGTGTACAG;CAACATTAAACACCCAATAG;TATTTGATAGGAAATGACTG;AAAATCTAGTAAGACTGAAG	-1.38;-1.21;-1.15;-0.84	4471;5710;6357;10665	3.61E+00;2.81E+00;1.63E+00;7.48E-01	74491;78799;79446;80685	2.16E+00;1.54E+00;6.62E-01;9.37E-02	0.800875
KRI1	-1.14088	-5.05027	1.91547	0.0121488	0.215943	4	CACAGTGAAAGATCGCTACG;GCCCAGCAAATATGTCGATG;CGAGTACTATGGCGCCATGG;GTGGACGATTCCTCAGACGA	-2.05;-1.06;-0.83;-0.63	1567;7315;10862;15744	2.93E+00;2.14E+00;1.43E+00;1.16E+00	69412;74294;77841;83589	1.69E+00;1.13E+00;5.81E-01;3.22E-02	0.665661
THOC3	-1.1403	-5.04778	1.7264	0.018776	0.262975	4	CAAGACACACCGCTCCAAAG;GACGGGCAGACCATCGCTGT;GTTACCTTTAGTGTTCACAG;AAACTTGATACAGATACAGT	-2.15;-1.46;-0.51;-0.44	1298;3920;19748;22433	2.32E+00;1.94E+00;1.42E+00;1.23E+00	62723;65408;81236;83858	1.27E+00;7.96E-01;7.20E-01;2.67E-02	0.580086
ATP5F1E	-1.14002	-5.04659	1.78333	0.0164692	0.249859	4	CATGGTGGCGTACTGGCGAC;ACTGGCGACAGGCTGGACTC;TGGGAGTATCGGATGTAGCT;TTGCACAGATCTGGGAGTAT	-2.06;-1.18;-1.04;-0.28	1540;5961;7524;30659	2.60E+00;1.77E+00;1.59E+00;1.16E+00	54497;77632;79195;83616	1.41E+00;9.23E-01;6.47E-01;3.17E-02	0.602305
DCTN2	-1.13976	-5.04547	2.0931	0.00807049	0.178742	4	ACTTAGCCAGAGCTCCATCG;TGATCAAGCAGAGTTTGATG;CTGTTTAGCCAGCACCACGG;AGTGACCAAGCTGCTATCTG	-1.53;-1.18;-1.18;-0.67	3506;5966;6037;14613	3.06E+00;2.88E+00;1.59E+00;8.38E-01	70543;79119;79190;81650	1.78E+00;1.58E+00;6.47E-01;7.30E-02	0.747773
EIF2S3	-1.13887	-5.04161	1.97136	0.0106818	0.203542	4	TATTACTTACCAATAAGTCT;ACTTGGCTATGCTAATGCTA;CTTATAGGTACAGTAGCAGA;TTTACCTATCAACAGAAGAG	-1.75;-1.24;-0.98;-0.58	2535;5416;8358;17163	2.78E+00;2.47E+00;1.67E+00;9.64E-01	67993;76798;79740;82621	1.58E+00;1.33E+00;6.80E-01;5.25E-02	0.691345
LDLR	-1.13875	-5.04111	1.60075	0.0250755	0.304909	4	GAATTCATCAGGCCGGCACG;CAAAGTGTGCAACTCCGTCA;CTACGACACCGTCATTGGCG;GTGTCAACCGCTGCATTTCG	-2.16;-1.64;-0.69;-0.06	1267;2984;13966;43595	2.16E+00;1.83E+00;1.24E+00;1.16E+00	41561;71190;82172;83889	9.48E-01;9.00E-01;5.82E-01;2.60E-02	0.51583
EIF5	-1.13784	-5.03716	1.84841	0.0141772	0.234063	4	AGACTGGATGTAAAAGCCAT;CATTGTCAATGGATCTCATG;AAGAGGCATTACTTACACGT;TCCTTTCCAAATCGTCACTG	-1.71;-1.64;-0.76;-0.44	2651;2994;12267;22701	2.30E+00;2.16E+00;1.99E+00;9.46E-01	62455;72889;82162;82505	1.26E+00;1.04E+00;8.99E-01;5.49E-02	0.630667
POP1	-1.13767	-5.03646	1.56403	0.027288	0.314994	4	AGGTACTATTCTGGGACTGA;GTGACGGGTCATGAGCAACG;ATCCTGGAACTTCCCGACAG;GCAATCTCCCGTAACCGCCG	-2.15;-1.81;-0.44;-0.14	1280;2312;22456;38711	2.38E+00;1.37E+00;1.27E+00;1.24E+00	46445;62700;82844;83876	1.00E+00;6.88E-01;6.46E-01;2.63E-02	0.501698
CAB39	-1.13726	-5.03466	1.99824	0.0100406	0.197053	4	GCCCAAGAACTGTATAACAG;AAGACATAAATTGCTCAGTG;CCAGAAATAGCCCTAAATTG;TCTGTATGGCACAAACGAGA	-1.66;-1.43;-0.74;-0.72	2890;4111;12711;13213	3.24E+00;1.95E+00;1.90E+00;9.12E-01	71943;72445;81045;82266	1.90E+00;1.01E+00;7.79E-01;6.00E-02	0.705417
LSM3	-1.13722	-5.03449	1.73316	0.0184859	0.261544	4	AGCGCATCTACGTGAAGATG;AAGAGCCCTTGGATCTCATC;AGGAACGACAGAGAGCTCCG;GCAACAAACGACCAACACTG	-2.16;-1.25;-0.84;-0.3	1264;5373;10689;29389	2.16E+00;1.85E+00;1.68E+00;1.25E+00	55767;74467;79783;83892	1.14E+00;9.68E-01;6.83E-01;2.60E-02	0.582456
SMC2	-1.13697	-5.03343	1.92177	0.0119737	0.21462	4	CCTCCACTCAACGTCCCATG;ACTGCTTTAGAATTAGTGGC;TTCATTACTGGACAGACCAG;TGAAATTACAGTAACAAGGC	-1.9;-1.17;-0.92;-0.56	2015;6102;9194;17913	2.71E+00;2.35E+00;1.58E+00;1.06E+00	67243;75962;79054;83141	1.53E+00;1.25E+00;6.40E-01;4.16E-02	0.66833
RTEL1	-1.13671	-5.03228	1.91357	0.012202	0.216184	4	GCTATCGTACACCTTGACGT;GCAGCTGTGTATCCACCCTG;ACTTACTCTTCAGCTTAGCG;CCAGTCACCAAGGATACTGA	-2.1;-0.96;-0.84;-0.65	1422;8703;10613;15218	2.99E+00;2.17E+00;1.30E+00;1.20E+00	69938;74543;76453;83734	1.73E+00;1.15E+00;5.29E-01;2.92E-02	0.665176
FIG4	-1.13547	-5.02694	1.73213	0.0185296	0.261544	4	AACAGCTCGAAATAACCCCG;GAATGCTACAGTAAGAATCG;ATATACCCAATGATTCTGTG;ATTGCTGTAATATCGAGATA	-1.86;-1.59;-1.46;0.36	2159;3225;3942;68423	3.42E+00;2.10E+00;1.03E+00;3.80E-01	16733;81214;81931;82997	1.93E+00;8.70E-01;3.90E-01;4.46E-02	0.582456
NAPA	-1.13528	-5.0261	1.94882	0.0112507	0.210015	4	CAGAGGCTCGTCCAAAATAG;GATTGAGATCTACACAGACA;CATCGCCGAGATCTACGAGA;CGCAGACTACTACAAAGGCG	-1.58;-1.52;-0.94;-0.51	3296;3586;8988;19655	2.55E+00;2.38E+00;2.01E+00;8.62E-01	65501;76168;81570;81860	1.42E+00;1.27E+00;8.30E-01;6.86E-02	0.677749
MRPL16	-1.1349	-5.0245	1.68958	0.0204371	0.275817	4	GTGGCGGTTACCTCCACTGG;AAAAACCTGCGTGACATACG;AAGCTCTCACCTTCAAACGT;CCAAGCTGAGATTTGTCGAA	-2.08;-1.33;-1.11;-0.02	1484;4785;6743;46051	2.74E+00;1.77E+00;1.18E+00;1.07E+00	39105;78413;80371;83672	1.50E+00;7.24E-01;5.37E-01;3.05E-02	0.559379
PTCD3	-1.13481	-5.0241	1.63187	0.0233418	0.293964	4	CCTACTTACCCTGTGCACCG;CCAGCACCGAGCTCATACAC;TTCTGCACGTACCGTCATCA;TCAGATTGAAGAAATAAGTG	-2.17;-1.51;-0.69;-0.17	1237;3634;13960;37142	2.00E+00;1.83E+00;1.44E+00;1.25E+00	48014;71196;81522;83919	9.48E-01;8.25E-01;7.28E-01;2.54E-02	0.531705
MESD	-1.13479	-5.024	1.60241	0.0249799	0.30402	4	GATTTCTCGCAGATAGACCC;TTCCAGAAGACGGGCCATGT;ATGCCAACTATGATGTCCAG;CCCGGCCGAGACACCCGGCG	-2.49;-1.21;-0.65;-0.19	638;5673;15150;35715	1.73E+00;1.63E+00;1.53E+00;1.51E+00	49441;70006;79483;84518	8.92E-01;7.66E-01;6.64E-01;1.30E-02	0.517098
PPP2R1A	-1.13415	-5.02126	1.98025	0.0104653	0.20141	4	CGCAGACACCATCTACGATG;GGTGGCCGACAAGTTCACGG;GTGCTCAGATGATACCCCCA;CGCCAACCAGCACGTCAAGT	-1.71;-1.3;-0.89;-0.64	2672;4991;9764;15434	2.97E+00;2.27E+00;1.74E+00;9.43E-01	69722;75392;80165;82484	1.71E+00;1.21E+00;7.09E-01;5.54E-02	0.695918
COPS3	-1.13398	-5.02052	1.62917	0.0234872	0.294946	4	AGTACACTTGCGCTAACTCG;AGGACGCCAATTCCTCGCAG;TACAGGTGTCTGTCGCATAG;TGAACTGATCAACAAGAGTG	-2.45;-1.1;-0.9;-0.09	697;6904;9486;41833	2.31E+00;1.50E+00;1.48E+00;1.23E+00	43323;75670;78252;84459	1.23E+00;6.18E-01;5.99E-01;1.43E-02	0.530257
CSTF1	-1.13327	-5.01744	1.93143	0.0117105	0.213176	4	ACAAGTATAAAGTCTCCCGA;CTATAGGTAGCTACGCGACA;CAGTTCAGTACGCAATTGGT;CAAAAGTGCCATGCCGATCG	-1.67;-1.49;-0.79;-0.58	2825;3702;11731;17233	2.78E+00;2.05E+00;1.98E+00;9.21E-01	67923;73425;81454;82331	1.58E+00;1.07E+00;8.18E-01;5.86E-02	0.671261
RPA2	-1.13269	-5.01495	1.86753	0.0135667	0.228865	4	TGGTCTAGGTCACTATTGTG;TATAGCACCTCCTCTTTCGG;CAGGCCGAAAAGAAATCCGT;GCTGAGCAAGTCGAACAGCC	-1.63;-1.6;-0.9;-0.4	3012;3198;9473;24594	2.31E+00;2.16E+00;2.11E+00;8.96E-01	60562;75683;81958;82144	1.23E+00;1.16E+00;8.73E-01;6.25E-02	0.640421
RPAP3	-1.13187	-5.01142	2.04398	0.00903691	0.187808	4	GCAATTGAGTGCTACACCAA;ATTAATTGAGAAAGGACACT;ACAAAGGCTTATGCAAGACG;GCAATCGAATGCTATACTCG	-1.85;-0.96;-0.89;-0.83	2170;8671;9802;10825	3.58E+00;2.27E+00;1.30E+00;1.03E+00	74331;75354;76485;82986	2.14E+00;1.21E+00;5.30E-01;4.48E-02	0.726286
ETF1	-1.1318	-5.0111	1.84816	0.0141853	0.234063	4	CAAAGACCAGATTTCACGAG;CTCTTGAATAAACTTCACGT;TGACAACAAATTCCATACAG;GTGGATCTCCCAAAGAAACA	-1.67;-1.34;-1.31;-0.2	2827;4671;4922;35071	3.14E+00;1.79E+00;1.54E+00;9.21E-01	50085;80234;80485;82329	1.75E+00;7.84E-01;7.32E-01;5.86E-02	0.630667
ARMC5	-1.13067	-5.00622	2.0498	0.00891671	0.186708	4	GGCCTTCGTGCGCAGCTACG;ATCATATAGGAAGCCCACGA;CGCTGACTCGACCGACGAGG;TCCCAAAAGAGCCGTGCGTG	-1.68;-1.14;-0.95;-0.75	2792;6454;8794;12460	3.34E+00;2.40E+00;1.53E+00;9.26E-01	72696;76362;78702;82364	1.97E+00;1.29E+00;6.21E-01;5.79E-02	0.728837
LOC101906743	-1.1299	-5.0029	2.10881	0.0077838	0.176014	4	TCACAACCTCAGTGGTTCGT;CTATGTTGGGACAGAGCATC;TGTTGGGACAGAGCATCCGG;CCGGAGGTTCACAACCTCAG	-1.53;-1.23;-0.93;-0.83	3505;5517;9119;10834	3.58E+00;2.36E+00;1.66E+00;8.38E-01	74322;76037;79639;81651	2.14E+00;1.26E+00;6.74E-01;7.30E-02	0.754454
SCFD1	-1.12971	-5.00211	1.92561	0.0118684	0.21396	4	AAGGAGCTTGTTTCATATCG;GGCATTACGAAGTACACTGC;TACTTGGACATATCAAGCGT;ACTGGAAGATATTGCAAATG	-1.62;-1.35;-1.13;-0.42	3075;4636;6520;23523	2.78E+00;2.23E+00;1.80E+00;8.88E-01	61633;78636;80520;82081	1.52E+00;1.21E+00;7.35E-01;6.39E-02	0.669667
TUT1	-1.12948	-5.00111	2.20899	0.00618024	0.157115	4	GGAACTACGAGCTACTCGAA;AAGAAAATAGATCACGAGCA;GCTACAGAACTGTTGCCGAG;TCAAAGGTACCGGTTACTGA	-1.35;-1.21;-1.0;-0.95	4629;5663;8091;8733	3.96E+00;2.51E+00;1.64E+00;7.35E-01	76423;77065;79493;80527	2.41E+00;1.35E+00;6.65E-01;9.71E-02	0.803783
HSCB	-1.12936	-5.00059	1.99448	0.0101279	0.197702	4	GCCGCAGTTCCAACATCGTG;CAGAAGAACCGGTCCCCCCG;GTGGAATAGAGATTCCTGAA;GGCCTCCATACCAGTCCATG	-1.72;-1.16;-1.0;-0.64	2625;6200;8055;15575	2.95E+00;2.51E+00;1.56E+00;9.50E-01	69581;77101;78956;82531	1.70E+00;1.36E+00;6.34E-01;5.44E-02	0.703988
TAMM41	-1.1285	-4.99684	1.57949	0.0263335	0.309199	4	CTTTGATCACATGTGATGGG;TCTTTGAATGCCACGCAACG;GATCCTGTCTCACTTTCCCG;CTGGACAGCAGTGATAATCC	-2.42;-2.33;-0.59;0.83	745;888;17084;81913	3.20E+00;1.59E+00;1.47E+00;6.74E-02	3243;68072;84268;84411	1.39E+00;8.68E-01;8.12E-01;1.52E-02	0.509761
NDUFA3	-1.12823	-4.99571	2.28965	0.00513272	0.146934	5	GTACTCGCTCATGATCAACC;GCCACACCCTACAACTACCC;CCTTGGCCCAGACATTCTTG;TCACGCACCGAGGCCCGCAA;CATGAGCGAGTACTTGGTGT	-1.86;-1.1;-1.1;-1.04;-0.54	2120;6871;6879;7601;18521	3.54E+00;3.31E+00;2.35E+00;1.30E+00;9.49E-01	66635;77555;78277;78285;83036	2.23E+00;2.06E+00;1.30E+00;5.40E-01;5.47E-02	0.832878
UTP25	-1.12801	-4.99474	1.61259	0.0244011	0.301522	4	ATGATGACTTCAGGGACCAA;TTAATGTGGCAAGTAATCGA;AGAGTACGGTTCCGATCCTG;TCTTCTCCGAAAGCATCACA	-2.42;-1.18;-1.18;0.26	751;5991;5994;63552	2.89E+00;1.59E+00;1.46E+00;5.08E-01	21604;79162;79165;84405	1.59E+00;6.46E-01;3.75E-01;1.54E-02	0.520681
SMC1A	-1.12532	-4.98316	2.09229	0.00808563	0.178742	4	GAAGCGGCCTCAGTACATCA;CCAGCTACATGAGTACAGTG;CATTGCAGCTGAACGCAAGG;CCACTCTTACCACAGAACCA	-1.58;-1.08;-1.07;-0.77	3264;7063;7172;12139	3.38E+00;2.66E+00;1.46E+00;8.65E-01	73017;77984;78093;81892	2.00E+00;1.45E+00;5.92E-01;6.79E-02	0.747773
CDC23	-1.12405	-4.97766	2.1961	0.00636647	0.158608	4	GATATTTATCAATCTCACAG;AGCCTCCACAAACACATCGA;GTTGCCTATCACAATATCAG;GTCGTTACCTCTGTAATAGG	-1.28;-1.22;-1.16;-0.83	5119;5573;6201;10774	3.59E+00;2.84E+00;1.65E+00;7.00E-01	74382;78955;79583;80037	2.15E+00;1.56E+00;6.70E-01;1.08E-01	0.799674
ARID1A	-1.12374	-4.97632	1.95288	0.0111461	0.208816	4	CACATCCCTGACCCAACCTG;CCGTTATCTGGCCTTCACGG;CAGCAGAACTCGCACGACCA;AACCCATACTCGCAACAACA	-1.8;-1.2;-0.83;-0.67	2360;5764;10854;14657	3.06E+00;2.14E+00;1.62E+00;9.92E-01	70499;74302;79392;82796	1.77E+00;1.13E+00;6.59E-01;4.88E-02	0.680237
BANF1	-1.12341	-4.9749	1.65231	0.0222686	0.287742	4	AAACTGGCCGAGGACCACAT;AGTCCTGGGCAAGAAACTGG;GGACTTCGCCAATTCCGGCC;CCAAAAGCACCGAGACTTCG	-2.1;-1.44;-1.28;0.32	1420;4067;5149;66696	3.08E+00;1.91E+00;1.20E+00;4.24E-01	18460;80007;81089;83736	1.71E+00;7.83E-01;3.80E-01;2.92E-02	0.540997
SCAF1	-1.1234	-4.97484	2.09055	0.00811804	0.179278	4	TCAATCTCCGAGTCGCCCGG;CCCGTTCCCAGGAATCCGGG;CCGGATAAGTCTGACACCCG;TGGTACTGCTGACGCCCTCG	-1.52;-1.28;-0.85;-0.84	3563;5135;10377;10611	3.62E+00;2.20E+00;1.72E+00;8.32E-01	74545;74779;80021;81593	2.17E+00;1.16E+00;6.99E-01;7.42E-02	0.746474
LOC107132672	-1.12325	-4.9742	1.63415	0.0232195	0.293105	5	CTGTGCCCGATGCGTGCCCA;CGTAGAGGCCGCAGCCGTCA;ATACAGCTTGGGAAGCACAT;CCTCATTAGGAACATCGTAG;TGCATCGAATAGGCTGCACG	-2.82;-2.71;-0.84;0.11;0.64	252;341;10562;54364;78472	3.80E+00;1.83E+00;1.83E+00;5.22E-01;1.77E-01	6684;30792;74594;84815;84904	1.71E+00;9.86E-01;5.48E-01;4.68E-01;6.41E-03	0.532977
POLR2H	-1.12265	-4.97162	1.86238	0.0137284	0.230019	4	TGGAAGGCCTATCATCTGTG;GAAGGCAAAAAGTTTGACCG;AATACTTACCCAAGTCTACA;GCTAGTACCTTATATGAAGA	-1.82;-1.24;-1.02;-0.42	2274;5478;7840;23558	2.55E+00;2.23E+00;1.66E+00;1.01E+00	61598;77316;79678;82882	1.38E+00;1.21E+00;6.76E-01;4.70E-02	0.638237
ZFC3H1	-1.12265	-4.97161	1.75542	0.0175622	0.255975	4	TCGAAAACGGAAACGGTCCA;TAGTCCATACTATCGAACCA;GCTTCCAAAGCATAAATCAG;AAACTGGAACAAGATCGCCT	-1.75;-1.66;-0.8;-0.29	2542;2876;11508;30287	2.19E+00;2.07E+00;1.80E+00;9.62E-01	54869;73648;82280;82614	1.09E+00;9.36E-01;9.14E-01;5.26E-02	0.591803
SLC25A51	-1.12254	-4.97114	1.74118	0.0181475	0.259119	4	GCTGCGGGTTGCAAACTCTG;GGAATTCGAGAGTATTATCG;GCTGTATGGAATCAAAACCC;GGATTTCGAAACTTGTATCG	-2.26;-1.01;-0.85;-0.37	1048;7891;10513;25605	2.18E+00;2.09E+00;1.37E+00;1.32E+00	59551;74643;77265;84108	1.15E+00;1.12E+00;5.58E-01;2.15E-02	0.586501
MED17	-1.12232	-4.97017	1.5836	0.0260858	0.308654	4	GCAGCACAGATCCTACTGAA;TGAAGAGGTTAACTGTGCCA;ATCACAGATCCCTCACATTG;ACTTCAAATGTACCATGATG	-2.61;-1.0;-0.72;-0.16	470;8077;13277;37520	1.89E+00;1.66E+00;1.42E+00;1.35E+00	47636;71879;77079;84686	9.83E-01;7.18E-01;5.51E-01;9.59E-03	0.510528
PRPF4	-1.1223	-4.97011	1.92187	0.0119711	0.21462	4	GCCTGAAGGTTGCTAGACTG;GTTAAGAAATATTCTCTCAG;ACCCACCTCGAAGAGTGTGA;TGATGGATGCCACGTCACAC	-1.85;-1.06;-1.03;-0.54	2176;7320;7617;18547	2.65E+00;2.58E+00;1.43E+00;1.02E+00	66609;77539;77836;82980	1.49E+00;1.40E+00;5.81E-01;4.49E-02	0.66833
MGAT1	-1.12208	-4.96916	1.70721	0.019624	0.27048	4	AGGGCTACTACAAGATTGCT;ATCATCAAGAGCACTGTCTG;GCCGTAGGAGGCGATAACCT;GTGTCTGCCTGGAACGACAA	-2.08;-1.39;-0.64;-0.38	1479;4337;15533;25538	2.09E+00;1.85E+00;1.70E+00;1.18E+00	59618;69623;80819;83677	1.12E+00;8.75E-01;7.59E-01;3.04E-02	0.567865
GCSH	-1.12088	-4.96397	1.47227	0.0337078	0.342826	4	ACTAACCCGACAGCAGAGCA;GGGACAAAGTTGAACAAACA;AGCGTGCGGGCCGCGGTCGG;CCAGCGCGCCCTGCTTGCCG	-2.43;-1.61;-0.38;-0.06	728;3109;25414;43796	2.13E+00;1.48E+00;1.16E+00;1.13E+00	41360;59742;82047;84428	8.84E-01;5.80E-01;5.78E-01;1.49E-02	0.464926
RNPS1	-1.12058	-4.9627	1.70921	0.0195338	0.269954	4	CCACCAAAGTACACATTGGG;GAGCGAGAAGGATCGAGGCA;ACGTGCTGGAACTTCCCGAG;GGCGCAGACACGACAACAGG	-1.78;-1.58;-1.3;0.19	2402;3265;4954;59135	3.13E+00;2.09E+00;9.85E-01;6.33E-01	26021;80202;81891;82754	1.74E+00;8.65E-01;3.88E-01;4.97E-02	0.56871
PELO	-1.12052	-4.96243	1.6258	0.0236702	0.296332	4	TCCCAGCATGACCCTCACTC;CTGTTCATAGAACCGCTCCA;CAGGGAGTACTTGTGTCCAG;TGTTGTAAAGTGCGTCCTAG	-2.36;-1.44;-1.21;0.53	850;4042;5657;75063	2.96E+00;1.91E+00;1.41E+00;2.19E-01	10093;79499;81114;84306	1.64E+00;7.85E-01;4.88E-01;1.74E-02	0.528222
CHEK1	-1.12034	-4.96165	1.91387	0.0121935	0.216184	4	AAGATAACCCAGTTACCTAG;TGGTATTGGAATAACTCACA;TATTCCTGACAACTATCACT;TAAGCACATTCAATCCAACT	-1.73;-1.35;-0.82;-0.58	2583;4640;10912;17319	2.77E+00;2.13E+00;1.80E+00;9.56E-01	67837;74244;80516;82573	1.57E+00;1.13E+00;7.35E-01;5.35E-02	0.665176
TAF6	-1.12008	-4.96053	1.66583	0.0215858	0.283102	4	TGAGCGTGGAAGCCATACAG;GACAACTCGTGGATGCTTCG;GCAGCATTTGGTAGAGACCG;GCCGTAGCGCGTTGTCCACG	-1.86;-1.73;-0.74;-0.16	2166;2589;12831;37613	2.28E+00;1.93E+00;1.42E+00;1.03E+00	47543;72325;82567;82990	1.01E+00;9.55E-01;7.16E-01;4.47E-02	0.548057
NDRG3	-1.11859	-4.95408	1.9174	0.012095	0.215516	4	CAGGTACCAGTACCCAACCA;TATTGCCCAAGACATCAACC;AGGCTTGACAACCAACGTTG;ATTCTAACATACCATGACAT	-1.56;-1.45;-1.0;-0.46	3366;3963;8138;21545	2.50E+00;2.39E+00;1.93E+00;8.54E-01	63611;77018;81193;81790	1.35E+00;1.32E+00;7.92E-01;7.00E-02	0.666521
KARS	-1.11854	-4.9539	1.61071	0.0245072	0.301522	4	ATACCCACACAAGTTCCATG;ATTAACAACAAACTGCGCCG;ATGATGAACATCATCCCAGG;GCCTTTCACAACGATTCACA	-2.14;-1.5;-0.66;-0.18	1321;3663;14966;36429	1.99E+00;1.75E+00;1.48E+00;1.23E+00	48727;70190;81493;83835	9.00E-01;8.22E-01;7.47E-01;2.71E-02	0.520681
GTF2H3	-1.11827	-4.9527	1.88853	0.0129261	0.224111	4	AAAATGCATTGATGCCGTGA;TGAATCGGAGTCTAACACGC;GATACCAACCCTATTTGGTG;AGACATTCATAGAATGAACA	-1.69;-1.48;-0.75;-0.56	2772;3804;12603;17923	2.71E+00;1.96E+00;1.96E+00;9.28E-01	67233;72553;81352;82384	1.53E+00;1.02E+00;8.08E-01;5.75E-02	0.649537
ILF3	-1.11801	-4.9516	1.8388	0.0144945	0.235608	4	TACGCCCATGAAACGCCCCA;AACACGCATCACTCCCCTCA;CGACAAACGCTTCGTCATGG;GCTATCAGTCAACGACCCCC	-1.7;-1.43;-0.99;-0.36	2736;4098;8273;26294	2.48E+00;2.04E+00;1.90E+00;9.34E-01	58862;76883;81058;82420	1.34E+00;1.09E+00;7.80E-01;5.67E-02	0.62781
BOP1	-1.11695	-4.94701	1.93403	0.0116403	0.213075	4	TGGACGACCCTGACTACTGG;TGCATGAGGACTGTGCCCGT;CGTGAGCTTCAATCCCTACG;AAGTCATCGTACCACTCCAA	-1.91;-0.98;-0.94;-0.64	1970;8417;8931;15448	2.97E+00;2.38E+00;1.32E+00;1.06E+00	69708;76225;76739;83186	1.71E+00;1.28E+00;5.39E-01;4.06E-02	0.671467
ABCB7	-1.11671	-4.94599	1.67129	0.0213162	0.28077	4	AAGGCCACCGTAGCTGTCTG;AGTTATTAAGACATACTACA;ATAATGGTGCTCGCCAGTCA;TTATCAAAGGCTATTGACAG	-2.08;-1.23;-1.14;-0.01	1480;5514;6369;46888	2.81E+00;1.66E+00;1.18E+00;1.04E+00	38268;78787;79642;83676	1.54E+00;6.74E-01;5.23E-01;3.04E-02	0.551649
CHP1	-1.11646	-4.9449	1.94853	0.0112582	0.210015	4	AGAGAATGGGACTCTCAGGT;AATGGGTCGGAAATGAGCCA;CATCAACGCCTTCTTTCCAG;AACTTGCCATCAACCCATTG	-1.6;-1.29;-1.06;-0.52	3171;5065;7339;19505	2.63E+00;2.56E+00;1.73E+00;8.76E-01	65651;77817;80091;81985	1.43E+00;1.43E+00;7.04E-01;6.59E-02	0.677749
PSMA3	-1.11544	-4.94052	1.5478	0.0283269	0.320863	4	TGTATACGCGTGTACATACA;TGAATATGCTATGAAGGCTG;TGTTGATCGACATGTTGGAA;TCACATATGAAACACCCGAT	-2.49;-1.24;-0.57;-0.16	635;5473;17468;37367	1.66E+00;1.56E+00;1.54E+00;1.43E+00	47789;67688;79683;84521	7.97E-01;7.22E-01;6.77E-01;1.30E-02	0.49368
PDE12	-1.11537	-4.94018	1.81577	0.0152837	0.242128	4	ACCCCGTCTAATGCCGACAT;AGTCGAGTTCCAGAGCGTAA;TTTCGAATCAAGCAGCATGA;TTTCCTTGTACCAGCGAAAG	-1.83;-1.39;-0.77;-0.47	2234;4345;12085;21525	2.39E+00;2.01E+00;1.85E+00;1.01E+00	63631;73071;80811;82922	1.32E+00;1.05E+00;7.58E-01;4.62E-02	0.615955
COA7	-1.11484	-4.93791	1.5916	0.0256095	0.306964	4	GTGATAGCTGCTACAAACTG;ACAGTTGAACTTCAACACCT;GGGCCAGAGACTACTACACA;ACATGATGGACAGGTCAATG	-2.48;-0.99;-0.94;-0.04	640;8167;8907;45172	2.39E+00;1.53E+00;1.35E+00;1.10E+00	39984;76249;76989;84516	1.28E+00;5.52E-01;5.47E-01;1.31E-02	0.512913
DR1	-1.11406	-4.93456	1.78682	0.0163374	0.249859	4	ATCTTATTGATAGCAGCTCT;AGCCTAAACTTTCTAGTGCT;AGAGACTCTCCCCAATGTCC;CAATGAGATTTGCAACAAAT	-2.28;-1.81;-1.44;1.08	988;2302;4029;84067	3.39E+00;2.38E+00;1.35E+00;2.23E-02	1089;81127;82854;84168	1.91E+00;1.31E+00;1.00E+00;2.03E-02	0.602305
TUBA1B	-1.11397	-4.93415	2.04087	0.00910195	0.188911	6	GTGGTGAGGATAGAGTTGTA;TTTCCAGATGAGGTTCGCAC;ATGCTGCCAATAACTATGCC;ACACTATCTGGCTAATAAGG;TAACAGGCTGACCAATGCAC;TCCGAATTCGGTCCAAGACG	-2.01;-1.9;-1.87;-0.83;-0.55;0.47	1676;1992;2100;10881;18204;73107	3.56E+00;2.68E+00;2.52E+00;2.13E+00;9.71E-01;3.98E-01	12049;66952;74275;83056;83164;83480	2.08E+00;1.71E+00;1.56E+00;9.04E-01;4.02E-01;5.18E-02	0.723742
FH	-1.11358	-4.93247	1.39848	0.0399504	0.359126	4	AATTGGGCGTACTCATACAC;ATTTATGAGCTCGCTGCTGG;TGATACCTTTGGTGAACTCA;GCAGCAATGTGCATTGCTGT	-2.35;-2.19;-0.18;0.26	855;1207;36557;63500	2.93E+00;1.41E+00;7.43E-01;5.10E-01	21656;48599;83949;84301	1.27E+00;4.44E-01;3.75E-01;1.75E-02	0.444753
FASN	-1.11303	-4.9301	1.68144	0.0208237	0.277772	4	TCACCCCCTAGACAAGCCCG;CATCTCGAGGATCCACACCT;CAGCAGCTCGATATAACCCA;CGAGACCCTGAGACCCTCGT	-1.87;-1.62;-0.72;-0.23	2095;3066;13108;33194	2.14E+00;1.91E+00;1.64E+00;1.04E+00	51962;72048;82090;83061	9.92E-01;8.89E-01;8.40E-01;4.33E-02	0.556312
BIRC5	-1.11247	-4.9277	1.61841	0.0240764	0.299592	4	GGGAGGTCTTACCCGCTCCG;AAGTCGGGCTCGTTCTCAGT;GAAAGGCCAGTTCTTAAACG;ACTTACATAGGGTCGTCATC	-2.06;-1.58;-0.54;-0.27	1517;3285;18637;31370	2.08E+00;1.73E+00;1.48E+00;1.17E+00	53786;66519;81871;83639	8.99E-01;8.63E-01;7.56E-01;3.12E-02	0.52347
GINS3	-1.11153	-4.92362	1.62164	0.023898	0.297711	4	GAGCCGAACCCATAGAAATG;GGTCTAGGAAGAAAGCGCCG;GACTGTTTGACAACAAGCGG;GACTGACAATGCTATCCCGG	-2.13;-1.41;-0.69;-0.21	1336;4207;14113;34557	1.88E+00;1.82E+00;1.57E+00;1.22E+00	50599;71043;80949;83820	9.40E-01;7.99E-01;7.70E-01;2.75E-02	0.526205
ORC5	-1.1112	-4.92219	1.54131	0.0287532	0.32254	4	TCCAAGAAGAATGTTAATGT;ACACAATTCACAAAGACATG;AGCCGAGTATCTAAGAGATA;TCCTAAATATTGCGAACCTG	-3.73;-1.67;0.15;0.81	7;2840;56749;81632	3.48E+00;2.21E+00;4.03E-01;7.34E-02	3524;28407;82316;85149	9.19E-01;8.36E-01;5.28E-01;1.22E-04	0.491416
CIR1	-1.11068	-4.91996	2.04943	0.0089242	0.186708	4	TCATGTATGAGGCTCCACCA;TCACTTGCCTGAATACCAAA;CGCTGAAACGAAATGTACTG;ATTCCAGAAAGACCAAACAA	-1.61;-1.16;-0.84;-0.83	3108;6160;10639;10850	3.58E+00;2.17E+00;1.57E+00;8.84E-01	74306;74517;78996;82048	2.14E+00;1.14E+00;6.36E-01;6.46E-02	0.728837
SPC25	-1.1103	-4.91832	1.69241	0.0203045	0.274872	4	ATCTTAAGGAAGAATATGCT;GACTTGTATAAAGATCGACT;GGGACTAAGAGAAACCTACA;CTAACAAAGCTAATGAAGAG	-2.06;-1.46;-0.47;-0.45	1527;3927;21225;22220	2.33E+00;1.94E+00;1.33E+00;1.17E+00	62936;63931;81229;83629	1.28E+00;7.96E-01;6.78E-01;3.14E-02	0.56087
ALG8	-1.11029	-4.91828	1.73608	0.0183621	0.261021	4	CTGTAGATGGATCCATCCGA;AGTTTGGAGCCCAATATGCG;ACAGTTTGCCGATATCACAG;TGACCCCAACAAGATTCCCA	-1.67;-1.64;-1.47;0.35	2819;2956;3831;67961	3.46E+00;2.17E+00;9.22E-01;3.92E-01	17195;81325;82200;82337	1.96E+00;9.04E-01;3.87E-01;5.85E-02	0.583324
HSPA14	-1.10989	-4.91655	1.52805	0.0296446	0.32509	4	AGTGTCATGGAAGTTAACAG;TCAGTCTCGGAAATACATCA;AAACATTAAACCCAGCAGCT;AGAGAAGTCTTAGAACAAAG	-2.38;-1.45;-0.38;-0.23	808;4010;25321;33327	1.92E+00;1.63E+00;1.43E+00;1.13E+00	51829;59835;81146;84348	8.36E-01;7.88E-01;5.82E-01;1.65E-02	0.487997
HEATR3	-1.10979	-4.91613	1.66311	0.0217215	0.283826	4	AAACAGCGACCGGCGCACTG;GCTGCCCACCGCATTCACTG;TATTGAAAACATAGCCAACG;ACTTACCTACTGAAATAGCC	-2.35;-1.01;-0.77;-0.31	862;7910;12202;28865	2.00E+00;1.88E+00;1.41E+00;1.37E+00	56291;72954;77246;84294	1.04E+00;9.87E-01;5.57E-01;1.77E-02	0.546948
NUP85	-1.10968	-4.91564	1.74353	0.0180497	0.258599	4	GGTATCACTTCCTGGTGACG;GAATCCCATGGAATCTTCGT;CCGACTGCATGTGTGCGAGG;GCATCGCCCTGAGCAACTGG	-2.45;-0.8;-0.62;-0.56	684;11364;15940;17960	2.70E+00;1.67E+00;1.50E+00;1.10E+00	67196;69216;73792;84472	1.53E+00;8.57E-01;4.59E-01;1.40E-02	0.587374
OAT	-1.10962	-4.91537	1.65041	0.022366	0.288132	4	GCAAGCTTGCTCGTAAATGG;AAAATGTAATCAGAGGACGG;AAACGTTGCCGCGTTCATGG;ACTGACCCAACCAGTTACGA	-2.45;-0.9;-0.81;-0.28	691;9480;11238;30686	2.10E+00;1.77E+00;1.50E+00;1.23E+00	54470;73918;75676;84465	1.10E+00;9.22E-01;5.05E-01;1.41E-02	0.540408
SDHAF2	-1.10958	-4.91519	1.97446	0.0106057	0.202864	4	TGAGTGAAGGAGACACTAGG;CCATAGAAACCAAACGAGCC;TCATCAGTTCGCTCCTGCCA;CATTAATCAGGCGATCGTAG	-1.84;-0.99;-0.85;-0.76	2195;8243;10524;12316	3.36E+00;2.18E+00;1.34E+00;1.02E+00	72840;74632;76913;82961	1.99E+00;1.15E+00;5.45E-01;4.53E-02	0.692796
GADD45GIP1	-1.10931	-4.91405	1.58143	0.0262164	0.308654	4	AACTGCTTAGCTGCGTAGCG;GTGTTGACCCCGGTTCTCTG;GCGAGAATGGTACCCGAGCC;CGCCAGTTCTCAATCATCTG	-1.95;-1.76;-0.8;0.07	1845;2492;11514;52150	2.32E+00;2.07E+00;1.09E+00;8.52E-01	33006;73642;82664;83311	1.09E+00;9.70E-01;4.48E-01;3.80E-02	0.510528
FASTKD5	-1.10875	-4.91165	1.89682	0.0126819	0.22157	4	TCACCTTCTGAAACTGACAG;CAACCCAAAGTATGGCATGG;CGACAGTATGCTACCCTAGG;CCCTGCTGAATTCCAAACCT	-1.64;-1.45;-0.78;-0.57	2981;4014;11951;17510	2.75E+00;2.02E+00;1.92E+00;9.00E-01	67646;73205;81142;82175	1.56E+00;1.06E+00;7.88E-01;6.19E-02	0.654489
KDM1A	-1.10858	-4.91092	1.78479	0.0164136	0.249859	4	TGAGAAGTCATCCGGTCATG;CTAAATAACTGTGAACTCGG;TGTACATCATACCTTACACA;CGAGTTGCTACATTTCGCAA	-1.8;-1.37;-0.93;-0.34	2357;4486;9133;27476	2.36E+00;1.97E+00;1.83E+00;9.92E-01	57680;76023;80670;82799	1.26E+00;1.04E+00;7.47E-01;4.87E-02	0.602305
PSMA6	-1.10756	-4.9065	1.5878	0.0258345	0.307636	4	GGTACAGAGGGCACGCTATG;ACACACAGAATGCTGAAATG;GTATGGTTACGAAATTCCCG;ACTTGGTAGAGCCGTCCCTC	-2.2;-1.52;-0.39;-0.32	1173;3568;24701;28519	2.01E+00;1.90E+00;1.28E+00;1.16E+00	56637;60455;81588;83983	1.00E+00;8.32E-01;5.94E-01;2.41E-02	0.511963
SCO1	-1.10724	-4.90512	1.57821	0.026411	0.309445	4	TCCTCCAATAGCAAACGTGA;TCGTCAGGACCGGAGTGGAA;CCGCCCTAGCAAGACGCTAG;AGAAAAAATGATTCAAGTCG	-2.08;-1.59;-0.98;0.22	1471;3208;8437;61303	2.46E+00;2.10E+00;1.18E+00;5.71E-01	23853;76719;81948;83685	1.32E+00;8.72E-01;3.79E-01;3.03E-02	0.509417
CHCHD1	-1.10673	-4.9029	1.61683	0.0241643	0.300002	4	CAAGCCGTGCTAGCCGACCC;AAGCACAATCGAAGAAGTCG;TAGCACGGCTTGGGAATCCG;ACATGGTTAGCTAGGATGAG	-2.01;-1.49;-1.01;0.09	1657;3713;7912;53266	2.54E+00;1.98E+00;1.13E+00;8.15E-01	31890;77244;81443;83499	1.37E+00;8.17E-01;4.36E-01;3.41E-02	0.522876
NUP62	-1.10617	-4.90048	1.86553	0.0136291	0.229209	4	GTTGATGAGACTCTCCAGCT;GTACCCCAGCGACCACTACG;TAACATAAAGCCCCTGACGC;GCTCCCTAAGGAAAATCCGG	-2.02;-1.02;-0.72;-0.66	1637;7734;13164;14875	3.03E+00;1.90E+00;1.39E+00;1.14E+00	70281;71992;77422;83519	1.75E+00;9.89E-01;5.64E-01;3.37E-02	0.639768
GPS1	-1.10603	-4.89987	1.47514	0.0334857	0.342257	4	GGGCCCGGGAGTAACACTTG;TGTGCAGAGGACTTTCAATG;GTCCACCCCGGAAATCGCCG;TGTCAGACTCCATACCAGGG	-2.79;-1.07;-0.66;0.1	273;7136;14919;53670	1.90E+00;1.75E+00;1.45E+00;8.02E-01	31486;70237;78020;84883	9.02E-01;5.89E-01;4.31E-01;5.56E-03	0.465648
WDR12	-1.10575	-4.8987	1.49779	0.031784	0.335877	4	TGCTGGAGGCCAAAAATGGT;AGTTGTGGAACTAGAGTACG;ACTGGATCAGTGCGATCGAA;AGAGCAGTTGGGACTAACAC	-2.47;-1.33;-0.56;-0.07	660;4766;18107;43236	1.78E+00;1.52E+00;1.52E+00;1.18E+00	41920;67049;80390;84496	7.74E-01;7.25E-01;5.89E-01;1.35E-02	0.473819
DHX36	-1.10555	-4.8978	1.93805	0.0115331	0.21272	4	AAGCACGATGTGACTAACAC;AAGCAATCTATAAAGAACGC;GCAGTTGATAGTCATCTAGA;CGTACCATAAGCCGATTTCG	-1.96;-0.89;-0.82;-0.74	1800;9684;10976;12675	3.31E+00;2.13E+00;1.22E+00;1.10E+00	72481;74180;75472;83356	1.95E+00;1.12E+00;4.99E-01;3.71E-02	0.672192
PPAN	-1.10546	-4.89745	1.84215	0.0143831	0.234964	4	GTACACGTTGGTGCGTGATG;AGCAGCTTAGTATGGACTTG;TCCACTCACAAAGTAGACGT;GCTCATCAAGATCCAAGAGG	-1.65;-1.39;-1.02;-0.37	2949;4380;7749;26067	2.56E+00;2.06E+00;1.85E+00;9.04E-01	59089;77407;80776;82207	1.39E+00;1.10E+00;7.56E-01;6.12E-02	0.628998
DHX15	-1.10532	-4.89683	1.87964	0.0131936	0.225529	4	CGTCCAGGAATGGTTAAGAG;GAGTTGCCTGTACCCAACCC;ACACCATAACGCTCCAAGAG;TTCAGAATATCATAGTATCG	-1.72;-1.2;-1.07;-0.44	2629;5814;7238;22579	2.65E+00;2.31E+00;1.61E+00;9.49E-01	62577;77918;79342;82527	1.44E+00;1.26E+00;6.56E-01;5.45E-02	0.646797
ATR	-1.10528	-4.89664	1.42309	0.037749	0.355436	4	TTAGGCTGGATATGTATGAG;TTGAGAAATCTAGTCGACCT;AATGCTGAAAAATTCGCACA;GGAAATTAGAGCACTGGTTG	-2.27;-1.92;-0.27;0.04	1020;1934;30938;50304	2.53E+00;1.34E+00;9.14E-01;9.13E-01	34852;54218;83222;84136	1.07E+00;4.93E-01;4.72E-01;2.09E-02	0.449239
UPF2	-1.10487	-4.89487	1.74518	0.0179814	0.257958	4	TCTGCTACATCAGACATGCA;TGCTCCAGACAACCGACCAG;GGACTAATTATCTCACTAGG;AGCCCTTACCAAAAGTACAC	-1.98;-1.16;-0.98;-0.3	1747;6137;8344;29747	2.47E+00;1.83E+00;1.57E+00;1.11E+00	55409;76812;79019;83409	1.33E+00;9.55E-01;6.38E-01;3.60E-02	0.588451
FANCD2	-1.10484	-4.89477	1.77756	0.0166893	0.250869	4	GCTTACCCATCACTAACTGG;GGCTTACAACTACCAACTCG;GATCTTCCAATTTGACCCCA;AAGACTACGATAGTTGTGAT	-1.95;-1.35;-0.58;-0.54	1854;4627;17369;18493	2.65E+00;1.80E+00;1.57E+00;1.09E+00	66663;67787;80529;83302	1.49E+00;8.01E-01;7.36E-01;3.82E-02	0.600553
RACK1	-1.10427	-4.89229	1.69117	0.0203626	0.275317	4	GGATGAAAGCCATTCAGAGT;CTTGCGTTGTGAGATCCCAA;ACCTCAGCCCGTACCTCGAG;AAGCTGAAGACCAATCACAT	-2.17;-1.26;-0.52;-0.46	1236;5269;19417;21655	2.38E+00;1.69E+00;1.44E+00;1.26E+00	63501;65739;79887;83920	1.31E+00;7.31E-01;6.90E-01;2.54E-02	0.560167
DNA2	-1.10418	-4.89192	1.8257	0.0149382	0.239614	4	GGGTTAACATTAGACACCAA;CTTCACGTATCCCCTAGACA;TTTGTTAATACGGTGAAACA;GCCCTTCAATCCAAACCTAG	-2.01;-1.0;-0.9;-0.5	1647;8085;9555;20048	2.51E+00;2.30E+00;1.35E+00;1.14E+00	65108;75601;77071;83509	1.40E+00;1.23E+00;5.50E-01;3.39E-02	0.620487
TTC1	-1.10413	-4.8917	1.75582	0.0175462	0.255972	4	AGAGAGCTCTAGACTAAAGG;TCTTTGCCACTGGATACTGG;CAAGCTTGAGAACAAACCTG;GTTAAACCCCAGCTATATCA	-2.2;-1.0;-0.72;-0.5	1182;8071;13228;20228	2.50E+00;1.90E+00;1.35E+00;1.27E+00	64928;71928;77085;83974	1.39E+00;9.86E-01;5.51E-01;2.43E-02	0.591808
ZFR	-1.10351	-4.88902	2.0757	0.00840035	0.182019	4	TAGTAGGTCTCAGCAACGGA;CTGACTATGGTTATACACAG;GAGTGCTACTTATAGTACCA;ATGTTTCAGACGTTACGAAG	-1.49;-1.1;-1.07;-0.76	3749;6853;7168;12411	3.35E+00;2.66E+00;1.48E+00;8.13E-01	72745;77988;78303;81407	1.98E+00;1.45E+00;6.02E-01;7.82E-02	0.739884
EIF3J	-1.10345	-4.88874	1.79499	0.0160329	0.247198	4	AACAATTAGCAGATAAACTG;GAAGAAGCAGAAGTAAAACC;TGAAGTCATCTCTTGAGGAT;GAGGACGAGGACGTCAAGGT	-2.08;-1.04;-0.76;-0.53	1481;7511;12344;18998	2.61E+00;1.98E+00;1.41E+00;1.18E+00	66158;72812;77645;83675	1.46E+00;1.04E+00;5.73E-01;3.05E-02	0.606956
CLSPN	-1.10337	-4.88841	1.50678	0.0311328	0.331743	4	GGGCTGATAGGACGGAAGTG;GAAAGCAAGGAGGTTCACTG;AACATCATAGTGAAAGATGT;AGACACTGAAAATTCAACTG	-2.16;-1.68;-0.56;-0.01	1262;2787;17867;47207	2.22E+00;1.53E+00;1.25E+00;1.02E+00	37949;67289;82369;83894	9.26E-01;7.83E-01;5.18E-01;2.59E-02	0.479199
AUP1	-1.10299	-4.88675	2.07286	0.00845543	0.182669	4	TGTGGTCGAAAGGTGTCACG;GAGCGTAGAGTAGTAGCGCG;CCCTCTGCTGCTATTCCCCG;CCAAAGAATTGGGCCAGACA	-1.28;-1.27;-1.26;-0.6	5122;5243;5302;16508	3.04E+00;2.85E+00;1.70E+00;7.00E-01	68648;79854;79913;80034	1.69E+00;1.63E+00;6.91E-01;1.08E-01	0.738335
MTRF1L	-1.10247	-4.88455	1.59719	0.0252817	0.306054	4	GTGCCCAAGACAGAGAAGCA;GGCCAAACTTCTGAGCGACA;ATACATATCAAATATCTCTG;GGTTACTGCAGCTTAGGTGT	-2.44;-1.63;-1.07;0.73	717;3037;7217;80207	2.65E+00;2.15E+00;1.48E+00;1.04E-01	4949;77939;82119;84439	1.44E+00;8.93E-01;7.12E-01;1.47E-02	0.514202
LRPPRC	-1.10211	-4.88296	1.45762	0.0348644	0.345444	4	CATATGCATTCAATAGTGCT;ACAAACGGGAAATTACAAAG;AAAATTGAAACGCTACCCGT;CTAAATGGCGCAGCTTTACG	-2.09;-2.01;-0.31;0.01	1443;1651;29009;48068	2.66E+00;1.19E+00;9.93E-01;9.82E-01	37088;56147;83505;83713	1.14E+00;5.19E-01;5.04E-01;2.97E-02	0.461623
KDM8	-1.10146	-4.88016	1.4897	0.0323814	0.338087	4	GGGCGGCTCGCATAGACACA;CGTGGGAGAAGCTCAATACG;TCACGTCTGGAATTGGCACG;GTTGACCGTCATGAGCGTCT	-2.57;-1.3;-0.8;0.27	508;4977;11322;63887	2.09E+00;1.74E+00;1.63E+00;4.99E-01	21269;73834;80179;84648	1.10E+00;7.10E-01;3.75E-01;1.04E-02	0.470972
BRAP	-1.10044	-4.87578	1.52027	0.0301811	0.327126	4	CATGACTGGTCATTGTAGCA;TGTGGTTACATAAGGTGGTG;CATCGGGTCTGGGACTACGC;AGTCGGGGAAATGTCTGATG	-3.02;-1.05;-0.88;0.54	134;7422;9941;75580	2.25E+00;2.20E+00;1.42E+00;2.07E-01	9576;75215;77734;85022	1.20E+00;5.76E-01;5.02E-01;2.72E-03	0.485285
NEDD1	-1.10036	-4.87541	1.93782	0.0115394	0.21272	4	TCTATGTATTTGGTAAGCGG;ACAGACTTACCATCTCTGAC;ATCAGGCATGAAATCCACCG;TTATTTAAGAAATCACTCCT	-1.54;-1.4;-0.87;-0.59	3455;4329;10075;16806	2.82E+00;2.23E+00;1.85E+00;8.44E-01	68350;75081;80827;81701	1.61E+00;1.19E+00;7.60E-01;7.19E-02	0.672192
FAF2	-1.10024	-4.8749	1.73491	0.0184115	0.261214	4	ATAAAACGAAGAGCAAACCT;TGATTATGTTGAAGGATCGG;TTGTCTCAAGACCACAACCA;GACAGATTGAACGAGCAAGA	-2.16;-1.1;-0.63;-0.5	1257;6831;15745;19969	2.52E+00;1.69E+00;1.49E+00;1.25E+00	65187;69411;78325;83899	1.40E+00;8.66E-01;6.03E-01;2.58E-02	0.583004
LOC100297540	-1.10016	-4.87458	1.63871	0.0229766	0.291718	4	ACACCATTGGGACGTAACAG;AGTGAGGTAAAGTAGCACAG;GGACATCAAAGCTTTGGCTT;GTAATTCCTGACAGCACAGC	-2.27;-1.13;-0.7;-0.3	1017;6515;13804;29369	1.85E+00;1.85E+00;1.52E+00;1.34E+00	55787;71352;78641;84139	9.69E-01;9.56E-01;6.18E-01;2.09E-02	0.535037
NCAPG	-1.10005	-4.87409	2.16311	0.00686899	0.164128	4	AACAGGTATAGGTGCAACCA;GAATTTAGGAAACGACTACT;TTGATTTCAAATGTTCACAA;AAAAATTGTTGGGCGCACCA	-1.28;-1.21;-1.01;-0.9	5102;5740;7897;9623	3.79E+00;2.54E+00;1.63E+00;7.01E-01	75533;77259;79416;80054	2.29E+00;1.37E+00;6.60E-01;1.07E-01	0.784818
NOP14	-1.10002	-4.87395	1.82798	0.0148599	0.239268	4	GTTCCGAGATAAACGCTTTG;CTCTAACAGGATGAAAACGG;ACCACCCAAGCCTCGCAGTG;TCGGCCGACGACCTGAACGA	-1.62;-1.33;-1.17;-0.28	3060;4765;6100;30555	2.87E+00;1.78E+00;1.78E+00;8.90E-01	54601;79056;80391;82096	1.58E+00;9.26E-01;7.25E-01;6.36E-02	0.621116
LOC785761	-1.09835	-4.86675	1.91436	0.0121798	0.216143	4	GAAGAGCTGTGGAACCAAAG;CTGTGGAAGCTCTTCATCGG;GGGAACGCTCACAGACTGCG;AGTGGTTCTGGAAGCTTTGG	-1.52;-1.5;-0.8;-0.57	3550;3674;11421;17432	2.76E+00;2.08E+00;1.99E+00;8.33E-01	67724;73735;81482;81606	1.56E+00;1.09E+00;8.21E-01;7.40E-02	0.665259
MTA2	-1.09782	-4.86446	1.46372	0.0343782	0.343044	4	TGCCTCCCGAGATATCACCC;TCTGCCCAGTGGTACGCCTG;GATATCTGTCTCATTCAAGA;CGTGTGCCTCTTCCGGCGAA	-2.56;-1.27;-0.57;0.02	518;5191;17551;48701	1.71E+00;1.62E+00;1.56E+00;9.71E-01	36455;67605;79965;84638	7.94E-01;6.95E-01;4.94E-01;1.06E-02	0.46465
FBXW7	-1.09704	-4.86111	1.73112	0.0185729	0.261544	4	ACAGAATTGATACGAACTGG;AATGTCCCAAACCCTAAGGG;TCATTAGTGGATCCACGGAT;CAGCCAAAATTCTCCAGTAG	-1.83;-1.32;-1.0;-0.23	2231;4846;8041;33284	2.52E+00;1.76E+00;1.63E+00;1.01E+00	51872;77115;80310;82925	1.36E+00;8.37E-01;7.19E-01;4.61E-02	0.582456
DHX30	-1.09682	-4.86012	2.07723	0.00837089	0.181766	4	CAGAAATTCAGTGACATCGA;ATTGATCGTAATGGACGTCT;GCATCAAACAGCTCGTTCCG;AGATCCACGAACTCTCCACG	-1.51;-1.11;-0.92;-0.85	3640;6721;9276;10421	3.65E+00;2.34E+00;1.50E+00;8.24E-01	74735;75880;78435;81516	2.19E+00;1.25E+00;6.08E-01;7.59E-02	0.740488
GALK1	-1.09605	-4.85684	1.66079	0.0218378	0.284699	4	GCTCCAGCGAGTATCCCCTG;GGAGTGATTCAGCACTACCC;GAACACACGGACTACAACCG;CTGCTGTAGGAAAGTATACG	-1.84;-1.63;-1.3;0.39	2213;3025;4983;69583	3.12E+00;2.15E+00;1.02E+00;3.51E-01	15573;80173;82131;82943	1.74E+00;8.95E-01;3.99E-01;4.57E-02	0.545615
RPL14	-1.09581	-4.85577	1.38116	0.0415761	0.359846	4	ATGGACCTTGCACTCAAGTA;TAGTTGGATAGTTACCTGTG;AGGCAGATATCAATGCAAAG;TGATCGTTACAAAGTCATGA	-2.69;-1.49;-0.33;0.13	359;3701;27920;55670	1.98E+00;1.78E+00;1.02E+00;7.38E-01	29486;57236;81455;84797	8.18E-01;5.36E-01;4.12E-01;7.32E-03	0.443884
CENPA	-1.09555	-4.85468	2.13191	0.00738054	0.171478	6	ATATGTGTTCAATTCACTCG;CCGGCGAGCAAGTGGACGGG;CCGGAGACATACAGTCCTGA;GCTCCCTGGAGCTCACCAGG;TGTTCAATTCACTCGTGGTG;GGGTTACCTAAGGACGGGGT	-2.09;-1.55;-1.5;-1.14;-0.74;0.44	1445;3426;3669;6439;12837;71858	3.40E+00;3.38E+00;2.85E+00;1.69E+00;1.03E+00;4.42E-01	13298;72319;78717;81487;81730;83711	2.25E+00;2.17E+00;1.63E+00;7.07E-01;3.97E-01;4.46E-02	0.765792
LOC100141266	-1.09539	-4.85398	1.87072	0.0134673	0.227892	5	TCCGAACTCGGTCCAAGACG;AGGTTGGGCGTTCAATGTCG;GAGGCGGTTAAGATTCATGT;CGTTTACCAGTTTCCGAACT;TTTCCAGATGAGGTGCGCAC	-2.1;-1.62;-0.93;-0.51;-0.31	1417;3073;9081;19609;29106	2.33E+00;2.01E+00;1.97E+00;1.93E+00;1.11E+00	56050;65547;76075;82083;83739	1.35E+00;1.14E+00;1.09E+00;8.08E-01;3.64E-02	0.642272
LAS1L	-1.09518	-4.85305	1.62859	0.0235187	0.295172	4	TACCTCAGGCCATTAAAGCG;GCTGCCAACTGTTCAAACGT;CACACAAGATCCATTCCCCG;TTGTGAACCTTATCTCGGAG	-1.97;-1.37;-1.09;0.05	1774;4493;7010;50885	2.69E+00;1.82E+00;1.11E+00;8.95E-01	34271;78146;80663;83382	1.47E+00;7.46E-01;4.64E-01;3.66E-02	0.529924
NAF1	-1.09394	-4.84772	1.54761	0.0283395	0.320863	4	ATAGGGGATCAGATGCATCG;TAACGTACCTCCAGTTAATG;TGGAGGAAGGGACATACGAG;AAAAATCTCAGATTCAAGGT	-2.39;-1.26;-0.42;-0.3	788;5262;23296;29771	1.83E+00;1.70E+00;1.44E+00;1.23E+00	55385;61860;79894;84368	9.54E-01;6.90E-01;6.25E-01;1.61E-02	0.49368
CLCC1	-1.0931	-4.84409	1.78455	0.016423	0.249859	4	GAAATACAAAAGTTTCTCAG;CTGGAATGTGCAGTAACACT;TATATTCTAACCTTTGTTGG;CTGGGTGTACCAACGAACAT	-1.86;-1.35;-0.63;-0.54	2163;4632;15749;18776	2.63E+00;1.80E+00;1.69E+00;1.03E+00	66380;69407;80524;82993	1.48E+00;8.65E-01;7.35E-01;4.47E-02	0.602305
IKBKB	-1.09288	-4.84314	1.58229	0.0261642	0.308654	4	TAGGCTGAACCACCCCAATG;ATGAAGGTATCGAAGTGCAG;TGTTGTCAAAGAGGAAAACG;GACCCCGTCTACGGGCCCAA	-2.26;-1.15;-1.15;0.18	1038;6299;6355;58993	2.81E+00;1.55E+00;1.33E+00;6.38E-01	26163;78801;78857;84118	1.54E+00;6.29E-01;3.89E-01;2.13E-02	0.510528
TMEM41B	-1.09284	-4.84298	1.51986	0.0302094	0.327126	4	TATACTTACTCACTAAGCTG;AGGCTAGTGGAAAGGGATAA;CACTCCATTCGACCCCTCCG;AGCAGTAAAATGGTCACAGC	-2.34;-1.3;-0.69;-0.05	884;5007;14054;44568	1.82E+00;1.74E+00;1.40E+00;1.12E+00	40588;71102;80149;84272	9.43E-01;7.08E-01;5.63E-01;1.81E-02	0.485285
PCBP2	-1.09111	-4.83549	1.78155	0.0165369	0.249859	4	GTGTGTGAAACAGATCTGCG;GCTCCCCAACTCAACTGAGC;CACGTATAAACATCTCAGAA;TTTATCAATGATCATAGCAA	-2.25;-0.82;-0.69;-0.61	1063;11026;14025;16375	2.86E+00;1.83E+00;1.32E+00;1.12E+00	68781;71131;74130;84093	1.64E+00;9.45E-01;4.66E-01;2.18E-02	0.602305
LOC112448582	-1.09079	-4.83411	2.3981	0.00399852	0.134733	5	AGAGTCCAATATGGCCACAT;ATGAAGTTTCGTCAAGACTG;ATGCAGTCTGGTATACACCG;AACTACCAGAGATCTACCAT;TCAAATTTGGAGATGAATCG	-1.39;-1.21;-1.18;-0.93;-0.73	4343;5646;5978;9053;12940	4.09E+00;3.24E+00;2.52E+00;1.45E+00;6.84E-01	72216;76103;79178;79510;80813	2.65E+00;2.02E+00;1.40E+00;5.99E-01;1.14E-01	0.870527
ZNF407	-1.08997	-4.83059	1.74095	0.0181572	0.259119	4	GTCATCACAGCGAATCCGGG;ACGGCGACTCAAAAGCGTTG;AAGTATTACACCGTAACCAA;GAAAGTGATAGTCTTGACCG	-1.63;-1.48;-1.08;-0.16	3010;3776;7053;37635	2.68E+00;1.97E+00;1.42E+00;8.96E-01	47521;78103;81380;82146	1.46E+00;8.10E-01;7.15E-01;6.25E-02	0.586501
ORC6	-1.08944	-4.82829	1.51692	0.0304143	0.328452	4	TGCAGCTAAACTGTACTGCT;TTACTTGCAAGCTGAGAGCA;CAGGCCAACACACTTCACAC;ACCTACTTACCCTGTCCAAG	-2.29;-1.48;-0.31;-0.27	968;3787;28758;31026	1.97E+00;1.75E+00;1.36E+00;9.91E-01	54130;56398;81369;84188	9.10E-01;8.09E-01;5.23E-01;1.98E-02	0.483528
ATXN10	-1.089	-4.82641	1.79061	0.0161954	0.248995	4	GGGCGACGAGCCACTGACCA;CTGGGAGTCTTCATTCCGGG;ATCATCGGTGTGCTGTTCGG;CTGCAGAGATCCATCTCAAG	-1.58;-1.52;-0.92;-0.33	3252;3548;9230;27981	2.34E+00;2.02E+00;1.93E+00;8.67E-01	57175;75926;81608;81904	1.25E+00;1.02E+00;8.34E-01;6.76E-02	0.60381
SZT2	-1.0878	-4.82124	1.99009	0.0102309	0.199179	4	CCAGAACCGCCGGATAACGT;CATGTGCGTACACTTCCACA;GGAACTCAACCTGGTCACCG;GCACAGCGATGCTACGTCCG	-1.46;-1.28;-0.95;-0.67	3917;5162;8860;14641	3.06E+00;2.39E+00;1.71E+00;7.97E-01	70515;76296;79994;81239	1.77E+00;1.28E+00;6.97E-01;8.18E-02	0.700757
NUP133	-1.08759	-4.82031	1.96966	0.0107235	0.20369	4	GATTAGTTGGCCCCCCGATG;AAGGATGTGTTGCTAAACCC;CTCCAGTGGAAATCACTAGG;GGAATCAGTTGAATGGGCGG	-1.34;-1.28;-1.27;-0.46	4666;5164;5227;21716	3.06E+00;2.37E+00;1.71E+00;7.33E-01	63440;79929;79992;80490	1.70E+00;1.31E+00;6.97E-01;9.79E-02	0.69103
ATP6AP1	-1.08732	-4.81914	1.82335	0.0150193	0.240209	4	TAGAAGGGCGGACCGCCGTG;GCACCGAAGGAAGTCCTCAT;AACTGTCATTGTAACTCACG;AGGAACAGCAGCACATTTCG	-1.45;-1.42;-1.29;-0.19	3998;4168;5066;35562	3.10E+00;1.89E+00;1.52E+00;7.89E-01	49594;80090;80988;81158	1.73E+00;7.74E-01;7.70E-01;8.35E-02	0.61941
GLS	-1.08717	-4.81851	1.45367	0.0351825	0.345625	4	AGTGCTAAAAAGCAGTCTGG;TCCATACACTCTTTCAACCT;TCGGCGGGTCCCCTCACGAA;GACGCGTTCTCCAACAACGA	-2.15;-1.77;-0.54;0.12	1284;2438;18598;55155	2.33E+00;1.49E+00;1.24E+00;7.55E-01	30001;66558;82718;83872	9.79E-01;7.57E-01;4.17E-01;2.64E-02	0.461395
PABPC1	-1.08674	-4.81663	1.57066	0.0268744	0.31253	4	GTTCACATACGCGTAGCCCA;TATGTGAAAAATCTTGACGA;ATGCACAAACCCATAACCCT;GATCCATCACTTCGCAAAAG	-2.18;-1.26;-0.89;-0.02	1228;5281;9813;46106	2.27E+00;1.69E+00;1.26E+00;1.07E+00	39050;75343;79875;83928	1.21E+00;6.89E-01;5.36E-01;2.52E-02	0.505109
ZMAT2	-1.08661	-4.81608	1.97606	0.0105667	0.202557	4	ACCCCACAGTCTGAGATGGG;TACCCAGATCAGCGAAACCT;GCGAGAGCTTCTCCGGCATA;GTGGACCTGGAATCCAAACT	-1.78;-0.94;-0.82;-0.81	2410;9011;11084;11126	3.54E+00;2.12E+00;1.27E+00;9.84E-01	74030;74072;76145;82746	2.11E+00;1.11E+00;5.19E-01;4.99E-02	0.693452
CMTR2	-1.08649	-4.81554	2.20155	0.00628709	0.15817	4	CTGAACTTTGTACTCAAGCA;ACCAAAGTACCAACAATGCA;TCACAGGTGAAAATCTCGCT;AACATGCTACGTATCATCCT	-1.16;-1.14;-1.13;-0.92	6236;6435;6479;9275	3.85E+00;2.79E+00;1.53E+00;6.32E-01	75881;78677;78721;78920	2.34E+00;1.53E+00;6.22E-01;1.32E-01	0.800875
RTF2	-1.08608	-4.8138	1.53555	0.0291376	0.324026	4	TAGAGTACAGTAGTTCCACT;ACACGCAACCACAGCACCGG;TCATTTCCAAGCCCACGACA;CAAAGCAGAAGTTTGTCACA	-2.35;-1.41;-1.03;0.44	863;4223;7722;71868	2.57E+00;1.88E+00;1.41E+00;2.95E-01	13288;77434;80933;84293	1.39E+00;7.69E-01;4.26E-01;1.77E-02	0.489421
TSC1	-1.08488	-4.80861	1.87404	0.0133647	0.227211	4	ACTGTAGTGAGAACGCAGAA;AGCTAATAGCCGTGTCGACG;TCAAAAAGATGATCGTATGG;TCTGTCGACTGGACCCACTT	-1.76;-1.13;-0.87;-0.58	2506;6532;10018;17329	2.77E+00;2.24E+00;1.52E+00;9.68E-01	67827;75138;78624;82650	1.57E+00;1.19E+00;6.17E-01;5.19E-02	0.643571
KCNQ5	-1.08477	-4.80816	1.77073	0.0169539	0.252152	4	GGGTAACATCTTCGCCACGT;GAGACAAAACCCCCCTGACG;GGCGCAACGTCAAGTACCGG;GATGACGTGTACGATGACAA	-1.58;-1.49;-1.02;-0.25	3261;3751;7826;32114	2.55E+00;1.97E+00;1.69E+00;8.66E-01	53042;77330;81405;81895	1.38E+00;8.74E-01;8.13E-01;6.78E-02	0.598338
PSMA5	-1.08357	-4.80297	2.23016	0.00588624	0.156543	4	TCAAGTCGAATATGCCATTG;GTAGAGATTGATGCTCACAT;AAATAACAGTGCTACTCCGA;CTACAATGAGACCATGACTG	-1.15;-1.1;-1.05;-1.03	6319;6856;7378;7655	4.19E+00;2.62E+00;1.48E+00;6.28E-01	77501;77778;78300;78837	2.58E+00;1.43E+00;6.01E-01;1.34E-01	0.805366
ATP5ME	-1.08349	-4.80262	1.41505	0.0384547	0.356426	4	GCCTGGTTCACCTTGATGAG;GTAGGCCATGCCGAGGAACA;GACAGATTACCTGAAACCTC;AACCTCGGGCAGAAGAGGAG	-2.17;-1.86;-0.36;0.06	1232;2160;26233;51434	2.44E+00;1.26E+00;1.09E+00;8.76E-01	33722;58923;82996;83924	1.03E+00;5.64E-01;4.57E-01;2.53E-02	0.448031
SFXN2	-1.0824	-4.79792	1.55872	0.0276234	0.317035	4	ACAAGATGAACGTCATTGGG;AAAGTGCACTGGTCCCAACG;CAATATCACAGACCCCCGCA;GGGCATGAACATGTTGACAA	-2.05;-1.62;-0.35;-0.31	1566;3064;26735;29110	2.14E+00;1.86E+00;1.16E+00;1.07E+00	56046;58421;82092;83590	9.78E-01;8.90E-01;5.55E-01;3.22E-02	0.498893
POLR2I	-1.08212	-4.79668	2.06146	0.00868032	0.184185	4	CAACATGCTTTACCCCAAGG;CGTGGGTATTCGATTCTGCC;GTCTTCGGTTCGCGGCAACG;CAACAAAATCACGCACGAAG	-1.36;-1.21;-1.0;-0.77	4570;5721;8157;12168	3.38E+00;2.50E+00;1.63E+00;7.40E-01	72988;76999;79435;80586	2.00E+00;1.35E+00;6.61E-01;9.58E-02	0.734747
ANKRD49	-1.08126	-4.79299	1.65615	0.0220727	0.286551	4	TTCATCTCGAGTGTTCACGT;AGCCATCCACGGTCACCGCA;CTACAATGGACACTTAGACG;CCAGAGACTTTGGGTACCAG	-1.84;-1.33;-1.23;0.08	2197;4755;5507;52773	3.00E+00;1.78E+00;1.02E+00;8.31E-01	32383;79649;80401;82959	1.66E+00;7.26E-01;4.41E-01;4.54E-02	0.542798
RNASEH2C	-1.08091	-4.79149	1.54246	0.0286776	0.32254	4	GCCCGGCTTCGTGGGATATG;ACCGTCACGACCCATACGGA;CCCGGTTAACCGGCCCACGC;GGATTAGAAGCGTCGTTTCG	-2.2;-1.74;-0.95;0.57	1179;2563;8742;76215	2.41E+00;2.29E+00;1.27E+00;1.93E-01	8941;76414;82593;83977	1.29E+00;9.59E-01;5.21E-01;2.42E-02	0.491416
TRAPPC5	-1.08016	-4.78824	1.74171	0.0181254	0.259004	4	CTCAGGCTCACCTCGGTGCG;TCTTCGTCAAGGGCGCCGTG;ACTCCGCCACTGAGAAGACG;TGGCTCGCGAAAAGGGTGCC	-1.6;-1.35;-1.33;-0.04	3165;4653;4741;45001	3.19E+00;1.80E+00;1.11E+00;8.77E-01	40155;80415;80503;81991	1.78E+00;7.34E-01;5.55E-01;6.58E-02	0.586694
RFC5	-1.07996	-4.7874	1.43845	0.0364374	0.351403	4	CGAGGAATAGATATCGTTCG;TCCCTGGAGGACCATACAGA;TTGACAGATAGTTACATATG;CGGTGTACAAGATTCCGATT	-2.25;-1.62;-0.42;-0.03	1052;3085;23659;45532	2.14E+00;1.32E+00;1.21E+00;1.09E+00	39624;61497;82071;84104	8.87E-01;6.17E-01;5.46E-01;2.16E-02	0.454194
RPP40	-1.07972	-4.78636	1.87178	0.0134345	0.227688	4	GTCTGCGAGAAGTCCAACTT;TTTCCTGCCAGAATACTGAG;AATAGCGCTGAGCACGACGC;GGACCCTATTACTTTGTGAA	-1.73;-1.09;-0.95;-0.54	2581;6943;8760;18532	2.65E+00;2.41E+00;1.47E+00;9.56E-01	66624;76396;78213;82575	1.49E+00;1.29E+00;5.97E-01;5.34E-02	0.642659
TPR	-1.07967	-4.78613	1.88727	0.0129638	0.224587	4	ACCTGGCATGAAGTTAACTG;CCTTCAAGATAGAACCACAC;ACAATGACGCAGGATTTGAG;AGAGCCTGCGATATCGACAA	-1.95;-0.87;-0.75;-0.74	1843;10074;12422;12756	3.30E+00;1.97E+00;1.19E+00;1.09E+00	72400;72734;75082;83313	1.94E+00;1.03E+00;4.89E-01;3.80E-02	0.648616
MPHOSPH6	-1.07919	-4.78405	1.77885	0.01664	0.250723	4	TGAGCTGAAAGAGAAAGAGT;CAAGAACTTGCTGCGCATGA;TATGGAAGAATGTCATTCAG;AAATCATTAGTGAAGAGCAC	-2.06;-0.89;-0.87;-0.5	1542;9726;10064;20139	2.50E+00;2.23E+00;1.21E+00;1.16E+00	65017;75092;75430;83614	1.39E+00;1.19E+00;4.98E-01;3.17E-02	0.600805
EFL1	-1.07894	-4.783	1.40521	0.0393357	0.358582	4	CTGTGACGGGTGCATCATCG;GAAATGCCTCAACTCGTCAA;CCAACGTACAGCACGCCATG;AAAACCCCCAAAAGTTGACA	-2.43;-1.5;-0.4;0.02	738;3651;24166;48724	2.00E+00;1.47E+00;1.18E+00;9.70E-01	36432;60990;81505;84418	8.23E-01;6.06E-01;4.94E-01;1.51E-02	0.445411
ZCRB1	-1.07869	-4.78191	1.43331	0.0368713	0.35336	4	CTCTGCACAAAACTGTACCC;AGATACCAGAAGGAGTAAAG;GACCAACAATGACTTATATC;AATGGGAAACAAAAGGAAAG	-2.26;-1.77;-0.62;0.33	1046;2456;16031;66989	2.33E+00;1.66E+00;1.32E+00;4.17E-01	18167;69125;82700;84110	9.76E-01;8.54E-01;3.81E-01;2.15E-02	0.451783
SRP9	-1.07712	-4.77513	1.36403	0.0432483	0.359846	4	GGAGGAGTTCAGTCGCGCAG;GATGCCGCAGTACCAGACTT;TCTTCTTTACATCTTGAGCT;TTACCTTCATTGGGTCGGCG	-2.82;-1.31;-0.16;-0.02	249;4930;37671;46322	1.94E+00;1.75E+00;1.06E+00;7.14E-01	38834;47485;80226;84907	7.13E-01;5.32E-01;4.38E-01;5.07E-03	0.443884
CHD2	-1.07706	-4.77487	2.09787	0.00798233	0.177717	4	TAAGAAACCATTTCGACCAG;GATGGATTGTCTGAGTGTCG;AGACAGATAAAAAGCCCCAG;ATGCATCTGTGGGCCATGAG	-1.29;-1.21;-0.99;-0.83	5099;5688;8286;10847	3.58E+00;2.48E+00;1.63E+00;7.01E-01	74309;76870;79468;80057	2.14E+00;1.33E+00;6.63E-01;1.07E-01	0.750272
LAMTOR3	-1.07533	-4.76738	1.45552	0.0350335	0.345625	4	TATCTGACACAACAATAGCA;GCAAAAGTTGATAAGAAACC;TCCTGTATAAAAAATTACCG;ACAGACCAAGGAAGCAAACT	-2.15;-1.66;-0.6;0.1	1302;2874;16781;54235	2.20E+00;1.61E+00;1.23E+00;7.84E-01	30921;68375;82282;83854	9.15E-01;8.23E-01;4.26E-01;2.67E-02	0.461395
LOC112445429	-1.07443	-4.76353	1.50239	0.0314495	0.333831	4	AGGTCCTCCTTCAGTCACAT;GAAAACCAGAGAAGATGGCC;GAAGGACCTCCTCAAGTCCG;GCTTGTCTATGACTTCCTGG	-2.12;-1.54;-0.49;-0.15	1373;3478;20525;38248	2.04E+00;1.39E+00;1.37E+00;1.21E+00	46908;64631;81678;83783	8.41E-01;7.00E-01;6.97E-01;2.82E-02	0.476474
FBXL5	-1.07415	-4.76232	1.78657	0.0163466	0.249859	4	GAACATTATGAATTAAGCCG;AAAATTGACACCATTACCTC;CTTTCTTCCTCACATGAAAG;GCAAAGTTACTTCGACTACG	-1.99;-0.91;-0.9;-0.49	1720;9342;9479;20486	2.48E+00;2.31E+00;1.24E+00;1.12E+00	64670;75677;75814;83436	1.37E+00;1.23E+00;5.09E-01;3.54E-02	0.602305
PLRG1	-1.07277	-4.75634	1.52915	0.0295701	0.32487	4	GGGCACATAAGCACAGTACG;CTACAATGCCAAAACCCCAG;GGACATCTGAGTGCCGTGTA;GAAGTAGGCATATGCAACAC	-2.35;-1.13;-1.1;0.29	854;6531;6840;65150	2.72E+00;1.52E+00;1.41E+00;4.65E-01	20006;78316;78625;84302	1.49E+00;6.17E-01;3.76E-01;1.75E-02	0.488291
SCAP	-1.07176	-4.75199	1.63533	0.0231563	0.292809	4	GGAACACATCTACTGCTAGG;ACATCTACTTCTCCACACGT;GTTGTAATAGCTGAAGAGCG;GCGTAGCCATAATCGTCGCA	-1.77;-1.48;-1.17;0.13	2470;3788;6093;55747	2.87E+00;1.97E+00;9.74E-01;7.36E-01	29409;79063;81368;82686	1.58E+00;8.09E-01;4.12E-01;5.11E-02	0.533416
COG2	-1.07149	-4.75084	1.46837	0.0340122	0.342826	4	TCCCCAGGATTAAACAGCGA;TCTTCTCGTAACTGTCCCAG;CGTGAAACCATACGTAGACG;AAAATCTGTCCAGTCAAAAG	-1.98;-1.82;-0.54;0.05	1726;2282;18737;51080	2.39E+00;1.48E+00;1.12E+00;8.88E-01	34076;66419;82874;83430	1.01E+00;7.53E-01;4.62E-01;3.56E-02	0.464926
PCID2	-1.07127	-4.74987	1.62333	0.023805	0.297286	4	GCAGGTGCACGTATGCGGTG;TGACCTACAGGTACTACGTG;AGCCGTGGGTTCGCAACATG;CATTATTGGCAAATATGCGA	-1.97;-1.43;-0.53;-0.36	1779;4116;19001;26476	2.03E+00;1.90E+00;1.46E+00;1.11E+00	58680;66155;81040;83377	1.08E+00;7.78E-01;7.44E-01;3.67E-02	0.526825
COX5A	-1.0709	-4.74826	1.97174	0.0106723	0.203542	4	CACTTCGCTGCTACTCCCAT;CGAGGAGTTTGATGCTCGCT;AGGGCTGGCCCGGGCGACTG;GATGCTTGGGAGTTGCGTAA	-1.35;-1.21;-1.2;-0.52	4656;5641;5774;19290	2.93E+00;2.58E+00;1.64E+00;7.33E-01	65866;79382;79515;80500	1.62E+00;1.44E+00;6.66E-01;9.77E-02	0.691345
TAF8	-1.07045	-4.74633	1.89885	0.0126227	0.221129	4	CCACACCTACATCAAAACTC;GTACTCACCCATCTCGACAA;CTGATAACTACCATCTGGCC;CGTATGCAAAACGGTCTCAG	-1.82;-0.92;-0.84;-0.7	2269;9209;10668;13716	3.17E+00;2.16E+00;1.25E+00;1.01E+00	71440;74488;75947;82887	1.85E+00;1.14E+00;5.13E-01;4.69E-02	0.655354
BNIP1	-1.06945	-4.74204	1.94133	0.0114465	0.21203	4	CCAGCAATCAGACCTCATGG;TGAACAATCTCGAATATCCT;CCATCACAGAGAGCCTCATG;CCCAAAGGAGCTCGAGCAGT	-1.49;-1.23;-0.91;-0.64	3706;5505;9343;15483	2.96E+00;2.33E+00;1.66E+00;8.17E-01	69673;75813;79651;81450	1.71E+00;1.24E+00;6.75E-01;7.73E-02	0.673603
STRIP1	-1.06853	-4.73807	1.81434	0.0153342	0.242345	4	ATGACGACAACAGTCTGGAG;ATGATGTTGAGCAAGACCCT;GAGCTCTATAGCTACACGGA;CAAGGTCATCCGCAACATGA	-1.71;-1.28;-0.74;-0.54	2688;5152;12653;18499	2.65E+00;1.95E+00;1.71E+00;9.40E-01	66657;72503;80004;82468	1.49E+00;1.02E+00;6.98E-01;5.57E-02	0.615566
MPI	-1.06846	-4.73774	1.52755	0.0296793	0.32509	4	AGAGGACAGACCATATGCAG;CAAAGCATCCGATATCACCC;AAGCGGATCTCGCAGCAAGG;CCTGATTATCAGCAATCCAC	-2.46;-0.96;-0.63;-0.23	675;8716;15669;33635	1.69E+00;1.61E+00;1.51E+00;1.30E+00	51521;69487;76440;84481	8.69E-01;8.26E-01;5.29E-01;1.38E-02	0.487997
TWISTNB	-1.06809	-4.73613	1.88468	0.0130413	0.225081	4	CCTAGAATTGCCTACCTACG;GCAGACGCTACAGATAAACG;CATAAGAGACCAGTACCTCT;GGGGAAAACTAAGTATCGCT	-1.33;-1.33;-1.27;-0.34	4731;4767;5212;27399	3.07E+00;1.97E+00;1.78E+00;7.28E-01	57757;79944;80389;80425	1.70E+00;1.04E+00;7.25E-01;9.93E-02	0.647662
BORA	-1.06795	-4.73556	1.65918	0.0219188	0.285245	4	ATAGACCATCTAAATTCCCC;GAAAGGAACTCGAATCAGTG;TCCACTTCTTACCGAACTCG;AAACTTACCGAGAACGACTT	-1.67;-1.6;-0.82;-0.18	2844;3170;10988;36344	2.13E+00;2.11E+00;1.48E+00;9.18E-01	48812;74168;81986;82312	1.12E+00;8.77E-01;7.49E-01;5.90E-02	0.544782
COX11	-1.06738	-4.73309	1.41548	0.0384171	0.356426	4	ATGTGCATGCAAGTCTCCAG;CCGCCGCGGCCATGTAGGTG;CCTCCTGCGAGCGCGTGTAG;TCCTCCAAGTCCAGTAGTCT	-2.33;-1.58;-0.63;0.26	901;3302;15719;63583	2.08E+00;1.69E+00;1.39E+00;5.07E-01	21573;69437;81854;84255	8.67E-01;8.61E-01;3.75E-01;1.85E-02	0.448031
PHAX	-1.06705	-4.73168	1.99653	0.0100802	0.1973	4	AGGCCGCTACGAGATCACAG;AGTCCGATAATGGGATGCCG;TGGCAAAAAAACGGGACCAA;CTCGGATTCCGACATGACGG	-1.42;-1.15;-1.02;-0.69	4185;6333;7810;14172	3.12E+00;2.55E+00;1.55E+00;7.72E-01	70984;77346;78823;80971	1.81E+00;1.38E+00;6.27E-01;8.75E-02	0.704873
RSL24D1	-1.06697	-4.7313	1.83236	0.0147108	0.237886	4	TCAAATACCAGCGAGAACTG;TACGAACGAACATCATGCCG;AGCTGGTAAAGAGCTCACGG;AAAGAAGCGCAATCCTCGCA	-1.63;-1.18;-1.04;-0.43	3048;6015;7598;23144	2.59E+00;2.26E+00;1.59E+00;8.92E-01	62012;77558;79141;82108	1.40E+00;1.23E+00;6.44E-01;6.33E-02	0.623631
EIF6	-1.06582	-4.72634	1.83953	0.0144702	0.235388	4	CACCACCTGCAACGACTACG;GAGGGTCGGAGAACTTCTAC;GGAAGTCTTCAGACAGACAG;CGATGGACGCGTGCACTACG	-1.71;-1.17;-0.82;-0.56	2667;6095;10923;17953	2.70E+00;2.13E+00;1.58E+00;9.44E-01	67203;74233;79061;82489	1.53E+00;1.12E+00;6.40E-01;5.53E-02	0.628216
PRKRIP1	-1.06573	-4.72595	1.68856	0.020485	0.276056	4	CTCACTAACCTTCTCAGCCA;ACGTGTACAGGCATCTGCGC;TTGGGGATGATGAGCGCCTG;AGACATTACCCATTACATCT	-1.58;-1.56;-1.0;-0.13	3288;3347;8142;39746	2.50E+00;2.07E+00;1.32E+00;8.63E-01	45410;77014;81809;81868	1.35E+00;8.56E-01;6.64E-01;6.84E-02	0.559002
NSUN3	-1.06561	-4.72544	1.47215	0.0337175	0.342826	4	CCAGCCTGAAACCTTTGACA;AATACGATAGCCTGAGATTG;GGCTATCACTCACTCTTGCA;ACAGCATATTGCCAACAAGA	-2.66;-0.93;-0.44;-0.23	390;9086;22423;33654	1.74E+00;1.61E+00;1.27E+00;1.26E+00	51502;62733;76070;84766	8.26E-01;6.46E-01;5.17E-01;7.95E-03	0.464926
ODR4	-1.06547	-4.72486	1.72347	0.0189029	0.264242	4	GGTATCCAGGATGCTACCAG;TATTCATAGTAATAAGCCCA;ATTTCAGACTTACTCTACGC;CTGACAGAAGTAGTAGACAG	-1.66;-1.46;-0.8;-0.34	2883;3898;11376;27614	2.08E+00;1.96E+00;1.94E+00;9.13E-01	57542;73780;81258;82273	1.09E+00;1.04E+00;7.98E-01;5.98E-02	0.577998
PEX3	-1.06352	-4.71641	1.4349	0.036737	0.353357	4	ATATTGCTGTTGGACATCTG;AGAGTTGAGTTGCTGCATCA;GTGATACTGTCGTCGTGCCT;GTCCAGTTAAACATAATCGG	-3.15;-0.59;-0.3;-0.22	92;17085;29497;33934	2.37E+00;1.60E+00;9.64E-01;8.12E-01	51222;55659;68071;85064	8.17E-01;5.12E-01;3.87E-01;1.86E-03	0.451786
CCNF	-1.06303	-4.71432	1.79608	0.0159925	0.24675	4	ATTGCCTACCTGTACAACGA;AGACAACACGTACAAGTACG;TTTGAAGAGTCCGCTAACCA;GGACAACCATGCCAGCGTGT	-1.83;-1.1;-0.77;-0.55	2248;6838;12088;18208	2.68E+00;2.01E+00;1.49E+00;1.01E+00	66948;73068;78318;82908	1.51E+00;1.05E+00;6.02E-01;4.65E-02	0.607743
TMEM199	-1.06251	-4.71209	1.96524	0.0108332	0.205239	4	TGGCCAATGAGGAATATAAG;CTAGGAAAGAAGCACAAGGG;TATCCCTTACATACCCGAGG;TCCAAGGATCCAAGGCATGG	-1.69;-0.89;-0.87;-0.8	2745;9766;10080;11442	3.49E+00;2.23E+00;1.21E+00;9.32E-01	73714;75076;75390;82411	2.08E+00;1.18E+00;4.97E-01;5.69E-02	0.68774
SYF2	-1.06249	-4.71197	1.71338	0.0193472	0.26853	4	CAAACAGATCAAACCAGACA;AGGAGGAAAAACCCCGACCT;TTAGGAATGTGCAGCGAGAG;CAAAAAGGCTCGTTTGGAAT	-1.54;-1.46;-1.18;-0.07	3491;3908;5993;42999	2.89E+00;1.94E+00;1.19E+00;8.40E-01	42157;79163;81248;81665	1.59E+00;7.97E-01;5.94E-01;7.27E-02	0.571007
PIK3CD	-1.06227	-4.71105	1.88915	0.0129076	0.223968	4	TGATGGCGAAGGATCCCACG;GCAAAGTGAATGCCGACGAG;AGAGCATGGACGCTTCACGG;TGACCAGGAGGACCCGATTG	-1.62;-1.13;-0.88;-0.61	3087;6478;9829;16252	2.88E+00;2.26E+00;1.53E+00;8.87E-01	68904;75327;78678;82069	1.65E+00;1.20E+00;6.20E-01;6.41E-02	0.649814
U2AF2	-1.06209	-4.71024	1.54333	0.0286201	0.322205	4	TGTCACAGCCAGACCGTCGG;GGCGCTAAAGAGGAGCACGG;GCCAGGAGTTGTGTCCACCG;AGCATTGAAGAAATCCATCA	-2.13;-1.22;-1.03;0.13	1342;5619;7694;55664	2.57E+00;1.64E+00;1.22E+00;7.39E-01	29492;77462;79537;83814	1.39E+00;6.67E-01;4.12E-01;2.76E-02	0.491868
INO80	-1.06207	-4.71016	1.54177	0.0287231	0.32254	4	ATGAGTCGTAAACGAGACAT;TCATGTGAATCAAATAACGT;CTGGTGCCAATTGTTAAGTG;GCTGAGTGATGAATCCAGTG	-1.82;-1.73;-0.6;-0.1	2261;2591;16751;41130	2.28E+00;1.61E+00;1.26E+00;1.01E+00	44026;68405;82565;82895	9.55E-01;8.24E-01;6.33E-01;4.67E-02	0.491416
AP2M1	-1.06194	-4.70959	1.89659	0.0126884	0.22157	4	AGATGTTGGACCGTTTAACG;CTGAAGGTATCGCACCACCA;CAGCTGATGAAACAAGCAAG;CGGGTCTACCGAGATGACAT	-1.61;-1.2;-0.75;-0.69	3115;5803;12456;14169	3.12E+00;1.97E+00;1.62E+00;8.83E-01	70987;72700;79353;82041	1.81E+00;1.03E+00;6.56E-01;6.47E-02	0.654489
LOC782601	-1.0614	-4.70728	2.2252	0.00595384	0.156681	7	ATATGTGTTCAATTCACTCG;CCGGCGAGCAAGTGGACGGG;CCGGAGACATACAGTCCTGA;GCTCCCTGGAGCTCACCAGG;TGTTCAATTCACTCGTGGTG;AAGGAGGCGCCCCGCGACCC;GACGTGCCTAAGGACAGGGC	-2.09;-1.55;-1.5;-1.14;-0.74;-0.21;-0.21	1445;3426;3669;6439;12837;34566;34857	3.04E+00;2.93E+00;2.72E+00;2.63E+00;1.73E+00;1.56E+00;9.70E-01	50299;50590;72319;78717;81487;81730;83711	1.96E+00;1.96E+00;1.71E+00;1.51E+00;1.09E+00;6.57E-01;5.20E-02	0.804984
CENPK	-1.06108	-4.7059	1.5335	0.029275	0.324564	4	TGACTGCTGAACTTAGTCAG;GAAGAAATTCTGGTAACGTT;TCAAAGGGAGCAAAAATGGT;ATTGAGAAATGATCTTGAAT	-2.33;-1.25;-1.14;0.47	902;5392;6383;73147	2.81E+00;1.68E+00;1.39E+00;2.64E-01	12009;78773;79764;84254	1.54E+00;6.82E-01;4.47E-01;1.85E-02	0.4887
CENPJ	-1.06059	-4.70379	2.0612	0.00868565	0.184185	4	AAACAACCATTCTTAAAACG;TCTTTGCTTTAACTAAAGAG;ACCAAACGAACCCTCCTGAG;TGTGCCTCATAAAACACGCT	-1.27;-1.13;-1.09;-0.75	5183;6555;6952;12515	3.33E+00;2.70E+00;1.52E+00;6.95E-01	72641;78204;78601;79973	1.97E+00;1.47E+00;6.16E-01;1.09E-01	0.734747
[truncated: 19,918 more rows]

## Sheet: Small-scale
		Infected cells (TaC12)						Uninfected cells (BoMac)
[truncated: 1,889 more rows]
