# Supplementary material for: Host cell CRISPR genomics and modelling reveal shared metabolic vulnerabilities in the intracellular development of Plasmodium falciparum and related hemoparasites
Source: Nat Commun. 2024 Jul 21;15:6145. doi: 10.1038/s41467-024-50405-x (PMC11271486; doi:10.1038/s41467-024-50405-x)
Supplement: Supplementary file 7 — Supplementary Dataset 4 [file 41467_2024_50405_MOESM7_ESM.xlsx]

## Sheet: Theileria essentialome
		Infected cells (TaC12)						Uninfected cells (BoMac)
Gene_Symbol	Number_of_perturbations	i_Average_LFC	i_z_LFC	i_Average_-log(p-values)	i_av_pval	i_p_adjusted	i_log_p_adj	u_Average_LFC	u_z_LFC	u_Average_-log(p-values)	u_av_pval	u_p_adjusted	u_log_p_adj
AAGAB	10	0.00996504	-9.28343	0.966576	0.108	0.218273	0.661001	-0.521808	-0.594978	0.745983	0.17948	0.273473	0.563085
ACACA	10	-1.96897	-28.1277	2.22079	0.00601463	0.0411371	1.38577	-0.565762	-0.735991	0.712064	0.19406	0.273473	0.563085
ACO2	10	-1.22218	-21.0164	1.06194	0.086708	0.2011	0.696587	-0.378679	-0.135801	0.940608	0.114655	0.273473	0.563085
ACSL4	10	-0.743117	-16.4546	0.86092	0.137746	0.231703	0.635069	0.0462127	1.22731	1.84035	0.0144428	0.273473	0.563085
ACTL6A	10	-1.16254	-20.4485	0.968956	0.10741	0.217866	0.66181	-0.450992	-0.367791	0.827696	0.148697	0.273473	0.563085
ACTR10	10	-0.346205	-12.675	0.694057	0.202276	0.246562	0.608074	-0.517182	-0.58014	0.753475	0.176411	0.273473	0.563085
ACTR2	10	-0.424356	-13.4192	0.629227	0.23484	0.260986	0.583382	-0.597675	-0.838371	0.695501	0.201604	0.273473	0.563085
ADSL	10	-1.28841	-21.6471	1.21518	0.0609288	0.180506	0.743509	-0.196973	0.447136	1.14601	0.0714478	0.273473	0.563085
ADSS	10	-1.30455	-21.8008	1.16003	0.0691781	0.187153	0.727803	-0.522736	-0.597956	0.71188	0.194142	0.273473	0.563085
AFG3L2	10	-0.593864	-15.0334	0.769569	0.169993	0.237415	0.624492	-0.378858	-0.136375	0.893324	0.127843	0.273473	0.563085
AHCY	10	-1.31185	-21.8703	1.18253	0.0656856	0.183324	0.73678	-0.317581	0.0602108	0.934208	0.116357	0.273473	0.563085
AIFM1	10	-0.744431	-16.4671	0.833578	0.146697	0.232332	0.633892	-0.683096	-1.11241	0.579772	0.263165	0.284753	0.545532
AK2	10	-1.32626	-22.0075	1.15847	0.0694279	0.187168	0.727768	-0.357946	-0.0692853	0.88951	0.12897	0.273473	0.563085
ALAD	10	-0.455498	-13.7158	0.607617	0.246822	0.267461	0.57274	-0.224782	0.357922	1.07251	0.0846242	0.273473	0.563085
ALDH18A1	10	-0.87216	-17.6834	0.808643	0.155367	0.23409	0.630617	-0.31353	0.0732058	0.938387	0.115243	0.273473	0.563085
ALG8	10	-0.364828	-12.8524	0.787809	0.163001	0.235163	0.628631	-0.700923	-1.16961	0.682711	0.207629	0.273473	0.563085
AMD1	10	-1.1528	-20.3558	1.3628	0.0433708	0.154412	0.811319	-0.546058	-0.672776	0.695363	0.201668	0.273473	0.563085
ANAPC15	4	-0.423771	-13.4137	0.548814	0.282609	0.296385	0.528144	-0.64768	-0.998796	0.449061	0.355581	0.365816	0.436737
ANKRD17	10	-0.595456	-15.0485	0.841772	0.143956	0.232332	0.633892	-0.561194	-0.721335	0.693564	0.202505	0.273473	0.563085
ANKRD49	10	0.0773724	-8.64155	0.952917	0.111451	0.221387	0.654847	-0.285631	0.162709	1.16564	0.0682902	0.273473	0.563085
AQP3	10	-0.389003	-13.0826	0.901085	0.125578	0.226287	0.64534	-0.0145264	1.03245	1.60303	0.0249439	0.273473	0.563085
ARIH1	10	-0.859174	-17.5598	0.834042	0.14654	0.232332	0.633892	-0.680755	-1.1049	0.699786	0.199625	0.273473	0.563085
ARL2	10	-0.699036	-16.0349	0.648208	0.224798	0.256383	0.591111	-0.572977	-0.759137	0.734354	0.184351	0.273473	0.563085
ARMC5	10	-0.147233	-10.7803	0.764361	0.172044	0.237415	0.624492	-0.354123	-0.0570229	0.882039	0.131208	0.273473	0.563085
ASCC3	10	-0.44334	-13.6	0.654753	0.221435	0.255175	0.593162	-0.48587	-0.479686	0.872937	0.133987	0.273473	0.563085
ASH2L	10	-0.735889	-16.3858	0.8082	0.155525	0.23409	0.630617	-0.59176	-0.819394	0.958113	0.110125	0.273473	0.563085
ATAD1	10	-0.618409	-15.2671	0.582458	0.261542	0.278375	0.555369	-0.729228	-1.26041	0.650212	0.223763	0.273473	0.563085
ATAD3A	10	-1.15195	-20.3477	1.03097	0.0931174	0.205118	0.687997	-0.714484	-1.21311	0.671513	0.213053	0.273473	0.563085
ATIC	10	-0.803722	-17.0317	0.690392	0.20399	0.247117	0.607098	0.186743	1.67815	2.33309	0.00464421	0.273473	0.563085
ATP2B1	10	-0.957533	-18.4964	0.891624	0.128344	0.22746	0.643096	-0.402675	-0.212784	0.843371	0.143426	0.273473	0.563085
ATP5F1B	10	-1.59568	-24.5731	1.53196	0.0293789	0.124959	0.903233	-0.276121	0.193221	1.12722	0.0746076	0.273473	0.563085
ATP5PB	10	-0.172074	-11.0169	0.800172	0.158426	0.23409	0.630617	-0.683034	-1.11221	0.652442	0.222617	0.273473	0.563085
ATP5PO	10	-0.318055	-12.407	0.806304	0.156205	0.23409	0.630617	-0.399849	-0.203717	0.940525	0.114677	0.273473	0.563085
ATP6AP1	10	-1.13543	-20.1903	1.08096	0.0829929	0.200865	0.697095	-0.430069	-0.300668	0.835776	0.145957	0.273473	0.563085
ATP6V1B2	10	-0.75342	-16.5527	0.643935	0.227021	0.257592	0.589067	-0.721307	-1.235	0.689707	0.204312	0.273473	0.563085
ATP7A	10	-0.482498	-13.9729	0.623189	0.238128	0.262715	0.580515	-0.137854	0.636798	1.33727	0.0459968	0.273473	0.563085
ATPAF2	10	-0.716776	-16.2038	0.894826	0.127401	0.227044	0.64389	-0.276419	0.192263	1.00827	0.0981146	0.273473	0.563085
BAP1	10	-0.585394	-14.9527	0.829436	0.148103	0.232863	0.632899	-0.356767	-0.0655051	1.03647	0.0919457	0.273473	0.563085
BARD1	10	-0.383361	-13.0289	0.651291	0.223208	0.255226	0.593075	-0.499043	-0.521946	0.844903	0.142921	0.273473	0.563085
BCL2A1	10	-1.16452	-20.4674	1.29367	0.0508542	0.165969	0.779973	-0.0133052	1.03637	1.51762	0.0303657	0.273473	0.563085
BCL2L1	10	-0.695766	-16.0037	0.857124	0.138955	0.231986	0.634538	-0.293382	0.137843	1.04418	0.0903279	0.273473	0.563085
BCS1L	10	-1.08252	-19.6865	0.937478	0.115484	0.221854	0.653933	-0.628967	-0.938759	0.649898	0.223925	0.273473	0.563085
BRCA2	10	0.135563	-8.08743	1.14811	0.0711033	0.189837	0.721619	-0.414812	-0.251719	0.868578	0.135339	0.273473	0.563085
BRD2	10	-0.661235	-15.6749	0.806286	0.156212	0.23409	0.630617	-0.135872	0.643157	1.28779	0.0515478	0.273473	0.563085
BUB1B	10	0.0303827	-9.089	0.981942	0.104246	0.214949	0.667665	-0.252268	0.269743	1.1665	0.0681555	0.273473	0.563085
C10H15orf41	10	-0.305267	-12.2852	0.75889	0.174225	0.237599	0.624156	-0.520015	-0.589227	0.844948	0.142906	0.273473	0.563085
C11H9orf78	10	-0.366099	-12.8645	0.884964	0.130327	0.228485	0.641141	-0.261583	0.23986	1.08561	0.0821097	0.273473	0.563085
C17H12orf49	10	-0.806073	-17.0541	0.723508	0.189013	0.241847	0.616459	-0.662498	-1.04633	0.630411	0.234201	0.274352	0.561692
C17H12orf65	10	0.125181	-8.18629	1.05322	0.0884672	0.201543	0.695632	-0.303028	0.106899	1.04129	0.0909313	0.273473	0.563085
C1H3orf38	10	-1.29633	-21.7226	1.15956	0.0692534	0.187153	0.727803	-0.596369	-0.834181	0.742807	0.180798	0.273473	0.563085
C1QBP	10	-0.230678	-11.5749	0.800982	0.158132	0.23409	0.630617	-0.439125	-0.32972	0.915393	0.121509	0.273473	0.563085
C25H16orf91	10	-0.724558	-16.2779	0.680614	0.208634	0.248567	0.604557	-0.692893	-1.14385	0.664824	0.21636	0.273473	0.563085
CAND1	10	-0.0753891	-10.0962	1.02218	0.0950221	0.206643	0.68478	-0.41275	-0.245106	0.81632	0.152644	0.273473	0.563085
CAP1	10	-0.0914937	-10.2496	0.812254	0.15408	0.234024	0.63074	-0.453374	-0.375434	0.778967	0.166354	0.273473	0.563085
CARM1	10	-0.405728	-13.2418	1.0185	0.0958299	0.207788	0.68238	-0.476639	-0.450072	0.762855	0.172641	0.273473	0.563085
CARNMT1	10	-0.787747	-16.8796	0.694118	0.202247	0.246562	0.608074	-0.304272	0.102907	1.07955	0.083262	0.273473	0.563085
CBFB	10	-1.36228	-22.3506	1.24634	0.0567094	0.173147	0.761584	-0.108427	0.731206	1.33056	0.046713	0.273473	0.563085
CCDC47	10	-0.309924	-12.3296	0.695974	0.201385	0.246455	0.608262	-0.40429	-0.217964	0.852544	0.140429	0.273473	0.563085
CCND2	10	-0.213738	-11.4136	1.07935	0.0833011	0.200865	0.697095	-0.189418	0.471375	1.12011	0.0758388	0.273473	0.563085
CCNK	10	-0.40371	-13.2226	0.585289	0.259843	0.276966	0.557573	-0.651775	-1.01193	0.608579	0.246275	0.276952	0.557595
CCT3	10	-1.14681	-20.2988	1.02403	0.0946164	0.206571	0.68493	-0.741533	-1.29989	0.60263	0.249672	0.277052	0.557439
CD2BP2	10	-0.69835	-16.0283	0.9391	0.115053	0.221854	0.653933	-0.625632	-0.928062	0.741695	0.181261	0.273473	0.563085
CD320	10	-0.426724	-13.4418	0.71184	0.19416	0.243614	0.613298	-0.308175	0.0903858	0.967611	0.107743	0.273473	0.563085
CDC123	10	-0.888162	-17.8358	0.83405	0.146538	0.232332	0.633892	-0.644552	-0.98876	0.594648	0.254304	0.279226	0.554044
CDC23	10	-0.751357	-16.5331	0.789037	0.162541	0.234958	0.629009	-0.71415	-1.21204	0.606464	0.247478	0.276952	0.557595
CDH1	10	-0.632209	-15.3985	0.96229	0.109071	0.219131	0.659296	-0.484461	-0.475165	0.726911	0.187538	0.273473	0.563085
CDK6	10	-1.28417	-21.6068	1.17969	0.0661164	0.183602	0.736124	-0.211098	0.401823	1.19022	0.0645332	0.273473	0.563085
CDK7	10	-0.391432	-13.1057	0.664727	0.216408	0.25187	0.598824	-0.380479	-0.141577	1.05933	0.0872311	0.273473	0.563085
CDK9	10	-1.12969	-20.1358	1.03608	0.0920275	0.204461	0.689389	-0.736533	-1.28385	0.675879	0.210922	0.273473	0.563085
CENPC	10	-0.472516	-13.8778	0.794751	0.160417	0.234098	0.630602	-0.595526	-0.831478	0.691604	0.203421	0.273473	0.563085
CENPH	10	-0.0706034	-10.0506	0.870399	0.134772	0.23045	0.637424	-0.478169	-0.45498	0.801088	0.158093	0.273473	0.563085
CENPL	10	-0.0611428	-9.96055	0.840212	0.144473	0.232332	0.633892	-0.539205	-0.650791	0.8321	0.147197	0.273473	0.563085
CENPN	10	-0.156391	-10.8675	0.808305	0.155487	0.23409	0.630617	-0.529369	-0.619237	0.778597	0.166496	0.273473	0.563085
CEPT1	10	-0.129679	-10.6132	1.00326	0.0992519	0.209669	0.678467	-0.701815	-1.17247	0.797202	0.159514	0.273473	0.563085
CFL1	10	-1.91787	-27.6411	2.2357	0.00581161	0.0398716	1.39934	-0.533447	-0.632319	0.713363	0.19348	0.273473	0.563085
CHD8	10	-1.32267	-21.9734	1.396	0.0401794	0.147367	0.831601	-0.447178	-0.355557	0.798445	0.159058	0.273473	0.563085
CHEK1	10	-0.714749	-16.1845	0.793241	0.160975	0.234182	0.630446	-0.448303	-0.359166	0.813237	0.153731	0.273473	0.563085
CHKA	10	-0.970124	-18.6163	0.838241	0.145131	0.232332	0.633892	-0.602582	-0.854113	0.679107	0.20936	0.273473	0.563085
CHMP3	10	-0.309114	-12.3218	0.726859	0.187561	0.24169	0.616741	-0.315394	0.0672247	0.958651	0.109989	0.273473	0.563085
CHORDC1	10	-0.287726	-12.1182	0.705523	0.197005	0.244163	0.612321	-0.599159	-0.843132	0.678339	0.20973	0.273473	0.563085
CHTF8	10	-0.405156	-13.2364	0.714312	0.193058	0.243354	0.613761	-0.453657	-0.376341	0.865037	0.136447	0.273473	0.563085
CKAP5	10	-0.761683	-16.6314	0.826567	0.149085	0.232878	0.632872	-0.71136	-1.20309	0.595363	0.253885	0.279226	0.554044
CLP1	10	-1.02854	-19.1726	0.931224	0.117159	0.222603	0.652469	-0.593477	-0.824903	0.684288	0.206877	0.273473	0.563085
CMIP	10	-1.29661	-21.7252	1.30375	0.0496883	0.165878	0.780211	0.0516025	1.2446	1.86597	0.0136155	0.273473	0.563085
CMTR1	10	-0.853263	-17.5035	0.942326	0.114202	0.221854	0.653933	-0.56489	-0.733192	0.669399	0.214092	0.273473	0.563085
CNOT1	10	-1.07692	-19.6333	0.956152	0.110624	0.220452	0.656687	-0.527467	-0.613133	0.747031	0.179048	0.273473	0.563085
CNOT11	10	-0.551702	-14.6319	0.643282	0.227362	0.257777	0.588755	-0.72106	-1.23421	0.585085	0.259965	0.282569	0.548876
COG3	10	-0.0806505	-10.1463	0.814777	0.153187	0.23359	0.631546	-0.192553	0.461318	1.16779	0.0679525	0.273473	0.563085
COPB2	10	-0.627838	-15.3569	0.711713	0.194217	0.243614	0.613298	-0.504218	-0.53855	0.732627	0.185086	0.273473	0.563085
COPS2	10	-0.00480348	-9.42406	0.897974	0.126481	0.226766	0.644422	-0.727096	-1.25357	0.723154	0.189167	0.273473	0.563085
COPZ1	10	-0.607455	-15.1628	0.645641	0.22613	0.257241	0.589661	-0.49391	-0.505478	0.783983	0.164444	0.273473	0.563085
COQ2	10	-0.752285	-16.5419	0.72835	0.186917	0.24169	0.616741	-0.549074	-0.682452	0.762354	0.172841	0.273473	0.563085
COQ3	10	-0.418029	-13.359	0.632978	0.232821	0.259784	0.585388	-0.540748	-0.65574	0.723913	0.188837	0.273473	0.563085
COQ6	10	-0.855595	-17.5257	0.702169	0.198532	0.244551	0.611631	-0.482175	-0.46783	0.734885	0.184126	0.273473	0.563085
COQ7	10	-0.393033	-13.121	0.608904	0.246091	0.267191	0.573177	-0.685435	-1.11992	0.593522	0.254964	0.279226	0.554044
COQ8B	10	-0.667884	-15.7382	0.693843	0.202375	0.246562	0.608074	-0.389802	-0.171486	0.849561	0.141396	0.273473	0.563085
COQ9	10	-0.180242	-11.0947	0.885114	0.130282	0.228485	0.641141	-0.675528	-1.08813	0.631704	0.233505	0.274352	0.561692
COX14	10	-0.797032	-16.968	0.693572	0.202501	0.246562	0.608074	-0.726625	-1.25206	0.599058	0.251734	0.278241	0.555579
COX15	10	-1.25486	-21.3276	1.18908	0.0647024	0.182181	0.739498	-0.551141	-0.689084	0.743236	0.180619	0.273473	0.563085
COX6B1	10	-0.191556	-11.2024	0.817194	0.152337	0.233181	0.632306	-0.345057	-0.0279353	0.961992	0.109146	0.273473	0.563085
COX7B	10	-0.884436	-17.8003	0.833599	0.14669	0.232332	0.633892	-0.656477	-1.02702	0.727731	0.187184	0.273473	0.563085
COX7C	19	-0.588849	-14.9856	0.793813	0.160763	0.234182	0.630446	-0.565406	-0.734847	0.85742	0.138861	0.273473	0.563085
CPOX	10	-0.559632	-14.7074	0.583478	0.260929	0.277856	0.556181	-0.197755	0.444629	1.11431	0.0768582	0.273473	0.563085
CPSF2	10	-0.293103	-12.1694	0.777572	0.166889	0.237181	0.624919	-0.712079	-1.2054	0.67437	0.211656	0.273473	0.563085
CRCP	10	-0.276654	-12.0127	0.768279	0.170499	0.237415	0.624492	-0.69774	-1.1594	0.640309	0.228924	0.273753	0.562642
CREBBP	10	-0.363567	-12.8404	0.698208	0.200351	0.245563	0.609837	0.447936	2.5161	2.89016	0.00128776	0.180693	0.743058
CRLS1	10	-0.459514	-13.754	0.778919	0.166372	0.237181	0.624919	-0.642784	-0.983086	0.657433	0.220073	0.273473	0.563085
CSNK2B	10	-0.724182	-16.2743	0.780666	0.165704	0.237082	0.625101	-0.371807	-0.113755	0.867501	0.135675	0.273473	0.563085
CTC1	10	-0.415352	-13.3335	0.860011	0.138035	0.231703	0.635069	-0.595322	-0.830822	0.690413	0.20398	0.273473	0.563085
CTPS1	10	-0.00451696	-9.42133	0.875994	0.133047	0.23	0.638272	-0.392617	-0.180517	0.833225	0.146817	0.273473	0.563085
CTR9	10	-0.366883	-12.8719	0.761963	0.172997	0.237599	0.624156	-0.46602	-0.416004	0.875303	0.133259	0.273473	0.563085
CXHXorf56	10	-0.797237	-16.97	0.753834	0.176265	0.237599	0.624156	-0.26845	0.217828	1.08977	0.0813267	0.273473	0.563085
CXXC1	10	0.0167992	-9.21835	0.941704	0.114366	0.221854	0.653933	-0.4669	-0.418825	0.780336	0.16583	0.273473	0.563085
DAD1	10	-1.14395	-20.2716	0.971231	0.106849	0.217866	0.66181	-0.542607	-0.661704	0.677867	0.209958	0.273473	0.563085
DARS	10	-0.060208	-9.95165	0.844699	0.142989	0.232304	0.633943	-0.508138	-0.551124	0.771869	0.169095	0.273473	0.563085
DCAF13	10	-0.482505	-13.973	0.657294	0.220143	0.254315	0.594627	-0.68969	-1.13357	0.710605	0.194713	0.273473	0.563085
DCTN5	10	-0.913804	-18.08	0.801929	0.157787	0.23409	0.630617	-0.665165	-1.05489	1.26921	0.0538007	0.273473	0.563085
DCTN6	10	-0.290436	-12.144	0.683802	0.207109	0.248139	0.605304	-0.586979	-0.804056	0.814824	0.153171	0.273473	0.563085
DDX1	10	0.049154	-8.91026	1.01152	0.0973823	0.209034	0.679783	-0.6105	-0.879517	0.720593	0.190286	0.273473	0.563085
DDX3X	10	-0.921799	-18.1561	0.866146	0.136099	0.23093	0.63652	-0.628145	-0.936123	0.740495	0.181763	0.273473	0.563085
DDX42	10	-0.411957	-13.3012	0.784388	0.16429	0.236101	0.626902	-0.686424	-1.12309	0.714679	0.192895	0.273473	0.563085
DDX54	10	-0.943256	-18.3604	0.928443	0.117912	0.222603	0.652469	-0.429656	-0.299342	0.839988	0.144548	0.273473	0.563085
DDX6	10	-0.391396	-13.1054	0.671214	0.2132	0.249841	0.602335	-0.480231	-0.461593	0.834491	0.146389	0.273473	0.563085
DEPDC5	10	0.0330148	-9.06394	1.06868	0.0853731	0.2011	0.696587	-0.328432	0.0253971	0.973783	0.106223	0.273473	0.563085
DGCR8	10	-0.430929	-13.4818	0.737985	0.182817	0.24169	0.616741	-0.54087	-0.656133	0.686377	0.205884	0.273473	0.563085
DHDDS	10	-0.873119	-17.6925	0.774544	0.168057	0.237415	0.624492	-0.702098	-1.17338	0.586617	0.25905	0.282274	0.549329
DHODH	10	-1.27361	-21.5062	1.08673	0.0818982	0.200865	0.697095	-0.0573987	0.894912	1.36111	0.04354	0.273473	0.563085
DHX16	10	-0.773021	-16.7394	0.758109	0.174538	0.237599	0.624156	-0.49309	-0.502847	0.723948	0.188822	0.273473	0.563085
DHX8	10	-0.0131729	-9.50376	0.879081	0.132105	0.229244	0.639702	-0.622787	-0.918935	0.684027	0.207001	0.273473	0.563085
DIS3	10	-1.19058	-20.7155	1.07412	0.0843104	0.2011	0.696587	-0.608862	-0.874261	0.656502	0.220545	0.273473	0.563085
DLD	10	-0.109823	-10.4241	0.810527	0.154694	0.23409	0.630617	-0.614533	-0.892454	0.62426	0.237542	0.275023	0.560631
DLGAP5	10	0.0198752	-9.18906	1.01764	0.096019	0.207791	0.682373	-0.228791	0.345061	1.0994	0.0795431	0.273473	0.563085
DLST	10	-0.196775	-11.2521	0.769218	0.170131	0.237415	0.624492	-0.612848	-0.887048	0.724964	0.188381	0.273473	0.563085
DMAC2	10	-0.622021	-15.3015	0.717295	0.191737	0.242622	0.61507	-0.533117	-0.63126	0.701493	0.198841	0.273473	0.563085
DNAAF5	10	-0.606865	-15.1572	0.826555	0.149089	0.232878	0.632872	-0.322701	0.043785	1.04127	0.0909353	0.273473	0.563085
DOLPP1	10	-0.478713	-13.9368	0.682036	0.207952	0.248422	0.60481	-0.504832	-0.540518	0.718725	0.191106	0.273473	0.563085
DPH2	10	-0.562064	-14.7305	0.72554	0.188131	0.24169	0.616741	-0.490651	-0.495022	0.788888	0.162597	0.273473	0.563085
DPH6	10	-0.227016	-11.5401	0.79629	0.159849	0.23409	0.630617	-0.546238	-0.673355	0.740015	0.181964	0.273473	0.563085
DYNLL1	10	-0.197371	-11.2578	0.776906	0.167145	0.237181	0.624919	-0.212466	0.397435	1.27812	0.0527082	0.273473	0.563085
DYNLRB1	10	-0.485705	-14.0034	0.675792	0.210964	0.248833	0.604092	-0.280846	0.178062	1.12563	0.07488	0.273473	0.563085
EAF1	10	-1.00707	-18.9681	0.856363	0.139199	0.231986	0.634538	-0.633784	-0.954214	0.632584	0.233032	0.274352	0.561692
EAPP	10	-0.419651	-13.3744	0.71352	0.19341	0.243521	0.613463	-0.740617	-1.29695	0.64674	0.225559	0.273753	0.562642
EBNA1BP2	10	-0.301139	-12.2459	0.675908	0.210908	0.248833	0.604092	-0.206483	0.416627	1.23532	0.0581674	0.273473	0.563085
ECSIT	11	-1.05756	-19.4489	0.981826	0.104274	0.214949	0.667665	0.0233106	1.15384	1.79412	0.016065	0.273473	0.563085
EEFSEC	10	-0.758424	-16.6004	0.796554	0.159752	0.23409	0.630617	-0.62345	-0.921061	0.625784	0.23671	0.275023	0.560631
EIF2S1	10	-0.674667	-15.8028	0.754935	0.175819	0.237599	0.624156	-0.00602762	1.05972	1.59683	0.0253029	0.273473	0.563085
EIF2S2	10	-0.669474	-15.7534	0.683233	0.20738	0.248139	0.605304	-0.273044	0.20309	1.05685	0.087731	0.273473	0.563085
EIF3D	10	-0.801705	-17.0125	0.800408	0.15834	0.23409	0.630617	-0.594823	-0.829222	0.759636	0.173926	0.273473	0.563085
EIF3E	10	-0.797661	-16.974	0.817871	0.1521	0.233181	0.632306	-0.521304	-0.593362	0.721496	0.189891	0.273473	0.563085
EIF3H	10	-0.227652	-11.5461	0.710139	0.194922	0.243708	0.613129	-0.317983	0.0589201	1.0031	0.0992876	0.273473	0.563085
EIF3M	10	-0.312104	-12.3503	0.72189	0.189719	0.242175	0.61587	-0.561316	-0.721727	0.703131	0.198093	0.273473	0.563085
EIF4E2	10	-0.0818361	-10.1576	0.900235	0.125825	0.226287	0.64534	-0.659155	-1.03561	0.631118	0.23382	0.274352	0.561692
EIF5	10	-1.20145	-20.8191	1.05026	0.0890725	0.201543	0.695632	-0.507218	-0.548172	0.737	0.183231	0.273473	0.563085
EIF5A	10	-0.62676	-15.3466	0.618572	0.240673	0.264288	0.577923	-0.549331	-0.683276	0.700702	0.199204	0.273473	0.563085
EIPR1	10	0.0530962	-8.87272	1.0047	0.0989246	0.209177	0.679487	-0.350039	-0.0439204	0.886906	0.129746	0.273473	0.563085
ELOVL6	10	-0.506583	-14.2022	0.784443	0.16427	0.236101	0.626902	-0.377496	-0.132005	0.889905	0.128853	0.273473	0.563085
EMC1	10	-1.08728	-19.7319	1.04348	0.0904724	0.202717	0.69311	-0.473005	-0.438412	0.766006	0.171394	0.273473	0.563085
EMC7	10	-0.100799	-10.3382	0.869502	0.135051	0.23045	0.637424	-0.603233	-0.856202	0.773174	0.168588	0.273473	0.563085
EP300	10	-0.594798	-15.0423	0.815687	0.152867	0.23359	0.631546	0.521162	2.75102	3.22409	0.000596918	0.180693	0.743058
EP400	10	-0.13389	-10.6533	0.901678	0.125407	0.226287	0.64534	-0.694697	-1.14963	0.713734	0.193315	0.273473	0.563085
ERCC4	10	-0.618136	-15.2645	0.720284	0.190422	0.24248	0.615324	-0.688992	-1.13133	0.610814	0.245011	0.276952	0.557595
ERCC6L	10	-0.386018	-13.0542	0.66649	0.215531	0.251338	0.599742	-0.294716	0.133565	1.06466	0.0861668	0.273473	0.563085
ESS2	10	-1.1325	-20.1625	1.00861	0.0980369	0.209034	0.679783	-0.70024	-1.16741	0.61877	0.240564	0.27586	0.559312
EXOSC10	10	-0.321224	-12.4372	0.744283	0.180184	0.240021	0.619751	-0.407247	-0.227451	0.867753	0.135596	0.273473	0.563085
EXOSC8	10	-0.119162	-10.513	0.809705	0.154987	0.23409	0.630617	-0.253001	0.267391	1.1207	0.0757359	0.273473	0.563085
EZH2	10	0.0414659	-8.98346	1.04625	0.0898981	0.202248	0.694116	-0.273839	0.200541	1.1834	0.0655543	0.273473	0.563085
FAM210A	10	-0.0383188	-9.74321	0.861732	0.137489	0.231703	0.635069	-0.675034	-1.08655	0.793166	0.161003	0.273473	0.563085
FARSB	10	-0.83496	-17.3292	0.876872	0.132779	0.229873	0.638512	-0.671021	-1.07368	0.66631	0.215621	0.273473	0.563085
FBL	10	-0.60395	-15.1294	0.612005	0.24434	0.266073	0.575	-0.645397	-0.99147	0.69405	0.202279	0.273473	0.563085
FDPS	10	-1.6002	-24.6162	1.75348	0.017641	0.0884445	1.05333	-0.662533	-1.04645	0.666846	0.215354	0.273473	0.563085
FDXR	10	-1.1616	-20.4396	1.06333	0.0864304	0.2011	0.696587	-0.515276	-0.574023	0.735421	0.183899	0.273473	0.563085
FECH	10	-0.925983	-18.1959	0.848591	0.141713	0.232153	0.634225	-0.530892	-0.624123	0.705539	0.196998	0.273473	0.563085
FH	10	-0.786285	-16.8657	0.805514	0.15649	0.23409	0.630617	-0.526497	-0.610023	0.684879	0.206596	0.273473	0.563085
FIG4	10	-0.649932	-15.5673	0.899647	0.125995	0.226287	0.64534	-0.0895533	0.791755	1.4838	0.0328243	0.273473	0.563085
FIGNL1	10	-0.502393	-14.1623	0.626059	0.23656	0.261733	0.582141	-0.665032	-1.05446	0.601306	0.250434	0.277388	0.556913
FIP1L1	10	0.0456141	-8.94396	0.949011	0.112458	0.221854	0.653933	-0.270351	0.211732	1.34755	0.0449214	0.273473	0.563085
FLVCR1	10	-2.18764	-30.21	2.76163	0.0017313	0.0188993	1.72355	-0.721622	-1.23601	0.772793	0.168736	0.273473	0.563085
FNBP4	10	-0.450913	-13.6721	0.668631	0.214471	0.250801	0.60067	-0.411571	-0.241323	0.944641	0.113595	0.273473	0.563085
FOXRED1	10	-1.11779	-20.0224	1.04827	0.0894812	0.201543	0.695632	-0.726907	-1.25296	0.589415	0.257386	0.281108	0.551128
FPGS	10	-1.12404	-20.0819	1.05681	0.087739	0.201543	0.695632	-0.258295	0.250408	1.04936	0.0892565	0.273473	0.563085
G6PD	10	-0.833508	-17.3154	0.729612	0.186375	0.24169	0.616741	-0.634177	-0.955475	0.765754	0.171493	0.273473	0.563085
GALT	10	-1.3863	-22.5793	1.25973	0.0549888	0.170087	0.769329	-0.0125454	1.03881	1.47551	0.0334575	0.273473	0.563085
GART	10	-0.314039	-12.3687	0.670287	0.213655	0.250243	0.601638	-0.232841	0.332068	1.19885	0.0632629	0.273473	0.563085
GCLC	10	-0.937849	-18.3089	0.846576	0.142372	0.232153	0.634225	-0.461771	-0.402371	0.785972	0.163692	0.273473	0.563085
GFPT1	10	-1.00375	-18.9365	0.841152	0.144161	0.232332	0.633892	-0.658028	-1.03199	0.69996	0.199545	0.273473	0.563085
GGPS1	10	-0.398964	-13.1774	0.602516	0.249737	0.269041	0.570181	-0.529048	-0.618206	0.701263	0.198947	0.273473	0.563085
GID4	10	-0.0877281	-10.2137	0.962412	0.109041	0.219131	0.659296	-0.67168	-1.07579	0.756984	0.174991	0.273473	0.563085
GK	10	-0.4051	-13.2359	0.678121	0.209836	0.248833	0.604092	-0.145074	0.613639	1.23091	0.0587616	0.273473	0.563085
GLMN	10	-0.0756473	-10.0987	0.97328	0.106346	0.2172	0.66314	-0.536676	-0.642679	0.732351	0.185204	0.273473	0.563085
GNL2	10	-0.781771	-16.8227	0.655024	0.221297	0.255148	0.593207	-0.693312	-1.14519	0.698529	0.200203	0.273473	0.563085
GOT1	10	-0.0555659	-9.90744	0.991386	0.102003	0.212643	0.672349	-0.247988	0.283473	1.07107	0.0849053	0.273473	0.563085
GPAT4	10	-0.748167	-16.5027	0.766686	0.171125	0.237415	0.624492	-0.665495	-1.05595	0.611505	0.244622	0.276952	0.557595
GPR89A	10	-0.934661	-18.2786	0.848109	0.14187	0.232153	0.634225	-0.620021	-0.910061	0.634445	0.232036	0.274352	0.561692
GSS	10	-0.626946	-15.3484	0.620785	0.23945	0.263574	0.579098	0.0198965	1.14289	1.62875	0.0235098	0.273473	0.563085
GTF2A2	10	-0.45437	-13.705	0.659542	0.219007	0.253563	0.595915	-0.641931	-0.980352	0.644715	0.226613	0.273753	0.562642
GTF2F2	10	-0.0673642	-10.0198	0.836803	0.145612	0.232332	0.633892	-0.458667	-0.392414	1.00338	0.0992252	0.273473	0.563085
GTF2H2	10	-0.481767	-13.9659	0.674991	0.211353	0.248833	0.604092	-0.52317	-0.59935	0.743575	0.180478	0.273473	0.563085
GTF2H4	10	-0.769815	-16.7088	0.835076	0.146192	0.232332	0.633892	-0.518742	-0.585144	0.714044	0.193177	0.273473	0.563085
GTF3C3	10	-0.305169	-12.2843	0.766997	0.171003	0.237415	0.624492	-0.652652	-1.01475	0.60757	0.246848	0.276952	0.557595
GTF3C4	10	-1.35444	-22.2759	1.28966	0.0513267	0.166033	0.779807	-0.724197	-1.24427	0.670509	0.213546	0.273473	0.563085
GTPBP10	10	-0.603954	-15.1294	0.747435	0.178881	0.23894	0.621711	-0.147535	0.605742	1.25278	0.0558754	0.273473	0.563085
GTPBP3	10	-1.51531	-23.8078	1.45382	0.0351705	0.137159	0.862776	-0.510634	-0.559132	0.758543	0.174364	0.273473	0.563085
HAUS4	10	-0.0222819	-9.5905	0.966364	0.108053	0.218273	0.661001	-0.237233	0.317978	1.05572	0.0879587	0.273473	0.563085
HCCS	10	-0.580711	-14.9081	0.630256	0.234285	0.260972	0.583406	-0.330471	0.0188566	1.13391	0.0734664	0.273473	0.563085
HCFC1	10	-0.891628	-17.8688	0.885125	0.130279	0.228485	0.641141	-0.711785	-1.20445	0.621417	0.239102	0.275246	0.560278
HGS	10	0.0698703	-8.71299	0.961286	0.109324	0.219201	0.659157	-0.36946	-0.106225	1.00446	0.0989794	0.273473	0.563085
HMBS	10	-1.08586	-19.7184	0.995306	0.101087	0.211928	0.673811	-0.282942	0.171337	1.07479	0.0841809	0.273473	0.563085
HMGCS1	10	-1.05232	-19.3989	0.948421	0.112611	0.221854	0.653933	-0.7393	-1.29273	0.669341	0.214121	0.273473	0.563085
HNRNPA2B1	10	0.139471	-8.05021	1.06335	0.0864278	0.2011	0.696587	-0.359502	-0.0742793	0.898801	0.126241	0.273473	0.563085
HNRNPF	10	-0.40402	-13.2256	0.695434	0.201635	0.246455	0.608262	-0.695915	-1.15354	0.67411	0.211782	0.273473	0.563085
HNRNPK	10	-0.941514	-18.3438	0.867626	0.135636	0.230852	0.636667	-0.529747	-0.620448	0.881999	0.13122	0.273473	0.563085
HSPA8	10	-1.80175	-26.5354	2.15564	0.00698819	0.045952	1.3377	-0.701405	-1.17115	0.604039	0.248863	0.276952	0.557595
HTATSF1	20	-0.324785	-12.4711	0.924382	0.119019	0.223008	0.65168	-0.646926	-0.996375	0.840191	0.14448	0.273473	0.563085
IBA57	10	-0.622446	-15.3055	0.606809	0.247281	0.267696	0.572357	-0.729582	-1.26155	0.5697	0.26934	0.289849	0.537828
IDH3A	10	-0.562666	-14.7363	0.609715	0.245632	0.266939	0.573589	0.0876039	1.3601	1.86999	0.01349	0.273473	0.563085
INTS14	10	-0.362969	-12.8347	0.679608	0.209118	0.248833	0.604092	-0.731345	-1.2672	0.652031	0.222828	0.273473	0.563085
ISCU	10	-0.531648	-14.4409	0.736258	0.183545	0.24169	0.616741	-0.439993	-0.332506	0.810406	0.154737	0.273473	0.563085
ISG20L2	10	-0.47819	-13.9319	0.6979	0.200493	0.245601	0.609769	-0.163417	0.554789	1.34179	0.0455213	0.273473	0.563085
KANSL3	10	-1.1293	-20.132	1.10634	0.0782816	0.197656	0.704089	-0.706836	-1.18858	0.618877	0.240505	0.27586	0.559312
KARS	10	-1.01986	-19.0898	0.933572	0.116527	0.221854	0.653933	-0.358493	-0.0710412	0.863906	0.136802	0.273473	0.563085
KCTD10	10	0.124902	-8.18895	1.22323	0.0598101	0.177667	0.750394	-0.437752	-0.325317	0.764117	0.172141	0.273473	0.563085
KIAA1109	10	-0.561665	-14.7267	0.727022	0.18749	0.24169	0.616741	0.0318157	1.18112	1.56066	0.0275002	0.273473	0.563085
KIF11	10	-0.842266	-17.3988	0.766501	0.171198	0.237415	0.624492	-0.661702	-1.04378	0.646568	0.225648	0.273753	0.562642
KPNA2	10	-1.05586	-19.4327	1.20744	0.0620243	0.180709	0.74302	-0.331584	0.0152878	0.933431	0.116565	0.273473	0.563085
KPNA6	10	-0.761198	-16.6268	0.674146	0.211765	0.248863	0.604039	-0.357515	-0.0679034	0.897119	0.12673	0.273473	0.563085
KPNB1	10	-1.15586	-20.3849	1.14736	0.071226	0.189936	0.721393	-0.579305	-0.779436	0.651716	0.222989	0.273473	0.563085
LARS	10	-0.472277	-13.8755	0.62305	0.238205	0.262715	0.580515	-0.612041	-0.884461	0.62629	0.236434	0.275023	0.560631
LARS2	10	-0.647922	-15.5481	0.764972	0.171802	0.237415	0.624492	-0.398208	-0.198451	1.10829	0.0779307	0.273473	0.563085
LDLRAP1	10	-0.452815	-13.6902	0.776597	0.167264	0.237181	0.624919	-0.138556	0.634547	1.26616	0.0541804	0.273473	0.563085
LIAS	10	-0.502525	-14.1636	0.647855	0.22498	0.256459	0.590982	-0.128995	0.665221	1.26917	0.0538061	0.273473	0.563085
LOC100138418	13	0.115058	-8.28269	2.70367	0.00197849	0.0200842	1.69714	-0.574068	-0.762638	0.808643	0.155366	0.273473	0.563085
LOC100139115	10	-0.341211	-12.6275	0.850682	0.141032	0.232153	0.634225	-0.469552	-0.427336	0.75451	0.175991	0.273473	0.563085
LOC100295347	8	-0.951607	-18.4399	0.798726	0.158955	0.23409	0.630617	-0.399433	-0.202381	1.03803	0.0916158	0.273473	0.563085
LOC100295994	4	-0.28841	-12.1247	0.513308	0.306684	0.318917	0.496322	-0.545586	-0.671262	0.511533	0.307941	0.324333	0.489009
LOC100296695	10	-1.49545	-23.6187	1.56758	0.0270655	0.118065	0.927879	-0.530757	-0.62369	0.736255	0.183546	0.273473	0.563085
LOC100297075	10	-0.836851	-17.3472	0.872536	0.134111	0.23045	0.637424	-0.542022	-0.65983	0.700417	0.199335	0.273473	0.563085
LOC100297099	6	-1.19268	-20.7355	0.934077	0.116392	0.221854	0.653933	-0.404789	-0.219567	0.777734	0.166827	0.273473	0.563085
LOC100297779	9	-1.36015	-22.3303	1.34658	0.0450213	0.157963	0.801446	-0.536236	-0.641267	0.725126	0.18831	0.273473	0.563085
LOC100335744	6	-0.39124	-13.1039	0.568928	0.269818	0.284723	0.545578	-0.623235	-0.92037	0.592935	0.255308	0.279356	0.553842
LOC100847679	10	0.0620385	-8.78756	0.944513	0.113628	0.221854	0.653933	-0.722513	-1.23887	0.797799	0.159295	0.273473	0.563085
LOC101902440	11	0.101942	-8.40758	1.04821	0.0894938	0.201543	0.695632	-0.302997	0.106998	1.02453	0.094509	0.273473	0.563085
LOC101902490	13	-0.470218	-13.8559	0.651453	0.223124	0.255226	0.593075	-0.220381	0.372042	1.35065	0.0446011	0.273473	0.563085
LOC101902937	18	-0.54994	-14.6151	0.720242	0.19044	0.24248	0.615324	-0.63216	-0.949003	0.747154	0.178997	0.273473	0.563085
LOC101903567	9	0.0627911	-8.7804	0.922747	0.119468	0.223008	0.65168	-0.349238	-0.0413494	0.866969	0.135841	0.273473	0.563085
LOC101904442	21	-0.483646	-13.9838	0.724272	0.188681	0.241826	0.616497	-0.401922	-0.210368	1.18785	0.0648854	0.273473	0.563085
LOC101904667	4	-0.989691	-18.8026	0.63946	0.229372	0.258143	0.588139	-0.740947	-1.29801	0.451366	0.353699	0.364406	0.438415
LOC101905997	22	0.14201	-8.02604	1.77622	0.0167409	0.0852821	1.06914	-0.683964	-1.1152	0.788477	0.162751	0.273473	0.563085
LOC101906134	5	-0.274599	-11.9932	0.554925	0.27866	0.292659	0.533638	-0.221217	0.36936	0.891621	0.128345	0.273473	0.563085
LOC101906363	5	-1.37023	-22.4262	1.07978	0.0832185	0.200865	0.697095	-0.159239	0.568195	0.89955	0.126023	0.273473	0.563085
LOC101906592	4	-0.00155142	-9.39309	0.62002	0.239872	0.263669	0.578941	-0.34789	-0.0370244	0.681552	0.208184	0.273473	0.563085
LOC101906736	13	-0.0264714	-9.63039	1.59231	0.0255675	0.113089	0.946579	-0.683555	-1.11389	0.778892	0.166383	0.273473	0.563085
LOC101906743	11	-0.205977	-11.3397	0.769981	0.169832	0.237415	0.624492	-0.412225	-0.243421	0.880879	0.131559	0.273473	0.563085
LOC101906870	10	-0.680248	-15.8559	0.811033	0.154514	0.23409	0.630617	-0.511149	-0.560785	0.695932	0.201404	0.273473	0.563085
LOC101907518	13	-0.470218	-13.8559	0.651453	0.223124	0.255226	0.593075	-0.220381	0.372042	1.35065	0.0446011	0.273473	0.563085
LOC107131906	12	-1.34212	-22.1586	1.39398	0.0403662	0.147367	0.831601	-0.56912	-0.746763	0.773327	0.168528	0.273473	0.563085
LOC107132067	5	-0.243533	-11.6974	0.586072	0.259375	0.276733	0.557939	-0.287495	0.15673	0.862469	0.137256	0.273473	0.563085
LOC107132247	14	-0.207037	-11.3498	0.832404	0.147094	0.232332	0.633892	-0.655084	-1.02255	0.855293	0.139543	0.273473	0.563085
LOC112441457	5	-0.18733	-11.1622	0.675647	0.211034	0.248833	0.604092	-0.700338	-1.16773	0.471359	0.337785	0.351919	0.453557
LOC112441488	6	-1.19268	-20.7355	0.934077	0.116392	0.221854	0.653933	-0.404789	-0.219567	0.777734	0.166827	0.273473	0.563085
LOC112441509	6	-1.13078	-20.1461	0.882232	0.13115	0.228781	0.64058	-0.184288	0.487832	0.921532	0.119803	0.273473	0.563085
LOC112441655	13	-0.470218	-13.8559	0.651453	0.223124	0.255226	0.593075	-0.220381	0.372042	1.35065	0.0446011	0.273473	0.563085
LOC112443418	23	-0.390424	-13.0961	0.864359	0.13666	0.230998	0.636392	-0.221135	0.369623	1.64509	0.0226417	0.273473	0.563085
LOC112445002	20	-0.324785	-12.4711	0.924382	0.119019	0.223008	0.65168	-0.646926	-0.996375	0.840191	0.14448	0.273473	0.563085
LOC112445167	11	-0.2395	-11.6589	1.04451	0.0902597	0.202445	0.693693	-0.326924	0.0302348	0.976787	0.10549	0.273473	0.563085
LOC112445532	6	-1.19268	-20.7355	0.934077	0.116392	0.221854	0.653933	-0.404789	-0.219567	0.777734	0.166827	0.273473	0.563085
LOC112446021	17	-0.507223	-14.2083	0.9872	0.102991	0.213777	0.670039	-0.65123	-1.01018	0.814059	0.153441	0.273473	0.563085
LOC112446406	13	-0.962269	-18.5415	0.969691	0.107228	0.217866	0.66181	-0.511786	-0.562826	0.989509	0.102445	0.273473	0.563085
LOC112447079	15	-0.506206	-14.1986	0.674145	0.211765	0.248863	0.604039	-0.710349	-1.19985	0.669716	0.213936	0.273473	0.563085
LOC112448779	11	-0.825665	-17.2407	0.743657	0.180444	0.240021	0.619751	-0.37616	-0.127721	0.927426	0.118188	0.273473	0.563085
LOC509118	5	-0.729545	-16.3254	0.543361	0.28618	0.299705	0.523307	-0.454011	-0.377476	0.64789	0.224962	0.273753	0.562642
LOC515169	17	0.0803598	-8.6131	1.45517	0.0350617	0.137031	0.86318	-0.4372	-0.323543	0.980977	0.104477	0.273473	0.563085
LOC515485	10	-0.0591684	-9.94175	0.844719	0.142982	0.232304	0.633943	-0.695341	-1.1517	0.593559	0.254942	0.279226	0.554044
LOC515570	10	-0.0910131	-10.245	1.04242	0.0906949	0.203007	0.692488	-0.102776	0.749334	1.40345	0.039496	0.273473	0.563085
LOC516742	6	-0.140492	-10.7161	0.668302	0.214633	0.250859	0.600571	-0.373197	-0.118214	0.71931	0.190849	0.273473	0.563085
LOC533308	7	-0.611666	-15.2029	0.53438	0.29216	0.30539	0.515146	-0.412737	-0.245063	0.826551	0.14909	0.273473	0.563085
LOC534520	4	-0.82357	-17.2207	0.653631	0.222008	0.255226	0.593075	-0.218392	0.378424	0.782954	0.164834	0.273473	0.563085
LOC615002	4	-1.24265	-21.2114	0.76001	0.173776	0.237599	0.624156	-0.540382	-0.654569	0.494675	0.320129	0.335734	0.474005
LOC616200	10	-0.54837	-14.6001	0.69059	0.203896	0.247117	0.607098	-0.548161	-0.679522	0.723495	0.189019	0.273473	0.563085
LOC617043	10	0.123234	-8.20483	1.27687	0.0528598	0.166625	0.77826	-0.476364	-0.449188	0.757784	0.174669	0.273473	0.563085
LOC768323	10	-0.189663	-11.1844	0.883115	0.130884	0.228737	0.640664	-0.516401	-0.577633	0.707447	0.196134	0.273473	0.563085
LOC781152	6	-1.13078	-20.1461	0.882232	0.13115	0.228781	0.64058	-0.184288	0.487832	0.921532	0.119803	0.273473	0.563085
LOC781635	5	-1.89973	-27.4684	1.45989	0.0346827	0.136181	0.865884	-0.634242	-0.955682	0.66991	0.21384	0.273473	0.563085
LOC781979	4	-0.387093	-13.0644	0.499707	0.316441	0.328139	0.483942	-0.446772	-0.354255	0.593404	0.255033	0.279226	0.554044
LOC782601	17	-0.210699	-11.3847	1.1106	0.0775168	0.196542	0.706546	-0.582791	-0.790621	0.835507	0.146047	0.273473	0.563085
LOC782966	4	0.111233	-8.31911	0.681065	0.208418	0.248567	0.604557	-0.278066	0.18698	0.706337	0.196636	0.273473	0.563085
LOC783253	4	-0.239313	-11.6572	0.499107	0.316879	0.328286	0.483748	-0.41888	-0.264771	0.673989	0.211841	0.273473	0.563085
LOC783362	20	-0.752564	-16.5446	1.12977	0.0741695	0.192289	0.716046	-0.696689	-1.15602	0.737492	0.183024	0.273473	0.563085
LOC784243	4	-2.01097	-28.5277	1.39281	0.0404758	0.147523	0.831139	-0.695234	-1.15136	0.463199	0.344192	0.357083	0.447231
LOC784528	4	0.120901	-8.22705	0.679309	0.209262	0.248833	0.604092	-0.495688	-0.511183	0.538719	0.289255	0.306856	0.513065
LOC784738	14	-0.0856652	-10.1941	1.14052	0.0723577	0.190444	0.720233	-0.282649	0.172276	1.25507	0.0555818	0.273473	0.563085
LOC785693	14	-0.262405	-11.8771	0.8195	0.151531	0.233181	0.632306	-0.484233	-0.474432	0.859339	0.138249	0.273473	0.563085
LOC785761	10	-0.39663	-13.1552	0.762169	0.172915	0.237599	0.624156	-0.598178	-0.839984	0.809129	0.155193	0.273473	0.563085
LOC786173	4	-0.267395	-11.9246	0.617718	0.241147	0.264339	0.577838	-0.634776	-0.957396	0.477442	0.333087	0.347515	0.459026
LOC786942	29	-0.672299	-15.7802	1.3832	0.0413813	0.150083	0.823668	-0.70088	-1.16947	0.882136	0.131179	0.273473	0.563085
LOC787709	4	-1.94961	-27.9434	1.36124	0.0435266	0.154471	0.811153	-0.719709	-1.22988	0.499806	0.316369	0.332105	0.478725
LOC788745	4	-0.24472	-11.7087	0.517385	0.303819	0.316234	0.499991	-0.593697	-0.82561	0.508202	0.310312	0.32621	0.486503
LOC790218	4	-0.353263	-12.7422	0.461396	0.345624	0.354749	0.450079	-0.202541	0.429276	0.761057	0.173358	0.273473	0.563085
LRPPRC	10	-0.595375	-15.0477	0.57612	0.265387	0.281118	0.551112	-0.501456	-0.529686	0.705499	0.197016	0.273473	0.563085
LRR1	10	-0.801169	-17.0074	0.68653	0.205812	0.2476	0.60625	-0.492087	-0.499631	0.719255	0.190873	0.273473	0.563085
LSG1	10	-0.560068	-14.7115	0.579554	0.263297	0.279705	0.553299	-0.548505	-0.680628	0.816077	0.152729	0.273473	0.563085
LSM10	10	-0.860447	-17.5719	0.8353	0.146117	0.232332	0.633892	-0.405627	-0.222254	0.901286	0.12552	0.273473	0.563085
LSM8	10	-0.521689	-14.3461	0.712011	0.194084	0.243614	0.613298	-0.651673	-1.0116	0.709561	0.195182	0.273473	0.563085
LTV1	10	-0.613093	-15.2165	0.720953	0.190129	0.24248	0.615324	-0.60856	-0.873293	0.651896	0.222897	0.273473	0.563085
MAPRE1	10	-0.0650776	-9.99802	0.820945	0.151027	0.233181	0.632306	0.1806	1.65845	2.01732	0.00960901	0.273473	0.563085
MARCH05	10	-0.367825	-12.8809	0.616109	0.242042	0.264741	0.577178	-0.277715	0.188106	1.05142	0.0888335	0.273473	0.563085
MAU2	10	-0.70361	-16.0784	0.727261	0.187387	0.24169	0.616741	-0.421103	-0.271904	1.07564	0.0840166	0.273473	0.563085
MBNL1	10	-0.429051	-13.4639	0.780112	0.165916	0.237181	0.624919	-0.517044	-0.579694	0.757527	0.174772	0.273473	0.563085
MBTPS1	10	-1.14759	-20.3062	0.951233	0.111884	0.221854	0.653933	-0.422495	-0.27637	0.91213	0.122425	0.273473	0.563085
MCM6	10	-0.876523	-17.725	0.797712	0.159326	0.23409	0.630617	-0.562372	-0.725114	0.726327	0.18779	0.273473	0.563085
MCMBP	10	-0.791373	-16.9141	0.681739	0.208094	0.248458	0.604748	-0.533342	-0.63198	0.743239	0.180618	0.273473	0.563085
MDH2	10	-0.242902	-11.6913	0.806459	0.15615	0.23409	0.630617	-0.471679	-0.434157	0.808254	0.155506	0.273473	0.563085
MDM2	10	-0.650372	-15.5714	0.641234	0.228437	0.257777	0.588755	0.179	1.65331	2.12748	0.00745623	0.273473	0.563085
MEAF6	10	0.0560259	-8.84482	0.958855	0.109937	0.219478	0.658608	-0.1222	0.687021	1.28712	0.0516273	0.273473	0.563085
MED14	10	-0.593581	-15.0307	0.61248	0.244073	0.266073	0.575	-0.505537	-0.542779	0.734646	0.184227	0.273473	0.563085
MED26	10	-0.101346	-10.3434	0.900275	0.125813	0.226287	0.64534	-0.692093	-1.14128	0.77891	0.166376	0.273473	0.563085
MED27	10	-0.0901795	-10.237	0.874616	0.13347	0.230238	0.637824	-0.558331	-0.712149	0.693783	0.202403	0.273473	0.563085
MED7	10	-0.561899	-14.729	0.727601	0.18724	0.24169	0.616741	-0.635566	-0.959932	0.604833	0.248409	0.276952	0.557595
METAP1	10	-0.190458	-11.1919	0.723473	0.189029	0.241847	0.616459	-0.601797	-0.851596	0.690128	0.204113	0.273473	0.563085
METAP2	10	-0.304063	-12.2737	0.718157	0.191356	0.242622	0.61507	-0.442034	-0.339052	0.835686	0.145987	0.273473	0.563085
METTL14	10	-0.134835	-10.6623	0.761527	0.17317	0.237599	0.624156	-0.516672	-0.578503	0.731942	0.185378	0.273473	0.563085
MMACHC	10	-0.141028	-10.7213	0.848307	0.141805	0.232153	0.634225	-0.713397	-1.20962	0.63156	0.233582	0.274352	0.561692
MMS19	10	-0.880504	-17.7629	0.874545	0.133492	0.230238	0.637824	-0.381975	-0.146376	0.903176	0.124975	0.273473	0.563085
MOB4	10	0.0632621	-8.77591	0.987418	0.102939	0.213777	0.670039	-0.296124	0.129048	1.04977	0.0891714	0.273473	0.563085
MPHOSPH10	10	-0.177704	-11.0705	0.905376	0.124344	0.226287	0.64534	-0.373601	-0.119512	0.871316	0.134488	0.273473	0.563085
MRPL11	10	-0.7131	-16.1688	0.668912	0.214332	0.250771	0.600722	-0.652467	-1.01415	0.642489	0.227777	0.273753	0.562642
MRPL18	10	-1.18431	-20.6558	1.19905	0.0632344	0.180709	0.74302	-0.688877	-1.13096	0.670566	0.213518	0.273473	0.563085
MRPL27	10	-0.602166	-15.1124	0.906184	0.124113	0.226287	0.64534	-0.21444	0.3911	1.19514	0.0638051	0.273473	0.563085
MRPL37	10	-0.44973	-13.6609	0.750327	0.177694	0.238649	0.622241	-0.595449	-0.831231	0.630262	0.234281	0.274352	0.561692
MRPL48	10	-0.206452	-11.3442	0.711631	0.194254	0.243614	0.613298	-0.502037	-0.531552	0.769133	0.170164	0.273473	0.563085
MRPL49	10	-0.526024	-14.3874	0.688386	0.204934	0.247349	0.606689	-0.557857	-0.710631	0.75011	0.177783	0.273473	0.563085
MRPS18A	10	-0.864347	-17.609	0.707982	0.195892	0.243912	0.612767	-0.696356	-1.15495	0.786631	0.163444	0.273473	0.563085
MRPS18B	10	-0.665023	-15.711	0.724501	0.188582	0.241826	0.616497	-0.353765	-0.0558738	0.869555	0.135035	0.273473	0.563085
MRPS23	10	-0.445756	-13.623	0.608044	0.246579	0.267458	0.572744	-0.506685	-0.546462	0.735687	0.183786	0.273473	0.563085
MRPS6	10	-0.556523	-14.6778	0.712418	0.193902	0.243614	0.613298	-0.696942	-1.15683	0.57665	0.265063	0.286248	0.543258
MRTO4	10	-1.31939	-21.9421	1.31441	0.048483	0.163543	0.786368	-0.232887	0.331921	1.12384	0.07519	0.273473	0.563085
MTBP	10	-1.06047	-19.4765	0.936048	0.115865	0.221854	0.653933	-0.308172	0.0903959	1.22077	0.0601494	0.273473	0.563085
MTCH2	10	-0.226276	-11.533	0.797486	0.159409	0.23409	0.630617	0.201703	1.72615	2.26665	0.00541194	0.273473	0.563085
MTHFD2	10	-0.570869	-14.8144	0.855418	0.139503	0.232086	0.634352	-0.214145	0.392047	1.20966	0.0617083	0.273473	0.563085
MTIF2	10	-0.502924	-14.1674	0.731675	0.185492	0.24169	0.616741	-0.397979	-0.197719	0.845485	0.14273	0.273473	0.563085
MTO1	10	-0.974856	-18.6613	0.964485	0.108521	0.218615	0.66032	-0.667453	-1.06223	0.691277	0.203574	0.273473	0.563085
MTR	10	-0.776764	-16.775	1.01921	0.0956742	0.207653	0.682661	-0.66958	-1.06905	0.595875	0.253586	0.279226	0.554044
MTREX	10	-0.630787	-15.385	0.813657	0.153583	0.23359	0.631546	-0.369403	-0.106041	1.09447	0.0804505	0.273473	0.563085
MTX1	10	-0.566247	-14.7704	0.877976	0.132442	0.229648	0.638937	-0.720804	-1.23339	0.764749	0.17189	0.273473	0.563085
MVD	10	-0.826154	-17.2453	0.75186	0.177068	0.238241	0.622984	-0.312935	0.0751137	1.11923	0.0759929	0.273473	0.563085
N6AMT1	10	-0.658492	-15.6488	0.686917	0.205628	0.247513	0.606401	-0.629729	-0.941204	0.716465	0.192104	0.273473	0.563085
NAA20	10	-0.625253	-15.3323	0.636412	0.230987	0.259042	0.586629	-0.615241	-0.894725	0.649203	0.224283	0.273473	0.563085
NAA38	10	-1.45422	-23.226	1.65391	0.0221863	0.103288	0.985952	-0.572318	-0.757023	0.768597	0.170374	0.273473	0.563085
NADK2	10	-0.864819	-17.6135	0.833263	0.146804	0.232332	0.633892	-0.385755	-0.158502	0.842383	0.143753	0.273473	0.563085
NAE1	10	-0.525089	-14.3785	0.717601	0.191601	0.242622	0.61507	-0.467963	-0.422238	0.805656	0.156439	0.273473	0.563085
NAMPT	10	-0.472889	-13.8814	0.570107	0.269087	0.28435	0.546146	-0.523972	-0.601923	0.852553	0.140426	0.273473	0.563085
NAPA	10	-0.223612	-11.5077	0.684901	0.206585	0.247992	0.605563	-0.593924	-0.826337	0.709622	0.195154	0.273473	0.563085
NCBP2	10	-0.714105	-16.1783	0.666174	0.215688	0.251338	0.599742	-0.738406	-1.28986	0.642663	0.227686	0.273753	0.562642
NDC80	10	-0.0897227	-10.2327	0.841858	0.143927	0.232332	0.633892	-0.671455	-1.07507	0.615947	0.242133	0.276438	0.558403
NDUFA3	10	-1.28227	-21.5887	1.26399	0.0544518	0.169379	0.771139	-0.487376	-0.484515	0.764062	0.172162	0.273473	0.563085
NDUFAF5	10	-0.233978	-11.6064	0.717649	0.19158	0.242622	0.61507	-0.730705	-1.26515	0.575293	0.265893	0.287004	0.542112
NDUFAF8	10	-0.501395	-14.1528	0.947611	0.112821	0.221854	0.653933	-0.652052	-1.01282	0.594583	0.254341	0.279226	0.554044
NDUFB7	10	-1.01619	-19.055	1.05844	0.0874098	0.201496	0.695733	-0.310596	0.0826194	0.950078	0.112182	0.273473	0.563085
NDUFS2	10	-1.04359	-19.3159	1.08203	0.082789	0.200865	0.697095	-0.366987	-0.0982919	0.97052	0.107024	0.273473	0.563085
NDUFS7	10	-0.48499	-13.9966	0.706312	0.196647	0.244102	0.612428	-0.647756	-0.999038	0.622766	0.23836	0.27523	0.560305
NEDD1	10	-0.424949	-13.4249	0.639971	0.229102	0.257972	0.588427	-0.682741	-1.11128	0.607136	0.247095	0.276952	0.557595
NFS1	10	-0.892896	-17.8809	0.822	0.150661	0.233181	0.632306	-0.564449	-0.731778	0.714342	0.193045	0.273473	0.563085
NFYC	10	-0.0131172	-9.50323	0.941342	0.114461	0.221854	0.653933	-0.541021	-0.656618	0.799859	0.158541	0.273473	0.563085
NHEJ1	10	-0.463564	-13.7926	0.596499	0.253222	0.271607	0.566059	-0.357861	-0.0690135	0.971221	0.106851	0.273473	0.563085
NHP2	10	-0.752042	-16.5396	0.775136	0.167828	0.237415	0.624492	-0.634507	-0.956532	0.650399	0.223666	0.273473	0.563085
NIFK	10	-0.437597	-13.5453	0.704272	0.197573	0.244325	0.612033	-0.57212	-0.756386	0.702785	0.198251	0.273473	0.563085
NIP7	10	-1.11507	-19.9966	1.09951	0.0795224	0.19872	0.701758	-0.682013	-1.10894	0.602281	0.249873	0.277136	0.557307
NLE1	10	-0.949881	-18.4235	0.840519	0.144371	0.232332	0.633892	-0.519733	-0.588324	0.75249	0.176811	0.273473	0.563085
NME6	10	-0.265926	-11.9106	0.706656	0.196491	0.244102	0.612428	-0.33379	0.00821028	1.01771	0.0960033	0.273473	0.563085
NMT1	10	-0.932441	-18.2574	0.939773	0.114875	0.221854	0.653933	0.328104	2.13166	2.58791	0.0025828	0.229862	0.638532
NOA1	10	-1.50413	-23.7013	1.45842	0.0347997	0.136247	0.865672	-0.356944	-0.0660717	0.932787	0.116738	0.273473	0.563085
NOC3L	10	-0.548488	-14.6013	0.716249	0.192199	0.242962	0.614461	-0.571177	-0.753362	0.776246	0.167399	0.273473	0.563085
NPRL2	10	-1.07548	-19.6196	1.19258	0.0641835	0.182089	0.739715	0.19703	1.71115	2.18512	0.00652954	0.273473	0.563085
NPRL3	10	-1.22795	-21.0714	1.22477	0.0595974	0.177621	0.750506	0.104618	1.41469	1.75858	0.017435	0.273473	0.563085
NSA2	10	-0.40285	-13.2144	0.638942	0.229645	0.258143	0.588139	-0.567364	-0.741128	0.755811	0.175464	0.273473	0.563085
NSD1	10	-0.609216	-15.1795	0.856225	0.139244	0.231986	0.634538	-0.3285	0.0251808	0.991086	0.102074	0.273473	0.563085
NSF	10	-0.217039	-11.4451	0.729667	0.186351	0.24169	0.616741	-0.246171	0.289304	1.06376	0.0863451	0.273473	0.563085
NSMCE1	10	-0.697196	-16.0173	0.674068	0.211803	0.248863	0.604039	-0.421256	-0.272395	0.879962	0.131837	0.273473	0.563085
NSUN4	10	-0.551979	-14.6345	0.629432	0.23473	0.260986	0.583382	-0.213402	0.39443	1.15501	0.0699827	0.273473	0.563085
NUBP2	10	-0.673401	-15.7907	0.677987	0.2099	0.248833	0.604092	-0.524621	-0.604005	0.724666	0.18851	0.273473	0.563085
NUF2	10	-0.191931	-11.206	0.783313	0.164698	0.236226	0.626672	-0.262127	0.238114	1.11751	0.0762945	0.273473	0.563085
NUP107	10	-0.657371	-15.6381	0.809208	0.155165	0.23409	0.630617	-0.341738	-0.0172899	0.964146	0.108606	0.273473	0.563085
NUP133	10	-0.523477	-14.3631	0.680697	0.208595	0.248567	0.604557	-0.103564	0.746805	1.56852	0.0270075	0.273473	0.563085
NUP160	10	-1.38049	-22.5239	1.43329	0.0368731	0.140881	0.851149	-0.594878	-0.829398	0.701847	0.19868	0.273473	0.563085
NUP205	10	-0.333256	-12.5517	0.751903	0.177051	0.238241	0.622984	-0.661913	-1.04445	0.653576	0.222036	0.273473	0.563085
NUP43	10	-0.61497	-15.2343	0.715198	0.192665	0.243274	0.613905	-0.434709	-0.315553	0.796543	0.159756	0.273473	0.563085
NUP50	10	-0.107602	-10.403	0.922251	0.119605	0.223008	0.65168	-0.27161	0.207693	1.02302	0.0948372	0.273473	0.563085
NUS1	10	-0.54112	-14.5311	0.739275	0.182274	0.241557	0.616981	-0.646725	-0.995729	0.671953	0.212837	0.273473	0.563085
ORC4	10	-0.0114519	-9.48737	0.930221	0.11743	0.222603	0.652469	-0.320844	0.0497413	1.1297	0.0741815	0.273473	0.563085
ORC6	10	-1.02555	-19.1441	0.974842	0.105964	0.21682	0.663901	-0.712835	-1.20782	0.588876	0.257706	0.281179	0.551016
OTUD5	10	-0.4219	-13.3958	0.820752	0.151094	0.233181	0.632306	-0.29695	0.126396	1.04625	0.0898972	0.273473	0.563085
OXSM	10	-1.00052	-18.9057	0.851794	0.140672	0.232153	0.634225	-0.609058	-0.87489	0.799531	0.15866	0.273473	0.563085
PAK1IP1	10	-1.38	-22.5193	1.27697	0.0528477	0.166625	0.77826	-0.716547	-1.21973	0.668747	0.214414	0.273473	0.563085
PALB2	10	0.0812107	-8.605	1.05332	0.0884466	0.201543	0.695632	-0.282903	0.17146	1.02175	0.0951143	0.273473	0.563085
PDAP1	10	-0.244719	-11.7086	0.844862	0.142935	0.232304	0.633943	-0.599195	-0.843247	0.655718	0.220944	0.273473	0.563085
PDCD2L	10	0.0716304	-8.69622	1.00533	0.0987812	0.209172	0.679496	-0.106668	0.736849	1.4434	0.036025	0.273473	0.563085
PDHB	10	-1.03296	-19.2147	1.08899	0.081473	0.200865	0.697095	-0.564507	-0.731963	0.799791	0.158566	0.273473	0.563085
PDSS1	10	-0.651275	-15.58	0.639148	0.229537	0.258143	0.588139	-0.396558	-0.193159	0.832703	0.146993	0.273473	0.563085
PES1	10	-1.00276	-18.927	0.858003	0.138674	0.231953	0.6346	-0.499992	-0.52499	0.717909	0.191465	0.273473	0.563085
PFAS	10	-1.16031	-20.4273	1.07224	0.0846754	0.2011	0.696587	0.192819	1.69764	1.97811	0.010517	0.273473	0.563085
PGM3	10	-1.24283	-21.2131	1.30416	0.0496405	0.165878	0.780211	-0.435407	-0.317794	0.890881	0.128564	0.273473	0.563085
PGP	10	-0.507109	-14.2072	0.864649	0.136569	0.230998	0.636392	-0.625732	-0.928383	0.713226	0.193542	0.273473	0.563085
PIK3CD	10	-0.944766	-18.3748	1.02567	0.0942599	0.206199	0.685713	-0.223197	0.363007	1.09116	0.0810669	0.273473	0.563085
PIM1	10	0.0374093	-9.02209	1.05062	0.088998	0.201543	0.695632	-0.119414	0.695958	1.28116	0.052341	0.273473	0.563085
PISD	10	-0.763467	-16.6484	0.883897	0.130648	0.228705	0.640724	-0.506091	-0.544557	0.747906	0.178688	0.273473	0.563085
PITRM1	10	-0.207545	-11.3547	0.853534	0.140109	0.232153	0.634225	-0.618049	-0.903733	0.625581	0.23682	0.275023	0.560631
PMF1	10	-0.501228	-14.1512	0.574982	0.266084	0.281721	0.550181	-0.718122	-1.22478	0.573677	0.266884	0.287934	0.540707
PMPCA	10	-0.859011	-17.5582	0.801028	0.158115	0.23409	0.630617	-0.54074	-0.655716	0.691837	0.203312	0.273473	0.563085
PNO1	10	-0.572774	-14.8325	0.703839	0.19777	0.244325	0.612033	-0.63777	-0.967003	0.640861	0.228633	0.273753	0.562642
PNPT1	10	-0.765148	-16.6644	0.840949	0.144228	0.232332	0.633892	-0.483759	-0.472912	0.736016	0.183647	0.273473	0.563085
POC1A	10	-0.254383	-11.8007	0.755746	0.175491	0.237599	0.624156	-0.660948	-1.04136	0.678352	0.209724	0.273473	0.563085
POLD3	10	-0.282297	-12.0665	0.681179	0.208363	0.248567	0.604557	-0.643185	-0.984375	0.684654	0.206703	0.273473	0.563085
POLE	10	-1.17979	-20.6128	1.10397	0.0787096	0.198205	0.702885	-0.736606	-1.28408	0.79406	0.160672	0.273473	0.563085
POLE3	10	-1.4035	-22.7431	1.36392	0.0432589	0.154367	0.811446	-0.270955	0.209792	1.01067	0.0975742	0.273473	0.563085
POLR1A	10	-1.38186	-22.537	1.28308	0.0521098	0.166279	0.779164	-0.401769	-0.209878	1.00087	0.0997998	0.273473	0.563085
POLR1E	10	-0.587635	-14.974	0.764378	0.172037	0.237415	0.624492	-0.621728	-0.915537	0.633249	0.232676	0.274352	0.561692
POLR2B	10	-0.266927	-11.9201	0.749208	0.178152	0.238868	0.621842	-0.474953	-0.444663	0.746186	0.179396	0.273473	0.563085
POLR2F	10	-1.32391	-21.9852	1.19707	0.0635228	0.180934	0.74248	-0.697329	-1.15808	0.623385	0.238021	0.275023	0.560631
POLR2H	10	-0.825718	-17.2412	0.764498	0.171989	0.237415	0.624492	-0.388416	-0.167037	0.858442	0.138535	0.273473	0.563085
POLR3C	10	-0.768265	-16.6941	0.825763	0.149361	0.232878	0.632872	-0.71253	-1.20684	0.616811	0.241651	0.276173	0.558819
POLR3D	10	-0.187829	-11.1669	1.11273	0.0771385	0.195806	0.708173	-0.490132	-0.493357	0.8768	0.132801	0.273473	0.563085
POLR3F	10	-0.197856	-11.2624	0.737359	0.18308	0.24169	0.616741	-0.436807	-0.322283	0.76997	0.169836	0.273473	0.563085
POLRMT	10	-1.07951	-19.6579	0.980548	0.104581	0.214983	0.667597	-0.617643	-0.902432	0.725912	0.18797	0.273473	0.563085
POMP	10	-0.320218	-12.4276	0.717394	0.191693	0.242622	0.61507	-0.287475	0.156794	1.06434	0.0862312	0.273473	0.563085
POT1	10	-0.151317	-10.8192	0.766283	0.171284	0.237415	0.624492	-0.589802	-0.813113	0.677045	0.210356	0.273473	0.563085
PPAT	10	-0.733613	-16.3641	0.63847	0.229895	0.25821	0.588028	-0.00959778	1.04826	1.69226	0.0203114	0.273473	0.563085
PPCDC	10	-1.37658	-22.4867	1.25455	0.0556484	0.171224	0.766435	-0.73682	-1.28477	0.561127	0.274709	0.293852	0.531872
PPM1D	10	-0.927637	-18.2117	0.96876	0.107458	0.217866	0.66181	-0.545065	-0.669592	0.870027	0.134888	0.273473	0.563085
PPP1R7	10	-0.42429	-13.4186	0.620608	0.239547	0.263574	0.579098	-0.563354	-0.728263	0.73136	0.185626	0.273473	0.563085
PPP2R2A	10	-0.422942	-13.4058	0.607833	0.246699	0.267458	0.572744	-0.647003	-0.996623	0.710348	0.194828	0.273473	0.563085
PPP4C	10	-0.105522	-10.3831	0.772216	0.16896	0.237415	0.624492	-0.642884	-0.983409	0.617625	0.241199	0.276083	0.55896
PRMT3	10	-0.19151	-11.202	0.725327	0.188223	0.24169	0.616741	-0.337166	-0.00262114	0.919717	0.120305	0.273473	0.563085
PRPF4	10	-1.02541	-19.1428	0.886963	0.129729	0.228237	0.641615	-0.702588	-1.17495	0.616852	0.241629	0.276173	0.558819
PRPF40A	10	-0.425705	-13.4321	0.62488	0.237203	0.262296	0.581208	-0.255145	0.260512	1.04605	0.0899397	0.273473	0.563085
PRPF8	10	-1.57501	-24.3763	1.6166	0.0241767	0.109489	0.960631	-0.726253	-1.25087	0.621824	0.238878	0.27523	0.560305
PSMA1	10	-0.574289	-14.847	0.602966	0.249479	0.26903	0.570199	-0.687706	-1.1272	0.708723	0.195558	0.273473	0.563085
PSMA2	10	-1.26041	-21.3805	1.23519	0.0581852	0.175905	0.754721	-0.722017	-1.23728	0.580545	0.262697	0.284385	0.546093
PSMA3	10	-0.613188	-15.2174	0.602571	0.249706	0.269041	0.570181	-0.187305	0.478155	1.3841	0.0412956	0.273473	0.563085
PSMB2	10	-1.7704	-26.2369	1.93894	0.0115097	0.0653986	1.18443	-0.467716	-0.421445	0.785804	0.163756	0.273473	0.563085
PSMB5	10	-0.3842	-13.0368	0.626383	0.236383	0.261733	0.582141	-0.592627	-0.822177	0.640416	0.228867	0.273753	0.562642
PSMB8	10	-0.315405	-12.3817	0.917195	0.121005	0.223803	0.650135	-0.260764	0.242488	1.03334	0.0926108	0.273473	0.563085
PSMC2	10	-0.0889779	-10.2256	0.822944	0.150334	0.233181	0.632306	-0.679964	-1.10237	0.607623	0.246818	0.276952	0.557595
PSMC6	10	-0.307614	-12.3076	0.698411	0.200258	0.245563	0.609837	-0.611775	-0.883605	0.835794	0.145951	0.273473	0.563085
PSMD1	10	-0.0809478	-10.1491	0.992264	0.101797	0.212468	0.672707	-0.402189	-0.211225	0.869007	0.135205	0.273473	0.563085
PSMD11	10	-0.177366	-11.0673	0.767427	0.170833	0.237415	0.624492	-0.368992	-0.104724	0.926964	0.118314	0.273473	0.563085
PSMD14	10	-0.70574	-16.0987	0.749113	0.178191	0.238868	0.621842	-0.578587	-0.777133	0.688851	0.204715	0.273473	0.563085
PSMD3	10	-0.0781212	-10.1222	0.834051	0.146537	0.232332	0.633892	-0.714614	-1.21353	0.652302	0.222688	0.273473	0.563085
PSMG1	10	-0.455406	-13.7149	0.705145	0.197177	0.244239	0.612185	-0.627413	-0.933775	0.721911	0.189709	0.273473	0.563085
PTAR1	10	-0.0328124	-9.69077	0.984344	0.103671	0.214304	0.668969	-0.638824	-0.970384	0.646281	0.225797	0.273753	0.562642
PTCD2	10	-0.695979	-16.0057	0.640876	0.228625	0.257829	0.588668	-0.706155	-1.18639	0.637926	0.230183	0.273904	0.562402
PTDSS1	10	-0.687194	-15.9221	0.616137	0.242027	0.264741	0.577178	-0.62382	-0.922248	0.951895	0.111713	0.273473	0.563085
PWP1	10	0.0942083	-8.48123	1.00809	0.0981536	0.209034	0.679783	-0.394241	-0.185727	0.834852	0.146268	0.273473	0.563085
PWP2	10	-1.91853	-27.6474	2.20914	0.00617815	0.0418705	1.37809	-0.692354	-1.14211	0.638787	0.229728	0.273904	0.562402
QRSL1	10	-0.689506	-15.9441	0.641925	0.228074	0.257777	0.588755	-0.117201	0.703057	1.36652	0.0430008	0.273473	0.563085
RABGEF1	10	0.0238587	-9.15113	0.919355	0.120405	0.223803	0.650135	-0.119749	0.694885	1.33494	0.0462446	0.273473	0.563085
RABGGTA	10	-0.491454	-14.0582	0.612099	0.244287	0.266073	0.575	-0.224735	0.358073	1.07926	0.0833178	0.273473	0.563085
RABGGTB	10	-0.181949	-11.1109	0.77753	0.166905	0.237181	0.624919	-0.473391	-0.439649	0.732561	0.185114	0.273473	0.563085
RAD1	10	-0.143467	-10.7445	0.847042	0.142219	0.232153	0.634225	-0.342058	-0.0183165	1.33769	0.0459521	0.273473	0.563085
RAD50	10	-0.255498	-11.8113	0.791871	0.161484	0.234347	0.630141	-0.473728	-0.440732	0.827965	0.148606	0.273473	0.563085
RAD51C	10	-0.401826	-13.2047	0.704326	0.197548	0.244325	0.612033	-0.405264	-0.221091	0.85288	0.14032	0.273473	0.563085
RAE1	10	-0.704242	-16.0844	0.766914	0.171036	0.237415	0.624492	-0.397921	-0.197531	0.814733	0.153203	0.273473	0.563085
RAMMET	10	0.0374868	-9.02135	0.916886	0.121092	0.223803	0.650135	-0.540088	-0.653625	0.692732	0.202893	0.273473	0.563085
RAN	10	-0.888527	-17.8393	0.832934	0.146915	0.232332	0.633892	-0.552255	-0.692657	0.689599	0.204362	0.273473	0.563085
RARS2	10	-0.646494	-15.5345	0.630149	0.234342	0.260972	0.583406	-0.645238	-0.990961	0.663423	0.217059	0.273473	0.563085
RBBP4	10	-0.549036	-14.6065	0.627126	0.235979	0.261733	0.582141	-0.463277	-0.407205	0.812978	0.153823	0.273473	0.563085
RBBP7	10	-0.0155425	-9.52632	1.0713	0.0848602	0.2011	0.696587	-0.13987	0.630332	1.30466	0.0495834	0.273473	0.563085
RBFA	10	-0.396158	-13.1507	0.690749	0.203822	0.247117	0.607098	-0.716939	-1.22099	0.65647	0.220562	0.273473	0.563085
RBM14	10	-0.892754	-17.8795	0.79926	0.15876	0.23409	0.630617	-0.699497	-1.16503	0.612347	0.244148	0.276884	0.557702
RBM39	10	0.0724942	-8.688	1.03864	0.0914861	0.204162	0.690024	-0.596435	-0.834393	0.637377	0.230474	0.273904	0.562402
RCC1	10	-0.632906	-15.4051	0.728094	0.187028	0.24169	0.616741	-0.729185	-1.26027	0.643789	0.227097	0.273753	0.562642
RCE1	10	-0.186118	-11.1506	0.914803	0.121674	0.224396	0.648985	-0.484993	-0.476871	0.790938	0.161831	0.273473	0.563085
REL	10	-0.830065	-17.2826	0.831259	0.147483	0.232555	0.633473	-0.37639	-0.128457	0.989739	0.102391	0.273473	0.563085
RFC3	10	-0.626057	-15.3399	0.687967	0.205132	0.247454	0.606506	-0.696031	-1.15391	0.727112	0.187451	0.273473	0.563085
RFT1	10	-1.18173	-20.6313	1.04959	0.0892084	0.201543	0.695632	-0.519365	-0.58714	0.785328	0.163935	0.273473	0.563085
RIC1	10	-0.516592	-14.2975	0.88997	0.128834	0.227668	0.642698	-0.607612	-0.870251	0.650452	0.223639	0.273473	0.563085
RNPS1	10	-0.44339	-13.6005	0.640292	0.228933	0.257968	0.588434	-0.625907	-0.928944	0.644318	0.22682	0.273753	0.562642
RPA2	10	-0.386344	-13.0573	0.817183	0.152341	0.233181	0.632306	-0.644348	-0.988105	0.756671	0.175117	0.273473	0.563085
RPE	10	-1.26893	-21.4616	1.23265	0.0585256	0.176111	0.754215	-0.183859	0.489209	1.37506	0.0421635	0.273473	0.563085
RPF2	10	-0.352952	-12.7393	0.652183	0.222749	0.255226	0.593075	-0.667721	-1.06309	0.607842	0.246694	0.276952	0.557595
RPL18	10	-1.85645	-27.0562	2.13456	0.00733571	0.0477426	1.32109	-0.570042	-0.74972	0.701731	0.198732	0.273473	0.563085
RPL27	10	-1.51242	-23.7803	1.43645	0.0366055	0.1401	0.853562	-0.531927	-0.627442	0.903427	0.124903	0.273473	0.563085
RPL27A	10	-0.937578	-18.3063	0.885297	0.130228	0.228485	0.641141	-0.303288	0.106065	1.04262	0.0906525	0.273473	0.563085
RPL28	10	-0.779292	-16.7991	0.749551	0.178012	0.238868	0.621842	-0.228589	0.345709	1.06904	0.0853031	0.273473	0.563085
RPL31	10	-1.37756	-22.4961	1.30891	0.0491005	0.164859	0.782888	-0.512743	-0.565898	0.713217	0.193545	0.273473	0.563085
RPL34	10	-1.3771	-22.4917	1.33827	0.0458913	0.15961	0.796939	-0.364614	-0.090679	0.935686	0.115962	0.273473	0.563085
RPL35A	10	-0.885228	-17.8079	0.732809	0.185008	0.24169	0.616741	-0.479448	-0.459081	0.90594	0.124182	0.273473	0.563085
RPL37A	10	-1.745	-25.995	1.78677	0.0163392	0.0840086	1.07568	-0.740941	-1.29799	0.578131	0.264161	0.285552	0.544315
RPL39	14	-0.77106	-16.7207	0.803966	0.157049	0.23409	0.630617	-0.376821	-0.12984	1.0101	0.0977015	0.273473	0.563085
RPL6	10	-2.08573	-29.2396	2.62048	0.00239621	0.0224052	1.64965	-0.565165	-0.734074	0.690773	0.203811	0.273473	0.563085
RPL7A	10	-2.04805	-28.8807	2.56664	0.00271243	0.0237579	1.62419	-0.641819	-0.979992	0.704621	0.197414	0.273473	0.563085
RPL9	10	-0.806174	-17.0551	0.754969	0.175805	0.237599	0.624156	-0.72471	-1.24592	0.560896	0.274855	0.293852	0.531872
RPP40	10	-0.200922	-11.2916	0.8098	0.154953	0.23409	0.630617	-0.401498	-0.209009	0.822281	0.150563	0.273473	0.563085
RPS12	12	-1.41387	-22.8418	1.40872	0.039019	0.144834	0.839129	-0.623813	-0.922225	0.787156	0.163246	0.273473	0.563085
RPS20	10	-1.42984	-22.9939	1.35783	0.0438706	0.155051	0.809524	-0.479044	-0.457787	0.819243	0.15162	0.273473	0.563085
RPS23	10	-1.70824	-25.6449	1.73259	0.0185103	0.0915597	1.0383	-0.596165	-0.833529	0.694515	0.202062	0.273473	0.563085
RPS25	10	-1.02893	-19.1763	0.922658	0.119493	0.223008	0.65168	-0.21529	0.388374	1.60356	0.024914	0.273473	0.563085
RPS27A	10	-1.34323	-22.1691	1.29519	0.0506767	0.165878	0.780211	-0.649852	-1.00576	0.636886	0.230735	0.273904	0.562402
RPS27L	4	-0.0614566	-9.96354	0.664496	0.216523	0.251871	0.598821	0.353857	2.21428	1.58003	0.026301	0.273473	0.563085
RPS29	10	-0.983335	-18.7421	0.814447	0.153304	0.23359	0.631546	-0.725537	-1.24857	0.617154	0.24146	0.276173	0.558819
RPS3A	10	-0.601357	-15.1047	0.703755	0.197809	0.244325	0.612033	-0.723615	-1.24241	0.643218	0.227396	0.273753	0.562642
RPS4X	10	-1.30605	-21.8151	1.15126	0.07059	0.189609	0.722141	-0.732055	-1.26948	0.623353	0.238039	0.275023	0.560631
RPS5	10	-2.09744	-29.3511	2.58325	0.00261066	0.0233275	1.63213	-0.694858	-1.15015	0.640498	0.228824	0.273753	0.562642
RPSA	10	-1.22638	-21.0564	1.14559	0.071517	0.190051	0.721129	-0.340985	-0.0148745	0.908277	0.123516	0.273473	0.563085
RPUSD4	10	-0.257076	-11.8263	0.683579	0.207215	0.248139	0.605304	-0.425786	-0.286928	0.800324	0.158371	0.273473	0.563085
RRM1	10	-0.762294	-16.6372	0.793513	0.160874	0.234182	0.630446	-0.278129	0.186778	0.9808	0.10452	0.273473	0.563085
RRP1	10	-0.977212	-18.6838	1.09843	0.0797212	0.19872	0.701758	-0.537342	-0.644814	0.70973	0.195106	0.273473	0.563085
RRP9	10	-1.11443	-19.9904	0.993396	0.101532	0.212461	0.672722	-0.730238	-1.26365	0.746319	0.179342	0.273473	0.563085
RSL24D1	10	-0.932691	-18.2598	0.866616	0.135952	0.230902	0.636572	-0.646728	-0.99574	0.6567	0.220445	0.273473	0.563085
SACM1L	10	-0.936238	-18.2936	0.792595	0.161215	0.234214	0.630386	-0.695424	-1.15197	0.62253	0.23849	0.27523	0.560305
SAP130	10	-0.180907	-11.101	0.849835	0.141307	0.232153	0.634225	-0.445869	-0.351357	0.761057	0.173358	0.273473	0.563085
SARS	10	-0.249395	-11.7532	0.720809	0.190192	0.24248	0.615324	-0.342721	-0.0204436	1.01294	0.0970633	0.273473	0.563085
SCD	10	-1.78492	-26.3751	2.12487	0.0075012	0.0484779	1.31446	-0.559207	-0.714961	0.674387	0.211647	0.273473	0.563085
SDHA	10	-1.59546	-24.571	1.51071	0.0308523	0.127554	0.894307	-0.515768	-0.575603	0.823832	0.150026	0.273473	0.563085
SDHB	10	-1.04984	-19.3754	0.930268	0.117417	0.222603	0.652469	-0.279198	0.183348	0.993439	0.101522	0.273473	0.563085
SDHC	10	-0.748786	-16.5086	0.661228	0.218158	0.253109	0.596692	-0.531502	-0.626078	0.775031	0.167868	0.273473	0.563085
SDHD	10	-0.694032	-15.9872	0.676551	0.210595	0.248833	0.604092	-0.343794	-0.0238858	0.954467	0.111054	0.273473	0.563085
SEC24C	10	-0.401301	-13.1997	0.816623	0.152538	0.233281	0.632121	-0.408811	-0.23247	0.861659	0.137512	0.273473	0.563085
SEC63	10	-0.258957	-11.8442	0.786551	0.163474	0.235692	0.627655	-0.676866	-1.09243	0.603939	0.248921	0.276952	0.557595
SEPHS1	10	-0.698434	-16.0291	0.764317	0.172061	0.237415	0.624492	-0.565112	-0.733905	0.709377	0.195264	0.273473	0.563085
SEPHS2	10	-0.583418	-14.9339	0.594689	0.254279	0.272345	0.56488	-0.20834	0.410672	1.0994	0.0795422	0.273473	0.563085
SEPSECS	10	-0.165219	-10.9516	0.84747	0.142079	0.232153	0.634225	-0.73103	-1.26619	0.643916	0.22703	0.273753	0.562642
SF3A1	10	-0.355505	-12.7636	0.662944	0.217298	0.252375	0.597953	-0.538754	-0.649345	0.694728	0.201963	0.273473	0.563085
SF3B1	10	-0.766145	-16.6739	0.8497	0.141351	0.232153	0.634225	-0.716894	-1.22084	0.602985	0.249468	0.276965	0.557575
SF3B4	10	-0.947856	-18.4042	0.824717	0.149721	0.232993	0.632657	-0.594688	-0.828787	0.757494	0.174786	0.273473	0.563085
SHMT2	10	-0.89633	-17.9136	0.763337	0.17245	0.237599	0.624156	-0.626751	-0.93165	0.646706	0.225577	0.273753	0.562642
SIN3A	10	-0.529023	-14.4159	0.750565	0.177597	0.238649	0.622241	-0.700749	-1.16905	0.604822	0.248415	0.276952	0.557595
SKP1	10	-0.488056	-14.0258	0.614377	0.243009	0.265275	0.576304	-0.222165	0.366318	1.46542	0.0342439	0.273473	0.563085
SKP2	10	-0.911317	-18.0563	0.905181	0.1244	0.226287	0.64534	-0.363405	-0.0868009	0.876696	0.132833	0.273473	0.563085
SLC20A1	10	-1.20949	-20.8956	1.1661	0.0682178	0.185702	0.731184	-0.647034	-0.996723	0.592772	0.255404	0.279356	0.553842
SLC25A1	10	-2.19428	-30.2733	2.64719	0.00225327	0.0217098	1.66335	-0.71084	-1.20142	0.668982	0.214298	0.273473	0.563085
SLC25A19	10	-0.779134	-16.7976	0.698881	0.200041	0.245563	0.609837	-0.216206	0.385437	1.09992	0.0794466	0.273473	0.563085
SLC25A26	10	-0.308128	-12.3125	0.685036	0.206521	0.247992	0.605563	-0.689678	-1.13353	0.567167	0.270915	0.290584	0.536728
SLC25A32	10	-0.436786	-13.5376	0.644777	0.226581	0.257432	0.589337	-0.339249	-0.0093034	0.985366	0.103427	0.273473	0.563085
SLC31A1	10	-0.056416	-9.91554	1.07308	0.0845122	0.2011	0.696587	-0.44837	-0.359379	0.78426	0.164339	0.273473	0.563085
SLC33A1	10	-0.709491	-16.1344	0.691255	0.203585	0.247117	0.607098	-0.262995	0.235329	1.03292	0.0926998	0.273473	0.563085
SLC38A2	10	-0.20432	-11.3239	0.854885	0.139674	0.232153	0.634225	-0.519997	-0.58917	0.929651	0.117584	0.273473	0.563085
SLC7A1	10	-1.97524	-28.1874	2.2845	0.005194	0.0366557	1.43586	-0.0160342	1.02761	1.50297	0.0314069	0.273473	0.563085
SLCO4A1	10	-0.771836	-16.7281	1.03525	0.0922043	0.204482	0.689344	-0.0658625	0.867759	1.41541	0.038423	0.273473	0.563085
SLIRP	10	-0.113587	-10.4599	0.899243	0.126112	0.226287	0.64534	-0.46122	-0.400605	0.795735	0.160053	0.273473	0.563085
SLU7	10	-0.318506	-12.4113	0.817107	0.152368	0.233181	0.632306	-0.634887	-0.957752	0.643533	0.227231	0.273753	0.562642
SLX4	10	0.0704628	-8.70734	1.06057	0.0869816	0.201412	0.695915	-0.727994	-1.25645	0.708552	0.195636	0.273473	0.563085
SMARCA4	10	-0.118826	-10.5098	0.980641	0.104559	0.214983	0.667597	-0.0496272	0.919844	1.43975	0.0363283	0.273473	0.563085
SMARCA5	10	-1.14219	-20.2548	1.00857	0.0980464	0.209034	0.679783	-0.646326	-0.994449	0.815604	0.152896	0.273473	0.563085
SMC2	10	-0.264447	-11.8965	0.675074	0.211313	0.248833	0.604092	-0.6281	-0.93598	0.677234	0.210265	0.273473	0.563085
SMC3	10	-0.388235	-13.0753	0.79867	0.158975	0.23409	0.630617	-0.545196	-0.670013	0.743712	0.180421	0.273473	0.563085
SMC6	10	-0.649425	-15.5624	0.761361	0.173236	0.237599	0.624156	-0.488768	-0.488983	0.764494	0.171991	0.273473	0.563085
SMG5	10	-0.623879	-15.3192	0.633719	0.232424	0.259734	0.585472	-0.40945	-0.23452	0.804494	0.156858	0.273473	0.563085
SMG7	10	0.132603	-8.11561	1.04571	0.0900104	0.202295	0.694014	-0.55153	-0.690331	0.753214	0.176517	0.273473	0.563085
SMS	10	-0.726575	-16.2971	1.01161	0.0973616	0.209034	0.679783	-0.404832	-0.219703	0.836783	0.145619	0.273473	0.563085
SNAP23	10	-0.332116	-12.5409	0.666101	0.215724	0.251338	0.599742	-0.396177	-0.191938	0.828686	0.148359	0.273473	0.563085
SNAPC1	10	0.129673	-8.14351	1.13946	0.0725338	0.190444	0.720233	-0.554992	-0.701437	0.773869	0.168318	0.273473	0.563085
SNAPC2	10	-0.36506	-12.8546	0.906583	0.123999	0.226287	0.64534	-0.71202	-1.20521	0.63684	0.23076	0.273904	0.562402
SNRPA1	10	-1.15133	-20.3418	1.06334	0.0864281	0.2011	0.696587	-0.575839	-0.768317	0.703706	0.197831	0.273473	0.563085
SNW1	10	-0.34046	-12.6203	0.726891	0.187546	0.24169	0.616741	-0.701144	-1.17032	0.612121	0.244275	0.276886	0.557698
SOD2	10	-0.773252	-16.7416	0.835193	0.146153	0.232332	0.633892	-0.438797	-0.328669	1.02311	0.0948188	0.273473	0.563085
SPDL1	10	-0.0527024	-9.88018	0.842777	0.143623	0.232332	0.633892	-0.296029	0.12935	1.04291	0.0905914	0.273473	0.563085
SPI1	10	-0.578903	-14.8909	0.672263	0.212685	0.249502	0.602925	-0.584914	-0.797433	0.702309	0.198468	0.273473	0.563085
SRBD1	10	-0.608238	-15.1702	0.734574	0.184258	0.24169	0.616741	-0.654441	-1.02049	0.585721	0.259585	0.282396	0.549142
SREBF1	10	-0.561767	-14.7277	0.653302	0.222177	0.255226	0.593075	-0.311712	0.0790386	1.06874	0.0853611	0.273473	0.563085
SREK1	10	-0.353542	-12.7449	0.805017	0.156669	0.23409	0.630617	-0.592296	-0.821115	0.637308	0.230511	0.273904	0.562402
SRM	10	-2.09675	-29.3445	2.50122	0.00315339	0.0259774	1.5854	0.210028	1.75286	2.48259	0.00329163	0.229862	0.638532
SRP54	10	-0.753818	-16.5565	0.747499	0.178855	0.23894	0.621711	-0.243579	0.297619	1.08365	0.08248	0.273473	0.563085
SSBP1	10	-0.277757	-12.0232	0.724884	0.188415	0.241765	0.616606	-0.456917	-0.386798	0.860142	0.137993	0.273473	0.563085
SSSCA1	10	-0.437622	-13.5456	0.698283	0.200317	0.245563	0.609837	-0.573063	-0.759413	0.68517	0.206457	0.273473	0.563085
STARD7	10	-1.31862	-21.9348	1.24194	0.0572869	0.173677	0.760258	-0.466496	-0.417531	0.747758	0.178748	0.273473	0.563085
STK11	10	-0.187676	-11.1655	0.923072	0.119379	0.223008	0.65168	-0.184845	0.486046	1.30579	0.0494546	0.273473	0.563085
STT3B	10	-0.314726	-12.3753	0.676302	0.210716	0.248833	0.604092	-0.60691	-0.867997	0.63881	0.229715	0.273904	0.562402
SUPT16H	10	-1.03389	-19.2234	0.940427	0.114702	0.221854	0.653933	-0.660026	-1.0384	0.612543	0.244037	0.276884	0.557702
SUPT6H	10	-0.619781	-15.2801	0.651883	0.222904	0.255226	0.593075	-0.275173	0.196261	1.13483	0.0733116	0.273473	0.563085
SUZ12	10	0.0355003	-9.04027	0.939897	0.114843	0.221854	0.653933	-0.548766	-0.681465	0.717622	0.191592	0.273473	0.563085
TACC3	10	-0.379545	-12.9925	0.739677	0.182106	0.2415	0.617084	-0.703777	-1.17876	0.769914	0.169858	0.273473	0.563085
TAF10	10	-0.55651	-14.6777	0.765364	0.171647	0.237415	0.624492	-0.731422	-1.26745	0.687889	0.205169	0.273473	0.563085
TAF12	10	-0.209453	-11.3728	0.828691	0.148357	0.232863	0.632899	-0.402398	-0.211894	0.928457	0.117908	0.273473	0.563085
TAF4	10	-0.0492729	-9.84752	1.03585	0.0920764	0.204461	0.689389	-0.663169	-1.04848	0.732996	0.184929	0.273473	0.563085
TAF6L	10	-0.401579	-13.2023	0.759792	0.173863	0.237599	0.624156	-0.552253	-0.69265	0.739268	0.182277	0.273473	0.563085
TAF9	10	-0.12653	-10.5832	0.911815	0.122514	0.225117	0.647592	-0.525162	-0.605739	0.735573	0.183835	0.273473	0.563085
TBCE	10	-0.106821	-10.3955	1.05361	0.088387	0.201543	0.695632	-0.596683	-0.835188	0.7148	0.192841	0.273473	0.563085
TBL1XR1	10	-0.944523	-18.3725	0.840073	0.14452	0.232332	0.633892	-0.35654	-0.0647764	0.896383	0.126945	0.273473	0.563085
TBL3	10	-1.27817	-21.5496	1.09778	0.0798395	0.198791	0.701602	-0.588821	-0.809966	0.777612	0.166874	0.273473	0.563085
TBP	10	-0.478803	-13.9377	0.67258	0.21253	0.249452	0.603012	-0.64523	-0.990934	0.766586	0.171165	0.273473	0.563085
TEDC2	10	-0.84336	-17.4092	0.874101	0.133628	0.230265	0.637772	-0.58877	-0.809802	0.697769	0.200554	0.273473	0.563085
TFDP1	10	-0.683769	-15.8895	0.726461	0.187732	0.24169	0.616741	-0.540901	-0.656231	0.683503	0.207251	0.273473	0.563085
THOC5	10	-0.862624	-17.5926	0.795339	0.160199	0.23409	0.630617	-0.566435	-0.738149	0.651959	0.222864	0.273473	0.563085
TIMM13	10	-0.738367	-16.4094	0.799436	0.158695	0.23409	0.630617	-0.730445	-1.26432	0.583205	0.261093	0.28335	0.547677
TIMMDC1	10	-0.604125	-15.1311	0.669188	0.214196	0.250744	0.600769	-0.392866	-0.181316	0.914148	0.121857	0.273473	0.563085
TMED2	10	-0.497505	-14.1158	0.643939	0.227018	0.257592	0.589067	-0.624561	-0.924626	0.669645	0.213971	0.273473	0.563085
TMEM126B	10	-0.382048	-13.0164	0.62679	0.236162	0.261733	0.582141	-0.604673	-0.860822	0.778253	0.166628	0.273473	0.563085
TMEM208	10	-0.556462	-14.6772	0.923639	0.119223	0.223008	0.65168	-0.502747	-0.533827	0.855015	0.139632	0.273473	0.563085
TMEM258	10	-0.445057	-13.6164	0.874491	0.133509	0.230238	0.637824	-0.609654	-0.876802	0.760868	0.173433	0.273473	0.563085
TMEM30A	10	0.0363593	-9.03209	1.05075	0.0889719	0.201543	0.695632	-0.712443	-1.20656	0.597577	0.252594	0.278706	0.554854
TNPO1	10	-0.410076	-13.2832	0.777742	0.166824	0.237181	0.624919	-0.581606	-0.786821	0.719877	0.1906	0.273473	0.563085
TOE1	10	-0.916242	-18.1032	0.846849	0.142282	0.232153	0.634225	-0.160583	0.563883	1.23178	0.058644	0.273473	0.563085
TOMM20	10	-0.309343	-12.324	0.723324	0.189093	0.241847	0.616459	-0.517474	-0.581074	0.705819	0.19687	0.273473	0.563085
TONSL	10	-1.31065	-21.8589	1.19208	0.0642572	0.182089	0.739715	-0.540526	-0.65503	0.884413	0.130493	0.273473	0.563085
TOPBP1	10	-0.695248	-15.9988	0.675053	0.211323	0.248833	0.604092	-0.35025	-0.0445971	0.976325	0.105603	0.273473	0.563085
TPRKB	10	0.133187	-8.11006	1.07264	0.084598	0.2011	0.696587	-0.4311	-0.303976	0.792092	0.161402	0.273473	0.563085
TRAPPC2	10	-0.233938	-11.606	0.700072	0.199493	0.245563	0.609837	-0.703996	-1.17946	0.597443	0.252672	0.278706	0.554854
TRAPPC3	10	-0.373531	-12.9352	0.629347	0.234776	0.260986	0.583382	-0.571959	-0.75587	0.689901	0.20422	0.273473	0.563085
TRIT1	10	-0.264001	-11.8923	0.735898	0.183697	0.24169	0.616741	-0.483136	-0.470916	0.805016	0.156669	0.273473	0.563085
TRMT6	10	-0.369187	-12.8939	0.656634	0.220478	0.254469	0.594365	-0.290002	0.148688	0.990103	0.102305	0.273473	0.563085
TSC2	10	-0.738261	-16.4084	0.67792	0.209933	0.248833	0.604092	-0.0198215	1.01546	1.47442	0.0335412	0.273473	0.563085
TSEN15	10	-0.0103303	-9.47669	0.887478	0.129575	0.228237	0.641615	-0.660965	-1.04141	0.594734	0.254253	0.279226	0.554044
TTF2	10	-0.437519	-13.5446	0.694906	0.20188	0.246562	0.608074	-0.740331	-1.29603	0.567363	0.270793	0.290584	0.536728
TUBA1A	13	-0.767289	-16.6848	0.740117	0.181921	0.241406	0.617251	-0.500438	-0.526421	0.904488	0.124598	0.273473	0.563085
TUBA1B	14	-1.06074	-19.4792	1.05166	0.0887846	0.201543	0.695632	-0.499915	-0.524744	0.956342	0.110575	0.273473	0.563085
TUBGCP5	10	-0.317928	-12.4058	0.709635	0.195148	0.243708	0.613129	-0.237461	0.317245	1.22761	0.0592097	0.273473	0.563085
TWNK	10	-1.2766	-21.5347	1.36812	0.0428429	0.153901	0.812758	-0.597266	-0.837058	0.688897	0.204693	0.273473	0.563085
TXN2	10	-0.943369	-18.3615	0.803308	0.157287	0.23409	0.630617	-0.538074	-0.647163	0.773355	0.168518	0.273473	0.563085
TXNRD1	10	-0.748719	-16.508	0.880477	0.131681	0.229244	0.639702	-0.444189	-0.345967	0.878688	0.132225	0.273473	0.563085
U2AF1	10	-1.21394	-20.938	1.04473	0.0902129	0.202445	0.693693	-0.665711	-1.05664	0.707265	0.196216	0.273473	0.563085
UBA2	10	-0.445775	-13.6232	0.871757	0.134352	0.23045	0.637424	-0.725584	-1.24872	0.637391	0.230467	0.273904	0.562402
UBA3	10	-0.18645	-11.1538	0.82104	0.150994	0.233181	0.632306	-0.665897	-1.05724	0.674087	0.211794	0.273473	0.563085
UBA5	10	-0.556588	-14.6784	0.918266	0.120707	0.223803	0.650135	-0.678936	-1.09907	0.647397	0.225218	0.273753	0.562642
UBA52	10	-1.09647	-19.8194	1.07249	0.084627	0.2011	0.696587	-0.358631	-0.0714842	0.903716	0.12482	0.273473	0.563085
UBAC1	10	-0.2324	-11.5913	0.760919	0.173413	0.237599	0.624156	-0.673873	-1.08283	0.62167	0.238963	0.27523	0.560305
UBE2D3	10	-0.579932	-14.9007	0.610554	0.245158	0.266643	0.574069	-0.479835	-0.460324	0.771606	0.169197	0.273473	0.563085
UBE2L3	10	-0.373374	-12.9338	0.660022	0.218765	0.253525	0.595979	-0.48676	-0.482539	0.817171	0.152345	0.273473	0.563085
UBE2N	10	-0.233299	-11.5999	0.722675	0.189376	0.242017	0.616155	-0.344676	-0.0267146	0.934059	0.116397	0.273473	0.563085
UBL5	15	-0.364846	-12.8525	0.820549	0.151165	0.233181	0.632306	-0.559907	-0.717206	0.85906	0.138338	0.273473	0.563085
UFM1	10	0.083079	-8.58721	1.07339	0.0844515	0.2011	0.696587	-0.348724	-0.0397	0.951603	0.111788	0.273473	0.563085
UGP2	10	-0.663931	-15.7006	0.766226	0.171307	0.237415	0.624492	-0.635241	-0.958888	0.649605	0.224076	0.273473	0.563085
UPF2	10	-0.136053	-10.6739	0.880278	0.131741	0.229244	0.639702	-0.222191	0.366235	1.19773	0.063426	0.273473	0.563085
UQCC1	10	-0.551983	-14.6345	0.719846	0.190614	0.24248	0.615324	-0.537487	-0.645279	0.801841	0.157819	0.273473	0.563085
UQCC3	10	-0.0797463	-10.1377	0.794614	0.160467	0.234098	0.630602	0.0456437	1.22549	1.62513	0.0237067	0.273473	0.563085
UROS	10	-1.15355	-20.363	1.24771	0.0565313	0.17303	0.76188	-0.309883	0.084906	0.931345	0.117126	0.273473	0.563085
USO1	10	-0.444081	-13.6071	0.623758	0.237816	0.262715	0.580515	-0.571316	-0.753807	0.76418	0.172116	0.273473	0.563085
USP39	10	-1.43156	-23.0103	1.3391	0.0458032	0.15961	0.796939	-0.482019	-0.467331	0.728057	0.187043	0.273473	0.563085
USP9X	10	-1.04041	-19.2856	1.01693	0.0961757	0.207927	0.682089	-0.518475	-0.584286	0.737411	0.183058	0.273473	0.563085
UTP23	10	-1.61037	-24.713	1.60157	0.0250281	0.112045	0.950607	-0.727181	-1.25385	0.659412	0.219072	0.273473	0.563085
UTP6	10	-0.616565	-15.2495	0.623681	0.237859	0.262715	0.580515	-0.347975	-0.0372997	0.926318	0.11849	0.273473	0.563085
UXT	10	-1.1029	-19.8806	0.975417	0.105824	0.216733	0.664074	-0.632824	-0.951134	0.831847	0.147283	0.273473	0.563085
VAC14	10	-0.824208	-17.2268	0.756731	0.175093	0.237599	0.624156	-0.696345	-1.15492	0.58901	0.257626	0.281179	0.551016
VARS2	10	-1.62352	-24.8382	1.56844	0.0270125	0.118065	0.927879	-0.686729	-1.12407	0.613083	0.243734	0.276884	0.557702
VKORC1L1	10	-0.290924	-12.1486	0.713574	0.193387	0.243521	0.613463	-0.294385	0.134625	1.07965	0.0832441	0.273473	0.563085
VPS18	10	-0.00635501	-9.43884	0.935748	0.115945	0.221854	0.653933	-0.55056	-0.687218	0.803477	0.157225	0.273473	0.563085
VPS51	10	-0.0885009	-10.2211	1.00642	0.0985322	0.209172	0.679496	-0.567834	-0.742636	0.667091	0.215233	0.273473	0.563085
WDR24	10	-0.330111	-12.5218	0.728443	0.186878	0.24169	0.616741	-0.491469	-0.497646	0.772461	0.168865	0.273473	0.563085
WDR43	10	-1.07056	-19.5726	0.96058	0.109502	0.219201	0.659157	-0.333157	0.0102389	1.05064	0.0889942	0.273473	0.563085
WDR61	10	-0.300124	-12.2362	0.818226	0.151976	0.233181	0.632306	-0.51468	-0.572112	0.797174	0.159524	0.273473	0.563085
WDR73	10	-0.911493	-18.058	0.833386	0.146762	0.232332	0.633892	-0.582063	-0.788285	0.689296	0.204505	0.273473	0.563085
WDR75	10	-0.23744	-11.6393	0.795534	0.160128	0.23409	0.630617	-0.374392	-0.122047	0.872503	0.134121	0.273473	0.563085
XPO5	10	-0.683043	-15.8826	0.804326	0.156918	0.23409	0.630617	0.00425167	1.09269	1.72917	0.0186565	0.273473	0.563085
XRCC2	10	-0.236518	-11.6305	0.735382	0.183915	0.24169	0.616741	-0.174725	0.518512	1.40822	0.039064	0.273473	0.563085
XRCC4	10	-0.0740198	-10.0832	0.959482	0.109779	0.219359	0.658844	-0.496226	-0.512908	0.883989	0.13062	0.273473	0.563085
XRCC6	10	-1.11752	-20.0199	1.0079	0.098197	0.209034	0.679783	-0.702016	-1.17311	0.583191	0.261102	0.28335	0.547677
YEATS4	10	0.0895628	-8.52546	1.00559	0.0987221	0.209172	0.679496	-0.511582	-0.562172	0.832141	0.147184	0.273473	0.563085
YJU2	10	-0.648168	-15.5505	0.692776	0.202873	0.246879	0.607516	-0.233172	0.331007	1.0417	0.0908452	0.273473	0.563085
YKT6	10	-0.513485	-14.268	0.648681	0.224553	0.256236	0.59136	-0.733124	-1.27291	0.636727	0.23082	0.273904	0.562402
ZC3H10	10	-0.0162476	-9.53304	0.964102	0.108617	0.218615	0.66032	-0.543777	-0.665458	0.812381	0.154035	0.273473	0.563085
ZCRB1	10	0.0165071	-9.22113	0.929476	0.117632	0.222603	0.652469	-0.310648	0.0824511	0.935849	0.115918	0.273473	0.563085
ZNF131	10	-0.385826	-13.0523	0.642943	0.22754	0.257777	0.588755	-0.697373	-1.15822	0.695841	0.201446	0.273473	0.563085
ZNF217	10	-0.366643	-12.8697	0.652747	0.222461	0.255226	0.593075	-0.607295	-0.869234	0.654793	0.221415	0.273473	0.563085
ZRSR2	10	0.0508618	-8.89399	0.935807	0.115929	0.221854	0.653933	-0.649119	-1.00341	0.631511	0.233609	0.274352	0.561692
ZWILCH	10	-0.142495	-10.7352	0.798976	0.158863	0.23409	0.630617	-0.736803	-1.28471	0.69826	0.200327	0.273473	0.563085

## Sheet: GO
Enrichment FDR	nGenes	Pathway Genes	Fold Enrichment	Pathway	URL	Genes
9.35263e-18	36	217	6.99043	Viral transcription	http://amigo.geneontology.org/amigo/term/GO:0019083	RPS20 NUP160 POLR2B RPL18 NUP133 RPL31 RPS5 RPL6 NUP50 POLR2F EP300 SNW1 RAE1 RPL28 RPL34 NUP107 RPS12 NUP43 SMARCA4 RPL27 CDK9 RPS27A RPS3A NUP205 RPL9 POLR2H RPL27A RPSA RPL35A RPS23 GTF2F2 RPL37A RPS4X RPL39 RPS29 UBA52
2.47117e-23	53	367	6.08515	Ribosome biogenesis	http://amigo.geneontology.org/amigo/term/GO:0042254	MTREX LSG1 MRTO4 RPL18 RPL31 NLE1 DIS3 RPS5 RPL6 PES1 RBFA GTPBP10 RPL28 C1QBP UTP6 RPL34 RRP9 WDR75 EBNA1BP2 NSUN4 EXOSC8 DDX54 MPHOSPH10 RPP40 RPL27 RAN NIP7 GNL2 LTV1 PWP1 RSL24D1 ISG20L2 NHP2 UTP23 NIFK RRP1 RPL9 WDR43 NSA2 DCAF13 RPUSD4 RPL27A RPSA EXOSC10 RPL35A TBL3 RPS27L RPF2 RPL37A RPL39 DDX3X UBA52 PWP2
6.20515e-27	68	535	5.3557	Ribonucleoprotein complex biogenesis	http://amigo.geneontology.org/amigo/term/GO:0022613	MTREX LSG1 MRTO4 RPL18 RPL31 NLE1 DDX1 DIS3 RPS5 RPL6 SF3A1 PES1 EIF3D EIF5 RBFA EIF3E YJU2 GTPBP10 RPL28 C1QBP UTP6 RPL34 RRP9 WDR75 SF3B1 EBNA1BP2 NSUN4 EXOSC8 DDX54 MPHOSPH10 RPP40 EIF2S2 RPL27 RAN NIP7 GNL2 LTV1 PWP1 RSL24D1 ISG20L2 NHP2 EIF3H UTP23 EIF3M NIFK RRP1 RPL9 WDR43 NSA2 SLU7 DCAF13 RPUSD4 RPL27A RPSA USP39 CD2BP2 ZRSR2 EXOSC10 CLP1 RPL35A TBL3 RPS27L RPF2 RPL37A RPL39 DDX3X UBA52 P…
4.6298e-17	50	458	4.60009	MRNA catabolic proc.	http://amigo.geneontology.org/amigo/term/GO:0006402	RPS20 MRTO4 RPL18 RPL31 TNPO1 DIS3 RPS5 RPL6 PSMC6 PSMA3 PSMB5 EIF3E RPL28 PSMD3 PSMD11 RPL34 HSPA8 DDX6 RPS12 NCBP2 PSMD14 SMG7 EXOSC8 CNOT1 PSMB2 PSMA1 RPL27 PNPT1 WDR61 RPS27A METTL14 RPS3A UPF2 CNOT11 PSMC2 RPL9 RPL27A RPSA EXOSC10 PSMD1 RPL35A RPS23 RPL37A RPS4X RPL39 SMG5 RNPS1 RPS29 PPP2R2A UBA52
3.13179e-17	52	490	4.47166	NcRNA processing	http://amigo.geneontology.org/amigo/term/GO:0034470	MTREX TRIT1 MRTO4 RPL18 RPL31 DDX1 DIS3 RPL6 TRMT6 PES1 RBFA RPL28 UTP6 RPL34 RRP9 WDR75 EBNA1BP2 NSUN4 EXOSC8 HNRNPA2B1 DDX54 MPHOSPH10 RPP40 DGCR8 GTPBP3 RPL27 TOE1 MTO1 PWP1 INTS14 TPRKB NHP2 UTP23 NIFK RRP1 RPL9 WDR43 NSA2 DCAF13 RPUSD4 RPL27A EXOSC10 CLP1 RPL35A TBL3 RPF2 RPL37A TSEN15 RPL39 DDX3X UBA52 PWP2
1.76281e-17	53	501	4.45758	RNA catabolic proc.	http://amigo.geneontology.org/amigo/term/GO:0006401	RPS20 MTREX MRTO4 RPL18 RPL31 TNPO1 DIS3 RPS5 RPL6 PSMC6 PSMA3 PSMB5 EIF3E RPL28 PSMD3 PSMD11 RPL34 HSPA8 DDX6 RPS12 NCBP2 PSMD14 SMG7 SLIRP EXOSC8 CNOT1 PSMB2 PSMA1 RPL27 PNPT1 LRPPRC WDR61 RPS27A METTL14 RPS3A UPF2 CNOT11 PSMC2 RPL9 RPL27A RPSA EXOSC10 PSMD1 RPL35A RPS23 RPL37A RPS4X RPL39 SMG5 RNPS1 RPS29 PPP2R2A UBA52
2.42004e-18	60	604	4.18577	NcRNA metabolic proc.	http://amigo.geneontology.org/amigo/term/GO:0034660	LARS2 MTREX TRIT1 MRTO4 RPL18 RPL31 DDX1 DIS3 RPL6 TRMT6 PES1 RBFA RPL28 UTP6 RPL34 SEPSECS RRP9 WDR75 FARSB EBNA1BP2 NSUN4 EXOSC8 HNRNPA2B1 DDX54 MPHOSPH10 XPO5 RPP40 DGCR8 GTPBP3 QRSL1 RPL27 RAN TOE1 MTO1 PWP1 PNPT1 INTS14 TPRKB NHP2 RARS2 UTP23 NIFK RRP1 RPL9 WDR43 NSA2 DCAF13 RPUSD4 RPL27A EXOSC10 CLP1 RPL35A TBL3 RPF2 RPL37A TSEN15 RPL39 DDX3X UBA52 PWP2
6.83943e-31	100	1020	4.13106	MRNA metabolic proc.	http://amigo.geneontology.org/amigo/term/GO:0016071	RPS20 MTREX POLR2B PTCD2 MRTO4 RPL18 DHX8 RPL31 SREBF1 DDX1 TNPO1 DIS3 RPS5 RPL6 TRMT6 SF3A1 ESS2 POLR2F THOC5 PSMC6 PSMA3 SNW1 PSMB5 HTATSF1 EIF3E YJU2 RPL28 PSMD3 C1QBP PSMD11 SUPT6H RPL34 HSPA8 DDX6 RPS12 NCBP2 PSMD14 SF3B1 SMG7 TTF2 EXOSC8 HNRNPA2B1 CNOT1 PSMB2 LSM8 PSMA1 RBM39 RPL27 SNRPA1 ZC3H10 CDK9 PRPF4 CMTR1 PNPT1 BARD1 ZCRB1 WDR61 SF3B4 RPS27A FIP1L1 METTL14 RPS3A UPF2 MBNL1 SREK1 CNOT…
2.69366e-28	101	1126	3.77959	RNA processing	http://amigo.geneontology.org/amigo/term/GO:0006396	MTREX TRIT1 POLR2B PTCD2 MRTO4 RPL18 DHX8 RPL31 DDX1 DIS3 RPL6 TRMT6 SF3A1 PES1 ESS2 POLR2F THOC5 SNW1 RBFA HTATSF1 YJU2 RPL28 C1QBP UTP6 SUPT6H RPL34 HSPA8 NCBP2 RRP9 WDR75 SF3B1 TTF2 EBNA1BP2 NSUN4 EXOSC8 HNRNPA2B1 DDX54 MPHOSPH10 RPP40 DGCR8 LSM8 GTPBP3 RBM39 RPL27 SNRPA1 TOE1 SLC38A2 MTO1 ZC3H10 PWP1 CDK9 PRPF4 CMTR1 PNPT1 BARD1 INTS14 ZCRB1 SF3B4 TPRKB FIP1L1 METTL14 NHP2 UTP23 MBNL1 SREK1 N…
6.71679e-18	69	808	3.59831	Translation	http://amigo.geneontology.org/amigo/term/GO:0006412	RPS20 LARS2 RPL18 SRBD1 RPL31 DDX1 DIS3 RPS5 NOA1 MTIF2 TMED2 RPL6 MRPS18A EIF3D EIF5 EIF3E RPL28 C1QBP MRPL27 RPL34 SEPSECS DDX6 MRPL18 RPS12 NCBP2 FARSB MRPL37 EXOSC8 CNOT1 EIF2S2 QRSL1 RPL27 DPH2 EIF2S1 DPH6 EIF4E2 RSL24D1 PNPT1 LRPPRC WDR61 RPS27A METTL14 RPS3A RARS2 EIF3H EIF3M MRPL49 CDC123 N6AMT1 CNOT11 RPL9 METAP1 RPUSD4 RPL27A RPSA MRPL11 MRPL48 MRPS23 SHMT2 RPL35A RPS27L RPS23 RPL37A RP…
3.36245e-18	71	839	3.56581	Peptide biosynthetic proc.	http://amigo.geneontology.org/amigo/term/GO:0043043	GCLC RPS20 LARS2 RPL18 SRBD1 RPL31 DDX1 DIS3 RPS5 NOA1 MTIF2 TMED2 RPL6 MRPS18A EIF3D EIF5 GSS EIF3E RPL28 C1QBP MRPL27 RPL34 SEPSECS DDX6 MRPL18 RPS12 NCBP2 FARSB MRPL37 EXOSC8 CNOT1 EIF2S2 QRSL1 RPL27 DPH2 EIF2S1 DPH6 EIF4E2 RSL24D1 PNPT1 LRPPRC WDR61 RPS27A METTL14 RPS3A RARS2 EIF3H EIF3M MRPL49 CDC123 N6AMT1 CNOT11 RPL9 METAP1 RPUSD4 RPL27A RPSA MRPL11 MRPL48 MRPS23 SHMT2 RPL35A RPS27L RPS23 …
1.89392e-18	80	1021	3.30161	Mitotic cell cycle proc.	http://amigo.geneontology.org/amigo/term/GO:1903047	TACC3 NUP160 SPDL1 NUP133 MCM6 NDC80 DYNLL1 HAUS4 CDC23 EP300 PSMC6 PSMA3 PSMB5 RAE1 MAPRE1 DCTN6 CDK6 EZH2 SMC3 PSMD3 RAD51C KPNB1 PSMD11 ANAPC15 NUP107 SKP1 PSMD14 CHMP3 RPA2 CCND2 NUP43 CENPL CNOT1 PSMB2 DLGAP5 PPAT PSMA1 MAU2 RAN ANKRD17 MDM2 SMC2 KIF11 NEDD1 BRCA2 CARM1 NUF2 RPS27A CENPC SKP2 CHEK1 CENPH NUP205 BUB1B CNOT11 NAE1 PMF1 PSMC2 TOPBP1 TAF10 CENPN TUBA1A SIN3A PPM1D BCL2L1 NME6 MT…
3.36245e-18	80	1040	3.24129	Protein localization to organelle	http://amigo.geneontology.org/amigo/term/GO:0033365	RPS20 SEC63 KPNA6 CDH1 SPDL1 RPL18 SPI1 POLR1A NUP133 RPL31 SREBF1 BCS1L DDX1 NDC80 TNPO1 RPS5 RPL6 NUP50 TIMM13 SRP54 MAPRE1 TSC2 EZH2 PITRM1 RPL28 KPNB1 CCDC47 UBE2D3 RPL34 HSPA8 NUP107 RPS12 TMEM30A SKP1 RPA2 STK11 UFM1 EMC1 POT1 MAU2 RPL27 RAN EMC7 MDM2 COG3 NMT1 BARD1 NEDD1 BRCA2 MBTPS1 RPS27A RPS3A XRCC4 AIFM1 BUB1B CCT3 RPL9 BAP1 PMPCA RPL27A RPSA SIN3A MTBP TOMM20 ZWILCH KPNA2 RPL35A HGS …
1.80275e-17	77	1006	3.22518	Amide biosynthetic proc.	http://amigo.geneontology.org/amigo/term/GO:0043604	GCLC RPS20 LARS2 RPL18 ACSL4 SRBD1 RPL31 DDX1 DIS3 RPS5 NOA1 MTIF2 TMED2 RPL6 DLD MRPS18A SCD SLC25A1 EIF3D EIF5 GSS EIF3E RPL28 C1QBP MRPL27 RPL34 SEPSECS DDX6 MRPL18 RPS12 NCBP2 FARSB MRPL37 EXOSC8 CNOT1 EIF2S2 QRSL1 RPL27 DPH2 EIF2S1 DPH6 EIF4E2 RSL24D1 PNPT1 LRPPRC WDR61 RPS27A METTL14 RPS3A RARS2 EIF3H EIF3M MRPL49 CDC123 N6AMT1 CNOT11 RPL9 METAP1 RPUSD4 RPL27A RPSA PDHB ELOVL6 MRPL11 MRPL48…
2.28399e-18	86	1166	3.10786	Mitotic cell cycle	http://amigo.geneontology.org/amigo/term/GO:0000278	TACC3 NUP160 SPDL1 NUP133 NLE1 MCM6 NDC80 DYNLL1 HAUS4 CDC23 EP300 PSMC6 PSMA3 PSMB5 RAE1 MAPRE1 DCTN6 CDK6 EZH2 SMC3 PSMD3 RAD51C KPNB1 PSMD11 ANAPC15 NUP107 SKP1 PSMD14 CHMP3 RPA2 CCND2 NUP43 CENPL TUBA1B CNOT1 PSMB2 DLGAP5 YEATS4 PPAT PSMA1 MAU2 RAN ANKRD17 MDM2 SMC2 KIF11 NEDD1 BRCA2 CARM1 NUF2 RPS27A UBA3 CENPC SKP2 CHEK1 CENPH NUP205 BUB1B CNOT11 NAE1 PMF1 PSMC2 TOPBP1 TAF10 CENPN RRM1 TUBA…
3.36245e-18	85	1158	3.09294	Viral proc.	http://amigo.geneontology.org/amigo/term/GO:0016032	CREBBP RPS20 KPNA6 NUP160 POLR2B RPL18 NUP133 RPL31 DDX1 TNPO1 RPS5 DYNLL1 RPL6 CCNK SUPT16H NUP50 POLR2F EIF3D EP300 PSMA3 SNW1 PSMB5 RAE1 RBBP7 HTATSF1 VAC14 TSC2 VPS18 EZH2 RPL28 KPNB1 C1QBP SUPT6H RPL34 HSPA8 DDX6 NUP107 RPS12 TBP RAD50 SKP1 CHMP3 NUP43 HNRNPA2B1 XPO5 PSMB2 SMARCA4 DAD1 RPL27 RAN ANKRD17 MDM2 CDK9 GTF2A2 CARM1 RPS27A SLC20A1 RPS3A SKP2 EIF3M XRCC4 NUP205 FDPS RBBP4 RPL9 POLR2…
4.41846e-19	101	1496	2.8448	Cell cycle proc.	http://amigo.geneontology.org/amigo/term/GO:0022402	TACC3 NUP160 SPDL1 NUP133 MCM6 POLD3 NDC80 DYNLL1 HAUS4 CDC23 THOC5 EP300 PSMC6 PSMA3 PSMB5 RAE1 MAPRE1 RBBP7 DCTN6 CDK6 EZH2 SMC3 PSMD3 RAD51C KPNB1 PSMD11 ANAPC15 NUP107 RAD1 RAD50 SKP1 PSMD14 CHMP3 RPA2 CCND2 NUP43 CENPL CNOT1 PSMB2 UXT DLGAP5 PPAT POT1 PSMA1 MAU2 RAN FIGNL1 ANKRD17 RFC3 MDM2 SMC2 ACTR2 KIF11 NEDD1 BRCA2 CARM1 NUF2 RPS27A CENPC SKP2 CHEK1 CENPH NUP205 BUB1B CNOT11 NAE1 PMF1 PS…
2.42896e-25	131	1961	2.81485	Organonitrogen compound biosynthetic proc.	http://amigo.geneontology.org/amigo/term/GO:1901566	GCLC AK2 RPS20 LARS2 PGM3 COX15 ADSS2 ALDH18A1 RPL18 FECH ACSL4 SRBD1 RPL31 DDX1 CPOX DIS3 RPS5 STARD7 NOA1 MTIF2 SEPHS1 TMED2 RPL6 DLD MRPS18A SCD SLC25A1 EIF3D EIF5 GSS SMS DHODH EIF3E NAMPT RPL28 C1QBP MRPL27 RPL34 SEPSECS DDX6 CHKA ATP5F1B MRPL18 RPS12 NCBP2 FARSB MRPL37 ATP5PB SRM MTR DHDDS GOT1 EXOSC8 AMD1 CNOT1 EIF2S2 PPAT DAD1 QRSL1 RPL27 MMACHC DPH2 EIF2S1 DPH6 CEPT1 TMEM258 EIF4E2 COG3 …
2.82273e-18	118	1997	2.4898	Cell cycle	http://amigo.geneontology.org/amigo/term/GO:0007049	TACC3 NUP160 SPDL1 NUP133 NLE1 MCM6 POLD3 NDC80 DYNLL1 CCNK HAUS4 CDC23 PES1 THOC5 EP300 PSMC6 PSMA3 PSMB5 RAE1 MAPRE1 RBBP7 TSC2 DCTN6 CDK6 EZH2 SMC3 PSMD3 RAD51C KPNB1 PSMD11 HSPA8 ANAPC15 NUP107 RAD1 RAD50 SKP1 PSMD14 CHMP3 RPA2 STK11 CCND2 NUP43 CENPL TUBA1B USP9X CNOT1 PSMB2 PDCD2L UXT DLGAP5 YEATS4 PPAT POT1 PSMA1 MAU2 RAN FIGNL1 ANKRD17 RFC3 MDM2 SMC2 PIM1 ACTR2 KIF11 NEDD1 BRCA2 CARM1 NUF…
1.21897e-17	114	1935	2.48248	Protein-containing complex assembly	http://amigo.geneontology.org/amigo/term/GO:0065003	HCCS CREBBP COX15 MRTO4 TRAPPC3 NLE1 BCS1L MCM6 DDX1 RPS5 TMED2 RPL6 ORC6 SNAP23 NDUFB7 SF3A1 EIF3D EP300 PSMC6 PSMA3 EIF5 PSMB5 SRP54 UQCC1 NDUFAF5 MAPRE1 RBBP7 VPS18 EIF3E YJU2 DMAC2 NAPA TWNK PSMD3 RAD51C PSMD11 HSPA8 FOXRED1 KCTD10 CAND1 NUP107 SOD2 TBP SKP1 TIMMDC1 PSMD14 NDUFS7 SF3B1 CHMP3 ORC4 FARSB RPA2 CENPL TAF12 EIF2S2 PSMB2 DLGAP5 SMARCA4 PSMA1 ASH2L ECSIT POMP MDM2 POLR1E RSL24D1 PNP…
