# Supplementary material for: Host cell CRISPR genomics and modelling reveal shared metabolic vulnerabilities in the intracellular development of Plasmodium falciparum and related hemoparasites
Source: Nat Commun. 2024 Jul 21;15:6145. doi: 10.1038/s41467-024-50405-x (PMC11271486; doi:10.1038/s41467-024-50405-x)
Supplement: Supplementary file 8 — Supplementary Dataset 5 [file 41467_2024_50405_MOESM8_ESM.xlsx]

## Sheet: CP1273_ARS-UCD1 2_NCBI_CRISPRko
Column1	Column2	Column3
Barcode Sequence	Gene Symbol	Gene ID
AAAAAAAAACAATGAGAGCA	LOC100140395	100140395
AAAAAAAATCCTCCCCACGC	LOC101907117	101907117
AAAAAAACATTTCCTACGCG	LOC100138976	100138976
AAAAAAAGAAACTTTCAACC	ZNF75A	100126179
AAAAAAAGAAGAAAGCTACG	SRRM4	614115
AAAAAAATAGATGTGCTGAA	SRFBP1	617136
AAAAAACAACAAGAGGCACA	UBXN8	509646
AAAAAACAGCCGGTAGACTT	LOC101907965	101907965
AAAAAACAGCCGGTAGACTT	SEM1	767981
AAAAAACAGCTGTCAAACCA	ZBTB25	538889
AAAAAACAGCTTCAACTCTG	PDILT	518716
AAAAAACCACATATAGTGAT	DDX47	534721
AAAAAACCTTCAAAGTACAA	STAP1	507296
AAAAAACCTTGGCAAAACAG	QTRT2	508374
AAAAAACTCACCTAAATCCA	SLC38A6	520243
AAAAAACTTACAAGTCCAGG	COL4A5	511602
AAAAAAGAATCTCACCATGG	ITGB3	282642
AAAAAAGCAAGATTTGGACA	MPHOSPH8	507091
AAAAAAGCGTGTTTAAACCG	WDR70	540724
AAAAAATATACCTGGAAGCA	TAF7L	615711
AAAAAATCATGGGGTCCGAG	LOC100336282	100336282
AAAAAATCCATCGATGTGAT	C2CD3	768315
AAAAAATCTCCAGCGTGCAA	SCN7A	507516
AAAAAATGCCAGCTTAACCT	LOC615768	615768
AAAAAATGGCCCGAACGACA	LOC100337293	100337293
AAAAAATGTACAGTGCCAAG	SMARCD3	777769
AAAAAATGTGCAATATCATG	LOC112447767	112447767
AAAAAATTAAAGGATCGCCA	FNDC3A	508840
AAAAAATTAATATAGCAGGA	LOC112445011	112445011
AAAAACAAGATCTCTATATG	BRIX1	518501
AAAAACAAGGACTCCTGTTG	EPB41L5	530941
AAAAACAAGGAGGCCACCGG	PRR15	538952
AAAAACAATACATGATAACG	SLC26A5	536341
AAAAACAATGGAGTACGTGC	LOC616903	616903
AAAAACAATTGGAATACATG	CEP57	353245
AAAAACACCGCATGTACATG	GRSF1	527169
AAAAACACCTCATCAAACAC	SYT9	536969
AAAAACAGACACAAGACCGA	LOC112444288	112444288
AAAAACAGAGAGTCTTCCAA	TEX43	100126817
AAAAACAGAGGTCTAAGGAG	LOC781840	781840
AAAAACAGCACCTCGCGCCG	PLD6	526651
AAAAACAGCCTTTCGGACCA	ID2	505025
AAAAACAGCGTAGACCACCA	A2ML1	516769
AAAAACCAACATGAAGCATG	PRNP	281427
AAAAACCAGAACCGGCCAAA	MCEMP1	617157
AAAAACCAGGAGAGAAACGG	LOC615303	615303
AAAAACCCATACCCCATCCT	DPRX	112442411
AAAAACCCCCCAGACATAGT	MPZ	539462
AAAAACCTGCGTGACATACG	MRPL16	538054
AAAAACGAAGGCTCCTACGG	HOXC11	536141
AAAAACGGGTCACTATTCCC	TRPC5	407103
AAAAACGTACTCCTTCCGCA	INPP5D	507329
AAAAACTAAACATTCAATAG	TOPAZ1	100296400
AAAAACTCAGCAGACGTGAA	DCTD	784292
AAAAACTCCATCAGAACCCA	ANO4	518739
AAAAACTCCCATCAGCAATG	KMT2E	539121
AAAAACTCTGAATCAGCTAT	ZNF483	539505
AAAAACTGCATGCCTGTGGT	PID1	510773
AAAAAGAAACCACTTAATAG	LOC101905165	101905165
AAAAAGAAATCCAGAACCTT	C10H15orf48	614805
AAAAAGAAGAACCAGAACAT	KCNN2	404177
AAAAAGAATTTGTGGCCTCG	CDH9	541188
AAAAAGACCCACTTACGGTG	XDH	280960
AAAAAGACTAAAAATCATCG	USPL1	788351
AAAAAGACTTCACTCAAGTG	TSPAN1	506550
AAAAAGAGTAATACCTCATG	PPP2CA	282320
AAAAAGATCATGATTGAGCG	EIF2B1	516670
AAAAAGCACAGTCATTCGGT	TMPRSS15	282009
AAAAAGCTTCTCTCCAGTAT	LOC112445692	112445692
AAAAAGCTTCTCTCCAGTAT	LOC112445731	112445731
AAAAAGCTTCTCTCCAGTAT	ZNF146	100138954
AAAAAGCTTGTGGCGAAGGG	RPL22	616065
AAAAAGGAAAATGCACCAGA	SPAG16	522957
AAAAAGGAGCGTGAACTCGA	DOC2G	618318
AAAAAGGCCAACTCAGCCAT	TTC12	515758
AAAAAGGTGTGTCTTATGGG	ZNF484	538489
AAAAAGTACCCAAACAACTG	UBN2	540792
AAAAAGTAGGGAAATCTACG	CD101	509609
AAAAAGTATCGGAAGCACGA	MUM1L1	539380
AAAAAGTCTGCAGTATGCAT	LOC787719	787719
AAAAAGTCTTTCCCTCGAGG	KIAA0141	513834
AAAAAGTGAGCCGATTCACC	OR1L3	505295
AAAAAGTGAGTTCGAATAGT	LOC112446744	112446744
AAAAAGTGCACCAATGAAGG	SLC46A3	781117
AAAAAGTTACAGGCTGTCTT	LOC788709	788709
AAAAAGTTTCCTGTAACCGA	MRPL44	532389
AAAAAGTTTGTTGAGACCCC	SSB	338071
AAAAATAAACGCACCAACAG	LOC104972343	104972343
AAAAATAAAGAGACCTGCTG	IL22RA2	533061
AAAAATAAATGGGTTTCCAA	SETD9	540253
AAAAATAACAGCCATACAGC	AGPAT5	530414
AAAAATAATGAACCTCTTCG	SLC12A2	286845
AAAAATAATTTCTGACCACA	MITD1	504291
AAAAATACATCAGACTTACA	PPP4R3B	516489
AAAAATACCTGACTAGGGTA	ANXA7	533360
AAAAATACTCCACCCTGATA	UBE2D2	541003
AAAAATACTCGTTGCGCAGA	KCNA4	281880
AAAAATATGTACCTATTCAG	CLHC1	517621
AAAAATATTGTAGTATTCCG	LOC786808	786808
AAAAATCAGGTTCATCGTAG	PPP2R2B	509290
AAAAATCATGTCTTACATCG	LARP1B	515517
AAAAATCCAGCAATACTGAC	SAFB	539785
AAAAATCCCTCTAAATCGGG	SLC19A2	532860
AAAAATCGAAACTTACATTC	PTGES3	493638
AAAAATCGCACCCACCACTC	SLC39A12	527210
AAAAATCTCAGATTCAAGGT	NAF1	514182
AAAAATGAACTGCGAAGGCA	WASL	281577
AAAAATGAGAGCCCAATACA	CHRNA5	282177
AAAAATGAGTAATTCCCAAG	CFAP36	513777
AAAAATGCATGCCACATATG	OR10T2	514846
AAAAATGCGCAGATTCAGTG	PIK3CB	517948
AAAAATGGTTTAGTGACACA	ZHX1	782847
AAAAATGTAGAAGACTTCAC	SPCS3	767917
AAAAATGTGTCAGGCGATGG	LOC518623	518623
AAAAATGTTGTAGATACACA	IL1RL2	522114
AAAAATTAATCAACAGAGTG	RIC3	516280
AAAAATTAGGTCATTACACC	ONE_INTERGENIC_SITE_1	ONE_INTERGENIC_SITE_1
AAAAATTAGGTGTGTACCAG	SLC35A3	520918
AAAAATTATATATGACTCAG	20ALPHA-HSD	100139386
AAAAATTCACTTTCTACCGG	IL36RN	518514
AAAAATTCTCGCCATCTCCG	NAA25	613372
AAAAATTGCCAAGCTATGGA	TFAM	510059
AAAAATTGCCGAAGAACTCA	LOC534913	534913
AAAAATTGTTGGGCGCACCA	NCAPG	531234
AAAAATTTGCAACACTGCCA	RAB11FIP2	540709
AAAACAAAAGAGAGGTGGAA	LOC112441457	112441457
AAAACAAAAGCAGATGACCG	CCNT1	407194
AAAACAAACGAGGAGGACGA	EIF4E	281751
AAAACAAAGAAAGAAACCGA	FAM161A	532883
AAAACAAAGAGAACAAACCG	MEPE	613958
AAAACAAAGAGGGACAGTGT	SLC18B1	529052
AAAACAAAGAGGTACACTGG	SEC24A	505089
AAAACAACATAAGATCCCAG	ZNF891	100125388
AAAACAACATCATAAAATCA	LOC100139363	100139363
AAAACAACGGGCATACAGGT	CA4	280741
AAAACAAGAATGGTCAACTA	ONE_INTERGENIC_SITE_2	ONE_INTERGENIC_SITE_2
AAAACAAGATGACATGTACT	LOC523431	523431
AAAACAAGATGGTGTGCGGG	CCL25	615986
AAAACAAGCCCATACGAATG	ND3	3283884
AAAACAAGCTCAAGAACTGG	CEP89	512749
AAAACAAGTTTCTGGCAACG	STXBP4	537963
AAAACACAAAAAGGGACAGT	RPL24	282048
AAAACACAAAAAGTAAAGCT	LOC788607	788607
AAAACACACAGAAGTTCTGT	ZFP3	538648
AAAACACAGACATGAATCAG	NIPBL	539566
AAAACACATGTCCACCACGA	LOC104968742	104968742
AAAACACATGTCCACCACGA	LOC785244	785244
AAAACACCTACATTTGATGA	MYO6	535127
AAAACACGTCTTGGAGCACG	CYP46A1	506438
AAAACACTATTAGCTGACAA	MTA3	512854
AAAACACTCACTAACCAGGC	LOC509870	509870
AAAACACTTCGCTTACCCCC	LOC617112	617112
AAAACACTTCGCTTTCCCCC	LOC618985	618985
AAAACAGAAAACTACCTAGG	AMPD3	519803
AAAACAGACACGTACCTTGG	STAU1	513944
AAAACAGACTCCCATCACCC	LOC101904601	101904601
AAAACAGAGACTCAGCAAAG	ATP6V1E1	287017
AAAACAGCCTGAGGTTACGG	LOC784572	784572
AAAACAGCGAGCATTCAAGC	ATP2A2	540568
AAAACAGTAATACAATTGTG	UBR1	522464
AAAACAGTCGAAGTTTAGTG	TLR5	444870
AAAACATAAAAAGAAACGGC	LOC101903478	101903478
AAAACATAAAAAGAAACGGC	RPS27L	614220
AAAACATAGAAAAACGTGTG	CADPS2	519444
AAAACATCACAGAACCCAGA	LOC781765	781765
AAAACATCGCCAATCTGATA	PFDN4	514621
AAAACATGCCACTCGACTCA	NT5C1B	527380
AAAACATGCGCCCAAGTTGG	AXIN1	504357
AAAACATTAAGTACAGATAG	ZNF248	784893
AAAACATTATACTCGCATGA	DHX9	281115
AAAACCAAAACCAACCAACA	CCDC174	512697
AAAACCAATATTTGACTCAG	AKR1C4	282138
AAAACCACAGAACATGCCAA	LOC112445063	112445063
AAAACCACAGAACATGCCAA	TCEAL8	768059
AAAACCACATGACTTTCGAC	LOC101906705	101906705
AAAACCACCACGACCGAAAG	ONE_INTERGENIC_SITE_3	ONE_INTERGENIC_SITE_3
AAAACCAGATGATTCGACTG	SAMSN1	534171
AAAACCAGCTTTAATCACAC	ACTR1A	514371
AAAACCAGGATGTCTCCCAG	BCL11B	783269
AAAACCAGTAACTTACAACG	LOC614522	614522
AAAACCAGTGTGTTCCACGA	OGFOD1	514141
AAAACCATCCCGTTTCATGG	C3H1orf194	613530
AAAACCATTCAAATAAGTCA	CRELD2	515222
AAAACCCAAGCTCTCGATGT	BMP5	507682
AAAACCCACTCAGACGAACA	LMNTD2	100851924
AAAACCCAGTAAAAGAAACT	OR10R2	781998
AAAACCCATAGAACTCTCAG	UBR1	522464
AAAACCCCCAAAAGTTGACA	EFL1	527607
AAAACCCCTTAATCATGAGG	TCF20	523151
AAAACCCTTTACTTGACCGG	FAXC	783090
AAAACCGACATAATAGTATG	EIF3L	514449
AAAACCGAGCTCTACGGGAC	PIGW	768052
AAAACCGGAAGCATTGAAGA	UPF3A	529442
AAAACCGTGAAAGGATCCAA	ANXA1	327662
AAAACCTAGAGAAATATCTG	CGAS	782472
AAAACCTATATGAAGAACTA	LETM2	783086
AAAACCTCAAAATATGATGG	ITFG1	512545
AAAACCTCATCGCTACAGGT	H3F3B	617051
AAAACCTTTCAATCAATTGT	C17H4orf33	513251
AAAACCTTTGATAGATCAAG	LOC782114	782114
AAAACGAACCTCTATATCCG	RBMS1	526135
AAAACGACACCAACTAACGG	SLC41A2	524417
AAAACGACAGAAGTATAACA	ERCC6	522908
AAAACGACATCGACATCGTG	GADD45B	618405
AAAACGAGACTATGGGTCAG	ZNF804A	787276
AAAACGAGGCTAAACTTAAG	LOC101907648	101907648
AAAACGATAAAAGACTGCAA	MCPH1	100125236
AAAACGATATGCCTGCAGAA	CENPO	767930
AAAACGATCAAAAAAGCCAT	WEE1	540322
AAAACGCAGAATCACTTCGA	FBXO47	613655
AAAACGGACTCCTTCGCCAA	RNF10	520757
AAAACGGGGAGACATACAAC	LSM4	613634
AAAACGTCACTGTGAACGGG	SSPO	282659
AAAACGTCATCCATGCCAGA	TESPA1	538993
AAAACGTTACAGCTCCACTG	TRMT44	513470
AAAACTAAGATAAACACGTG	LOC100335177	100335177
AAAACTAATAAAGAGATCCC	C16H1orf21	781721
AAAACTAATAAAGAGATCCC	LOC101906688	101906688
AAAACTAATCAGGAGTTGCA	MCM10	527595
AAAACTACATGAGGTTAAAG	GTF2F2	509259
AAAACTATCACAGCTCTCCT	CDCA7L	514631
AAAACTATTAAAGTATCTCG	TROVE2	518830
AAAACTCACCAATTAAACAG	HACD1	615191
AAAACTCAGCCAGAACATCG	FAM81B	514910
AAAACTCATGCACCATCAAG	CAPZA3	539160
AAAACTCGAGTTCATCCTAG	FOS	280795
AAAACTCTCAACAACGACCT	COQ8A	536925
AAAACTCTCACATACCCAGG	MOCS2	507986
AAAACTCTGCTTGGTATGAC	C7H5orf63	100335582
AAAACTCTGTTGAACCAAGA	OR6C76	787797
AAAACTGAAAAAGTAAAGCT	LOC531225	531225
AAAACTGAAAAAGTAGAGCT	LOC781509	781509
AAAACTGAAACCTGTCCGCT	C26H10orf82	616318
AAAACTGAAGCAATTAATGG	ZMAT1	504576
AAAACTGACAACTCGAGTGA	PLCL1	537873
AAAACTGACACCTCAGCCCG	ESM1	539571
AAAACTGAGCACCAAAGGCC	DPPA4	783813
AAAACTGATACCTGACTCAG	LOC112449293	112449293
AAAACTGATACCTGACTCAG	LOC514083	514083
AAAACTGATAGCTGACTCAG	LOC782061	782061
AAAACTGATAGGTGATTCGG	AKR1C3	617917
AAAACTGCAAAGAAGTGGCG	LIN7C	510125
AAAACTGCTGTCCCCGACTG	SLC15A3	513984
AAAACTGGAAGAGACCCGAG	C11H9orf78	535148
AAAACTGTCAAAGAACCTCT	HBE2	513240
AAAACTGTCCCATTGCCACG	TTC13	519575
AAAACTGTGTTCAAGCTGGG	PPM1N	530233
AAAACTGTGTTGGAATCCTG	KLHL6	527363
AAAACTTACGGGAATTCCGT	COL4A2	508632
AAAACTTAGCAAGACTCCAG	RGS6	517545
AAAACTTAGCACAGAAGTAT	ZBTB11	538545
AAAACTTCAACTGAGCTACG	LOC112441521	112441521
AAAACTTCGAAACTTATGCA	DNAJC2	507897
AAAACTTGAGACTTGTCAAG	TMEM81	510784
AAAACTTGTTGCAAGAATAG	SMCO2	782003
AAAACTTTCACATAATCCAG	LOC104973895	104973895
AAAACTTTCAGTGGAGTCGA	LOC789126	789126
AAAACTTTGGCACCACCACA	LOC788364	788364
AAAAGAAAAAGGCTTGTGTG	LOC100298658	100298658
AAAAGAAAAAGGCTTGTGTG	LOC112444755	112444755
AAAAGAAAACTATCTACATG	LOC788064	788064
AAAAGAAAGCGAATCGCAGG	WWOX	618792
AAAAGAAAGGTATTGCTTGG	TMEM30A	505797
AAAAGAAATACCTTGAAGGG	RAI14	525869
AAAAGAAATCCGGAACTGAA	C19H17orf80	790064
AAAAGAAATGGCAAAACGCG	MEIKIN	101907984
AAAAGAACAGCTGACACCCA	KCTD4	539536
AAAAGAACTGAATTTGCATG	RNF24	767991
AAAAGAAGGATACCTGAGCT	LOC615841	615841
AAAAGAAGTAAACAGATCTG	LOC539185	539185
AAAAGACAGAAGTTGCGCTG	TPO	525013
AAAAGACAGGACTTGCCCCT	FBXO40	613597
AAAAGACAGGCAATATACAA	ZNF845	540020
AAAAGACCAAATCCAGTGAA	PI3	783871
AAAAGACCATTAATAAGTAT	EFCAB7	505160
AAAAGACCTGAATGTGACCT	LOC101906176	101906176
AAAAGACTACCCTATTGCAG	LOC515027	515027
AAAAGACTCAGCCTCAACAG	LY9	528926
AAAAGACTGGGAACAAACGG	WDR78	535410
AAAAGACTTCACTTTCCCCC	LOC100299481	100299481
AAAAGACTTCACTTTCCCCC	LOC100847720	100847720
AAAAGACTTCACTTTCCCCC	LOC515485	515485
AAAAGACTTCAGTCTCATAG	SERPINA7	282518
AAAAGACTTCGCTTTCCCTC	LOC104968438	104968438
AAAAGACTTCGCTTTCCCTC	LOC618943	618943
AAAAGACTTTGGTCTTCCCT	IFN-tau-c1	528513
AAAAGAGAGCTCGGATTGGG	LOC528006	528006
AAAAGAGATAGTGCTAAGGA	SCAF11	538632
AAAAGAGATATTCACTTGAG	DNAJA2	360006
AAAAGAGCAAAAACACCACG	OR4K2	784745
AAAAGAGCAAACTTACTACC	SHC3	512696
AAAAGAGCAAAGAGGTCTCG	AGBL2	100848075
AAAAGAGCAAGATCCATAGG	CD84	510910
AAAAGAGCACAAGAATCACG	XKRX	524975
AAAAGAGCGTGCCAATGGAA	TRA2B	615156
AAAAGAGTAGAATTCTTACA	MEIKIN	101907984
AAAAGATAAACAAATTTGCA	PFDN4	514621
AAAAGATAAAGGTGAAACTG	LOC112443844	112443844
AAAAGATAGCAACTCCTCTG	FOXR2	787976
AAAAGATAGCCCTCGACTGT	HCFC2	505341
AAAAGATATCAACAGCAAAG	BTBD8	520456
AAAAGATCACTGAAATTGGA	ITGB3BP	614469
AAAAGATCGGAAGCGGTCTG	DCLK1	613449
AAAAGATTATGGCCCACGAG	MSANTD3	534309
AAAAGATTGGGAATGAAAAG	AAED1	616897
AAAAGATTGTCCGATTCCGG	PAX4	526172
AAAAGCAAAACTTGCAACTG	OR6C68	787442
AAAAGCAAGACGCCACCCCG	MAP1A	515593
AAAAGCAAGCTGCTCAACTG	LCOR	100849063
AAAAGCAATCTGCATCTACG	CASP6	538409
AAAAGCACGAGGCAAACACT	RXFP2	507053
AAAAGCAGGAGAAAAATTTG	GADL1	614548
AAAAGCATAAAAAACGTCAG	TTF1	524585
AAAAGCATACATACCATCTG	C4BPB	281652
AAAAGCATAGATTGGTTTCG	RMI1	614063
AAAAGCATATTATGTCGGAG	SGK1	515854
AAAAGCATGTGGCCAAACGG	POMT1	617609
AAAAGCCAAAATCTTGCAAT	LY86	613856
AAAAGCCAATGCTCGATGAG	LOC101905795	101905795
AAAAGCCAGAATGACCGCGA	SEMA6A	516019
AAAAGCCATAGCCTGCAAGC	B9D2	616609
AAAAGCCCAAGATCTCACCG	CCDC70	515635
AAAAGCCCATGGACGCAAGG	PNRC1	507736
AAAAGCCGAGTTCGTGTTCA	LOC781689	781689
AAAAGCCTTATTGCAATAGG	LOC112445724	112445724
AAAAGCGAACCTACAAACTG	TAOK2	533897
AAAAGCGCCCCCTCTACCGG	H3F3C	512741
AAAAGCGTCTAACACAAATG	CCDC173	616485
AAAAGCTCTAGAATTGGACC	RDX	517111
AAAAGCTGTTGTCATCAGAA	EVI2A	528920
AAAAGCTTACAGACAGTGAG	API5	538968
AAAAGCTTAGACACCAGAAG	PPCDC	614957
AAAAGGAAAAATTCTCAACC	RBM34	537542
AAAAGGAACAGCCATCTAGG	LOC112447448	112447448
AAAAGGAAGATGGACGACGC	BNIP2	516077
AAAAGGAATAAGTAAAACCA	SLC15A5	100848145
AAAAGGACAGTTGGGTCAGG	LOC508604	508604
AAAAGGACATCCGGGTCAGG	LOC100851523	100851523
AAAAGGACCACCACCCAACA	OR7A17	788289
AAAAGGAGAGAAAACTACAA	C19H17orf78	616575
AAAAGGAGATGCATAGTCGT	LOC512085	512085
AAAAGGCAATAAAGAATACG	LENG1	617891
AAAAGGCACATACTACATCC	MGAT4A	282276
AAAAGGCATATGTTCTCCGG	PIK3R6	515621
AAAAGGCGAAGACAAAAAGG	OR4F15	785022
AAAAGGCTTTCGAAACAGCT	ZNF135	508062
AAAAGGGACATTTATGACCA	DNAJA4	528615
AAAAGGGACGATACTTGGGG	YOD1	539931
AAAAGGGCTCCTCTTAAGGA	GRIA4	529904
AAAAGGGCTGAGCTTGATCG	CCNG2	512960
AAAAGGGCTGCCATTAGACG	SPTA1	505122
AAAAGGGGTACAAAAAAAGT	CNOT9	536537
AAAAGGTAACACGTTGAAGG	TNIK	539627
AAAAGGTACCAAGGCTACGT	PSMB10	282328
AAAAGGTAGAAAATTCCCGG	LCOR	100849063
AAAAGGTATACCCTCAAACC	PAG15	337909
AAAAGGTCTCCTTAGCTGAT	LOC782957	782957
AAAAGGTCTGCATTATGCAT	OR2A5	515772
AAAAGGTGAACAGATTGCTA	CTNNA2	527492
AAAAGGTGCAAATTCTACGA	UPF3B	616181
AAAAGGTGCAGCTGGAGTTG	LOC513062	513062
AAAAGTAAACCAACAGCAAC	LOC100847716	100847716
AAAAGTAACTTACCTAGATA	FAM206A	507081
AAAAGTAAGAAAGATTCAAA	CYLC2	281738
AAAAGTACATGGCGGTGTGT	LOC782216	782216
AAAAGTAGAGGCCTTCACAC	CMTM4	540247
AAAAGTATATATCCCACCAG	LOC524181	524181
AAAAGTATTGCAAGCAACGG	HSPE1	281833
AAAAGTATTTGATATTCGGA	SERPINB7	513568
AAAAGTCCACCACAATCCAA	INSIG2	534440
AAAAGTCCAGCAGATACTAA	TCTE3	789619
AAAAGTCCCTCCCTCAAAGG	LOC101903602	101903602
AAAAGTCCCTCCCTCAAAGG	UBE2N	541130
AAAAGTCCTTTAGTAAGCTG	OPA1	524142
AAAAGTCGAAATCCCCTCCT	SDR39U1	520897
AAAAGTCGTGCCCAAGACTG	LOC104972827	104972827
AAAAGTCGTGCCCAAGACTG	PPIC	535494
AAAAGTCTATTACATATGGA	LOC107131741	107131741
AAAAGTCTATTACATATGGA	LOC782475	782475
AAAAGTCTATTACATATGGA	LOC782554	782554
AAAAGTCTGATTGGACCTAG	SWI5	616324
AAAAGTCTTCGACAGAACGT	TICRR	529868
AAAAGTGAAAGCATATAGGG	LOC112445711	112445711
AAAAGTGAGAACAAAACCGT	DENND5B	516544
AAAAGTGATTGACCATTATG	PARPBP	615510
AAAAGTGGAAGGATTCGATA	PLIN2	280981
AAAAGTGTTGACGTAACAAG	USP48	100141158
AAAAGTTAAGGAATCGTCCA	VPS54	783762
AAAAGTTACAAAGTATTGTG	CALCR	613317
AAAAGTTACTACAGTGCTCA	NME5	785439
AAAAGTTAGAACAAAATGGT	CCDC73	521905
AAAAGTTAGTATTAATATGT	PMCH	508013
AAAAGTTCAGAAACAGCTAC	RPP30	615098
AAAAGTTCATCACTCCAAAC	MS4A5	777599
AAAAGTTCCTGCCCCTAAAA	H2B	519934
AAAAGTTGGTACACTCAATG	DNAH7	517781
AAAATAAACTGATTAACAGC	CCDC112	509840
AAAATAAGGAAATTTCAAAG	DHX29	512470
AAAATAATAATAGAGTATGC	TMEM168	541075
AAAATAATCAAACTCCACCT	LOC112445175	112445175
AAAATAATCAAACTCCACCT	LOC112445825	112445825
AAAATAATGGTTAATCACAT	LOC782009	782009
AAAATACAAGTATAGCACCT	DHX57	540993
AAAATACACCAATAACCACA	CD46	280851
AAAATACACGGTGATCGGGT	CHRNA6	539113
AAAATACAGATCGTAAAAGG	DDX53	100300937
AAAATACCACGAATCTCCAG	MLKL	790225
AAAATACCAGCAGCTCTCCA	LOC783380	783380
AAAATACCATGGCTACATGA	DPP8	536604
AAAATAGAAGGTACGACTCC	THAP6	539787
AAAATAGCAGGATGTTAGCG	TM4SF4	507646
AAAATAGCCAAGTTCAACAG	CTPS1	506131
AAAATAGGAACAGTTTCTGC	RPL22L1	614872
AAAATAGGTGTCGACGACTG	LOC112445521	112445521
AAAATAGTCAAGCTAGACCC	MAP4K2	520058
AAAATAGTGTGTATAAACTG	TXNL4B	510719
AAAATAGTTACCTCTCCGTG	GRIK1	533760
AAAATATAATAACTGGAACA	CPA3	528454
AAAATATAATGTGTACCTGC	CDK8	507149
AAAATATCACCAGTTCGTCC	CD86	414345
AAAATATGCCTCAGGCACAA	LOC505052	505052
AAAATATGGCAAGTTCAGTG	GHR	280805
AAAATCAAAATAGCTTCCCC	SULT6B1	530757
AAAATCAAAGTGGATGACTG	FRRS1L	538492
AAAATCACCAAAGCCCACCG	KCNK10	525109
AAAATCACGAGATTATTCTG	PAM	280890
AAAATCAGATTCCTTCAAGG	MKKS	614288
AAAATCAGCAATCGTCTTGG	LOC785647	785647
AAAATCATCCTTGTTGACGG	CC2D1A	513078
AAAATCATTCGATATACAGA	ACSM1	282576
AAAATCCACCAAGAAGACAT	RAG2	782387
AAAATCCAGCCTCTGTACAG	LOC100848419	100848419
AAAATCCAGGCGAGTTTCCG	LOC101903526	101903526
AAAATCCAGGCGAGTTTCCG	NRGN	616955
AAAATCCCTACTCACCCAGA	ZNF268	506621
AAAATCCGACGCGCGCATAG	NO_SITE_1	NO_SITE_1
AAAATCCGATTTACTTCTGG	SF3B6	508876
AAAATCCGCTGGTATAACCA	SLC38A4	527476
AAAATCCGTCGGGTCAACCG	BYSL	514128
AAAATCCTACCTCATAAACT	EIF2B4	521926
AAAATCCTCTCCACCCAAGT	HSPA1L	540190
AAAATCCTGTAGTCGTGCAG	COMMD8	507292
AAAATCGAATTGTGTGAAAG	KIF2A	768014
AAAATCGCCAATGCCCACCG	CFAP97D1	100296376
AAAATCGGACCCCCCCAAAG	TLX2	539041
AAAATCGGCAGATTCTACAC	LOC511106	511106
AAAATCTACAAAATGATGCA	CSNK1D	523542
AAAATCTACATTACCTTACC	CACYBP	618428
AAAATCTAGTAAGACTGAAG	DDX21	781917
AAAATCTATTACGTGCTACA	HAUS6	538833
AAAATCTCAGAGAACAACCG	LOC100140403	100140403
AAAATCTCGTATGGAGCACG	SDE2	534664
AAAATCTGTCCAGTCAAAAG	COG2	512213
AAAATCTTAACAGGAGCCGA	NUF2	519504
AAAATCTTCCCACATACCCG	LOC112449111	112449111
AAAATCTTCCCACATACCCG	RASA3	282532
AAAATCTTGGTAAAGCGAAT	ADIPOQ	282865
AAAATGAAATGACCAGACAT	GDPD4	784501
AAAATGAAATTGAGTATAAG	GABRG1	615885
AAAATGAACGTAGCAAGGCG	LOC516442	516442
AAAATGAATTCCTCATGCAC	LDAH	534992
AAAATGACAAAGCCAGCCCT	CCDC17	515836
AAAATGACATTCGCTCCTGG	LYPD6B	616612
AAAATGACGGACTGGTACGG	MRRF	614013
AAAATGAGTAACAATACCAA	TMPRSS11F	785556
AAAATGATGAAAATTGCTTG	TLR10	539791
AAAATGATGTCCCCAGATGG	C11H9orf78	535148
AAAATGCAAAATATTCACCC	OLAH	617347
AAAATGCAGTAGACTGTACC	RNASEH2B	509258
AAAATGCATCTGGAAGATGC	LOC510712	510712
AAAATGCATGAACGTAGGAG	TUSC3	615007
AAAATGCATTGATGCCGTGA	GTF2H3	511896
AAAATGCCATTGAATAGTAG	BOSTAUV1R403	100139864
AAAATGCTAAAAGTCGACTG	EPG5	529859
AAAATGCTCCGAGTACCCAT	GMPR	533000
AAAATGCTGATATTCCCAAA	LOC101902742	101902742
AAAATGCTGTTATTGGTCGG	KLHL14	517316
AAAATGGAAGGGCTTCGGCA	LOC530077	530077
AAAATGGACGGACCAAGCTG	DCAF13	100138632
AAAATGGACTCCTCCAAAGC	CLVS1	532808
AAAATGGAGGATTTCTCGGT	LOC785618	785618
AAAATGGCAATGACTCGACT	GMCL1	513934
AAAATGGCAGGGTTAATGCC	CSN3	281728
AAAATGGCCAATTCTTTAAG	ETFRF1	783110
AAAATGGGGACACGCCAGCA	IP6K2	508236
AAAATGGTCGTGTAGTGGAG	LOC112441575	112441575
AAAATGGTCGTGTAGTGGAG	LOC788703	788703
AAAATGGTCGTGTAGTGGAG	OR52J3	785443
AAAATGTAATCAGAGGACGG	OAT	505323
AAAATGTCCTCTGTGCACTC	TMEM116	514512
AAAATGTCTATCCTGGGCAA	KHDRBS2	789972
AAAATGTGACACTACAGAAG	JCHAIN	280821
AAAATGTGTCTCTTGTAAGG	UBXN7	539940
AAAATGTTATAAGCTGAGCG	TFAM	510059
AAAATGTTCAAGGGCAAACG	SNRPA1	512584
AAAATGTTGTAGGAGCCCGT	YWHAZ	287022
AAAATGTTTATGTGTCAGCA	ARHGAP19	526945
AAAATTACCTCCATTGCTGT	RBKS	513276
AAAATTATAGACAAGATGGG	TSSK3	538659
AAAATTCACTGTTCACACAA	SNX6	532685
AAAATTCCTATCTTACCCTG	ADAM32	520297
AAAATTCCTATTGTCGTGGG	TRIT1	535006
AAAATTCGGTCGCTCCCAGA	LOC788242	788242
AAAATTCGGTTACACCAAAG	LOC782296	782296
AAAATTCTACCCTCCCGGTA	AGTR1	281607
AAAATTCTGCTCACAATACG	EI24	532527
AAAATTCTGTTGCCCCAATG	LOC526713	526713
AAAATTGAAACGCTACCCGT	LRPPRC	509995
AAAATTGACACCATTACCTC	FBXL5	519695
AAAATTGACTGACTGCCCAT	SFTPA1	407213
AAAATTGAGGTGCGAGACAA	PMS1	529491
AAAATTGCAGCACTTCGAAG	TREML2	515548
AAAATTGCCCTTCGACCCCT	MEIKIN	101907984
AAAATTGCTGTGCTGCTGAA	LOC101908149	101908149
AAAATTGGAGATTCATACCG	CARF	509072
AAAATTGGCTTAGAAAACGT	TXNRD1	282388
AAAATTGGGAAGAATAAGAG	ST7L	534657
AAAATTGGTCATGACTACGA	P2RX1	514898
AAAATTGTAAGCGTCACAGG	SGO1	614056
AAAATTGTGAATACTCCACA	NRDC	511254
AAAATTTCTGAACATTATCC	LOC107131803	107131803
AAAATTTCTGAACATTATCC	LOC786348	786348
AAAATTTGGATACGAACTTG	CDKAL1	530159
AAAATTTGTACAGAACGGAC	RBMS2	509798
AAACAAACGACTGAAACCCG	PLCB4	281985
AAACAAACGTGCCAAAACAG	ARMC1	514000
AAACAAACTGAGATACAGCA	LOC785723	785723
AAACAAAGAAGAGTCCTCAG	DEK	540945
AAACAAAGACTAGTAAGATC	LOC100847607	100847607
AAACAAAGAGTCAGGCTCTG	SURF6	511610
AAACAAAGGAAGCCTACTAG	CLGN	504256
AAACAAAGGTGTATTGACAT	GRHL1	617248
AAACAACAGATGTCTATGAC	IQGAP2	782315
AAACAACATCCCGACAGCTA	ZDHHC6	514158
AAACAACATCTAGAGTGGGT	PAPOLB	100140898
AAACAACCATTCTTAAAACG	CENPJ	613543
AAACAACGGCTTATCTACCA	BAG6	508605
AAACAACGTAACTGCCCCAG	SLC22A4	508155
AAACAACTCGGTGACTGTCG	FBXO10	781854
AAACAACTGAAGCAGAGCGG	LOC112448254	112448254
AAACAAGAACTTGCAGCTGT	LOC787535	787535
AAACAAGCAACCCTACTGTG	NUP58	614694
AAACAAGCGAGCTGTACCGT	LOC107131843	107131843
AAACAAGCTCACAAAATACA	LOC104970930	104970930
AAACAATAAAGGCACAGATA	RAB11A	534708
AAACAATAATTGGATCAGAC	LOC785068	785068
AAACAATAGAATAACCACAC	STEAP4	538861
AAACAATTTCCTGTCACCCG	SSR4	504438
AAACACAAAACATGGACCGA	MTMR9	539174
AAACACAGATCGCTCCTCAG	TGM7	538521
AAACACAGTGGAGTTCCTGT	TFCP2	509448
AAACACATACAGTTCCAGAC	LOC516355	516355
AAACACATAGGACCCTCGTG	GTF3C4	540249
AAACACATCAATCACTCTGA	PSMD14	535683
AAACACATCTCCATTGACCG	CLTB	281698
AAACACCACCGAGTACAAGA	LOC529196	529196
AAACACCAGAATCCCATCCA	TMEM167B	613426
AAACACCAGATCATGCACCG	MAP2K2	510434
AAACACCCACAGCCGCGCGT	TMEM86B	518466
AAACACCGAGAAGATATGCG	RSBN1	508231
AAACACCTCAAAGTTGATGT	RRAGD	541106
AAACACGAAAGGACCATCGT	TGM6	536356
AAACACGACAGTATATAACG	SMAD5	768050
AAACACGATCATGCGCTCAT	STOML1	540438
AAACACGATGAAGTAGTATG	RIOK3	522917
AAACACGGATATCAAGAGGT	CLDN34	100847650
AAACACGGCTATTGACCAGG	EVA1C	516536
AAACACGTACCCATACACGT	SLC25A41	523430
AAACACGTCGAAATCGTAGC	NDUFV1	287014
AAACACGTTCCTAACCACAC	VWA8	524159
AAACACTACAAGTCCACGGT	RAB29	539000
AAACACTAGAATCCCCGTGT	FARP1	531927
AAACACTCACTGTTCTACAC	UBA2	507005
AAACACTCTTCAAACACAGG	DEPDC7	532586
AAACACTTCGCCTGGCCATG	TAL2	524755
AAACACTTGACCGTGCTCAA	C25H7orf43	511902
AAACACTTTCAGGACCCCGC	LOC100847716	100847716
AAACACTTTCAGGACCCCGC	LOC617905	617905
AAACAGAAACGAGCCATGTG	ITGA1	535951
AAACAGACAGGACATCCCCC	LOC112447866	112447866
AAACAGACAGGATGCCCCCG	LOC112447866	112447866
AAACAGACAGGATGCCCCTG	LOC112447866	112447866
AAACAGAGATGATCGACAGT	GRPR	532784
AAACAGATACGACCGACTGA	AGL	517397
AAACAGATCCGAGCTATCCT	METTL15	533987
AAACAGATCTTGCTGACAAG	RAB6A	616537
AAACAGATTCGACAACTGGA	PEX11B	506527
AAACAGCAATATCAGAACTG	CDC37L1	510572
AAACAGCAGCAAATCAAAAG	TCEA3	533803
AAACAGCAGCAATTCCACCA	LOC101903444	101903444
AAACAGCATTGTCAAACCAT	INTS14	534159
AAACAGCCAAAAGCGTGAGA	SCG2	281477
AAACAGCCAACGTCTTCGCA	ACSM2B	512227
AAACAGCCCAATTCTTGAAG	LOC787946	787946
AAACAGCGACCGGCGCACTG	HEATR3	539353
AAACAGCTGAAGATCTTGCT	ANKRD37	509139
AAACAGGACCAGTGACACCT	MFSD2B	539221
AAACAGGCAGGTATGTGATG	SPINK7	100295820
AAACAGGCCAAACACGACGA	TSPAN7	615596
AAACAGGCCAAATCTTGATG	LOC788079	788079
AAACAGGCTCCATCGCCTCA	LOC786914	786914
AAACAGTACAAACAAACTAT	RAB28	536021
AAACAGTCTTAGCTATTGCC	LETM2	783086
AAACATAAAGGCATAGCCGC	FAM209A	784495
AAACATAACAGTGATAAGCA	LOC101904413	101904413
AAACATACAAGGGATTGGTA	SLCO1B3	404160
AAACATACTTCTTCTTCCTG	LOC504490	504490
AAACATACTTGAACTTACAC	PON2	281417
AAACATATAATGAACTCTTG	HSPB11	616194
AAACATATACGTCCCAACTG	NLGN1	530042
AAACATATGCAATCCTCCCG	LOC107131218	107131218
AAACATCAAAATATTCACAC	LOC112445692	112445692
AAACATCAAAATATTCACAC	LOC112445731	112445731
AAACATCAAAATATTCACAC	ZNF146	100138954
AAACATCAATGAGCTCAGAG	FAM234B	512120
AAACATCAGACAAATACGAT	AMER2	613832
AAACATCCGAATGAAACAGA	DTWD1	540840
AAACATCCTATCAAGCACCA	CSN1S1	282208
AAACATGAGGAAAAACCAAG	TMEM135	523885
AAACATGCAAAAGAGTGATG	IQCE	618833
AAACATGCAGAAGCAACTCT	MOB1A	614611
AAACATGCTGAGGAAGACAA	CATSPER3	540820
AAACATGGATATCGGCACAA	LRRN1	539619
AAACATGGCATTAAAAACTG	SPOPL	510817
AAACATGGTTCCAATACAGC	LOC112448555	112448555
AAACATGGTTCCAATACAGC	RNASE2	100125948
AAACATGTCGAAATGTCCCG	MN1	786290
AAACATGTTACGAAGCTGGC	C10H14orf1	539248
AAACATTAAACCCAGCAGCT	HSPA14	534751
AAACATTAACACAATTTCTT	C20H5orf58	101904507
AAACATTAATAAGAAACCCA	RAB27B	282858
AAACATTACAGAGCAACCAG	MMS19	533499
AAACATTCGAGGTGTCAACA	LOC112445710	112445710
AAACATTCTTGCATGGGTCA	BCO2	514135
AAACATTGACAGAAGAACTG	LRFN5	539366
AAACATTTAAAAAATACCAG	KIFAP3	518402
AAACCAAAATCAAACCAACT	MIA2	513132
AAACCAAAGAATAAAGCAAG	LOC100847454	100847454
AAACCAAAGATGGCTTTACG	KBTBD2	514920
AAACCAAAGGTTGCTTCCCG	C19H17orf80	790064
AAACCAAATCCGATGAATCG	LARP1	505690
AAACCAAATTCATACAACAG	ZNF518A	524691
AAACCAACCAACGTTGCCCA	CRYBG2	507142
AAACCAAGCCAGCAAAAGTG	CDKL5	538337
AAACCAAGGAGTTCTGTCGG	C3H1orf50	507125
AAACCAAGGATCATGCAACC	RBM24	524220
AAACCAAGGATCCCATCGAA	OVCA2	513845
AAACCACAAAGAGCTGCTCT	OR10A6	613938
AAACCACACTGAAGCGATGT	FLVCR1	533317
AAACCACAGAGTGAACCGGG	CORO2B	615274
AAACCACTAGCATTTCGAGT	MMAA	511673
AAACCACTTACACCAAGCAT	CDK13	511147
AAACCAGAAATTCGTGCTCA	NKG7	513006
AAACCAGAATGGCTATACAC	MET	280855
AAACCAGAATGTGTATGGAG	LOC104973896	104973896
AAACCAGACACTTAAATGGT	TAS2R7	100300284
AAACCAGAGCACAGCCAGCG	LOC785036	785036
AAACCAGAGGATACCTAATG	LOC112441580	112441580
AAACCAGAGGATACCTAATG	LOC507882	507882
AAACCAGCAGCACACCTCAC	TNFSF14	505521
AAACCAGCAGTGTTCCGCAA	LOC104975299	104975299
AAACCAGGATAGTAGTCTGT	FANCC	281762
AAACCAGGGTAGTTTCGAGG	SNX33	511561
AAACCAGGTAGCTAGGTGAT	TAS2R42	664646
AAACCAGTAATACCACCGGT	LYPD8	617425
AAACCAGTCGTCAACCAGGG	MBOAT1	541284
AAACCAGTTATGCCCACAGA	MSTO1	535567
AAACCAGTTGAACTGTGGAG	LOC512085	512085
AAACCATACAGACCAAAACC	RALYL	516989
AAACCATCAGGATTGAAGCG	MON1B	510379
AAACCATCTCAACAACAGTG	STK33	528309
AAACCATTCTGCATCAGACG	ZNF687	787675
AAACCATTCTGGTGTGACGG	BAZ1A	540621
AAACCATTTCATGAAATCGA	AADAC	519557
AAACCCAAACAACACTCGGT	NCF2	281346
AAACCCAATCAACTCGCCAA	GPR174	781056
AAACCCAATGCATGTAGCTG	STAT4	515988
AAACCCAATGGTGTCCCGAG	LOC112445785	112445785
AAACCCACGGGATCCTAGCA	ATF1	506967
AAACCCACTACAGCCCAGAT	ADAM33	523627
AAACCCAGAATATGAAAACG	VIRMA	782848
AAACCCAGCACACAATGACA	ZDHHC23	512177
AAACCCCAAATACCACATAC	LOC789520	789520
AAACCCCCAAACCCGAGGGT	ZNF835	101908474
AAACCCCGAGAGCGTGATGT	SLC25A47	516483
AAACCCCGAGTACAATAAGT	ORM1	497200
AAACCCCTAGGTGATTAAAG	PSMD6	538625
AAACCCGGGGAATCAGCTAG	FGF16	540758
AAACCCTCTTCTCTACACCA	OR5C1	507721
AAACCCTGAATATCTACGTA	KLHL12	768068
AAACCCTTCGATACTTTGCT	ALDH1A3	507093
AAACCGAAATCACCACGCAA	SERINC3	511861
AAACCGAAGAGAAATAACGA	AVEN	512666
AAACCGACGAGCCATTGTCC	ARMC1	514000
AAACCGACTTACATGAGGAA	SOX13	788459
AAACCGAGTTTATCTACCAG	KDM3B	100848816
AAACCGATGAGAATGAAACC	XRCC6	510132
AAACCGCGCCATGAAAGATG	TPM4	535277
AAACCGGTACTGACTAACCC	EXOC6	507518
AAACCGTAGCTGGATCCGTG	TRPM4	100295930
AAACCGTGTGAAAGAACTCG	OFD1	526925
AAACCTAACAACAAGCAACC	DNMT3B	353354
AAACCTACAATCTCAGTCCA	LDB2	617976
AAACCTAGGAAGTCAACTGT	KLHL5	528668
AAACCTATCAAAGCACATGA	OR2B6	528374
AAACCTCATGCATCGCTACG	SLC39A14	515437
AAACCTCCCAGATATAAATG	FAM3C	615690
AAACCTCCGTACTTAAGCAG	POT1	511292
AAACCTGAACACTTCGAAGG	FUBP1	513562
AAACCTGAGAGACCAAAACG	USF3	789845
AAACCTGCCAGAACTTATGG	ZNF605	782885
AAACCTTACAAATATGAGTG	LOC100848077	100848077
AAACCTTATATCCGCCACAA	HEATR6	515657
AAACCTTCCAACCTACTGGT	CAMKK2	509084
AAACCTTCGCTATGCCACAA	PTDSS1	509819
AAACCTTGGAACGTCATACG	RBM20	525419
AAACCTTTGAAGTAAGGCAA	NEPRO	516064
AAACGAACCTTAGTGATGAG	RBM25	540258
AAACGAAGACAAAGTGTAGG	ARHGAP11A	617811
AAACGAAGCACGGCAAAACT	C13H20orf85	505337
AAACGAAGTACTTTGCGTAG	POM121L2	100140439
AAACGACAAGCAGCAAATGG	LOC511687	511687
AAACGACCTTCTGGTAACTT	SDHAF4	768071
AAACGATAGTGGTCTCTATG	CD2	497022
AAACGATATAACCATCACCC	MIER3	508556
AAACGATATTCATGTGTGAC	DEFB132	100913175
AAACGATCAAGATCCCAGCG	CPS1	510506
AAACGATGATAAATTAATCG	NPHP3	507522
AAACGCAAGATTGAGCAGAG	LOC616942	616942
AAACGCAATTCACTACAACT	ONE_INTERGENIC_SITE_4	ONE_INTERGENIC_SITE_4
AAACGCATGGAAACGCTGCG	STARD13	538697
AAACGCCCTGACGACACTCG	NELFA	789389
AAACGCCGGCTCAACTTCAG	ASCL1	540473
AAACGCCTGCCATACTGCAG	LOC112441464	112441464
AAACGCCTGCCATACTGCAG	LOC618803	618803
AAACGCCTTCAATAACCTGA	LRRC3B	783571
AAACGCGCAGTGATTTCTGG	TTC25	788831
AAACGCTACTAAAGAGTACA	ZDHHC7	617052
AAACGCTGACGAGTCTGCCG	GATA5	504784
AAACGCTGTCCCAACTGCGA	GCM1	317779
AAACGCTTAATCAGATCTCG	TRPM4	100295930
AAACGGAATATGTGGCACAA	ILF2	539760
AAACGGACTCAGGACAGTGA	SPECC1	506538
AAACGGAGCTTGGACAGTCG	AGAP2	504833
AAACGGCCCACTCATTGGAG	FAM114A2	511198
AAACGGCCTTGATAGTGTAG	COPZ2	616222
AAACGGCGACATCATCGCAG	DPYSL2	533746
AAACGGCGATGCTTCTCCCG	MARCKS	613548
AAACGGGAGCACCACAGTAT	FIP1L1	100138550
AAACGGGCAATTATCTCTGG	WNT2	493729
AAACGGTAATTTCCAATGTG	MARK1	539563
AAACGGTAGATCGTACTGAA	PCDHB8	518612
AAACGGTCACAGTCAAGCCG	VAPA	516024
AAACGGTCCATTGGATACAG	MSL2	525740
AAACGTAAGAATAGGCGACG	PDLIM5	503621
AAACGTAAGTATCAGGATGA	METTL14	531382
AAACGTACAGTCCTTCATCA	ZNF548	504913
AAACGTAGGACTTACATCAC	KRTAP24-1	100138320
AAACGTATCCAGGACCCAAG	CD3D	281053
AAACGTATCTGCGAAAACAC	GGNBP2	539076
AAACGTCAAGTTCAACGTAT	ARF6	100294979
AAACGTCACCATCCCGACCC	CLCA1	507643
AAACGTCCCGACTTCACGCG	FBXO31	513951
AAACGTGACGACTCTAGATG	IGSF23	789978
AAACGTGACTGACGACTCGG	C26H10orf88	617631
AAACGTGACTGACGACTCGG	LOC510536	510536
AAACGTGGTCAACCGCATGA	CHCHD6	615934
AAACGTGTTGAAATTCCAAA	LOC112447449	112447449
AAACGTGTTTGTTTGGGAAA	LOC112444534	112444534
AAACGTTACAAGAACCGACC	DPF2	513235
AAACGTTCCCTTCAATTGGG	MAGI2	100298336
AAACGTTCTATCCTACCGAA	CYP3A5	526682
AAACGTTCTTCCCAGGACAG	LSMEM1	613798
AAACGTTGCCGCGTTCATGG	OAT	505323
AAACGTTGTCAATTGCTGAG	A4GNT	540795
AAACGTTGTTAACACGGTAC	CDH2	281062
AAACTAAGAACCAGGCAATG	USP16	519992
AAACTACAGCAAAAGCACAC	LOC788434	788434
AAACTACCAGATCACTGATG	LOC100850308	100850308
AAACTACCGCACTCATCCGG	CD37	508751
AAACTACGGATGAGAGTCTG	LOC614922	614922
AAACTACTACAACCTTGCAA	MMP3	281309
AAACTACTCAGAACCAAGTC	LOC788694	788694
AAACTAGAAGAGGACATGGT	LOC107131872	107131872
AAACTAGATAGTGTCCCCCA	RSBN1L	541150
AAACTAGGTTCAGCCAAAAG	TPH1	781941
AAACTAGTGATATACTTCAC	TBK1	533141
AAACTAGTGGAAAACAGCAT	C26H6orf52	112444525
AAACTATATGAAAGGCATCA	HAUS6	538833
AAACTATGCAGGGGCGTACG	DUOXA2	514414
AAACTCAAAACGAGACAGGT	CIC	538483
AAACTCAACATATTGCATGA	IL1RAPL2	523444
AAACTCAATAGGGCAACAGA	EXOSC9	508005
AAACTCACCACACAACAAGT	RAD18	514440
AAACTCACCTCAGATGCCGT	PIP5K1A	100125224
AAACTCAGACTCGAAAGCCA	HACD3	100125237
AAACTCATAATGAGACACGC	VWA1	505917
AAACTCATAGGTCGAGCCCT	RPS27A	286839
AAACTCATTGGAGTTTGACA	POLR1C	516337
AAACTCCCAAACCGAAGTAG	C8H9orf84	617568
AAACTCCCGAGTTGGAACGA	FGD6	539481
AAACTCCTCAGGATGCAGAA	RCN1	281445
AAACTCCTGGACCTACCTCG	PNOC	281414
AAACTCGAAGAGTCGACGGA	TMEM259	514413
AAACTCGATCTTCGCGTGCT	LOC104975684	104975684
AAACTCGTCCCCCTTAGTCA	TRIM25	510923
AAACTCTAGTATCATGACTG	FILIP1L	504954
AAACTCTGCGAAATTGACTG	HMGB2	540444
AAACTCTGCGAAATTGACTG	LOC618297	618297
AAACTCTGTCTATATGTGTG	LOC112442573	112442573
AAACTCTGTCTATATGTGTG	MZT1	615784
AAACTCTTCTAAATGCAAGG	MCUB	504728
AAACTCTTGTGTAAACAGGT	PMM2	510978
AAACTGAAGGCTCGTACACT	INTS2	534471
AAACTGAATGTACCACCTCG	UFL1	515894
AAACTGACGACAGACAACGT	WC1-8	100884163
AAACTGATCTCTCATAAAGG	ZBTB6	540218
AAACTGATGTCACACGTCTT	UBE2M	613343
AAACTGCACTTACCAGTGAA	NHEJ1	509157
AAACTGCTTTACAACAGACC	DEK	540945
AAACTGGAACAAGATCGCCT	ZFC3H1	781886
AAACTGGAGAAAATCGGGAA	STK24	100101492
AAACTGGAGACACCGCATGA	LMOD3	509978
AAACTGGCAAATATCACAGG	TMEFF2	538354
AAACTGGCCGAGGACCACAT	BANF1	360196
AAACTGGCGCAGGAACACAA	KCNE2	768025
AAACTGGCGTAGTTCTGCGG	MUC1	281333
AAACTGGTAAAACACTACAC	YES1	507632
AAACTGGTACTCAAGCGATG	ZC3H4	521686
AAACTGGTAGACACGATTGA	OR56A3	509567
AAACTGGTCATACAAACGCA	FRY	507622
AAACTGGTTACAGCTATCCA	MCHR2	782111
AAACTGGTTGATTATGTACA	FAM205A	783971
AAACTGTAACATTCAAACAC	HAVCR2	768047
AAACTGTAACATTCAAACAC	LOC101906312	101906312
AAACTGTAACATTCAAACAC	LOC112447526	112447526
AAACTGTACACAACGAATGT	C1H21orf91	540784
AAACTGTACGTACACCCCAG	NFASC	512796
AAACTGTAGAAAATCGGTTG	WASHC3	613720
AAACTGTCGAGTAGGAGTCG	XPO5	100139154
AAACTGTGCGAGCTTTGCGG	BSX	615347
AAACTGTTCCAACTCATCCG	POU3F4	539732
AAACTGTTCGACAACCACCT	MYH7	282714
AAACTGTTCTAAGCCCATCA	TRMO	507596
AAACTGTTGCAACTCAAGCC	LOC527388	527388
AAACTTAAGAAACCTTACAC	LOC104970913	104970913
AAACTTACACCCAGCGGTGT	SFPQ	618226
AAACTTACATCACCATATAG	KIAA1024L	789687
AAACTTACCGAATCTTCCGG	UGP2	281565
AAACTTACCGAGAACGACTT	BORA	514162
AAACTTACCTAAATAATCAC	RAD51AP1	615937
AAACTTACGCAACTCCATGG	USP7	514813
AAACTTATGCCCTAATGGCT	LOC100294723	100294723
AAACTTCACAGCATCCAACG	DHX8	536093
AAACTTCACATAATCAACTG	SOHLH2	518810
AAACTTCGACCTGATATAGG	GABRG2	282240
AAACTTCTCAACATTACACA	PANK3	510749
AAACTTGATACAGATACAGT	THOC3	529231
AAACTTGCTAGGGATTACAG	AMD1	280997
AAACTTGGAGGTCATGCCAA	LOC789309	789309
AAACTTTCAGCTATTAGACC	SLC7A6OS	512543
AAACTTTCGGACGTACCGCC	CHMP2A	523847
AAACTTTGGACTTACCACCT	SUGT1	515509
AAACTTTGGATGTTACTGGA	PPBP	613723
AAAGAAAAAACTGTAACCCA	LOC100300546	100300546
AAAGAAACCATTCACATGTG	ZNF226	789006
AAAGAAACTCACAAACTCTG	LOC513659	513659
AAAGAAACTTTACCGTTGAG	CA12	614323
AAAGAAAGAGTATTCTCGAG	RWDD2B	505006
AAAGAAAGGCTCGAAGAAGG	HIST1H2BD	519935
AAAGAAAGTAAGAGTTGGCA	CLEC1A	536944
AAAGAAATAAGATGACGCCA	MINDY4B	112448264
AAAGAAATATCTAAAACCCT	PPP1R7	505297
AAAGAAATTGCAATTACGAA	ERI1	540728
AAAGAAATTGCTATTATGAA	LOC785868	785868
AAAGAAATTTGACTCCTCCC	LOC526524	526524
AAAGAACAAAGGCTTATGAT	CFLAR	497199
AAAGAACAAGATCCAGTGAA	LOC100850808	100850808
AAAGAACAAGATCCAGTGAA	LOC407163	407163
AAAGAACACCAGAAACAGAA	LOC785903	785903
AAAGAACACGTACAGCCCCG	AQP6	527759
AAAGAACAGCCAAGTCATTG	GOT1L1	507913
AAAGAACAGCCATCATACAG	PUS3	515824
AAAGAACCTGAATTCGAGTG	ARAP2	512010
AAAGAACCTGTCCAACCCAT	NT5C1A	504454
AAAGAACGAATTCAGAATGC	PPM1A	281994
AAAGAACTCTCTGTAACCAT	LOC509594	509594
AAAGAACTGAAACGACTTCG	CWF19L2	522518
AAAGAAGAAAAGACCTTCCA	ASIP	404192
AAAGAAGAAAGCCATGACCG	LOC107133150	107133150
AAAGAAGAAAGCCATGACCG	LOC524768	524768
AAAGAAGCCTACATTGTCAG	IQCH	519277
AAAGAAGCGCAATCCTCGCA	RSL24D1	783948
AAAGAAGCTGGATATGAATG	CHIT1	789394
AAAGAAGGAGTATACCGCTA	BEST4	510542
AAAGAAGTAGGAATTTCCGA	DNAH6	112448797
AAAGAAGTGCCTAAACAACA	RCC2	509120
AAAGAAGTTCTTGGTCACAA	VIT	280957
AAAGAAGTTTGCCCAAAAGA	RPL7	514966
AAAGAATAATCCACGACACA	CEP19	613916
AAAGAATACCTTCACGCCGG	ARRDC5	617727
AAAGAATATAGTGGCCGTTG	GPD1	525042
AAAGAATATAGTGGCCGTTG	LOC104972400	104972400
AAAGAATCGATCCTCACACT	HELZ	539501
AAAGAATCGCTGTTACTCCG	CDK15	616118
AAAGAATGGCCTGAATGACA	LOC112449355	112449355
AAAGAATGGCCTGAATGACA	LOC615768	615768
AAAGAATGTTTCAACATCAG	CCDC186	535781
AAAGAATTAAGTCACCAGCA	PDSS1	509696
AAAGAATTATGATAACGACT	KLF11	616730
AAAGAATTATTCCATAACGG	COX3	3283883
AAAGAATTTAACCAGTGCTC	LOC100140550	100140550
AAAGAATTTAACCAGTGCTC	LOC112442207	112442207
AAAGACAAACCAAGGGTACA	LOC526013	526013
AAAGACAAGCTCGCGTTCAG	FAM170A	784593
AAAGACAAGTTGCGAATGCA	ZNF699	530004
AAAGACACCAAAAATACTGT	IFI44L	508347
AAAGACAGCGTAGTGGACAG	LOC112449355	112449355
AAAGACAGCGTAGTGGACAG	LOC112449367	112449367
AAAGACAGCGTAGTGGACAG	LOC505099	505099
AAAGACAGCGTAGTGGACAG	LOC513969	513969
AAAGACAGCGTAGTGGAGAG	LOC112443246	112443246
AAAGACATCTAAGATCACAT	ZW10	511084
AAAGACATGAGTACAGAACG	TBX5	532970
AAAGACCAAGGACGGATACG	HSPB8	539524
AAAGACCAGGTGAACATCAG	LOC112444590	112444590
AAAGACCATCAACCCCAAAA	ND6	3283888
AAAGACCCGCGGTACCAGGG	AASDHPPT	519816
AAAGACCTGCACTACTGGGT	VILL	781105
AAAGACGACTTAGCCAGCAT	ZSCAN4	789989
AAAGACGATCAGTACCAAAG	GABRQ	527180
AAAGACGCAACAGCGTCGCA	OPA3	523579
AAAGACGCCTTCCCCACGAG	DDN	616492
AAAGACGGAATGGAGCGACA	SYCE2	100141142
AAAGACGGCTACATTTCCAA	PPP3R2	617585
AAAGACGGCTATATTTCCAA	PPP3R1	282321
AAAGACGGTACAACCAAAGG	SLC16A10	541240
AAAGACGTCGTTGCCCGCTG	CLIC3	505436
AAAGACTCAGAGATGAGACT	LOC101902462	101902462
AAAGACTCAGAGATGAGACT	LOC528412	528412
AAAGACTCATACCAAGAGGA	CGGBP1	613824
AAAGACTCGAGGCAAGAATG	CARD14	523360
AAAGACTGACACCTACATGT	C11H9orf78	535148
AAAGACTGACCCGTTGACCG	RNF167	616030
AAAGACTGTTCCAAAAACAG	PPIB	281419
AAAGACTTACCGAGGTGTAC	FGF13	506924
AAAGACTTACCGAGGTGTAC	LOC112445031	112445031
AAAGACTTCGAAGAATGTGT	LOC786372	786372
AAAGACTTGAAGGGCTACGG	LALBA	281894
AAAGACTTTATCTGTAGACA	ZNF529	112442192
AAAGAGAAACCACTTTACAC	LOC101904903	101904903
AAAGAGAACCCCATTCACGA	FAM102A	615907
AAAGAGAATGGATTAAACGC	METAP2	404150
AAAGAGAATTGCCGTCCTGA	EXOSC8	532080
AAAGAGACTGAGGACCAACA	SPATA21	789347
AAAGAGACTGGCTTTCACAA	LOC101906318	101906318
AAAGAGACTGGCTTTCACAA	SLIRP	613614
AAAGAGATTCGGCAAGTTGG	DUSP6	515310
AAAGAGCAAGTGACAAACGT	SNCA	282857
AAAGAGCAGCGTAAAGAAAG	CRCP	507533
AAAGAGCAGCGTAAAGAAAG	LOC112441635	112441635
AAAGAGCAGGAGACAATACA	TMEM184C	504966
AAAGAGCAGGATACATACAA	PRND	281426
AAAGAGCAGTTCGATTCAAG	PPP4R3A	407220
AAAGAGCTATCCAAACACTG	ECPAS	513555
AAAGAGGAACGCGCTCCCTG	SOGA1	508997
AAAGAGGAGTTTCGAAAGCG	JAM3	513412
AAAGAGGCTTCACATCACAT	LOC531024	531024
AAAGAGGGGGCCGCATACGT	KCNC4	540768
AAAGAGGTAACGGTACAGAA	BOSTAUV1R417	100141209
AAAGAGGTACATACCTCATG	NDUFA5	327714
AAAGAGGTCGCAATGAAACA	CCDC152	767877
AAAGAGGTGACATCTTGACT	SPESP1	513571
AAAGAGGTTTAAAGGTGAAG	DAB1	538818
AAAGAGGTTTCTGCAAGCCG	CDKN1B	512613
AAAGAGTAAAGGGCAAGCCG	C16H1orf112	784034
AAAGAGTCATCAGACGGGGT	PPFIBP1	407130
AAAGAGTTAAAAGAAAAAGG	LACTB	614196
AAAGAGTTACTACTTGAGGC	KCNRG	404166
AAAGAGTTAGAAGAGACACT	LUM	280847
AAAGAGTTCCATCTTAACCG	PPEF2	530344
AAAGAGTTCTATTCCAGCAA	PNPLA8	535496
AAAGAGTTGGTGCATAAGTG	MARF1	506615
AAAGATAACTCTGAGGAGTG	DCDC2	100297854
AAAGATACCAAAGAATTGGG	GATB	533058
AAAGATACCAAGCAGAACAC	BAIAP2L1	615412
AAAGATACTTGTATGGCCCA	LOC781988	781988
AAAGATATACAATCCTGTCT	VAMP7	613984
AAAGATATGAAGCATCGGCT	RGS4	617437
AAAGATCAACCGGCCGCGAA	C29H11orf98	616423
AAAGATCAGCAGAAATGAAG	ASIP	404192
AAAGATCCAGAAGACACGGT	BCAS1	504895
AAAGATCCGAAAGAAATACC	GABARAP	327715
AAAGATCCGAAAGAAATATC	GABARAPL1	338472
AAAGATCCTAAGCAGTGGGT	PARD6B	539687
AAAGATCGCAGTGCACACCA	EDNRA	281749
AAAGATCTACGAACTTTGGA	FGG	280792
AAAGATCTACTGCCCTCCGG	NF2	540479
AAAGATCTAGTGATGATCGG	RBM5	534216
AAAGATCTGGTGACAGCACA	LOC112446986	112446986
AAAGATCTTACCTTACTAGG	UST	535975
AAAGATCTTCACGAACACCA	TAL2	524755
AAAGATGAACAATTTCCTCA	LOC520130	520130
AAAGATGACACCAGCTACGA	LOC512149	512149
AAAGATGAGAGTGATTCGAG	HMBS	515614
AAAGATGCCCAAAGCAGGTA	LOC112448154	112448154
AAAGATGCCCAGGACAAGGA	LOC100847175	100847175
AAAGATGCTGTGGAACATCC	LOC100301104	100301104
AAAGATGCTGTGGAACATCC	LOC104968437	104968437
AAAGATGGCTCAGATGAACC	PRKCSH	338067
AAAGATGTACCGAAGTATAG	SINHCAF	538649
AAAGATGTACTGATTCTGGG	SMS	615950
AAAGATGTCATCATCAACCA	EML4	540187
AAAGATGTGACCGTACGTGA	VSTM2B	790185
AAAGATTAATATGCCTGTCG	EPB41L4B	519310
AAAGATTCCAGCGTGACAAG	KCNK17	282264
AAAGATTCCCTGTATGCCCA	LOC101906221	101906221
AAAGATTCCCTGTATGCCCA	RPL36AL	613592
AAAGATTCTGATGTCGAAGG	ARID4B	534612
AAAGATTCTGGAGAGCGCAG	LOC107131597	107131597
AAAGATTCTGGAGAGCGTTG	LOC618633	618633
AAAGATTGATGAGATAAAAA	LOC789300	789300
AAAGATTGGAAGCTACATGG	CLECL1	618591
AAAGATTTCATGATTCAAGG	PPIC	535494
AAAGATTTGATAATAGCCCA	GRAMD1C	505581
AAAGCAAAATCCTCTACACA	SYNJ1	282087
AAAGCAAACATCTTGACACA	TMEM132B	540363
AAAGCAAAGCTAGAACATGG	GTF2E2	510921
AAAGCAAAGTCCCTCCACGT	CSTF2T	783569
AAAGCAAATACCGTTTCAGG	RAPGEF6	789597
AAAGCAAATTCCCCTCTGAA	VPS39	520990
AAAGCAACTCTACCATACCT	NIT1	504199
AAAGCAACTGCAGACAACCA	ANPEP	404191
AAAGCAAGAAAACTCAACTG	ZNF292	541264
AAAGCAAGATTGCTCCCAGG	LOC100296695	100296695
AAAGCAAGATTGCTCCCAGG	LOC100297099	100297099
AAAGCAAGATTGCTCCCAGG	LOC100297779	100297779
AAAGCAAGATTGCTCCCAGG	LOC112441488	112441488
AAAGCAAGATTGCTCCCAGG	LOC112445531	112445531
AAAGCAAGATTGCTCCCAGG	LOC112445532	112445532
AAAGCAAGATTGCTCCCAGG	LOC781112	781112
AAAGCAAGTTTAAATAACAG	FCRL4	534753
AAAGCAATGAAAAGAGGACT	LOC100847946	100847946
AAAGCAATGAAAAGAGGACT	SMIM30	112445072
AAAGCAATTATAGATCACCT	CHML	532324
AAAGCACAAAAAGTAAAGCT	LOC100300342	100300342
AAAGCACAAAAAGTAAAGCT	LOC112444929	112444929
AAAGCACAAAAAGTAAAGCT	LOC782221	782221
AAAGCACAAAAGCAGTGCTG	CXXC5	538485
AAAGCACAATCATCCACGGA	TNFRSF21	537922
AAAGCACACCCATCATCAGG	VOPP1	767861
AAAGCACAGAAGATTCCATG	LOC521256	521256
AAAGCACAGTCAGACCAATG	ERLIN2	616278
AAAGCACATCGAGTAAAACC	SLC51A	516626
AAAGCACATGAGGATCACGT	RHOB	515118
AAAGCACCAAAATCTGCATG	LOC784243	784243
AAAGCACCAAAATCTGCATG	RPL34	505603
AAAGCACCACTGGCAGACGT	PITPNM1	533859
AAAGCACCGTGAGCCATACG	GJA8	524042
AAAGCACCTACATGAATCAT	LOC783995	783995
AAAGCACGCGACCATAACCT	DYNC1H1	537748
AAAGCAGAAGACCATTACAG	ZSCAN16	511795
AAAGCAGAATGTTTCACCCC	MAEL	541073
AAAGCAGACAGACATCACGG	DYNC1I1	613724
AAAGCAGATTAAGCACATGA	ATP6V1E2	540113
AAAGCAGCTAGTCCCAGCAT	CCDC127	100125239
AAAGCAGCTTACAAGGCTCA	SLC39A1	530352
AAAGCAGGACCGATCAATCA	RUNDC3B	525116
AAAGCAGTCAACACTGCACA	STX6	510909
AAAGCAGTTGAATCTCGACG	OTUD6A	532172
AAAGCAGTTTGTGTCCGATG	NUBP2	515660
AAAGCATACGCATATCAACC	LRR1	790210
AAAGCATATATCTTACCATG	STXBP5L	536735
AAAGCATGGACACCCACTAA	SRP54	614017
AAAGCATGGTATAAGAAGCC	SLC25A40	613948
AAAGCATTATACAACTACGA	SH3RF1	528315
AAAGCATTCCATCCAATGAG	LOC100138009	100138009
AAAGCCAAAGAGAACTACGC	MYBPC1	510763
AAAGCCAAATATCCAAGCCT	ENSA	281142
AAAGCCAACAAGTTAGACCA	PRMT1	520388
AAAGCCAAGACTGGGTACCC	SYT15	529391
AAAGCCACAGACAGTCATCA	LOC112447767	112447767
AAAGCCAGATTGCTCCCAGG	LOC101904674	101904674
AAAGCCAGATTGCTCCCAGG	LOC112445796	112445796
AAAGCCAGCAAAACGACCAT	ONE_INTERGENIC_SITE_5	ONE_INTERGENIC_SITE_5
AAAGCCATCTTAGTAGAAAG	LOC785207	785207
AAAGCCATCTTAGTAGAAAG	LOC788939	788939
AAAGCCATCTTGGTACAAAG	MCM8	507507
AAAGCCCAAGATGGACCCGT	SOX11	107132954
AAAGCCCAGCAGAATCGGAG	LOC112447300	112447300
AAAGCCCAGCAGAATCGGAG	TAGLN3	515562
AAAGCCCCAAGTCACTTAAG	GTSE1	507901
AAAGCCCCGAAAGAGCACAA	DNMT3A	359716
AAAGCCCGACATCACCGAAG	LOC101905293	101905293
AAAGCCCTCCCCCCAGCTCA	LOC784185	784185
AAAGCCGGAGCCGCAGACAA	LOC112449281	112449281
AAAGCCGGAGCCGCAGACAA	LOC112449282	112449282
AAAGCCGGCGTAAATTCGTG	LOC112445824	112445824
AAAGCCGGCGTAAATTCGTG	SLITRK4	530936
AAAGCCGGGTACTACTTCGA	FBLN1	514588
AAAGCCGTTGCAATGCCGCT	ATG4B	408002
AAAGCCGTTGGATTTCAGAG	PAGR1	513650
AAAGCCTAAGTTGAACAGCA	NPRL2	508487
AAAGCCTAGATCTCTAACTT	ONE_INTERGENIC_SITE_6	ONE_INTERGENIC_SITE_6
AAAGCCTAGCATGGTGACAG	TMEM88	507172
AAAGCCTATAAGGCAACATG	SNAP23	522423
AAAGCCTCACCATGCACTTG	RBP1	537379
AAAGCCTGAGACCCAACAGA	LOC100300003	100300003
AAAGCCTGAGGAAAAGCAAG	TCEAL9	532320
AAAGCCTGATTTATGACCCA	BOSTAUV1R425	100141133
AAAGCCTTGAACCTCAACCT	UBXN2B	530316
AAAGCGAAGCTGGTAAGGGT	SERPINA11	538280
AAAGCGAATGTCACCCCCTG	PROZ	617946
AAAGCGACCAAAAACATCAG	ZFHX3	510844
AAAGCGAGACAACTTCTGCA	FGFR4	317696
AAAGCGCAAGGCTGAGTCTG	PHC1	540021
AAAGCGCCCCCTCTGACGCG	DACT3	539209
AAAGCGCGCAAGGTGCATTG	GPR161	768006
AAAGCGCTGGAACAGCATTG	STUB1	504565
AAAGCGCTTCCATCGCCAAG	DYRK3	505149
AAAGCGGAATGTATCTGGGT	TAS2R60	785676
AAAGCGGACAATAACATGCA	EOMES	511947
AAAGCGGCAATCATTCCGGT	MKRN3	517464
AAAGCGGGCCGTGTCCAATG	DHX16	506405
AAAGCGGGGAGTCCGTCGAG	TBCC	515354
AAAGCGGTCCCCGAAGACAA	LOC540707	540707
AAAGCGTAAAATCGACGCGG	C8H9orf40	533577
AAAGCGTGCAAAAATCATCA	ARHGEF38	618404
AAAGCGTTGTCGGTTCGACA	GABBR1	513785
AAAGCTAAACGCTGCCGTCA	HMMR	281227
AAAGCTACAAACTACAATCC	LYZ1	781349
AAAGCTACCAGCTGACTCGG	LYSMD3	613760
AAAGCTACGGAACTTGCACA	AKAP8	522905
AAAGCTACTACTCTAAACCA	BDP1	519320
AAAGCTATAGAAGTATGTGA	LOC100139393	100139393
AAAGCTATAGAAGTATGTGA	LOC100336944	100336944
AAAGCTATAGAAGTATGTGA	LOC508180	508180
AAAGCTATAGTGGATAAGAC	LOC534913	534913
AAAGCTATCACTACTAATCG	SMC6	510381
AAAGCTATGAAACAGTACAA	ALYREF	537706
AAAGCTCAACTTACGGTAAG	ONE_INTERGENIC_SITE_7	ONE_INTERGENIC_SITE_7
AAAGCTCACAGCGAGTACCC	SRPX2	514742
AAAGCTCCAATAATCAACAG	CHUK	281073
AAAGCTCCACACTTTATGTG	NCBP2L	107132038
AAAGCTCCAGTAGATACCCT	POLQ	535323
AAAGCTCGCTTCTTAATCCG	LY6G5B	539236
AAAGCTCTGTTTATACAGGT	TMEM41A	505368
AAAGCTGAAAGCCCAAGGGT	UBAP1	517788
AAAGCTGCACTGAAAGACGT	LINC00694	782599
AAAGCTGCCCACCAACACAA	LOC782791	782791
AAAGCTGCCCGCGTCAAGCG	VASN	787995
AAAGCTGCCCTGTCCAATGT	LOC112442678	112442678
AAAGCTGCTGCATTTCAACA	SNRPC	614553
AAAGCTGGGACACCTAGCAG	IQUB	536449
AAAGCTGGTGTACTGATAAG	CPSF3	281712
AAAGCTGTGTACAGTCGAGG	CYP4B1	540149
AAAGCTGTTAAGTCAAGCAG	GTF2H1	513510
AAAGCTTACCGGTTACGTGA	TADA1	521918
AAAGCTTCACTAACTTCCGA	ALMS1	533055
AAAGCTTCGGAACACGTGCT	RCVRN	281447
AAAGCTTGGATTAGTAGGCT	ACYP1	507844
AAAGCTTTAACTCACAAGGA	SFT2D1	524821
AAAGGAAAAACTGTATCCTG	LOC789898	789898
AAAGGAAAAGAAGCAAATAC	ACBD6	618245
AAAGGAAAATCCCACCCAAA	PDLIM5	503621
AAAGGAAAGCCTATATCCCA	LOC104974934	104974934
AAAGGAAAGCGCAAGTCCGG	KAT2A	514420
AAAGGAAAGGCGGTCAGGTG	HHEX	539542
AAAGGAAAGTTCTAGCTGTG	RNMT	511555
AAAGGAACTCACTCTATGGG	BTG3	541054
AAAGGAACTTGGAAAATCGT	ZNF277	508663
AAAGGAAGGGACCCTGTGAG	BTBD8	520456
AAAGGAAGTCACAATCGATG	LOC100336916	100336916
AAAGGAAGTCACAATCGATG	LOC615824	615824
AAAGGAAGTTTCGGTCACAA	TBC1D9	537817
AAAGGAATAAATCCAAACGA	LOC112445544	112445544
AAAGGAATTCCAACGTGCGG	FAM83B	540231
AAAGGACACCCATGAAAAGC	RUFY1	528153
AAAGGACACGGACGAGACCA	SLC25A47	516483
AAAGGACCCAAATTATGGAA	FAM228A	768001
AAAGGACGCGCGCATAGTGA	TCTEX1D2	504554
AAAGGACTCAGTTACCACAA	LOC513384	513384
AAAGGACTGAAGCATAACGT	RBM43	617625
AAAGGAGAAGACCCGCCGAG	GINS4	616799
AAAGGAGATCACTAAATGAC	LOC100336956	100336956
AAAGGAGCATCAGATCAATG	IFI35	510697
AAAGGAGCTATTGTTCAAGG	ATRNL1	504617
AAAGGAGGAAGTACATGGAG	LOC100296695	100296695
AAAGGAGGAAGTACATGGAG	LOC100297099	100297099
AAAGGAGGAAGTACATGGAG	LOC100297779	100297779
AAAGGAGGAAGTACATGGAG	LOC112441488	112441488
AAAGGAGGAAGTACATGGAG	LOC112441509	112441509
AAAGGAGGAAGTACATGGAG	LOC112445532	112445532
AAAGGAGGAAGTACATGGAG	LOC781152	781152
AAAGGAGGAAGTACATGTAG	LOC112445531	112445531
AAAGGAGTATGACGGACCCA	SIK3	506539
AAAGGAGTCCACGGGCACGG	ACAD10	511425
AAAGGAGTGACCATCGCCAG	H2AFY2	537167
AAAGGAGTTCACAACCATCA	SPATA2L	618368
AAAGGAGTTCATGATTCTCA	LOC613363	613363
AAAGGAGTTTCAGTTTCTCC	SERPINB4	618956
AAAGGATACTGATCTGTCTG	SMAP1	516032
AAAGGATCTAGAATTACTGA	LOC520104	520104
AAAGGATGACACCGCTTGGG	KISS1	615613
AAAGGATGCACAATCCTGAG	PRDM10	507760
AAAGGATGGCAAGTAACTGA	ZNF596	511959
AAAGGATGGCACATATGAGA	TMEM244	100848594
AAAGGATGGTGAAGTTACCC	LOC788777	788777
AAAGGATTACACCGTCACAC	KCTD17	614912
AAAGGATTTAGTACTTCCAA	ATP13A3	523889
AAAGGATTTCGGCTACGGCG	LOC507930	507930
AAAGGATTTCGGCTACGGCG	RRAGC	617367
AAAGGCAAACTGTAAGGTAG	TAS2R1	664649
AAAGGCAAGGCAGTCCACGG	PHF8	513959
AAAGGCAATAAAAGTGAATG	ANKRD26	533620
AAAGGCACATGTCGATCATG	LPAR3	532829
AAAGGCACTATATTGAAGGA	IL13RA1	407110
AAAGGCACTGATGACCACAT	DPYD	281124
AAAGGCAGGCTAGTCACAGG	EIF4E3	616906
AAAGGCAGTGAATGAATATG	TTC30B	538713
AAAGGCATTGGAAAGGACTG	HTR1D	407136
AAAGGCCACAAAGAGCGTCG	LCN6	618665
AAAGGCCACGTCGAACAGGT	KIF19	538109
AAAGGCCGTTGTTTACCTTG	ZDHHC20	615659
AAAGGCCTCTACATCAACCG	TTC16	531619
AAAGGCCTGATTGTCCTCAC	SEC11C	504842
AAAGGCGAATCACAAAATTG	KIF14	531074
AAAGGCGACAAGACTCCCGG	NPPC	281356
AAAGGCGAGTAAAGGCCAGT	HP1BP3	510194
AAAGGCGGACACCCTACGAG	CDX1	511830
AAAGGCGTCCCCTCTAGTAT	ADAM15	784605
AAAGGCTAGAGCGTTCTGCA	SELL	281485
AAAGGCTATGAACACGATGT	ST6GALNAC1	618655
AAAGGCTCCGATGAAGAACG	ASIP	404192
AAAGGCTGCATAACTTGCTG	CISH	616753
AAAGGCTGTATAGGCGCCTG	IRF6	614253
AAAGGCTTGATCGCTCCCAA	GTF3C3	522473
AAAGGGAAAAAATATCTACC	LOC100299180	100299180
AAAGGGAAAACCCCCCAAGT	CCAR1	767587
AAAGGGAAGAAGAAAGGCCG	SMKR1	784270
AAAGGGAGAGGCGTGAACAG	DCSTAMP	512133
AAAGGGAGCCTGTATACTAA	LOC107133059	107133059
AAAGGGATAAAGACTACAGG	SLTM	515193
AAAGGGATGAGGACTCGACT	RGS8	781543
AAAGGGCATGCTAGAGTCAT	MS4A5	777599
AAAGGGCCGTCAACAAGTTG	AKAP14	100296237
AAAGGGCGCAAATGAACTCC	HPCAL4	531339
AAAGGGCGTTCAGAATCACG	VPS35L	534058
AAAGGGCTTCTCATCCACCT	ZNF691	532460
AAAGGGGCGGAATTCTGGTG	TSGA10IP	510521
AAAGGGGGAACATAAAAATG	OXSR1	526949
AAAGGGGGTTACTACAAGAT	ZNF569	520008
AAAGGGGTGTGCAAAGACGG	LOC112444619	112444619
AAAGGGTATGCCATGCATGT	SAMD9	514205
AAAGGTAAAGAGACAAAGAG	SSX2IP	534692
AAAGGTACAGCAGCAATGTG	KLF10	522795
AAAGGTAGGTAAACTGACAG	LINS1	539267
AAAGGTCAAGGTCCAGTCAA	PI3	783871
AAAGGTCCCAACGTATGAGG	LOC100850168	100850168
AAAGGTCCCAACGTATGAGG	LOC112441468	112441468
AAAGGTCCCAACGTATGAGG	LOC112445077	112445077
AAAGGTCCCAACGTATGAGG	LOC781841	781841
AAAGGTCCCAACGTATGAGG	MGC148328	783058
AAAGGTCCCAATGTATGAGG	LOC112445829	112445829
AAAGGTCCTAGGCTCTCTGT	LOC112448556	112448556
AAAGGTCGCAGTCAAAACAC	SREK1	507801
AAAGGTCGTAAACAGCTCAA	FAM13C	540918
AAAGGTGACGAAAGCAACAG	CCDC180	100847289
AAAGGTGACGTACACGACAT	MTR	280869
AAAGGTGCTCTGCAAACAGT	LOC532479	532479
AAAGGTGCTCTGCAAACAGT	LOC789193	789193
AAAGGTGCTCTGCAAACAGT	LOC790152	790152
AAAGGTGCTCTGCAAACAGT	LOC790154	790154
AAAGGTGCTGCACAGAAGCA	LOC107131333	107131333
AAAGGTGGCAACGAAAACCA	HIST1H1A	618164
AAAGGTGGCATGCCTGACAT	RBM12	100138139
AAAGGTGGCTAACTATGAAG	LOC112447439	112447439
AAAGGTGGTAACCTAACACT	SH3YL1	534337
AAAGGTTACTCACCAAGCAG	DNAJC6	317659
AAAGGTTCCAGCCTCCCTAA	LOC112448154	112448154
AAAGGTTCCATCGTCACACG	CEP89	512749
AAAGGTTCCATTGAGCACAT	GPNMB	509600
AAAGGTTCGACACCTTCTAG	REC8	516291
AAAGGTTGGGTACGGATGTG	RORB	528382
AAAGGTTTATACATGTCCCA	MRPL39	515194
AAAGGTTTATTCACACCGAG	METTL25	513885
AAAGGTTTCTCGGCTACGAG	GARS	408010
AAAGTAAACATACCGGCTCA	TRIM58	525584
AAAGTAAACCCTGATCATCA	ZNF543	100296050
AAAGTAACGGAAACTAATTG	UTP20	510487
AAAGTACAGAATCCAGTTCG	ATXN2	532649
AAAGTACCGAATCTTCTGGA	CCDC70	515635
AAAGTACGAGTCAATACCCA	HSPH1	507165
AAAGTACGGTCTGTAGAAAG	TGFB2	534069
AAAGTACGTCGTCCCACCAA	PAN3	519743
AAAGTACTTACTAACTGTCA	SNX29	518366
AAAGTAGACTCTGTGCCTTG	ANKRD61	768013
AAAGTAGAGTCATTGTCTGT	TANK	539513
AAAGTAGCATTTATTACCGG	DECR1	509952
AAAGTAGGCCCCTTCGCTCA	TMEM72	513137
AAAGTAGGGATATCCCCCGG	BSN	522724
AAAGTAGTCCTCGAGATGGG	LOC616695	616695
AAAGTATAACCAAAACTCTG	LOC104970284	104970284
AAAGTATAGGCAAAACAGAA	OR52K1	513682
AAAGTATATAGCTTACTAGG	COL4A5	511602
AAAGTATCTTACCTCACTGG	CSN1S2	282209
AAAGTATGGAACGCACATAA	WDR48	618860
AAAGTATTAAACCGGCGCAA	MTO1	535768
AAAGTATTATAAAGACTCCA	ZMPSTE24	538104
AAAGTATTCTGAATCAGTGA	TPM2	497015
AAAGTATTCTGGTGCCTCTG	C8H9orf85	614778
AAAGTATTGACTAAGGAGAG	ZNF41	531674
AAAGTATTGTGGGAACCTAG	ADAM20	519654
AAAGTCAAACCAGATACCAA	DDX19A	529929
AAAGTCAAAGAGACTACTGG	NKAPD1	513716
AAAGTCAAATGTATGCATCC	IL2	280822
AAAGTCAACTCACCACTCTG	DHRS12	507276
AAAGTCAAGAAAACCAATCG	SAMD15	530413
AAAGTCAAGCCACAATCACT	MTMR2	536810
AAAGTCAAGCTCTTGCATGG	PI4KB	286846
AAAGTCAATGAAAAGTCACT	WBP4	506275
AAAGTCACACAACTTCACTG	MAPKAPK5	535625
AAAGTCACAGAAACATTACC	METTL18	783955
AAAGTCAGCAAAATGCTAAG	NEBL	517987
AAAGTCAGGAATGTCATCCA	TMEM211	540200
AAAGTCAGGATTGAACTCAT	N4BP2L1	616069
AAAGTCATACTCGCACAGGT	MASP2	505819
AAAGTCATCAAAAACACAGT	PDE1B	281970
AAAGTCATGAGAGACAACAA	GRAP2	522346
AAAGTCATTGTAGAAAATGT	TMTC2	100337258
AAAGTCCAAAACAACACACA	SLC25A17	506631
AAAGTCCACACTTCGAACTG	POC1B	525136
AAAGTCCACTAGCTCAGCTG	LOC100337392	100337392
AAAGTCCACTAGCTCAGCTG	LOC112441546	112441546
AAAGTCCAGAAAAATCATGT	FAM98B	532711
AAAGTCCAGATAATCCCTGA	LOC100847175	100847175
AAAGTCCAGCCAGCAAACAG	ACP6	515738
AAAGTCCGAAGGCGGCATTG	GLRA3	541160
AAAGTCCGTACAGGCCAGAG	LOC785080	785080
AAAGTCCTATACCTTAGTAG	EPB41L2	538959
AAAGTCCTCAAACTCCAAGT	AMBRA1	517263
AAAGTCCTGATTCTTCACGG	PPEF2	530344
AAAGTCGTCTATATCAGTTG	HERC3	510924
AAAGTCGTGCGAGACCAGCA	MBLAC1	505636
AAAGTCGTGTTGCAACTGTC	N4BP2L1	616069
AAAGTCTCAGTATATGATGG	IL20	515533
AAAGTCTCTATCCTTCAAGT	TBC1D9	537817
AAAGTCTGTCCACTGTTCCA	LOC524810	524810
AAAGTCTTTTCTTGCGTCCG	INACTIVE_4T_1	INACTIVE_4T_1
AAAGTCTTTTCTTGCGTCCG	ONE_INTERGENIC_SITE_8	ONE_INTERGENIC_SITE_8
AAAGTGAAAACGTTTGTGCG	U2SURP	505019
AAAGTGAAGATGGATATAGG	ZCCHC6	513209
AAAGTGACCCAGTATAAGAA	RPL36AL	613592
AAAGTGACCCAGTGTAAGAA	LOC101906221	101906221
AAAGTGACTCGGAATCCACT	WDR17	783416
AAAGTGACTGATTTGACACA	ZFAND6	514167
AAAGTGAGAAAGATCTTCGT	RPS4Y1	286873
AAAGTGAGACAAGAACCTAG	HPS5	510165
AAAGTGAGCAAATTACCGTG	DPP10	617222
AAAGTGAGGACAATCAGCAT	CCR8	407772
AAAGTGATCAATGACATTCG	LOC100336921	100336921
AAAGTGATTCTGTCAGCGCT	CYC1	512500
AAAGTGCACTGGTCCCAACG	SFXN2	513450
AAAGTGCAGATCACATCCCG	TIMM21	614633
AAAGTGCAGCTGGTCATGGG	NAA80	104968404
AAAGTGCAGGTGACTCCCAG	LOC112441533	112441533
AAAGTGCATGACTTTCCCAG	TRIP12	514387
AAAGTGCCATATAAAAAGCT	LOC788572	788572
AAAGTGCGAAAGGATGACCT	STX17	534304
AAAGTGCTCAATGTACCTCA	FRMPD3	517537
AAAGTGGAAAAAGTTCTGCT	GIMD1	100138214
AAAGTGGAAAGTACGTGCTG	LOC107131598	107131598
AAAGTGGAAAGTACGTGCTG	RPL30	513031
AAAGTGGAAGGTCTAGACGG	AHNAK	531336
AAAGTGGATTGCTGACAGAA	TUSC3	615007
AAAGTGGCACGACCCGTGAG	TRIP6	615869
AAAGTGGGTTGTTCACATTG	CAPN6	539360
AAAGTGGTCGGTTCCGACGA	PHF14	537811
AAAGTGGTTTCTCCATGACA	CENPO	767930
AAAGTGTCCTCGGAACACCA	IFI35	510697
AAAGTGTTCCTATCAAGGTG	NAV2	100139508
AAAGTTAAGTGCGTGCAGAG	PAFAH1B3	282515
AAAGTTACAGCACTCGGGAA	KMT5B	767828
AAAGTTACTCTGTTCATCGG	GDPD4	786996
AAAGTTATGACCACAGCCGA	LOC101902211	101902211
AAAGTTATGACCACAGCCGA	TRIM52	785347
AAAGTTCACCCCAAATCCAA	RBM34	537542
AAAGTTCATCAGCATCCTGG	LOC506960	506960
AAAGTTCATCATACCAGCAA	INCA1	618287
AAAGTTCCACCTAATCATGT	FAM98A	530070
AAAGTTCCAGATTGCAACGT	MSMO1	504481
AAAGTTCCCGATGAGCAACT	NAGA	533357
AAAGTTGAATATCATGCTGG	ADK	783572
AAAGTTGAATGATCTGTGGT	LOC112442305	112442305
AAAGTTGAGGTGACCCATTG	AGO4	528046
AAAGTTGCACTATATCAGCA	KIDINS220	536267
AAAGTTGCCAATCACCAACT	GLA	532742
AAAGTTGCTACAGTCTGGAG	MED4	515299
AAAGTTGGACAGTCGGGCTG	LOC101902527	101902527
AAAGTTGGACAGTCGGGCTG	TIMM8A	515109
AAAGTTGGACCACCTAAACT	IFNGR1	508619
AAAGTTGGTTGTGATCTACG	LOC107131333	107131333
AAAGTTGTGGTAATATCTGA	LOC520104	520104
AAAGTTTACCAACAGTTTGG	LOC100301231	100301231
AAAGTTTACCTACTTGAGAA	RIMS3	519929
AAAGTTTACGCGTTTCCCAA	MRPS18C	613561
AAAGTTTCCTACGAGTCCCA	EIF2AK3	535820
AAAGTTTGTAGTTAATACCA	FAM118B	540626
AAATAAAAAGAAAGGCTCCA	FAM133A	540188
AAATAAAACATCTTCCTGCT	LOC100296624	100296624
AAATAAAAGGTCTTGATCTG	IPCEF1	516875
AAATAAAAGTTGTCCTTCAG	ESCO2	538949
AAATAAAATGATCCAGCCTG	OR2G3	614762
AAATAAAATTAATCAATTGG	SYCP1	525413
AAATAAACATCTCTACGAGA	LOC112445178	112445178
AAATAAACATCTCTACGAGA	RBMX	509591
AAATAAACCTACTTGTGCTG	PIWIL4	509545
AAATAAACCTTCACATCAGG	ZNF175	537103
AAATAAACTCAACTTAACAC	MCOLN3	514345
AAATAAAGAATACCGCAGAG	SPATA5	100297992
AAATAAATAGAGCCCTACAT	GPC5	522828
AAATAAATGAGACTTACAAC	TMEM251	768076
AAATAAATTCTTTGCGCAAT	LY96	613753
AAATAACAAGTATCGACTGA	RIC1	506005
AAATAACAATCATAACCCTC	PTGR1	513177
AAATAACAGGCAAACTATGG	MELK	520088
AAATAACAGTGCTACTCCGA	PSMA5	510155
AAATAACATCACCTGATCCA	LOC112445666	112445666
AAATAACATCACCTGATCCA	PLSCR4	539290
AAATAACCTACGAAAACCTC	PDILT	518716
AAATAACGCGTACCCGCACA	NHLRC2	534327
AAATAACGTTAGTAATACAC	ONE_INTERGENIC_SITE_9	ONE_INTERGENIC_SITE_9
AAATAACTGTACATATCCAA	BUB1B	537027
AAATAACTTAGTGTACCTGG	SCAF4	541016
AAATAACTTGGAACACCTAG	CEP290	282707
AAATAAGAGCCATTAATGTG	MRPL48	615873
AAATAAGATCACTACTCAGT	EEA1	516259
AAATAAGATTAGTTCCATGG	ND4	3283886
AAATAAGCAGACAAAAGGAA	ERMN	617274
AAATAAGCTCTTCAAATCCA	GGH	525303
AAATAAGGGCCGCCAGGAGA	LOC782841	782841
AAATAAGGGCCGCCAGGAGA	LOC785645	785645
AAATAAGTCAGGGACGGCTA	ONE_INTERGENIC_SITE_10	ONE_INTERGENIC_SITE_10
AAATAATATCCCTGGAACTG	KIR3DL2	537065
AAATAATCCATAAACTGCTG	KIN	519670
AAATAATCGGCCGACGTCGT	NO_SITE_2	NO_SITE_2
AAATAATGAACATTGCCCTG	ERICH2	615113
AAATAATGAGAGGTATTCAG	CUL3	534325
AAATAATTAAGTATGCACAT	MED4	515299
AAATAATTCCTATAAACACA	SLC36A4	616864
AAATACAATACAGTACCTGG	SPATA6	534169
AAATACAATGCTAAACCCTG	LOC522845	522845
AAATACACATACCTCAACAA	SHCBP1	523367
AAATACAGTACATACCTCAG	SLC6A15	281952
AAATACAGTGATCAGGTACA	LOC100299890	100299890
AAATACAGTGATCAGGTACA	LOC533983	533983
AAATACAGTGATCAGGTACA	LOC783492	783492
AAATACAGTGTACAGCAGCA	TMEM45B	510305
AAATACAGTTAGATAGACAT	RGS7	281452
AAATACATCCAGACAGACGA	FHL3	504795
AAATACATGAAGGACCTCAT	ARHGAP45	512972
AAATACATGCGAAAAACGTG	SMS	615950
AAATACATTGGTGTCGACAG	CEMIP	519047
AAATACCCCTGGTACCTGAG	LOC101904044	101904044
AAATACCTCAGAAGCGGCGA	CLBA1	512628
AAATACCTGTTCCATCCGAT	CCDC186	535781
AAATACCTTACCTTGCAAGG	MTAP	782907
AAATACCTTTGGAGCCAATG	COLEC11	613991
AAATACGCGTCTACTGAATA	ONE_INTERGENIC_SITE_11	ONE_INTERGENIC_SITE_11
AAATACGGAGTTACAACAGG	APMAP	535740
AAATACGGCACATCATGTTG	DLGAP5	509161
AAATACGGTGATATTCCTCG	LOC782024	782024
AAATACGGTGATATTCCTCG	LSM1	535447
AAATACGTAGCATCCTCCCG	RTN1	532565
AAATACTAAGCTGATTGAAG	RUFY2	539779
AAATACTACAAATCAAATCC	IDE	523752
AAATACTCACAGATGCTCAA	LRIG2	535493
AAATACTCTTCACTCAACGT	LOC506670	506670
AAATACTGAATCGAAATCGA	PRIM2	514682
AAATACTGCAAGGTAATGAG	VMP1	508631
AAATACTGCCTCGTACCCTG	BAG4	516353
AAATACTGCCTGGATAAGCT	GCA	507139
AAATACTTACTTGACGGAGA	GRB2	535298
AAATAGAACTGTGTAGCTCA	SENP7	507820
AAATAGAAGTTCAAACCCTA	ATP6V1G3	613925
AAATAGAGCAATGATGTACA	LOC507662	507662
AAATAGATAAAACCTTTGCA	PPM1K	540329
AAATAGATAGCACTCTTCCA	RPRD1A	504355
AAATAGCAACTTACCCCTGG	ERP44	506157
AAATAGCAGTACAAAAATTG	TSTD3	782657
AAATAGCCAGGTACTCAGTG	C1H21orf62	515053
AAATAGCCAGTATCATGGGA	CITED1	282182
AAATAGCTCCATTTCTTACG	LOC112448504	112448504
AAATAGGAAAAACAGAAACA	MBIP	774027
AAATAGGAAAAAGTACATGG	LOC510984	510984
AAATAGGAAAAAGTACATGG	LOC788573	788573
AAATAGGATTGCAAATCAGG	BRD1	100336626
AAATAGGGAGCAATATCAGG	CDH10	541259
AAATAGGGTTTCTGACATCG	SLIT2	534164
AAATAGGTCAGTTGGTTGAC	MBTPS2	533134
AAATAGTAAAAGATCCTCAG	GPR174	781056
AAATAGTTGCAACGAAAGAG	KMT5B	767828
AAATATAAAACATACTCATG	AGL	517397
AAATATAAGGAAACCAAATG	LOC112446746	112446746
AAATATACATACCTCTAACT	MBTPS2	533134
AAATATACATGGGCTGATGG	LOC781483	781483
AAATATAGTGATCAGGTACA	LOC112447485	112447485
AAATATCAATAGCCCAAAGG	LOC532174	532174
AAATATCAGGGCAATAGTGA	C18H19orf18	100296459
AAATATCAGTAATATTGAGG	SRBD1	513877
AAATATCATCAATATCCACG	NDST3	524136
AAATATCATCCAGATAAAGG	SEC63	541040
AAATATCGATTCGCGTACGG	NO_SITE_3	NO_SITE_3
AAATATCTCGATGTTATGAG	GCNT4	782825
AAATATCTGAATGTCCTACG	DENND2C	522279
AAATATCTGGAACATAAACC	KIF20B	514679
AAATATGACTCAAATGTGAG	OCIAD1	533520
AAATATGGGTAGAACTACGT	LOC100337244	100337244
AAATATGTCGAGTAGATCGC	CCZ1	511088
AAATATGTGGTGCGCCAATG	FBXL13	101905084
AAATATTACTTCACGCCTGG	ACAA1	508324
AAATATTCGAGACATTGACA	PIK3CA	282306
AAATATTCGTCAGCATATGA	LOC515704	515704
AAATATTCTTAGTGGACACA	WDR17	783416
AAATATTGTATTCAAAGGAA	LOC407163	407163
AAATATTGTCTACTATACTG	LOC788146	788146
AAATATTGTTACCTACCATG	STYX	616825
AAATATTTACCAAAAAATCA	KCNMB2	534568
AAATATTTACCCTTTCCCTG	TCAIM	515010
AAATATTTACCTTTACACGT	CFH	280816
AAATATTTACCTTTACACGT	LOC514121	514121
AAATATTTACCTTTACACGT	LOC781004	781004
AAATCAAAACGCACATTCGT	LOC504344	504344
AAATCAAAAGAATTCCCAAG	LOC100849008	100849008
AAATCAAGAGAGCCTACAAG	RBBP6	282034
AAATCAAGATTGCGCCCAGG	LOC112441509	112441509
AAATCAAGATTGCGCCCAGG	LOC781152	781152
AAATCAAGCGAACTGTCACG	ZNF592	516451
AAATCAAGGTCATCTTATGG	KDM4A	512622
AAATCACAAACTAGATGCAA	CCDC68	504721
AAATCACACGAGTTAGGCGA	FAM111B	509351
AAATCACAGATAATATCAAG	MED24	504613
AAATCACAGTCTGAAGCTCT	LOC112446814	112446814
AAATCACAGTCTGAAGCTCT	LOC788114	788114
AAATCACAGTGGCTACACTC	ATXN7L1	534448
AAATCACCACTTCTCTGTCA	RFESD	519915
AAATCACCGAAATTATCCTG	TRIB2	352960
AAATCACTGCACCCCGACCA	LOC784541	784541
AAATCACTTACATTAGCACT	EEF1A1	282220
AAATCACTTCCAGACACGCC	DNAJB9	614588
AAATCAGATAATCCACACTT	CXHXorf58	515411
AAATCAGCAAGTAGCACGAT	PIGB	616044
AAATCAGCAGCAACTATCAT	DUS4L	511017
AAATCAGCGTCTGAACCTCA	LOC527077	527077
AAATCAGGAGCATTATGAGG	LOC101906737	101906737
AAATCAGTGTTATCACACCC	LOC508392	508392
AAATCATACAACCAAGCACA	LHFPL3	520147
AAATCATCTGCTATATCACA	APOBEC3H	108771180
AAATCATGAACATGTCACTG	BTBD8	520456
AAATCATGAGTTGCGAATCG	TRNT1	407144
AAATCATGATACTTTCCGAG	KDELR2	531676
AAATCATGGTGATGTGCATA	ZNF75A	100126179
AAATCATGGTGGTACATGCA	LOC107131241	107131241
AAATCATGGTGGTACATGCA	ZNF75D	100125581
AAATCATTAGTGAAGAGCAC	MPHOSPH6	512508
AAATCATTATACCATTGTCA	ENPP3	529405
AAATCATTTGATACCTTCAG	TMX3	615687
AAATCCACAAAAACTGCCCG	TUBA4A	777775
AAATCCACACAAAACACGAA	RGS7	281452
AAATCCACTTCAGCGTTGCA	GTF2IRD2	539745
AAATCCAGATGTCTACCTTG	ATP6V1E2	540113
AAATCCATACTTGTTATCAG	NEMF	541292
AAATCCCAAAACACACATTG	ADGRF1	512637
AAATCCCACTGCTCGTCGTG	RALB	505238
AAATCCCACTGTATTCACGA	SEPT10	514603
AAATCCCAGGAAATTAGTAA	LOC100295585	100295585
AAATCCCAGGAAATTAGTAA	SERF1A	526395
AAATCCCCTGCCGAAGAATG	DLGAP1	526435
AAATCCCGCAGCGACACGCT	MSANTD3	534309
AAATCCCTTCGACAACGACA	CC2D2B	785845
AAATCCGACAAGTTCCAGAG	FAM155A	616912
AAATCCGACCATTCCAAGTG	PID1	510773
AAATCCGATCCGCCTTCAAG	GJA8	524042
AAATCCGCAGGATCCAACAT	FDXR	282604
AAATCCGTGACTGGTACCAG	KRT14	404111
AAATCCGTTTAACACCACCA	LOC617875	617875
AAATCCTATGAATCCGAGTG	LOC785693	785693
AAATCCTATGAATCCGAGTG	PRELID3B	616523
AAATCCTCTAGTGCTACTGG	ARL13A	512780
AAATCCTTACTGTCTCAATG	LMBR1	519337
AAATCCTTGTCTTCCAACGA	LOC112445041	112445041
AAATCGAACGTATGAAGTCA	TFAM	510059
AAATCGATTTCAATCTGGGG	B2M	280729
AAATCGATTTCAATCTGGGG	LOC783680	783680
AAATCGCTGCACCCCAACCA	TNFRSF10D	782274
AAATCGGTCATACGACATGA	LOC100300085	100300085
AAATCGTAACGCCTACGCGT	NO_SITE_4	NO_SITE_4
AAATCGTTCCAATATGACTA	LOC112448581	112448581
AAATCTAAGTCCTTAAACGT	PIP5K1B	537654
AAATCTAGGACGACTAGCCA	H2AFZ	287016
AAATCTAGGCACATTGATTA	LOC112449559	112449559
AAATCTCAAAAGATTGATCA	OMD	280885
AAATCTCAGCAACACGCTAG	CCDC62	515631
AAATCTCATGCTCAGAAACG	LOC782338	782338
AAATCTCCATGCTATGTACA	GYS2	537451
AAATCTCTTGAGATGCACTG	RPF1	513081
AAATCTGAAGTAACCTGACA	MIPOL1	528380
AAATCTGAATCCTTTAGGAG	ALG6	510138
AAATCTGGACCTATGCACAC	FTO	618622
AAATCTGTGTATCACGACCA	SLFN11	521795
AAATCTGTTACTACTTGCAT	TSPAN12	613639
AAATCTTACTTCAGTGAGAG	NAT8	101902604
AAATCTTCTTGGAACGCATG	PTX3	541148
AAATGAAAAAATCTCCCGTG	ARHGAP32	506260
AAATGAAAAACAGCACATTG	TPRA1	617772
AAATGAAACCGGCATCGCAG	FLRT3	529416
AAATGAAATGAAGAATGCCG	SLC22A10	509728
AAATGAACAGAAAGACAATG	LOC521645	521645
AAATGAACAGGAGATTTCTG	INSL5	613480
AAATGAACCTGAGCACATTG	ADGRF4	517950
AAATGAACTTAGCCGAAACG	FANCM	513626
AAATGAAGAAGACAGCATGT	NCBP2	510872
AAATGAAGCACAAGATCCCG	AVL9	534141
AAATGAAGCCTTATCTACCG	ASXL3	538107
AAATGAAGGAGCATATGTCT	FATE1	281153
AAATGAATGGACATATCCAC	BICD1	533796
AAATGAATTCATGATGCCCA	HIST1H2BD	519935
AAATGACAATCAGATAGCGC	TBCE	505066
AAATGACAGTGAAACACCTC	HES1	539547
AAATGACATTACGAACCAAG	HAO2	509481
AAATGACCATGATACCTTAG	URI1	515119
AAATGACGTAGGGATACAGA	ETFDH	768074
AAATGACTTCGCATTCCCAC	LOC783912	783912
AAATGAGAAATTAGACCGAG	LOC787102	787102
AAATGAGATGTGGCGATCAG	LOC107132067	107132067
AAATGAGATGTGGCGATCAG	SSBP1	515765
AAATGAGCGGCCTTATAGTG	GTF3C4	540249
AAATGATAATAAATTGAATG	SCG3	525941
AAATGATCTTACATCCAAAG	ARID4B	534612
AAATGATGGAACCATGCTTG	ALDH1L2	516864
AAATGATTTCCCTAACTGTG	NFKBIZ	282713
AAATGCAAGTGCTATCCCAG	MYH4	408020
AAATGCAATCTACTCATGCA	LOC785854	785854
AAATGCACAATATGGTACAG	DEFB112	101906162
AAATGCACACCAAATGTCCA	SDR16C5	526726
AAATGCAGAAAAAGATGTGT	PDCL2	531753
AAATGCAGTCAAGACCAAAG	PSME2	509857
AAATGCATCGACTCAGTCAA	GKAP1	613960
AAATGCGAGGAGATTCACCA	FAM205A	783971
AAATGCGGCAAGCTCGTGGG	FLI1	529124
AAATGCTATTTATTTCAAAG	SERPINI2	519219
AAATGCTCCAATCTGACTTG	HSPA9	517535
AAATGCTCCTGTATTCGTAG	MMS22L	532916
AAATGCTTAAACCTCCAACA	SPINLW1	768002
AAATGCTTCATCCGGAATGG	ECM2	533916
AAATGCTTCTGACCACAGCT	RGS2	100848920
AAATGCTTCTGACCACAGCT	RGS2	513055
AAATGGAAAAGATACCATCA	STXBP3	512490
AAATGGAATCAAGGTTACAG	RAD1	518502
AAATGGACATCACCGTCAAG	LOC522128	522128
AAATGGACGGACCATTGAAG	MTDH	509788
AAATGGACTACTCTCACAGA	KIAA1551	510651
AAATGGACTTGTTCTGAGAG	OR5I1	538864
AAATGGATCTATGTTCACAA	FBXO32	513776
AAATGGATTGTAATGTCCCG	SLC14A1	493988
AAATGGCAATCATTACCACT	EPHA3	537951
AAATGGCACCTCTCAATGTG	CD163L1	338056
AAATGGCACTACTGGTTACG	MTO1	535768
AAATGGCACTGATGAAACAT	TNMD	781292
AAATGGCAGAGCAGTCAATG	MTIF2	281923
AAATGGCATTGAACTACCAA	ATP11C	529689
AAATGGCATTGAACTACCAA	LOC112441535	112441535
AAATGGCGAAATATATCCAG	CATSPERE	616691
AAATGGCTGAGCTATACACT	POLD3	537616
AAATGGCTGTTGATCCCATG	KMT2D	506805
AAATGGGACGACGTGTCTCA	LAMP5	513094
AAATGGGATAACATTGCCGG	HNRNPH1	541202
AAATGGGTGCCAATCAAGCC	EVL	506201
AAATGGTCCACAAACCCAGT	MAP2K4	526469
AAATGGTGAAAATACAACCA	STX8	613567
AAATGGTGATCATTACTCGC	EXTL2	540527
AAATGGTGGGAAGACAACAC	NMRK1	510456
AAATGGTGTCATGTTAGACG	SNCAIP	540156
AAATGGTTACTCCTACACCG	LOC112441486	112441486
AAATGGTTACTCCTACACCG	LOC112445612	112445612
AAATGGTTACTCCTACACCG	LOC112445705	112445705
AAATGGTTACTCCTATACCC	LOC786836	786836
AAATGTAAAACCATTAAGGA	C6H4orf36	616618
AAATGTAACATACCATCAGA	SKAP2	616545
AAATGTAACCATCCCAACCA	LOC784768	784768
AAATGTACAAGGACCGACAA	DMD	537655
AAATGTACAGGCTCAAAACG	NKRF	100124519
AAATGTACAGTCCTTCATCA	LOC789715	789715
AAATGTACATGGGCTCATGG	LOC781444	781444
AAATGTACATGGGCTCATGG	LOC789151	789151
AAATGTACATGGGTTCATGG	LOC514976	514976
AAATGTACATGGGTTCATGG	LOC781244	781244
AAATGTACATTGGACTATGA	LOC789144	789144
AAATGTAGCGAGCAAACTGT	PLCZ1	497026
AAATGTATATCACATACGTG	NOC2L	508638
AAATGTATCAACCATTATGG	EFEMP2	535222
AAATGTATGGTAGAAACGCA	TMEM70	613774
AAATGTATGTGACTGTACAC	UNC5C	533256
AAATGTATTTCTGAATGTCT	ABRAXAS1	504796
AAATGTATTTGATATTAGTG	WDR89	539045
AAATGTCAAACAAGTAAACC	EXD1	617602
AAATGTCATGAATGCTACCG	LOC100848263	100848263
AAATGTCCAACACTGCAAAG	LOC100299465	100299465
AAATGTCCAACACTGCAGAG	LOC100139652	100139652
AAATGTCCAACACTGCAGAG	LOC100298850	100298850
AAATGTCCAATTACTGCTTG	CRISP3	618612
AAATGTCTTTCTTCTCATCA	LOC777593	777593
AAATGTGAACAGTCTACACA	PKNOX1	533382
AAATGTGACAAGTGTGACAA	ZNF664	540318
AAATGTGATGTCATACCGAG	UGGT2	516399
AAATGTGATGTCCTGAATCG	IAH1	614320
AAATGTGATTGATCGTATGA	CHCHD3	616477
AAATGTGGTCAGAATACCAA	LOC112447808	112447808
AAATGTGGTTAACAAGACAC	SERPINA14	286871
AAATGTTAAGCAATAGGCAA	GJC1	511119
AAATGTTGTGAAAGTAAACA	TLR2	281534
AAATGTTTATTATAGGTGAA	LOC112441509	112441509
AAATGTTTGAAGGATGAAAG	CDC16	614342
AAATTAAAACGACTCCTGAA	NF1	280877
AAATTAAACCCTGCAGCTCA	LOC782220	782220
AAATTAAATGCAAAGCAGGA	ZNF770	786537
AAATTAACGTGACCTGCTCG	TCAM1	616168
AAATTAAGATAATCAAGCCC	LOC788554	788554
AAATTAATGAGCCTCTTCCG	ZSCAN32	112444356
AAATTACAAGACAGTTCCAA	LOC616427	616427
AAATTACTACCAAAAAAACG	NOSTRIN	521834
AAATTACTTACTAGATGCCA	GDI2	509832
AAATTAGAGCTACCGAGTGG	ABCD2	526436
AAATTATAACAGTACCTGTG	AK5	613448
AAATTATAATTACCCCTCAA	TM6SF1	616003
AAATTATACATACTTTCCAG	PLSCR4	539290
AAATTATATGGACGTGACAA	TAF1B	511236
AAATTATCAGAACTGGCAAG	LOC507378	507378
AAATTATTGATTCAGTATCG	CFAP206	513096
AAATTATTGGGTCACAGACG	PAM	280890
AAATTCAAATTCATCGTGTA	PRPSAP2	506111
AAATTCAATGGAGATAGCAA	RIOK3	522917
AAATTCACAGGAGGTCCGCT	GATAD1	784921
AAATTCACCAGTAATACCCT	LOC100141168	100141168
AAATTCAGAAAAGAGCAACT	ARHGAP10	510704
AAATTCAGGTTTATTCCAGG	HTR2C	538909
AAATTCAGTCTTCATAGATT	PHOSPHO2	507308
AAATTCCAAAATTGATCCCA	LOC112446473	112446473
AAATTCCAAGTAAAGAACTG	RSL1D1	508948
AAATTCCATGTCACTAACAC	C22H3orf49	112443443
AAATTCCTAACTCGTGTGCG	PYGO1	527394
AAATTCCTCTCCGCACAGTG	MRE11	525093
AAATTCGAGAGGTCCACGAA	EFHC1	510124
AAATTCTAGAAGAGTCACCG	ERAP1	514617
AAATTCTCCAGCGAACGTCA	IL5RA	615848
AAATTCTCTTGGTAATACTG	REN	280909
AAATTCTGCGTTCACCCAAG	PTPN4	512883
AAATTCTGTTGTCTATTGGA	CHI3L2	513513
AAATTCTTGAAATCTCAAGT	LOC112442573	112442573
AAATTCTTGAAATCTCAAGT	MZT1	615784
AAATTCTTTAGACTCCGGGG	LOC100299025	100299025
AAATTGAAAAATGTCTCAGT	TSC22D1	510359
AAATTGAAAATAGTTAGACA	GPATCH2	540878
AAATTGACCACCCTGCATTG	GPR82	101904496
AAATTGATTTACATTCCCGG	EPHA8	517368
AAATTGCAGTCAATGCATTG	HSDL2	404131
AAATTGCGGGAGCTTATCAT	LOC112444332	112444332
AAATTGCGTTCACTCATACT	ZNF804B	100295505
AAATTGCTCCGAGCAGACGA	RSBN1L	541150
AAATTGCTTCGCTCTCATGG	AAMDC	533224
AAATTGGACACACTAGCCAC	SNRK	536909
AAATTGGACTGGATGTACCA	CWC25	512527
AAATTGGAGGCTGAAAGCAT	DCUN1D5	508759
AAATTGGATCCACCGCCAGG	JPT1	613381
AAATTGGCAAAGTGCCCGTG	ASPRV1	538522
AAATTGGCCTGAAAGATGCC	AIDA	508353
AAATTGGCCTGAAAGATGCC	LOC101902366	101902366
AAATTGGTCGTCGACGCATA	NO_SITE_5	NO_SITE_5
AAATTTAAACAACTCAACCG	PON1	523798
AAATTTAAATATCTCCACGG	PON3	510953
AAATTTACGGAGAAATTCGG	EEF1G	326581
AAATTTAGGACTGGTTGTGT	LOC100298605	100298605
AAATTTAGGACTGGTTGTGT	LOC785680	785680
AAATTTAGGACTGGTTGTGT	OR5T2	515598
AAATTTAGGCGTGGTGACTG	LOC521645	521645
AAATTTCAACAAGCAAGCGA	PBX1	540688
AAATTTCGTATTGTTGAATG	NPAT	526583
AAATTTGACCTACCGAGGGT	RERG	540025
AAATTTGGAAAACTCAGCAG	LOC101901960	101901960
AAATTTGGAAAACTCAGCAG	LOC104975906	104975906
AAATTTGGAAAACTCAGCAG	LOC107131800	107131800
AAATTTGGAAAACTCAGCAG	LOC107132093	107132093
AAATTTGGAAAACTCAGCAG	LOC107133170	107133170
AAATTTGGAAAACTCAGCAG	LOC112446341	112446341
AAATTTGGAAAACTCAGCAG	LOC112446343	112446343
AAATTTGGAAAACTCAGCAG	LOC112447163	112447163
AAATTTGGAAAACTCAGCAG	NAAA	515375
AAATTTGTGAAGAACGAACA	LOC107131218	107131218
AACAAAAAAATAACCTGACA	SCRN3	511983
AACAAAAAACCAACACAGCT	ZNF354A	524106
AACAAAAAAGAAAAGCTGAG	LOC515045	515045
AACAAAACAACAAAAGCAGT	SPHAR	101907612
AACAAAATATTAGCTAACGG	FNDC1	100850256
AACAAACATTTGAAGCCAGG	SLF1	520250
AACAAACCCACGATCAAGCG	ONE_INTERGENIC_SITE_12	ONE_INTERGENIC_SITE_12
AACAAACTAACGTACTCACA	VAMP7	613984
AACAAACTGAATCGTCAACG	RHEB	528204
AACAAACTGGCGCTTAACGG	ONE_INTERGENIC_SITE_13	ONE_INTERGENIC_SITE_13
AACAAACTGTAATTAACAGG	FAM13B	540987
AACAAACTTATACTGAGCCT	RIF1	541247
AACAAAGACCTCGCTAACGT	SEC24D	504422
AACAAAGAGATTATCCACAG	EPS8	538419
AACAAAGCATGTAAAACTCG	FAM208A	510095
AACAAAGGCTTCCGTCTGGG	MLN	280860
AACAAAGTCGTGCAGCGGCG	VDAC2	282120
AACAAATCAAAAACAGACGG	SDE2	534664
AACAAATCTGCCAACCACCA	FAM20B	539755
AACAAATGAAAGGCTATACT	CD3E	281054
AACAAATGTGGCGAACTTGG	NCS1	526544
AACAACAACTGGTCCTACGA	FEZ1	511751
AACAACAAGATCTCTAAGCT	LUM	280847
AACAACACAACCCACGCCGC	VCPKMT	540184
AACAACACACACCTTTCGGT	CYP3A24	517246
AACAACAGTCACATTAAGCT	LOC104975686	104975686
AACAACAGTGATATTCAAGG	ZNF684	112441496
AACAACATACATGATTAACC	LPAR6	782518
AACAACCAACCTAAGCTCGG	NUP98	540004
AACAACCAACTCATTGACAT	LOC788554	788554
AACAACCAGGCATTCTCAGT	NSF	504457
AACAACCCAGTTGATCAAGG	LOC783947	783947
AACAACCCATCACTTGGGAT	LOC101904642	101904642
AACAACCCGTTACTAATCGG	TTLL1	539530
AACAACCGCCTGACTTCCCG	PODN	509606
AACAACCGTTGTGCCAAAAA	LOC784052	784052
AACAACCTTTGCTGGCTACG	ASAH1	510620
AACAACGCTTGTAGCGGGCG	IGFBP3	282261
AACAACGGTCGTGCCAAAAA	RPS26	509426
AACAACTAACATACCACACA	PDZRN3	509083
AACAACTACGACGCGACCAG	C1QL1	519675
AACAACTCTTGTGAGATTCG	STC2	540573
AACAACTGATTCCCAACCCT	LRRC31	784330
AACAAGAAACAATTGAGTCC	HSF2	510557
AACAAGAAAGTTGTATCACC	LOC100847301	100847301
AACAAGAAGACCATCGCGGA	SRP19	514960
AACAAGAAGCGTCTGCACTG	LOC112449602	112449602
AACAAGACAAGAATAAGGAC	S100A7	282344
AACAAGACACCAAACTACCG	STARD8	535900
AACAAGAGCGAGAACACCAG	LOC618212	618212
AACAAGAGCTTATTCAACAT	ZNF382	518291
AACAAGCACAGAACCAAGCG	PPP1R10	510825
AACAAGCCAATCTGATCCCG	IGF2BP2	519028
AACAAGCGAAGACCTTCCCG	KCNG4	534070
AACAAGGATAGTCTGAACCG	LOC107131736	107131736
AACAAGGATAGTCTGAACCG	LOC785162	785162
AACAAGGATGGTCTGAACAG	LOC618064	618064
AACAAGGATGGTCTGAACCA	LOC516273	516273
AACAAGGCATTACTTTCCGA	SPAG5	504585
AACAAGGCTGACTACCCAGA	LOC100336682	100336682
AACAAGTACACCAAGAGCCG	FOXO3	535530
AACAAGTGACCTCAAGACAA	CCDC157	100125300
AACAAGTTAGACATTGCCTG	MRPL21	618609
AACAAGTTCTACGCCCACAA	NLRP8	506161
AACAATACCGAGTCCTTCAA	LOC100847184	100847184
AACAATATGTGCCAAAGTAG	SPINK13	104972860
AACAATCAATAGGCCAACTG	CEP128	529746
AACAATCAATATAGTCCCGA	LOC505468	505468
AACAATGCCGAAACTCGAAG	DOCK4	534227
AACAATGGCAAGTTCTACGT	RAD52	512897
AACAATGTGAAAGCACAGCA	LHCGR	281900
AACAATGTTAGGATGCTGGT	EFHC2	100336399
AACAATTAGCAGATAAACTG	EIF3J	539052
AACACAAAGCCGCCATACCC	MAP7D2	107131180
AACACAAAGGGAAAGAGGCA	LOC101902561	101902561
AACACAAAGTATCATGTGAA	MCPH1	100125236
AACACAAATCAATAAATGAG	LOC787290	787290
AACACAAATCAATTTCACAG	CPNE8	535744
AACACAAGAAGTGCCGTCGG	ONE_INTERGENIC_SITE_14	ONE_INTERGENIC_SITE_14
AACACAAGACAAGACCGTGT	PIGU	535138
AACACAATACCTCCTCCCAT	VPS50	535248
AACACAATCAAGTCAATTCG	CENPM	615953
AACACAATGGATGTCGAGAA	CCDC126	782956
AACACAATGTGTAACATCCG	TBC1D2	513828
AACACACACTCCAGCCAAGT	NICN1	614730
AACACACAGGAAACAGTACA	LOC618050	618050
AACACACCCAACAACCCCCT	KYAT1	528582
AACACACCCAACAACCCCCT	LOC104968656	104968656
AACACACCCAAGAAACAAGG	PRDX1	281997
AACACACCTTTGTCTGAGCA	SDC2	615785
AACACACGCCTACTCCAGAG	EIF2B1	516670
AACACACGCGTAGAAGTGGT	RYK	781353
AACACACGCTGATACGTGAC	ONE_INTERGENIC_SITE_15	ONE_INTERGENIC_SITE_15
AACACACTATTCAACCTACC	NT5C2	281951
AACACACTGCGACTCCCTCG	TSPAN2	539001
AACACAGAAACCATCCTCGG	PCSK1	281967
AACACAGACTCCGTGGCAGA	ZNF704	513243
AACACAGCACGTACGACGCG	ENDOG	327707
AACACAGCATAGTTCCAAAG	GGCX	281190
AACACAGGATGGACACGCGC	FAM72A	616965
AACACAGGGTTTGCGAGTCG	KLF15	407241
AACACAGGTCCACAAGTGAG	LOC112445898	112445898
AACACAGGTCCACAAGTGAG	LOC782255	782255
AACACATACACTTTAGACAC	LOC101903477	101903477
AACACATCATCACAACAACC	BPNT1	521254
AACACATCCATGAATGACAA	ZNF268	506621
AACACATGCCGTTCGTACGA	ZFAND6	514167
AACACATTTGATGATAAGGC	LNPK	533298
AACACCAAATGGTCAACCTG	SEC23IP	508557
AACACCAACAGACACGCGGG	GPN1	508522
AACACCACCGAGTACAAGGG	CCR1	407771
AACACCAGGGAGGTAAACCA	STEAP4	538861
AACACCAGTTATAACCAATG	ZMYM6	618234
AACACCATATCCAGGTCATG	PLTP	505640
AACACCATGTCGAAAATCCG	SH3GL2	512450
AACACCATGTTATCTCAACC	CARD6	520291
AACACCATTTATAAGCAGGA	UTP18	505846
AACACCCAGAACTCAGGGCA	CMBL	516405
AACACCCAGTACTTACAAAG	C14H8orf88	100848919
AACACCCCCAGTACACCTAG	SLC24A1	282474
AACACCCGTGTGTGTCACCG	CD300C	100336452
AACACCCTACACTTACAACA	MAPKAPK5	535625
AACACCGAGGGGCCGCACCA	LOC112445659	112445659
AACACCGTAACATGGCCTCG	NFE2L3	510807
AACACCGTACCTTTCGACTG	ERG	535231
AACACCGTAGAAGAGCCAGT	VANGL2	520544
AACACCGTCTACCAGTATGG	STMN3	511110
AACACCGTCTTACTTCATCA	LOC100335177	100335177
AACACCTCGAATAAAAATGG	DNAAF4	527393
AACACCTTATCCGGAGTCAT	LOC104973175	104973175
AACACCTTCTCATTAGACCC	LOC616254	616254
AACACCTTGCGTACTCAGTG	BEST1	508924
AACACGAAAATCGACACATG	TTLL7	522221
AACACGAATGAGTACACGGA	SPRY2	539090
AACACGCATCACTCCCCTCA	ILF3	614936
AACACGCCACGTTCGAGGCG	MMAB	617636
AACACGCCCGACCTCCCCGT	ABT1	539270
AACACGCGCACCGCTGCCCG	PPP1R14C	617148
AACACGCGGTCGTCATTTGG	LOC100137858	100137858
AACACGCGGTCGTCATTTGG	LOC107131987	107131987
AACACGCGGTCGTCATTTGG	LOC112445054	112445054
AACACGCTGATGACTAGCAG	GPR20	515695
AACACGGGTTGGAATCACAG	THBS4	541281
AACACGTGAAAAAATGGCAC	C8H9orf135	616736
AACACTAACATGGTACCAGG	COL11A1	287013
AACACTAACCACAATCCTGT	LOC112443783	112443783
AACACTCACGTATCTCAGCA	SEC14L1	513449
AACACTCAGCACCAGGAGTG	LOC112444886	112444886
AACACTCATCTCACCCACAA	SLC37A4	506423
AACACTCGCCGGATCGACCC	TMEM178B	523235
AACACTCTGAAGTACCCCAA	KREMEN1	524357
AACACTCTGGAACCGACGGA	CLTC	281080
AACACTCTGTCGTCCCAATG	QPCT	281437
AACACTGCTATGTGTCTGAC	MOCS2	507986
AACACTGGGCTGCTGGTCCT	LOC100297099	100297099
AACACTGGGCTGCTGGTCCT	LOC112441488	112441488
AACACTGGGCTGCTGGTCCT	LOC112445532	112445532
AACACTGGGGAATTTCACCT	CHML	532324
AACACTGTATACCCATTTGG	MS4A8	415111
AACACTTACCTCCCATCGGG	CELF1	540475
AACACTTACTGAAAACACCA	ATP11C	529689
AACACTTACTGAAAACACCA	LOC112441535	112441535
AACACTTCAATCAAATCCCC	HRASLS	540539
AACACTTCCAGTACTCATCG	COA6	768072
AACACTTCCAGTACTCATCG	LOC104972669	104972669
AACACTTGCCTCGTTAACGT	ONE_INTERGENIC_SITE_16	ONE_INTERGENIC_SITE_16
AACACTTGCCTGAAATTCAG	NRBF2	768316
AACAGAAAATAATATCGTGA	PFDN6	509914
AACAGAAAATCGTGACACGA	ZNF329	100138653
AACAGAAAGTTCTGGTCACG	KIAA0754	100140317
AACAGAAATAAATTGACACA	LOC786254	786254
AACAGAAATCCATCAGAGCG	OR5K4	100300844
AACAGAAATCTGGAAACTAG	LOC107132283	107132283
AACAGAACAGTTAAACATCA	C24H18orf21	512779
AACAGAAGACTTGGTGATCG	PPM1M	510238
AACAGAAGAGGATACGAATG	FIP1L1	100138550
AACAGACATGGTTAAAATAG	LOC100140503	100140503
AACAGACATTTGTTGTCTGA	SRP14	512792
AACAGACCAAAGATATCAAG	LOC528577	528577
AACAGACCAAAGATATCAAG	LOC785896	785896
AACAGACCAGCAGATTATGG	BOLA-DYB	282498
AACAGACCATCATGAGACAA	SP100	100140338
AACAGACTCACAGTTCCACA	LRRC28	532910
AACAGAGACCAATAAAACAC	SLC39A10	521004
AACAGAGACCATATTCTGCG	SKAP1	506769
AACAGAGATCGGCCAACCCG	CWC15	535258
AACAGAGCCTTATTGCACCT	SPATA21	789347
AACAGAGGCACCAAATGGCT	LOC781494	781494
AACAGAGTCCCGCTGCGCCA	AGTRAP	508521
AACAGAGTCCGTGAACCCAG	LOC100139638	100139638
AACAGATAGTAAGAAGACGG	ST13	510494
AACAGATCGAACAACTCTCA	CD101	509609
AACAGATGTCCACACCAAAG	CHST11	528860
AACAGATGTCTACAAATGAT	LOC789504	789504
AACAGATGTTGCCTTACATG	EIF2B3	534063
AACAGATTCAAACATAAGTG	AMN1	524465
AACAGCAACGCCGACCACGT	ABRAXAS2	510233
AACAGCAACGTACCTGTCAA	LOC516101	516101
AACAGCAACGTACCTGTCGA	LOC100138650	100138650
AACAGCAACGTACCTGTCGA	LOC100140642	100140642
[truncated: 88,407 more rows]
