# Supplementary material for: Host cell CRISPR genomics and modelling reveal shared metabolic vulnerabilities in the intracellular development of Plasmodium falciparum and related hemoparasites
Source: Nat Commun. 2024 Jul 21;15:6145. doi: 10.1038/s41467-024-50405-x (PMC11271486; doi:10.1038/s41467-024-50405-x)
Supplement: Supplementary file 9 — Supplementary Dataset 6 [file 41467_2024_50405_MOESM9_ESM.xlsx]

## Sheet: CP1504_ARS-UCD1 2_NCBI_CRISPRko
Column1	Column2	Column3
Barcode Sequence	Gene Symbol	Gene ID
AAAAAAAATGCAGAAAACAA	LOC100138418	100138418
AAAAAAACATCAGAAACGGA	PPAT	509652
AAAAAAAGCTGGCATGCCTA	ACTR10	511083
AAAAAACAAACATACCAATG	RNMT	511555
AAAAAACAAGAGCAGCGCCT	GET4	618954
AAAAAACAGCCGGTAGACTT	LOC101907965	101907965
AAAAAACAGCCGGTAGACTT	SEM1	767981
AAAAAACATCATCTCCACGG	C11H9orf78	535148
AAAAAACTGGAGAGACAGAT	CBFB	614678
AAAAACAAGATCTCTATATG	BRIX1	518501
AAAAACACCTGCCTCTGCAG	LOC523992	523992
AAAAACACGCACAGATGTCA	PITRM1	513230
AAAAACAGAGACCTACCACT	INTS9	533964
AAAAACCCCACTTACATAGG	METTL14	531382
AAAAAGAAGAGTTTCACCAG	EIF2S1	327694
AAAAAGATCATGATTGAGCG	EIF2B1	516670
AAAAAGATCCTGGACAGCGT	RPLP2	286853
AAAAAGATCTTTAAAAACCG	FASTKD5	788680
AAAAAGCAACCAGCAGCTGG	PSME3	100336105
AAAAAGCCTGTGGAAAACGA	ZNHIT3	504662
AAAAAGCGGGTTCTTCGTAA	PRPF6	534228
AAAAAGGTAATACTCACAAA	SLIRP	613614
AAAAAGTAGTCATGGTGCGG	LOC101904177	101904177
AAAAAGTTAAGCTACTGGAG	LOC112448776	112448776
AAAAATCCACATAGGAAAGA	EXOSC9	508005
AAAAATGGAGAAAGGTACAC	BUB1B	537027
AAAAATTAGGTCATTACACC	ONE_INTERGENIC_SITE_1	ONE_INTERGENIC_SITE_1
AAAAATTCTCGCCATCTCCG	NAA25	613372
AAAAATTGTTGGGCGCACCA	NCAPG	531234
AAAACAAACGAGGAGGACGA	EIF4E	281751
AAAACAAGAATGGTCAACTA	ONE_INTERGENIC_SITE_2	ONE_INTERGENIC_SITE_2
AAAACACAAAAAGGGACAGT	RPL24	282048
AAAACACTGTACAGTGACAC	POLR3C	507314
AAAACAGAAGAAGAGCAAAA	NKAPD1	513716
AAAACAGCGAGCATTCAAGC	ATP2A2	540568
AAAACAGTCATTGGATGTAG	PSMB1	514237
AAAACATAAAAAGAAACGGC	LOC101903478	101903478
AAAACATAAAAAGAAACGGC	RPS27L	614220
AAAACCACCACGACCGAAAG	ONE_INTERGENIC_SITE_3	ONE_INTERGENIC_SITE_3
AAAACCGGCCAGGTCATCAG	MRM1	526282
AAAACGAAATCGTGAAGATG	SUZ12	538774
AAAACGACTTAAAAAAGAAC	PUS3	515824
AAAACGGGGAGACATACAAC	LSM4	613634
AAAACTACATGAGGTTAAAG	GTF2F2	509259
AAAACTGGAAGAGACCCGAG	C11H9orf78	535148
AAAAGAAAGAGCTGAAGAGC	CWC15	535258
AAAAGAAAGGTATTGCTTGG	TMEM30A	505797
AAAAGAAATTGAACAGTTAC	MIS12	767858
AAAAGAACCCCTCTATGAGA	NUDT21	518859
AAAAGAACTAGGACAACTGA	LOC784148	784148
AAAAGACAAAGATGACAAAG	DDX46	508660
AAAAGACACTCTCTGGGTCA	PDCD11	526867
AAAAGATCAACAAAATTAGG	PPP2R2A	508045
AAAAGCACTGCCTACGCTGC	TINF2	540420
AAAAGCAGCTTTGAGCAATT	NUP133	524528
AAAAGCCAGCTTCTTAGGGA	SEC22B	614775
AAAAGCTGTACATTGTATGT	NCBP2	510872
AAAAGCTTAGACACCAGAAG	PPCDC	614957
AAAAGGAATCGGAACCGGGA	PDRG1	768241
AAAAGGAATGATCTTCACTG	ZNF407	530360
AAAAGGTACCAAGGCTACGT	PSMB10	282328
AAAAGGTGCAAATTCTACGA	UPF3B	616181
AAAAGTACTCTATAGCCAGA	CDC20	515376
AAAAGTATTGCAAGCAACGG	HSPE1	281833
AAAAGTCCCTCCCTCAAAGG	LOC101903602	101903602
AAAAGTCCCTCCCTCAAAGG	UBE2N	541130
AAAAGTCTCCCTCAGCAGAC	SNAPC2	516078
AAAAGTCTGATACTCACACT	FCF1	508270
AAAAGTGAGTAGTCACAGCC	EIF4E	281751
AAAAGTGAGTAGTCACAGCC	LOC100140958	100140958
AAAAGTGGAAAGTACGTGCT	LOC107131598	107131598
AAAAGTGGAAAGTACGTGCT	RPL30	513031
AAAAGTTGAGCTTGAAAAGG	TRIT1	535006
AAAATACTGTTGTTAGAAGC	COQ6	511624
AAAATAGCCAAGTTCAACAG	CTPS1	506131
AAAATAGCCTTTAAAGTCAG	TAF1D	505533
AAAATCAACTTACCCTGACT	PSMA2	539141
AAAATCACTATAACACTCTG	COG5	100125306
AAAATCAGGTACAGCTCCAA	LOC107132931	107132931
AAAATCCGACGCGCGCATAG	NO_SITE_1	NO_SITE_1
AAAATCCGATTTACTTCTGG	SF3B6	508876
AAAATCCGCTGGTATAACCA	SLC38A4	527476
AAAATCCGTCGGGTCAACCG	BYSL	514128
AAAATCCTACAAGAGGCAGT	LOC101905997	101905997
AAAATCGGACCCCCCCAAAG	TLX2	539041
AAAATCTAGTAAGACTGAAG	DDX21	781917
AAAATCTATTACGTGCTACA	HAUS6	538833
AAAATCTCGTATGGAGCACG	SDE2	534664
AAAATCTGAAACTTTAGGCT	RPS4X	614241
AAAATCTGAAAGCTCCACGT	WDR75	521240
AAAATCTTAACAGGAGCCGA	NUF2	519504
AAAATGATGTCCCCAGATGG	C11H9orf78	535148
AAAATGCATTGATGCCGTGA	GTF2H3	511896
AAAATGCGGAAATCACCGCA	ATP5PO	281640
AAAATGGACGGACCAAGCTG	DCAF13	100138632
AAAATGTTCAAGGGCAAACG	SNRPA1	512584
AAAATGTTGGTGGATGACAT	TCP1	512043
AAAATTCCTATTGTCGTGGG	TRIT1	535006
AAAATTCTTGAACCACCTGA	LOC100140533	100140533
AAAATTCTTGAACCACCTGA	MOB4	781884
AAAATTGAAACGCTACCCGT	LRPPRC	509995
AAAATTGGCTTAGAAAACGT	TXNRD1	282388
AAACAAAGAGTCAGGCTCTG	SURF6	511610
AAACAAAGGTCTCACTCCAT	ASNS	514209
AAACAACTTCTACATTGGTG	SBNO1	540582
AAACAAGAAGCTGTTTGAAG	MRPL9	505981
AAACAATCGATGAGAGTCTG	LOC785761	785761
AAACACATAGGACCCTCGTG	GTF3C4	540249
AAACACATCAATCACTCTGA	PSMD14	535683
AAACACGACAGTATATAACG	SMAD5	768050
AAACACGTCAGCCGAGCCTA	RPL34	505603
AAACACGTCGAAATCGTAGC	NDUFV1	287014
AAACACTCACTGTTCTACAC	UBA2	507005
AAACAGAAAGACCAGCATAT	MCMBP	514863
AAACAGAACTCACAGGAACA	SDHB	286840
AAACAGAACTGACCTTTCAG	PTPN11	533590
AAACAGAAGAACAGGAATAC	TFB2M	516874
AAACAGATCTGGGAATGTGA	MRPL23	508825
AAACAGCATTGTCAAACCAT	INTS14	534159
AAACAGGACTCAACCACCTG	LAS1L	507924
AAACAGTCTTCACCCGACAG	GEMIN5	533444
AAACATAGACTGTCCTTGGT	CDH1	282637
AAACATAGCAACCATTGATG	NCBP1	100124428
AAACATTACAGAGCAACCAG	MMS19	533499
AAACCAATTTAATAAGTCCT	RPS25	282052
AAACCACACTGAAGCGATGT	FLVCR1	533317
AAACCAGCGGGCATGTCGGA	ILF2	539760
AAACCAGTCGTCAACCAGGG	MBOAT1	541284
AAACCCAATGGTGTCCCGAG	LOC112445785	112445785
AAACCCTCCGAGCTCAGCAA	RAD51C	540886
AAACCCTGTGCTCCACATGA	LOC784148	784148
AAACCGATGAGAATGAAACC	XRCC6	510132
AAACCTCCGTACTTAAGCAG	POT1	511292
AAACCTGGCCTTGGCCCGGG	FH	520260
AAACCTGTCATACCACCCAA	SF3B1	510177
AAACCTTCGCTATGCCACAA	PTDSS1	509819
AAACCTTGATCCCAGCAACG	RPN2	534231
AAACCTTTGAAGTAAGGCAA	NEPRO	516064
AAACGAGGAGTATTTAAAGT	DLGAP5	509161
AAACGATCAGCCCGCATGTG	CXXC1	511446
AAACGCAATTCACTACAACT	ONE_INTERGENIC_SITE_4	ONE_INTERGENIC_SITE_4
AAACGGAATATGTGGCACAA	ILF2	539760
AAACGGATTCTATAACACAC	TRMT9B	510845
AAACGGCGATGCTTCTCCCG	MARCKS	613548
AAACGGGAGCACCACAGTAT	FIP1L1	100138550
AAACGTAAGTATCAGGATGA	METTL14	531382
AAACGTCAAGTTCAACGTAT	ARF6	100294979
AAACGTCCCACGTGACCACC	RPL4	510547
AAACGTTCCAGGCAGTCGGG	NODAL	530748
AAACTACTGAAGACAAAAGA	CPOX	540283
AAACTATATGAAAGGCATCA	HAUS6	538833
AAACTATTGGCTCAAACTGG	RANBP1	533251
AAACTCAACACTGCGGACGA	RANGAP1	616055
AAACTCAATAGGGCAACAGA	EXOSC9	508005
AAACTCATAGGTCGAGCCCT	RPS27A	286839
AAACTCATTGGAGTTTGACA	POLR1C	516337
AAACTCCACAAGGCAGAGTG	USO1	317724
AAACTCCTGAGAATACGCCT	SMC4	353350
AAACTCTTGATATTATACCA	PPAT	509652
AAACTGAAGGCTCGTACACT	INTS2	534471
AAACTGAAGTAGAACTTGAA	GTF2A2	613479
AAACTGAATGTACCACCTCG	UFL1	515894
AAACTGATGTCACACGTCTT	UBE2M	613343
AAACTGCACTTACCAGTGAA	NHEJ1	509157
AAACTGCGCCACCAGAGCGA	SLC10A1	532890
AAACTGCTTTATCAGCGCTG	NUBP2	515660
AAACTGGCCGAGGACCACAT	BANF1	360196
AAACTGGCGTGAGAACTGCT	NPRL3	534485
AAACTGTCGAGTAGGAGTCG	XPO5	100139154
AAACTTACCGAATCTTCCGG	UGP2	281565
AAACTTACGCAACTCCATGG	USP7	514813
AAACTTCACAGCATCCAACG	DHX8	536093
AAACTTCCATAATAGATGTG	LOC101902991	101902991
AAACTTCCATAATAGATGTG	PRPF4	508735
AAACTTGATACAGATACAGT	THOC3	529231
AAACTTGATGGCCATGCAAA	SRP54	614017
AAACTTGCTAGGGATTACAG	AMD1	280997
AAACTTGGCAAGTAACATAG	PIK3C3	534815
AAACTTGTCATAGATGCGCT	PMF1	616311
AAACTTTCAGCTATTAGACC	SLC7A6OS	512543
AAACTTTCCGTCAAGTCGCA	GEMIN2	510259
AAACTTTCGGACGTACCGCC	CHMP2A	523847
AAACTTTGCTTGTGTTGGGT	NAMPT	520472
AAAGAAAAAAGCCAAAACTG	LOC107133290	107133290
AAAGAAAAAAGCCAAAACTG	SNRPB2	767873
AAAGAAAACTGTACCACAAA	DENR	614238
AAAGAAAACTGTACCACAAA	LOC112441457	112441457
AAAGAAAGGCAGGCTTGCTG	COA6	768072
AAAGAAATATCTAAAACCCT	PPP1R7	505297
AAAGAACAGCCATCATACAG	PUS3	515824
AAAGAACAGTACCTTGTGAA	OGT	532053
AAAGAACATCATACACAGCA	SLC38A2	338044
AAAGAACTTGCATCAAGATC	AK6	102216273
AAAGAAGAGTGACTTGCTGT	AGFG1	536149
AAAGAAGCGCAATCCTCGCA	RSL24D1	783948
AAAGAAGTTTGCCCAAAAGA	RPL7	514966
AAAGAATGAACCTTATGAAA	PITPNB	613773
AAAGAATTAAGTCACCAGCA	PDSS1	509696
AAAGAATTCCAAATCTCCAG	BAZ1B	508442
AAAGACAACCTGCATCAGGT	MRTO4	509932
AAAGACATAATGCACCCCTG	NARF	618340
AAAGACCCGCGGTACCAGGG	AASDHPPT	519816
AAAGACCGGGAAGCCGTTGG	MCM2	510120
AAAGACTGACACCTACATGT	C11H9orf78	535148
AAAGAGAATGGATTAAACGC	METAP2	404150
AAAGAGAATTGCCGTCCTGA	EXOSC8	532080
AAAGAGACTGGCTTTCACAA	LOC101906318	101906318
AAAGAGACTGGCTTTCACAA	SLIRP	613614
AAAGAGAGCGCTTGAACCGC	STAC2	536456
AAAGAGCAGCGTAAAGAAAG	CRCP	507533
AAAGAGCAGCGTAAAGAAAG	LOC112441635	112441635
AAAGAGGAGAGAATATGATG	NADK2	506968
AAAGAGTAAAGGGCAAGCCG	C16H1orf112	784034
AAAGATACATTTCCAGAAGG	PRIM2	514682
AAAGATACCAAAGAATTGGG	GATB	533058
AAAGATGAGAGTGATTCGAG	HMBS	515614
AAAGATGATGAGCTCAAACA	GPR89A	767859
AAAGATGCTTACCAAACGCT	NUF2	519504
AAAGATGGCAGATGCCAGAC	DARS	510162
AAAGATGTACTGATTCTGGG	SMS	615950
AAAGCAAAGCGTAGAAATGT	NUP50	506836
AAAGCAACATCTTTCCATCT	WDR43	538915
AAAGCAAGATTGCTCCCAGG	LOC100296695	100296695
AAAGCAAGATTGCTCCCAGG	LOC100297099	100297099
AAAGCAAGATTGCTCCCAGG	LOC100297779	100297779
AAAGCAAGATTGCTCCCAGG	LOC112441488	112441488
AAAGCAAGATTGCTCCCAGG	LOC112445531	112445531
AAAGCAAGATTGCTCCCAGG	LOC112445532	112445532
AAAGCAAGATTGCTCCCAGG	LOC781112	781112
AAAGCACAATCATCCACGGA	TNFRSF21	537922
AAAGCACCAAAATCTGCATG	LOC784243	784243
AAAGCACCAAAATCTGCATG	RPL34	505603
AAAGCACCTGCTTTAGAATG	BRIX1	518501
AAAGCACTGCAGGATCTCGG	DHRS7B	522283
AAAGCAGCTGCTACTTATCG	CDC23	512651
AAAGCAGTTTGTGTCCGATG	NUBP2	515660
AAAGCATACGCATATCAACC	LRR1	790210
AAAGCATCTTCATTGCAAAA	CENPC	450214
AAAGCATGGACACCCACTAA	SRP54	614017
AAAGCATGTTGTACCGAGCA	C16H1orf112	784034
AAAGCCAAAATAGAAAGGCA	PDHB	613610
AAAGCCAACAAGTTAGACCA	PRMT1	520388
AAAGCCAGAAATAGAGCAGC	LOC786364	786364
AAAGCCAGCAAAACGACCAT	ONE_INTERGENIC_SITE_5	ONE_INTERGENIC_SITE_5
AAAGCCCCTAGAGTGCAGGC	SLC9A5	512686
AAAGCCCTGGAGACTTGTGG	TSFM	281551
AAAGCCTAAGTTGAACAGCA	NPRL2	508487
AAAGCCTAGATCTCTAACTT	ONE_INTERGENIC_SITE_6	ONE_INTERGENIC_SITE_6
AAAGCCTATAAGGCAACATG	SNAP23	522423
AAAGCCTGGGGGATACAGAA	THG1L	507084
AAAGCGCATTATGTCCTTAC	UFSP2	617788
AAAGCGGGCCGTGTCCAATG	DHX16	506405
AAAGCTATCACTACTAATCG	SMC6	510381
AAAGCTCAACTTACGGTAAG	ONE_INTERGENIC_SITE_7	ONE_INTERGENIC_SITE_7
AAAGCTCCATAGTGAAAAAC	PPP1R12A	538606
AAAGCTCCCAGGGACCAAGA	SDHC	327696
AAAGCTGGTGTACTGATAAG	CPSF3	281712
AAAGCTGTACTTCCACCAAA	PSMD11	513461
AAAGCTGTTAAGTCAAGCAG	GTF2H1	513510
AAAGCTTACCGGTTACGTGA	TADA1	521918
AAAGCTTACCTGTTCTGTAA	EIF4E	281751
AAAGGAAAGTTCTAGCTGTG	RNMT	511555
AAAGGAACAGATACAGTAGC	NAMPT	520472
AAAGGAGACTCCGAAAACGG	GPAT4	511614
AAAGGAGGAAGTACATGGAG	LOC100296695	100296695
AAAGGAGGAAGTACATGGAG	LOC100297099	100297099
AAAGGAGGAAGTACATGGAG	LOC100297779	100297779
AAAGGAGGAAGTACATGGAG	LOC112441488	112441488
AAAGGAGGAAGTACATGGAG	LOC112441509	112441509
AAAGGAGGAAGTACATGGAG	LOC112445532	112445532
AAAGGAGGAAGTACATGGAG	LOC781152	781152
AAAGGATACAAATGGAACAT	USO1	317724
AAAGGATTTAGTACTTCCAA	ATP13A3	523889
AAAGGCAACAGCTAAACAGA	NCBP1	100124428
AAAGGCAGGATTCAAGAGGT	ADSL	510949
AAAGGCCAAAGAGTTCCTTG	STN1	514213
AAAGGCGACATAGCTTGGGG	HSPA8	281831
AAAGGCTTGATCGCTCCCAA	GTF3C3	522473
AAAGGGAAAACCCCCCAAGT	CCAR1	767587
AAAGGGCTATTCTCTATAAG	LOC100848478	100848478
AAAGGGCTATTCTCTATAAG	LOC515255	515255
AAAGGGCTATTCTCTATAAG	RPL7A	513128
AAAGGGGCTTTGATAAGGTG	BANF1	360196
AAAGGTCCCAACGTATGAGG	LOC100850168	100850168
AAAGGTCCCAACGTATGAGG	LOC112441468	112441468
AAAGGTCCCAACGTATGAGG	LOC112445077	112445077
AAAGGTCCCAACGTATGAGG	LOC781841	781841
AAAGGTCCCAACGTATGAGG	MGC148328	783058
AAAGGTCCCAATGTATGAGG	LOC112445829	112445829
AAAGGTCGCAGTCAAAACAC	SREK1	507801
AAAGGTGACGTACACGACAT	MTR	280869
AAAGGTGTGGAACCTCGCCG	HAUS4	614307
AAAGGTTTATACATGTCCCA	MRPL39	515194
AAAGGTTTCTCGGCTACGAG	GARS	408010
AAAGGTTTGTGCCGGACCGG	ECD	524184
AAAGTAACGGAAACTAATTG	UTP20	510487
AAAGTACCAGAAGCGGGACT	LOC101906156	101906156
AAAGTACCAGAAGCGGGACT	RPL18A	404142
AAAGTAGGAACGAAAGTCAA	FIP1L1	100138550
AAAGTATTAAACCGGCGCAA	MTO1	535768
AAAGTCAAAGAGACTACTGG	NKAPD1	513716
AAAGTCATTCACCCGACAGA	NUF2	519504
AAAGTCCCAGTAATGGTCTG	SPI1	507100
AAAGTCTTTTCTTGCGTCCG	INACTIVE_4T_1	INACTIVE_4T_1
AAAGTCTTTTCTTGCGTCCG	ONE_INTERGENIC_SITE_8	ONE_INTERGENIC_SITE_8
AAAGTGAAAACGTTTGTGCG	U2SURP	505019
AAAGTGAGCAGTTGGGCCGT	RPF1	513081
AAAGTGATGATGGTGGCGCT	MRTO4	509932
AAAGTGATTCTGTCAGCGCT	CYC1	512500
AAAGTGGAAAGTACGTGCTG	LOC107131598	107131598
AAAGTGGAAAGTACGTGCTG	RPL30	513031
AAAGTGTCCTCGAGCCACAT	TWISTNB	512375
AAAGTGTGGATCTACCCGGA	AGPAT2	512112
AAAGTTAAACGAGGCACTTG	NUP50	506836
AAAGTTAAGGGACCAACTCT	SPDYA	616408
AAAGTTGCAGATTCTAGCAA	SYNCRIP	511763
AAAGTTGCCAAAGTCAGTCA	SAE1	505512
AAAGTTGGAACTATCGATGA	UPF3B	616181
AAAGTTTACTTACCATCTTT	RPL7	514966
AAAGTTTATCAATGTTGCCA	RASGRP3	523745
AAATAAAAGACAAACCCGGT	KIF11	508467
AAATAAAATGACTCGCCATG	EP400	538310
AAATAAACATCTCTACGAGA	LOC112445178	112445178
AAATAAACATCTCTACGAGA	RBMX	509591
AAATAAAGAATACCGCAGAG	SPATA5	100297992
AAATAAAGGCAGATCCGGAC	NHP2	520891
AAATAACAAGTATCGACTGA	RIC1	506005
AAATAACAGTGCTACTCCGA	PSMA5	510155
AAATAACATCGAGAAGCGCT	PIK3R4	507414
AAATAACGCGTACCCGCACA	NHLRC2	534327
AAATAACGTTAGTAATACAC	ONE_INTERGENIC_SITE_9	ONE_INTERGENIC_SITE_9
AAATAACTGTACATATCCAA	BUB1B	537027
AAATAAGAGCCATTAATGTG	MRPL48	615873
AAATAAGTCAGGGACGGCTA	ONE_INTERGENIC_SITE_10	ONE_INTERGENIC_SITE_10
AAATAATCGGCCGACGTCGT	NO_SITE_2	NO_SITE_2
AAATAATGAGAGGTATTCAG	CUL3	534325
AAATAATTAAGCGAACTGGT	MTHFD2	517539
AAATACATGCGAAAAACGTG	SMS	615950
AAATACGCGGAAGAGTGCAA	DROSHA	540168
AAATACGCGTCTACTGAATA	ONE_INTERGENIC_SITE_11	ONE_INTERGENIC_SITE_11
AAATACGGCACATCATGTTG	DLGAP5	509161
AAATACTGAATCGAAATCGA	PRIM2	514682
AAATACTGCTCAATTCCGCC	SLC33A1	517797
AAATACTTACTTGACGGAGA	GRB2	535298
AAATAGAAAGGGCAAAGACA	EIF5	504752
AAATAGACTTACTAGCAAGT	BARD1	530961
AAATAGATAAACAGTCTAAA	RAD1	518502
AAATAGGGAGTGCATACCGT	MRPS10	515885
AAATAGTAAACTTACACGAA	CNOT1	533968
AAATATAGATACATTGCTTG	CNOT1	533968
AAATATATCCGTAGAGCTTG	LSM5	615136
AAATATCAACAGCTGCAGAA	PFDN6	509914
AAATATCAGTAATATTGAGG	SRBD1	513877
AAATATCATCCAGATAAAGG	SEC63	541040
AAATATCGATTCGCGTACGG	NO_SITE_3	NO_SITE_3
AAATATCTCGATGTTATGAG	GCNT4	782825
AAATATGGACGAATAGTGGA	LOC112445178	112445178
AAATATGGACGAATAGTGGA	RBMX	509591
AAATATTACAAGGCCATTTG	RPF2	511294
AAATCACTTACATTAGCACT	EEF1A1	282220
AAATCACTTCTTCTGGGAAG	LTV1	507702
AAATCATGAGTTGCGAATCG	TRNT1	407144
AAATCATTAGTGAAGAGCAC	MPHOSPH6	512508
AAATCATTGATGCTGCTTTG	COX5A	444878
AAATCCAGTACTCTGACTTG	LOC781421	781421
AAATCCAGTACTCTGACTTG	SNRPA1	512584
AAATCCGCAGGATCCAACAT	FDXR	282604
AAATCCTATGAATCCGAGTG	LOC785693	785693
AAATCCTATGAATCCGAGTG	PRELID3B	616523
AAATCCTTGTAACTGTCTCA	SNRPB2	767873
AAATCGAAGAGATGAAACAA	DDX46	508660
AAATCGTAACGCCTACGCGT	NO_SITE_4	NO_SITE_4
AAATCTATGGTCATGCCAGG	SMU1	540842
AAATCTCTTGAGATGCACTG	RPF1	513081
AAATCTGAATGTTTACATCA	POLR2H	505599
AAATCTTTAGGATCACCACC	ILF2	539760
AAATGAAGAAGACAGCATGT	NCBP2	510872
AAATGACAATCAGATAGCGC	TBCE	505066
AAATGACCATGATACCTTAG	URI1	515119
AAATGAGATCAAGCGAGTGC	PRKACA	282322
AAATGAGATGTGGCGATCAG	LOC107132067	107132067
AAATGAGATGTGGCGATCAG	SSBP1	515765
AAATGAGCGGCCTTATAGTG	GTF3C4	540249
AAATGATTTGAGCAATGCCA	PDCD2L	507032
AAATGCAGCGCTGGCACAGA	GTF2A2	613479
AAATGCGGAAATCACCGCAG	ATP5PO	281640
AAATGCTCCAATCTGACTTG	HSPA9	517535
AAATGGAATCAAGGTTACAG	RAD1	518502
AAATGGAGTCTCATCCAGTC	TSR3	508714
AAATGGATAGTAGGAGTATG	CPOX	540283
AAATGGCACTACTGGTTACG	MTO1	535768
AAATGGCAGAGCAGTCAATG	MTIF2	281923
AAATGGCTGAGCTATACACT	POLD3	537616
AAATGTATATCACATACGTG	NOC2L	508638
AAATGTCATTGAGCGACTCC	UXT	525680
AAATGTTAAGCAATAGGCAA	GJC1	511119
AAATTATATACTTCAAATCT	PPAT	509652
AAATTATGCTATTAAAAAAC	TBCA	327683
AAATTCCTCTCCGCACAGTG	MRE11	525093
AAATTCGGAAAACTTAGAAG	LOC112446340	112446340
AAATTCTACTTACTTATAGT	HUWE1	511826
AAATTGCAAGCAGTAGACTC	SMC5	508938
AAATTGCCAGTCGGCAGTGA	NUS1	100849670
AAATTGGTCGTCGACGCATA	NO_SITE_5	NO_SITE_5
AAATTGGTTGTCATTGGTGC	DLD	533910
AAATTGTAAGGCTTTACCTG	MAT2A	527403
AAATTTACGGAGAAATTCGG	EEF1G	326581
AAATTTGACTTCTCTTGATG	HARS2	615182
AAATTTGTGGCTAGGCATGC	SDE2	534664
AACAAAAACAGAAACTCCTC	CIR1	534057
AACAAACAAGTGAAGAAGTA	MDM4	514225
AACAAACCAGTCGTCAACCA	MBOAT1	541284
AACAAACCATCAGGATTCTG	GPR89A	767859
AACAAACCCACGATCAAGCG	ONE_INTERGENIC_SITE_12	ONE_INTERGENIC_SITE_12
AACAAACTGGCGCTTAACGG	ONE_INTERGENIC_SITE_13	ONE_INTERGENIC_SITE_13
AACAAAGCTAGTGGAGGTGA	LIPJ	515342
AACAAAGCTAGTGGAGGTGA	LOC100851323	100851323
AACAAAGCTAGTGGAGGTGA	LOC101908144	101908144
AACAAAGCTAGTGGAGGTGA	LOC104973229	104973229
AACAAAGCTAGTGGAGGTGA	LOC107133170	107133170
AACAAAGCTAGTGGAGGTGA	LOC112446342	112446342
AACAAAGCTAGTGGAGGTGA	LOC112446343	112446343
AACAAAGCTAGTGGAGGTGA	LOC112446344	112446344
AACAAAGCTAGTGGAGGTGA	LOC112447107	112447107
AACAAAGCTAGTGGAGGTGA	LOC112448459	112448459
AACAAAGCTAGTGGAGGTGA	LOC784634	784634
AACAAAGCTAGTGGAGGTGA	NAAA	515375
AACAAATCAAAAACAGACGG	SDE2	534664
AACAACCAGGCATTCTCAGT	NSF	504457
AACAACTGTTGCAAGCATAA	MRPS6	615431
AACAAGAAGACCATCGCGGA	SRP19	514960
AACAAGTCTAAACGCCCCAA	SPDYA	616408
AACAAGTGGGAGGCCTACCT	POLR2L	617375
AACAAGTTGAGCAGTGCTAA	RBM39	508722
AACAATATTCAACCAAGTGA	BCL2A1	282151
AACAATGGTCATGCCAAAAA	LOC107132672	107132672
AACAATTAGCAGATAAACTG	EIF3J	539052
AACAATTAGGATCAGCTGTG	ACACA	281590
AACACAAAGGGAAAGAGGCG	LOC614625	614625
AACACAAAGGGAAAGAGGCG	LOC782021	782021
AACACAAAGGGAAAGAGGCG	RPL21	326584
AACACAAGAAGTGCCGTCGG	ONE_INTERGENIC_SITE_14	ONE_INTERGENIC_SITE_14
AACACAATCAAGTCAATTCG	CENPM	615953
AACACACAAAAAGCCTCTGT	PSMG1	614817
AACACACGCCTACTCCAGAG	EIF2B1	516670
AACACACGCTGATACGTGAC	ONE_INTERGENIC_SITE_15	ONE_INTERGENIC_SITE_15
AACACAGAAGAATACATAGA	LOC107131530	107131530
AACACAGAAGAATACATAGA	SNRPF	615240
AACACAGTATCCAAGATCCG	SH3GL1	512719
AACACCAACACAATCAATAA	DDX6	513906
AACACCAACAGACACGCGGG	GPN1	508522
AACACCAAGCAGCTCAGAGA	CCDC12	617519
AACACCATTTATAAGCAGGA	UTP18	505846
AACACCTTGGCTCGCCGGAA	RPL19	510615
AACACGACAGTATATAACGT	SMAD5	768050
AACACGGAGATCCAGTCGGC	ZPR1	504523
AACACGGGCGAGGTGTACCG	SNRPD3	617823
AACACTCACGTTCGCCCTCT	SF3B6	508876
AACACTCTGGAACCGACGGA	CLTC	281080
AACACTGTCTTCTAGACAGG	RIOK2	540772
AACACTTCCAGTACTCATCG	COA6	768072
AACACTTCCAGTACTCATCG	LOC104972669	104972669
AACACTTGCCTCGTTAACGT	ONE_INTERGENIC_SITE_16	ONE_INTERGENIC_SITE_16
AACAGAAAATAATATCGTGA	PFDN6	509914
AACAGAACTACTGCGAGTCG	GET4	618954
AACAGAAGAGGATACGAATG	FIP1L1	100138550
AACAGACATTTGTTGTCTGA	SRP14	512792
AACAGAGATCGGCCAACCCG	CWC15	535258
AACAGATCTACGATGTGTAC	EIF4A3	515145
AACAGCAACTGAAGCAGCAG	CHMP6	510596
AACAGCAGGAAGCACCAGAG	ATP6AP1	327687
AACAGCAGTCTTTGCTCTGG	WDR83	780845
AACAGCATTATCGATAAGGT	DIMT1	509725
AACAGCCCGCTGTTATGGAG	MED27	525389
AACAGCTCCAATAACTTCTG	UTP20	510487
AACAGCTCGAAATAACCCCG	FIG4	534118
AACAGCTCTACAGTATCCTG	DCTN2	527201
AACAGCTTATGTGGTCTATG	SF3B6	508876
AACAGGGCTGTACGAAAGGA	CHORDC1	505144
AACAGGTATAGGTGCAACCA	NCAPG	531234
AACAGTCGCTCAGCCCAGCG	PRELID1	523609
AACAGTCGTAACTACAGTTG	OGA	538561
AACAGTGACCACCAGGATCG	EXOC3	513138
AACAGTGAGGCGCTACGCTG	PIK3C3	534815
AACAGTTAAAAAAATACCTG	VPS36	511223
AACATAATCTCACCACGTTG	REL	509135
AACATACGACACGACGATCG	NO_SITE_6	NO_SITE_6
AACATACTTACGCAGCGTGA	HCCS	506250
AACATATAGTGATTAAAGTG	CSE1L	518622
AACATCATCTCGAAAAACCG	GFPT1	281779
AACATCCTACTAGATGACCA	GRK6	521413
AACATCGACATGAAAACTTG	TRAPPC11	537211
AACATCGACCACCTCCACGT	EIF3H	506873
AACATCTGAAGTTCATTGCC	MRPS21	614343
AACATGAAAATAATTGACCC	PPIL2	511467
AACATGAGAAGTGTGAAAGG	DDX46	508660
AACATGATGTGCCAGTACCG	PSMB8	282013
AACATGGCTTTCAAATGGAG	UQCRFS1	287020
AACATGTGTTGTAGCTACTA	LOC112446981	112446981
AACATTCGAACTGTCGTAAG	VPS53	512144
AACATTGGCTGTGTGATGAC	PSMA6	507213
AACATTGTGGCATGCTTCGG	COA7	520518
AACCAAAAAAGTCACACAGC	PDAP1	100139074
AACCAAAAACAGGTGACCAG	IDH3A	282446
AACCAACATCCAAAACTACC	PRMT3	523174
AACCAACATCCAACGCAAGA	NDUFAF5	522230
AACCAACGCTTATCGCGCGT	NO_SITE_7	NO_SITE_7
AACCAAGAAACAACTAGAAG	LOC781913	781913
AACCAAGAAACAACTAGAAG	MPHOSPH6	512508
AACCACAGCGAGATGCAGGT	TSC2	504985
AACCACCAACCTTCAACACT	LOC100139548	100139548
AACCACTACTTGATACACTT	GGPS1	780882
AACCACTTCCTTCATGATCC	TOMM22	510780
AACCAGACATGAAATTGGTG	MMS19	533499
AACCAGCCAATGCTTCCCAT	CSNK2B	539235
AACCAGCTCGGAGAAGAGCA	TRAPPC5	504874
AACCAGCTGATCCGCACGAG	MCM2	510120
AACCAGGCGACCATCCGCAG	LOC534520	534520
AACCAGGCGACCATCCGCAG	SMS	615950
AACCATGATCCAGATCCCAG	CAPZB	338052
AACCCAGAAGTGGAATTCTG	POLR1D	539061
AACCCAGAGGTAAACAAAGC	PALB2	507620
AACCCAGATGCGATGAGACC	PTAR1	784830
AACCCAGTGCCTTATAATGA	RPA1	504844
AACCCATCAGAACCGCCAGT	ELP3	784720
AACCCATTAACTCGCCTCCA	NAA20	540212
AACCCCACCCAGACGTTATG	ONE_INTERGENIC_SITE_17	ONE_INTERGENIC_SITE_17
AACCCCACTTACGTCGGCTG	HSD17B10	281809
AACCCGCAAGTGCTACCGCA	PFDN2	404138
AACCGCATGGAAACTCTTCT	LOC768323	768323
AACCGCCGAGTGAATAACTT	ACSL4	536628
AACCGCTCGACACGATTATA	NO_SITE_8	NO_SITE_8
AACCGGAGAACATTAGCCTG	SMG5	513598
AACCGGTCCTGCCAACACCT	LOC107131906	107131906
AACCGTGTTAGTTAGATGCT	SREK1	507801
AACCGTTGGCGCGCGATTTC	NO_SITE_9	NO_SITE_9
AACCTACCTGAAGACTGCAA	ELOVL6	533333
AACCTACTGCATTGACAACG	TUBB	615087
AACCTACTTGGATGTAACGT	SAR1A	517171
AACCTCATTTGGCTCGCTGA	NDUFV1	287014
AACCTCCTCATCGACCAGCA	PRKACA	282322
AACCTCGTCCAGTCCATGCA	PTPN23	528487
AACCTGGACCCAGCCAACGA	GPN2	514772
AACCTGGAGAACCGTTTCAG	LOC101904574	101904574
AACCTGGAGAACCGTTTCAG	PGAM1	404148
AACCTGTATCGGGACAAGCT	NOP58	507155
AACCTGTATGAGCTGAAGGA	PSMB3	533874
AACCTGTCCAAACTCAGGAT	SEH1L	506509
AACCTGTTGTCTGAACCCGT	MED14	529109
AACCTTGAACAGGCACGTAG	MCM6	517812
AACCTTTAGAAGCTTCAATC	DAP3	504320
AACGAAGCTACATGAGCCTA	FAU	282847
AACGAAGCTTCGGCGATACG	FTSJ3	508497
AACGATCATGAGGAGCCCAG	NSMCE3	617494
AACGATTGAACCAGTCCATC	GINS1	523427
AACGCAAAGGAGATTATTTG	CTPS1	506131
AACGCAACGTGAAAATGCAG	FOXRED1	510097
AACGCAAGCCCGAAACACCA	CENPA	613898
AACGCAAGCCCGAAACACCA	LOC100297402	100297402
AACGCAAGCCCGAAACACCA	LOC782601	782601
AACGCACTAAGTCGTCTGAG	COX7B	100300550
AACGCCAGCAGCTCGGCGTA	LIPT2	527628
AACGCGCGATCTCACAGGAA	YIPF6	540347
AACGCGCGTTTAAACGTCGA	NO_SITE_10	NO_SITE_10
AACGCGCTCTACAACGCAAT	NO_SITE_11	NO_SITE_11
AACGCGGTCGATCGAAAACG	NO_SITE_12	NO_SITE_12
AACGCTACCGTATTCGAGCA	NO_SITE_13	NO_SITE_13
AACGCTGCCAGTCACTCCGG	COPS6	512756
AACGCTTCAGATAAAATCAT	RFC2	508652
AACGCTTTCCAGATATACTC	NPM1	614028
AACGGACCCTTTATCATGAG	PTBP1	282018
AACGGCTCAGAATCACCCAA	LSM4	613634
AACGGGAAGCTCGTCATCAA	GAPDH	281181
AACGGGCTGATCGTCGAGGA	POLR3K	618296
AACGTAAAAATGAAAATGGT	MIS18A	510809
AACGTCCTGTGAGTTTACCG	ATP6V1B2	338082
AACGTCGATGCGGTAACGAT	NO_SITE_14	NO_SITE_14
AACGTCTTGAGACAGCCGAG	MED7	509729
AACGTGAAGTCTCTGGAGAA	RPS20	513222
AACGTGGAACTCTCAACCAA	RBM14	511512
AACGTGGGCAAGTTGCTCAA	EIF3K	515326
AACGTTGTCTATGCGTCCGT	LSM10	618089
AACTAACTGATAGATCGACA	ONE_INTERGENIC_SITE_18	ONE_INTERGENIC_SITE_18
AACTAATACTCGGTCAAAGA	HSPE1	281833
AACTACAAGACCTTCATCCG	COG8	768007
AACTACACCAACGTCCAGAG	HUWE1	511826
AACTACAGCTTCCCCGCCAA	DDX54	535152
AACTACAGGATGTAGCCCAG	OSGEP	507512
AACTACCAGAGATCTACCAT	LOC112448582	112448582
AACTACCAGAGATCTACCAT	WDR36	514267
AACTACTAACAGTAGTTGGG	PICALM	513579
AACTACTTTGAGAGCACCGA	ARL2	511349
AACTAGAGCCCCGTAGGTCA	TRAPPC3	538669
AACTAGAGGAACAGCTTATG	SF3B6	508876
AACTAGCTTCATGTTAGTCT	ZPR1	504523
AACTATGATGACTGTATCCA	KIAA0391	532995
AACTATTATCTGTGGCCGTG	SMC6	510381
AACTATTTCCGCGCCGGATT	NO_SITE_15	NO_SITE_15
AACTCAAAATAATCATGCTC	UPF3B	616181
AACTCAATACTCTGGACCTG	CHMP6	510596
AACTCACCGTTGATGATTGG	FARSB	788792
AACTCACCTTACATTTAACA	ARIH1	508410
AACTCACGGCCAGAATCACG	GMPPB	514161
AACTCACTTGCCAGAAAGAT	RPS14	282050
AACTCACTTGGATTGGTACG	RPA1	504844
AACTCAGCTGCTGTTCATGG	NADK2	506968
AACTCATCAACATGCGCTTT	UGP2	281565
AACTCATCTCCAGTTCAGGC	LOC112445649	112445649
AACTCATCTCCAGTTCAGGC	LOC112445684	112445684
AACTCATCTCCAGTTCAGGC	LOC112445732	112445732
AACTCATCTCCAGTTCAGGC	LOC112445785	112445785
AACTCATTGAGACCTCAAAG	ELP4	614139
AACTCCAAAGAAGAGTGGGC	RCE1	539539
AACTCCTGTAGGATCTCCGA	GLS	525335
AACTCGAGCAGAAACCCGGG	SNRNP70	535113
AACTCGCTGAAAGTCCTCCA	HSD17B10	281809
AACTCGTACTCTCGCACCTG	RPL11	512745
AACTCTGTCATCCCTTGACG	VARS2	100847824
AACTCTTTATAGAAAACTTC	SMCO3	618483
AACTGAAGATCGATAACGTG	NPRL3	534485
AACTGAAGTAAGTACTTGTA	GGPS1	780882
AACTGAAGTACGTGATTCAG	CMIP	782414
AACTGAAGTATACTCACGAT	RRN3	515964
AACTGAATCAAAGCCGAAAA	LOC100847348	100847348
AACTGAATCAAAGCCGAAAA	LOC112445467	112445467
AACTGACAAAAACATTTCTG	VPS36	511223
AACTGACCGTATCCGCCAGT	EXOSC10	535340
AACTGACTATTCCGGGATCC	NDC80	538789
AACTGATCCTACCAATCACA	DCAF1	785711
AACTGCAAGCGCATCAACCT	ACTR5	100297865
AACTGCATCAGGCTTGATTA	NME6	509354
AACTGCGGAAAGAATACACG	POLRMT	504757
AACTGCTCCCCAAATTCAAG	GTF2H1	513510
AACTGCTCGCAGAAAGAAGA	BTF3	281031
AACTGCTCTCCTTCTAGATG	MDM2	540378
AACTGCTGGACGTTCACCAT	ONE_INTERGENIC_SITE_19	ONE_INTERGENIC_SITE_19
AACTGCTGGCAGAACTACCT	COX6B1	100270792
AACTGCTTGGGAACCACGCG	TERT	518884
AACTGGACCAGATTAGACAG	TCP1	512043
AACTGGAGTGCCCCAAGGGT	CDC123	514926
AACTGGCCAGGTCACTGTTG	RPE	533764
AACTGGTTCTACACACGAGC	RPS19	516063
AACTGTAATGAACGAACTGG	THG1L	507084
AACTGTACTGAATACGAAAC	HMGCR	407159
AACTGTCATTGTAACTCACG	ATP6AP1	327687
AACTGTGGCATGAAGAAGGT	SPOUT1	100138783
AACTTAATAGCGTACAACAC	ACACA	281590
AACTTACAACTATATTTCGA	GTF2B	513231
AACTTACAAGCTAATGACCC	MRPS22	532044
AACTTACTCTGCACCCTCCA	RPL7	514966
AACTTACTGTGGAACAACGG	BOD1L1	508527
AACTTACTTGCTGAAGTAGA	MGC157405	518205
AACTTAGAACCTCATCTGAG	ZRSR2	535064
AACTTATCAGTTGATCCATG	PSMB7	511207
AACTTCAAAATACTACAAGC	MAPRE1	507845
AACTTCACGAAGGACACGGG	WDR5	100125836
AACTTCACGACCTTAAGGAT	CASP8	507481
AACTTCAGCACAGATCGTCT	CKAP5	533980
AACTTCAGCAGTGGGCGGCG	PPCS	539294
AACTTCTCGATGTGGGCCAT	CC2D1B	511350
AACTTGACAGGCAAAACGAA	GNL3	506152
AACTTGCAGGAATTCCTAGG	GTF2H4	100137723
AACTTGCGCATACAGACCCG	POLR1D	539061
AACTTGCGGATCACGTACGA	VPS11	540381
AACTTGCTAGGGATTACAGT	AMD1	280997
AACTTGTGTACAGACACTGG	COPB2	281706
AACTTTAACACTGCTGTGAA	UFM1	530547
AACTTTAGGAGGGTTATCGC	ONE_INTERGENIC_SITE_20	ONE_INTERGENIC_SITE_20
AACTTTCACTATGACGTCCC	SAE1	505512
AAGAAAAACATGACAGTACA	TXNL4A	535457
AAGAAAAACTTGCTTACCCG	ZBTB8OS	613795
AAGAAAATAGATCACGAGCA	TUT1	616339
AAGAAAATCTTCTTTGGCTT	PRKACA	282322
AAGAAACACGATTTACCTGG	TANGO6	534015
AAGAAACAGACCTAATGTGC	EXOSC3	533245
AAGAAACATAACCTCAAACT	DLST	506888
AAGAAACTGGTCAAGAAGCT	RPL10A	533310
AAGAAAGCGGAGGGGTCTGA	ZWILCH	534811
AAGAAAGGCGAGCAGAGCAG	LTV1	507702
AAGAAATCTGCAGTGCGTCT	WDR12	528209
AAGAACACTGATCAGTCCGA	LOC112445156	112445156
AAGAACACTGATCAGTCCGA	LOC112445196	112445196
AAGAACACTGATCAGTCCGA	LOC783362	783362
AAGAACACTGATCAGTCCGA	LOC786942	786942
AAGAACCAACTGGACCAGGT	PFDN5	282848
AAGAACCGGCCTAGAAACGG	GPAT4	511614
AAGAACGGCAGCAGAAGAAA	EIF3J	539052
AAGAACGTCATGCTGGACTG	INTS11	522378
AAGAAGAAAAGTCCAATGCA	ASCC3	538416
AAGAAGAAATACAAGCCAAC	TAF1D	505533
AAGAAGAACCATCATCGACT	GCNT4	782825
AAGAAGAAGATGAGAAGGTC	PRPF38A	507240
AAGAAGAGGTTTCTGAGGCA	ANKRD17	508405
AAGAAGCACACGGGCTACGT	USP7	514813
AAGAAGCCTTCCATTATATG	NUF2	519504
AAGAAGCTCCTGAGCGAGAG	SLC20A1	514255
AAGAAGCTTATAAGAAACTA	TMEM126B	504229
AAGAAGGAGATCAAGTGGAT	TFDP1	534579
AAGAAGGTATGAACAGTTTG	LOC101904177	101904177
AAGAAGGTGATGATAACGAT	EMC3	508371
AAGAAGTCGGAGTGCTTGAG	MRPS2	505681
AAGAAGTCTTTCAAGCTGAG	MARCKS	613548
AAGAAGTGGCAGGACGCAGA	RPL3	282688
AAGAATAAATTCTTGATTGA	CMPK1	509965
AAGAATACCTGCCCATTGCG	GOT2	286886
AAGAATATAAAGATCCACTG	UGP2	281565
AAGAATCATAGGCAGGACAT	EMC3	508371
AAGAATGGAACACAAGTCCA	LOC104971292	104971292
AAGAATGGAACACAAGTCCA	SNRPD1	508788
AAGAATGGGTTAGCTCCAGA	CENPI	512877
AAGAATTGGGCATTAACCCC	NUP35	511248
AAGACAAACATCTGGTCGGT	POLR2E	512971
AAGACAAACCAGATGTACGA	SVOPL	518832
AAGACAACAGGCTTTATCTG	COPB2	281706
AAGACAATACATACCGGTGT	AP1G1	507677
AAGACAGACAAAAACAACGT	PSMG1	614817
AAGACAGTTACCAAGCCATC	PALB2	507620
AAGACATAGTGTAGTCATGC	EAPP	520143
AAGACCAACTATGTGGTTTG	CDC73	100139547
AAGACCAAGGACATCAAAGA	MRPL11	515990
AAGACCCCCGAAGATTTCTG	LOC112445167	112445167
AAGACCGACGAGTGCAAGGT	TM9SF2	514455
AAGACCTCCGAGACAAAGAC	ERCC4	516371
AAGACGCCAGTTAGCCTTGA	ATIC	506343
AAGACGCCCAGGAAGCAGAG	SLC35B1	353217
AAGACGGCCATCTACCACTG	GFPT1	281779
AAGACGTACTACATGTCAGG	PDHB	613610
AAGACTAGCTAGGCCGCGTA	NO_SITE_16	NO_SITE_16
AAGACTATACTTGAGTCGGT	PSMD1	511803
AAGACTGGTCAGCACGACAC	TAF9	532936
AAGACTGTATGACATACCAT	ONE_INTERGENIC_SITE_21	ONE_INTERGENIC_SITE_21
AAGAGAAAAGTTTGGCCGTG	HSD17B10	281809
AAGAGAAATGGAGTCAACCT	LOC104968807	104968807
AAGAGACCTCGACTTGAAGT	EP400	538310
AAGAGACTACACATATGAAG	EIF2S2	520094
AAGAGAGGACTAGACCTCCA	GOT1	281206
AAGAGATCGGACCAGACGAG	PSMD11	513461
AAGAGATTACAATTTGACTG	ZBTB8OS	613795
AAGAGCACTTGCATCTATGG	DDX17	514323
AAGAGCAGCACACCCTTGGG	PSMC2	530186
AAGAGCATGTCCAAACAGCG	KIF23	515748
AAGAGCCCTTGGATCTCATC	LSM3	614759
AAGAGCCTACTCACCGAACG	NUP50	506836
AAGAGCGACTCGCCATGTGA	POLRMT	504757
AAGAGCGGCATCCATCACTG	EIF2S3	512350
AAGAGCGGCATCCATCACTG	LOC783421	783421
AAGAGCTCAACGTTCCAGTG	NOA1	539773
AAGAGCTGAACACTCGTTCA	LSM8	613630
AAGAGCTGGTCTGACCACTG	SDHD	281481
AAGAGCTGTGGAACCAAAGA	LOC785761	785761
AAGAGGAACATCAGTATCGT	UGP2	281565
AAGAGGACCAGGAGCTGGAG	POLR1D	539061
AAGAGGCAGTTGGAGGAGCA	LOC101905997	101905997
AAGAGGCATTACTTACACGT	EIF5	504752
AAGAGGCTGAGAGACCGCCG	ALG14	506537
AAGAGTAACTTACCTTAATC	RPS12	326582
AAGAGTCAGAACCGAAATGG	PRPF38A	507240
AAGAGTCTTCTTGTTTATGA	SRP54	614017
AAGAGTTAATATGTCCATGC	FBXW11	540642
AAGATAACCCAGTTACCTAG	CHEK1	513678
AAGATACAACCTACCTACAG	DCAF1	785711
AAGATACCAACATACACACA	TMEM126B	504229
AAGATAGAGTCTGCTTTGCG	NELFCD	514958
AAGATATACACCTATATCTG	SCD	280924
AAGATATCACAACCATGAGC	ARIH1	508410
AAGATATCACTCACGGCCTG	PSMD1	511803
AAGATATTTGTGGGAACAAA	LOC784208	784208
AAGATATTTGTGGGAACAAA	RPS4X	614241
AAGATCAAGTTCCTGACCGA	DHX33	528151
AAGATCACCAGTGCCGTTTG	EIF3I	521747
AAGATCAGTAAAGAGATTGG	CAP1	504519
AAGATCAGTACAAAAATCAG	LOC784148	784148
AAGATCATAAACTACGAATG	NUP160	540111
AAGATCCTGACAGTCTCCAG	FDPS	281156
AAGATCGAAGTGGCCCATGT	SF3B5	574400
AAGATCTACACTAGTAGCTG	CCT4	613336
AAGATCTACATCCACCGCGT	DDX49	533809
AAGATGAAAAAACTGAAGAG	ANKRD49	540949
AAGATGAAAAGAAGAGCTGT	RPL37A	504413
AAGATGAACATGGCTGACAC	UBTF	497012
AAGATGAGTCACTTACCCAT	USO1	317724
AAGATGCGTCGGAGACAAGC	CTNNBL1	282421
AAGATGCTCCAGATGTCACA	PDCD2	512079
AAGATGCTGCCACTTTAATG	EIF3M	515543
AAGATGCTGCCACTTTAATG	LOC112445694	112445694
AAGATGGATAAATGGCATGC	UBA3	512647
AAGATGGTCAACGTCTTGAA	GTF2H5	518046
AAGATGTAGACGGCGCGGCA	GSTT2	516190
AAGATGTATGTTGCTCACGT	PPM1D	514005
AAGATGTTATATGTTTCCGT	GTF2H2	511829
AAGCAAAGCAGTTGCGAAAG	PRPF40A	100301114
AAGCAACAAAGACGGCAAAG	LAS1L	507924
AAGCAACCAATGTTTGCACT	SMARCA5	537503
AAGCAACGATATCTACCACG	SNRPB2	767873
AAGCAAGTCCACCCGGACAC	HIST1H2BI	616776
AAGCAAGTCCACCCGGACAC	HIST1H2BJ	522960
AAGCAATCTATAAAGAACGC	DHX36	509583
AAGCACAAACCTTCTGCATA	SRSF11	513451
AAGCACAACCACGATTGGGT	MTHFD1	534382
AAGCACACAACTTTCTGCAG	PREB	525256
AAGCACACAGACACCAATGG	LOC785693	785693
AAGCACAGAGCACCCATGCC	KANSL1	535946
AAGCACATCATGATCGACCT	TXNL4A	535457
AAGCACCGGTCCTGGATCAG	UPF1	532933
AAGCACGATGTGACTAACAC	DHX36	509583
AAGCAGAAGAGAGCTAATGA	CENPC	450214
AAGCAGACAAAATCTACCAT	PGM3	505648
AAGCAGCCAAAACAGCCTTG	ZNF131	541143
AAGCAGCTCAGAACCTGAGT	ARHGAP30	538835
AAGCAGCTGCGACGGGTTAG	LSM5	615136
AAGCAGCTGGCGCAGATCGA	CHMP4B	616164
AAGCAGTACAGGCGCTTGGC	BUD23	513878
AAGCAGTGCTAAAAGAAAAG	HAUS2	508698
AAGCATCAAACAGTCTGGGT	NELFCD	514958
AAGCATCCGGAACCTCTGAC	TINF2	540420
AAGCATCCGGTCAATCAACG	KANSL3	618190
AAGCATGAGGCACACCCCTG	KPNB1	507804
AAGCATGAGGTTACTATCCT	UBE2H	539313
AAGCCAAAAGGGCATGCTCA	EEF1A1	282220
AAGCCAAAAGGGCATGCTCA	LOC782776	782776
AAGCCAATTTGGGAGCAGAT	NUTF2	614921
AAGCCACGTCGGGAATTGTG	SCD	280924
AAGCCAGAGGCTGCGCGATG	NHP2	520891
AAGCCAGCGAGGCCTTAATG	VPS51	525567
AAGCCAGGATGAGACAATAC	LOC515169	515169
AAGCCATAGACCATGAGCAC	HNRNPL	504520
AAGCCCAACACGGACGAGGG	VPS53	512144
AAGCCCACCAAGGTGAACAG	KTI12	538901
AAGCCCAGTTAACATCCTCG	RAD50	788127
AAGCCCAGTTCCAAGCACAT	ATP5PB	282701
AAGCCCAGTTCCAAGCACAT	LOC788745	788745
AAGCCCATCATGTTTAGTGG	PFAS	520318
AAGCCCCCCGAAGATTTCTG	LOC112445070	112445070
AAGCCCCTTAGCGAGAGCCT	EXOSC2	615712
AAGCCCTCAGACTTCGACAC	ONE_INTERGENIC_SITE_22	ONE_INTERGENIC_SITE_22
AAGCCCTCGCCATACCATGG	PRMT5	515594
AAGCCCTGGACTAAGGAGTG	COPS5	507179
AAGCCCTGTGCGCTAAAGCC	PPP4C	540398
AAGCCGACAACGCCGCGAAT	NO_SITE_17	NO_SITE_17
AAGCCGACATAACTGCCCTG	NCOA4	525329
AAGCCGAGGGAGACTTGGAG	GEMIN8	515968
AAGCCGCCAGAACTGAGTGT	SLX4	512193
AAGCCGGCAGAGGTAATGCA	GTF2H4	100137723
AAGCCGTCAAATTTACGGCT	ONE_INTERGENIC_SITE_23	ONE_INTERGENIC_SITE_23
AAGCCGTTGGAGGAAAACCT	NAT10	515001
AAGCCTCACGTAAAGAAAGG	VPS25	534750
AAGCCTGTGGAAAACGAAGG	ZNHIT3	504662
AAGCCTTCAACATCTTCGAT	NDUFAF5	522230
AAGCCTTGGCTCCCTGAATG	RPSA	281898
AAGCGACTCCAGAGCCAGAA	DYNLRB1	513342
AAGCGAGGACTTGCCCACGT	MTG1	509768
AAGCGAGGTGGAGGATCACT	DTYMK	506946
AAGCGATGCCATGTTTGCTG	HGS	511582
AAGCGCAGTTCCAAATACCG	LSS	615906
AAGCGCCGCTTTATGACTGC	RCE1	539539
AAGCGCTAACTATGCGTCGA	NO_SITE_18	NO_SITE_18
AAGCGGAAAGCCATAAGCAG	BUD31	533977
AAGCGGACCCACTCTCAGGG	FARSA	522024
AAGCGGCGTGATGAAATGCT	RAD50	788127
AAGCGGTCCATGTCATAGCG	NDUFS7	338079
AAGCGTCTTTATGGTTTCAG	RPL7L1	522029
AAGCGTTCGCGCGCTACTAT	NO_SITE_19	NO_SITE_19
AAGCTCATCGACATCTCCAT	KSR1	100138565
AAGCTCATTCCAGAAGTACC	SDE2	534664
AAGCTCCCAGACATTCGAGA	POLA2	514793
AAGCTCCTGTTTGACCAACA	PFDN6	509914
AAGCTCGCTAAAATCGGCCA	CDK9	520580
AAGCTCGTATCACAAGCAAC	SMC2	539217
AAGCTCTTATATATTCTCGT	DCAF13	100138632
AAGCTCTTCGAATTCATGCA	XPO1	510568
AAGCTGAAGACCAATCACAT	RACK1	327682
AAGCTGAGTTAGATGAAGCT	SPDL1	515158
AAGCTGATCGCAGCCCAAAC	LOC107132228	107132228
AAGCTGATCGCAGCCCAAAC	LOC107132247	107132247
AAGCTGATCGCAGCCCAAAC	UBL5	614551
AAGCTGCTAGGCTCCATGGG	TSFM	281551
AAGCTGGAGAAACCAAACGA	EXOSC7	100847343
AAGCTGGCCTTACTTTGAGT	CNOT11	506268
AAGCTGGTAGCAGCCCAAGT	TNFRSF21	537922
AAGCTGTCAGCAAATCAGGT	CENPC	450214
AAGCTGTCTGAGGATCCCTA	DDX49	533809
AAGCTTATAGCTCAGGCATG	CCT8	281047
AAGCTTCAAGTGCTAACGAA	LOC112445156	112445156
AAGCTTCAAGTGCTAACGAA	LOC112445196	112445196
AAGCTTCAAGTGCTAACGAA	LOC783362	783362
AAGCTTCAAGTGCTAACGAA	LOC786942	786942
AAGCTTGCAAACATACCTGG	SEC24C	509488
AAGCTTTACAAAGATAATCA	HTATSF1	526910
AAGCTTTACAAAGATAATCA	LOC112445002	112445002
AAGGAAAAGTGGGCACGAGA	TMEM208	507222
AAGGAAAGAAAATTCTCCTC	GINS3	538943
AAGGAACTCAAAGAAGCTTT	ATIC	506343
AAGGAAGCAGAGCTGTCCAA	LOC786419	786419
AAGGAAGCAGAGCTGTCCAA	TIMM10	512818
AAGGAAGTACTTGACGCAAG	HJURP	617456
AAGGAAGTTTGAAGCTCATG	LOC112441468	112441468
AAGGAATAAAATTGCTGCAG	LOC781108	781108
AAGGAATAAAATTGCTGCAG	PRKRIP1	780786
AAGGAATACACACCAATGAA	NIFK	509598
AAGGAATCACTGAAGTTGCA	KANSL1	535946
AAGGAATGACCAAGGCACCT	OLA1	509966
AAGGAATGTTTGCATCGCGT	ONE_INTERGENIC_SITE_24	ONE_INTERGENIC_SITE_24
AAGGAATTGCCAAACGTAGA	ONE_INTERGENIC_SITE_25	ONE_INTERGENIC_SITE_25
AAGGACAAGGTGCCGTACGG	SLC10A1	532890
AAGGACCAAAACACACCCAG	RFT1	504597
AAGGACCGGATTTCCGACTG	PIM1	281402
AAGGACCTGAGATCCGAACT	PKM	512571
AAGGACTAAAACCTTCAGCG	TBCE	505066
AAGGAGAAATTGTACCTAAG	LARS	509429
AAGGAGAGCAAGAATCTCAT	SUZ12	538774
AAGGAGATTGACCCCAGCCT	ASNA1	504586
AAGGAGCAAGCACACCAGGG	SPC24	509117
AAGGAGCAGTACGCTCAGGT	PMVK	513533
AAGGAGCCCGAATCCGATAG	ONE_INTERGENIC_SITE_26	ONE_INTERGENIC_SITE_26
AAGGAGCTGTTCCAGTCGGT	TRNT1	407144
AAGGAGCTTGTTTCATATCG	SCFD1	100140328
AAGGAGGCGCCCCGCGACCC	LOC782601	782601
AAGGATAATTTAGATGACAT	COQ6	511624
AAGGATACAGAACTCGTCAG	PFDN5	282848
AAGGATAGGTATACCCCCGC	NUP133	524528
AAGGATCACATGCGTGAAGC	SRSF1	615796
AAGGATCTAAATTGTTCCGT	ONE_INTERGENIC_SITE_27	ONE_INTERGENIC_SITE_27
AAGGATGACAAGAAAGAAGA	SRRT	527938
AAGGATGTGTTGCTAAACCC	NUP133	524528
AAGGATTCTCTGTATGCCCA	LOC101902790	101902790
AAGGATTCTCTGTATGCCCA	RPL36A	508165
AAGGATTCTCTGTATGCCCA	RPL36A	613432
AAGGATTCTGTGTATGCCCA	LOC514680	514680
AAGGATTCTTACCGTATGTG	CSNK1A1	282684
AAGGCAGATCCATCAAAAGC	COX7B	100300550
AAGGCAGATCCATCAAAAGC	LOC100295347	100295347
AAGGCAGTACGAGTGCGAAA	TEDC2	616898
AAGGCATTCATGGATATGAT	RWDD4	509865
AAGGCATTGAACGACAGTAC	CXHXorf56	504687
AAGGCCAAAATGTCTGACGA	XPO5	100139154
AAGGCCACCAGAAGATTACG	MMS19	533499
AAGGCCACCAGCGCACCGTG	CIAO1	540069
AAGGCCAGCGGAGTCTGCCG	FARS2	505390
AAGGCCCCCTTATCATAGGG	UBE2L3	767894
AAGGCCCGGGGCCGGATCAG	NDOR1	513873
AAGGCCGTCTGCGTGCTGAA	SOD1	281495
AAGGCCTAGATATCTACTGG	GGPS1	780882
AAGGCCTGATACCAGTACGC	UBA1	282869
AAGGCCTGGAGAACATGTAG	LOC614625	614625
AAGGCCTGGAGAACATGTAG	LOC782021	782021
AAGGCCTGGAGAACATGTAG	RPL21	326584
AAGGCCTTGACTCGCGCCAG	POLE4	613730
AAGGCCTTTCTTAGGTACCT	SPOUT1	100138783
AAGGCGGTGATTTACCGACA	ONE_INTERGENIC_SITE_28	ONE_INTERGENIC_SITE_28
AAGGCGTACCTAAAATCAAG	CPSF3	281712
AAGGCGTACGATTACGGAAC	NO_SITE_20	NO_SITE_20
AAGGCGTATATCACCAGGCA	NHEJ1	509157
AAGGCGTCCTGGATCAAGGT	GTPBP3	539656
AAGGCTCAAGAATTTGCTAG	NCAPG2	516644
AAGGGACAAGAGCATCAGTG	LOC112446021	112446021
AAGGGACAAGAGCATCAGTG	UROD	504914
AAGGGATGACAAGTTCCTTG	GPKOW	536745
AAGGGCAGCGACAAGCGTCG	EIF4G1	444858
AAGGGCCCCGCACACGCCGG	LOC101906024	101906024
AAGGGCCCCGCACACGCCGG	TOMM20	781575
AAGGGCCTATAATGAAGCTG	SMC6	510381
AAGGGCCTGGACACAGTGGT	PMPCA	767847
AAGGGCGGCGAGAAGAAGAA	RPL31	534279
AAGGGCGTCACCAAAGCCAT	CHMP2A	523847
AAGGGGAAGAGTAATCCAAG	PLK4	514405
AAGGGGGTACTGCTGACCGA	SMARCA4	414274
AAGGGTAGACACAAAACTAC	CDK1	281061
AAGGGTATCCGCCAACACAG	SF3B1	510177
AAGGGTCTTAGGGTCAAAGG	CTC1	513500
AAGGGTTGGATCTCATTAGG	WDR43	538915
AAGGTACGCTGAATGGCCAG	ZNHIT6	505578
AAGGTATGGAAGATTCAGAG	SMU1	540842
AAGGTCAGCAGTCTTCCATG	ARNT	281010
AAGGTCATGAATTCACAAAT	PDHB	613610
AAGGTCCAGTACACGGACGA	RFC2	508652
AAGGTCCCACCATTTCACCA	WDR3	514870
AAGGTCGTCCGTACGACGAC	NO_SITE_21	NO_SITE_21
AAGGTCTGCCCGTGTGCCTG	MRPL23	508825
AAGGTCTGGCACCGTCATGG	SARS2	282060
AAGGTCTTGAGGCAAATGAC	NUP107	504823
AAGGTCTTGCAGTCACCAGT	AAMP	767919
AAGGTGAATTGTCCATCCAG	SPDL1	515158
AAGGTGCACGAGGCCCGGGC	MRPS26	516004
AAGGTGCCGGTTGTGAAACA	PRMT1	520388
AAGGTGCTGTGCGCCGTGTC	EXOSC6	100126247
AAGGTGGAGATTTGCTCAAG	RNMT	511555
AAGGTGGCACATACCTTTCG	ENO1	281141
AAGGTGTTGATCCAAGTCCT	NUP35	511248
AAGGTGTTGTGTAACGGACC	ALG14	506537
AAGGTTACCTGTCCAAAGTG	MFN2	534574
AAGGTTATTTCAGTCATCCT	SMCO3	618483
AAGGTTCAAGTAGAATACAA	HSPA8	281831
AAGGTTGTGTGCTTGTCCGG	LOC112443150	112443150
AAGGTTGTGTGCTTGTCCGG	LOC112443721	112443721
AAGGTTTCTACAGAAGCATG	C10H15orf41	538758
AAGGTTTGCCACTTTAAGAA	WIPI2	512685
AAGTAAATCAATTAATTGGA	ABHD18	530484
AAGTAAGCCGTGAGCTTTGG	PDPK1	100138102
AAGTAAGTTTATGACTCACG	THG1L	507084
AAGTACAATGAAGACCAACC	SMC6	510381
AAGTACATTCGGTAGCAGAG	KIAA1109	100297914
AAGTACGTGAACGTGAAGAA	ATP5MF	506492
AAGTACTGCAAGGATCTCAT	MTOR	100139219
AAGTACTTACTGCAAACTCG	NELFCD	514958
AAGTAGACCACGCCGTTGGT	PITRM1	513230
AAGTAGCAAACTCACCTCTC	HNRNPA1	505093
AAGTAGTTTAAATTCTCGAA	RPL35A	506768
AAGTATAAAGCTTACCGTAC	ONE_INTERGENIC_SITE_29	ONE_INTERGENIC_SITE_29
AAGTATATAAAGATGTACAC	MICAL3	532244
AAGTATATGGAAGATGTATG	SEC63	541040
AAGTATCGAGAAGGACATTG	LOC781379	781379
AAGTATGACCGCTTCCTCAG	CTDP1	100336537
AAGTATGCAGTTGGGCCAAA	IMP4	513405
AAGTATTACACCGTAACCAA	ZNF407	530360
AAGTATTCAGCATTGCACTG	LOC100336369	100336369
AAGTATTCAGCATTGCACTG	MARCH5	540937
AAGTATTGCTCCGACGACTG	CXXC1	511446
AAGTATTGGACATTGCCGCT	METAP1	516540
AAGTATTGGCATGAAATGCA	C16H1orf112	784034
AAGTCACAATGACCACACCC	DNLZ	100848156
AAGTCAGGTAAACTGGAGGT	LOC112445785	112445785
AAGTCATACCGGAGAAAAGA	RPL23	504876
AAGTCATCGTACCACTCCAA	BOP1	515056
AAGTCCATTGTTTATGCAGA	CENPL	615527
AAGTCCCAGTATTCGACCCA	ANKLE2	540159
AAGTCCGTATCAAGATGTCA	DHDDS	523264
AAGTCGAAGAGGTCTTGCAC	PIM1	281402
AAGTCGACATACTCTCGGCT	CBFB	614678
AAGTCGCACGAAACCATCAT	HNRNPF	506917
AAGTCGGGCTCGTTCTCAGT	BIRC5	414925
AAGTCGGTTGTGCTAAACTC	PSMG1	614817
AAGTCGTATTCTGCCAACAG	ERCC3	507984
AAGTCTATAGATGCAGGACC	WDR61	513208
AAGTCTCGCCCGAACGAGTT	NO_SITE_22	NO_SITE_22
AAGTCTCTCCCCAAAATGTC	C1QBP	518321
AAGTGACATACCCACCCAGA	GTF2H4	100137723
AAGTGACCAACACCACCCGT	PPCS	539294
AAGTGACCTCGCTGTCGTCG	AAMP	767919
AAGTGACTTAGGCCCATCGT	ONE_INTERGENIC_SITE_30	ONE_INTERGENIC_SITE_30
AAGTGAGCAACAGGGCACTG	DAP3	504320
AAGTGCGTAGGAGCATTGGT	CTR9	534265
AAGTGGAACAGAAGAAGAAG	RPS15	514569
AAGTGGATGACAGAGTTGGG	TFDP1	534579
AAGTGGCTGAAGCACCCGGG	NODAL	530748
AAGTGGTAGCAAGGTTCCCC	NPM1	614028
AAGTGGTTTAATATGCGGGA	DDX56	508728
AAGTGTAAATGAACATACCG	ANKRD17	508405
AAGTGTAACTTACCCACTGT	COA6	768072
AAGTGTAGTTATACTGCAGT	EIF4E2	519920
AAGTGTATCGGGAAGCCGGG	TIMM13	516325
AAGTGTCCAACAGTTGAGCA	INTS4	505657
AAGTGTCTGAAAACCCTGAA	WDR5	100125836
AAGTGTGATGATAAGGAATA	PIK3C3	534815
AAGTGTGGCAGGGGCCACAA	MRPL15	510347
AAGTGTGTGAAGTGCAAGGA	CTU2	614194
AAGTGTTGGAAGAATCCTCT	LOC112445156	112445156
AAGTGTTGGAAGAATCCTCT	LOC112445196	112445196
AAGTGTTGGAAGAATCCTCT	LOC783362	783362
AAGTGTTGGAAGAATCCTCT	LOC786942	786942
AAGTTAATGGTACAAACACA	TMEM30A	505797
AAGTTACCGAATATTCAGCA	ATP2B1	282641
AAGTTATCCCCACACGGGCA	DPH3	511579
AAGTTCAAGACAAGTATGTC	DAP3	504320
AAGTTCAATGAGGAGAACTA	ATXN2L	539507
AAGTTCACAGCAGGCTTCTG	UROD	504914
AAGTTCCCTACCTTTCAATG	RPL7L1	522029
AAGTTCCTGGTTTGATAGCA	RPE	533764
AAGTTCTTCTTAAATGTCAG	ALG5	506566
AAGTTGAAACAAGAATTGGG	DDX24	529613
AAGTTGACTGCTGTATCTGT	SOD2	281496
AAGTTGCCTTATGTCACCAT	PSMB7	511207
AAGTTGTCCAAGAAGCGCAC	PPCS	539294
AAGTTTCCTAAAAACCACCA	MDM4	514225
AAGTTTCTGAGAAAGGAAAG	DHX16	506405
AAGTTTCTTTGCTTCATGAA	MIS12	767858
AATAAAATGGCAGCCACATC	ORC6	515476
AATAAACGCAGCATCCGAGG	LOC107131467	107131467
AATAAACTGTCTGCTAACTG	PICALM	513579
AATAAAGATGAAGCCCAACA	EZH2	509106
AATAAAGCAGAATACCCTGA	ACSL4	536628
AATAAAGCAGTTGTGTTACG	TBL1XR1	614346
AATAACCAACTAGATACACG	ONE_INTERGENIC_SITE_31	ONE_INTERGENIC_SITE_31
AATAACTTGAGTGCTGCCAT	DLD	533910
AATAAGAATCTTCTCAACTG	CD320	505043
AATAAGATCAAAGACAAGCA	VPS36	511223
AATAAGGAAGGTGAAATATG	NAMPT	520472
AATAATATGGCAAAGACTGA	DAP3	504320
AATAATCAGAAACTCACCTC	TFB1M	533438
AATAATGAAAGCCAATGAAA	POLR3B	540839
AATAATGTTATCGAGTCAAA	DCTN6	513751
AATAATTCTTACGGGCAGTG	RCC1L	513273
AATACAGACGACACCTCCGT	MCM5	506970
AATACAGAGCTGTGGCGTAG	ATP5PO	281640
AATACAGTCATTCATCACAA	DCTN5	506441
AATACATACCTCATTGTGGG	PCYT1A	100125779
AATACCGAATCCCGAGCACA	COX20	615660
AATACCTCTGTCTCAGAGAT	NVL	532708
AATACCTGAACGGCCCAATG	TTC27	524908
AATACCTGCTTCTTCTTCGG	SRSF7	507066
AATACGCACGGAACAACCAC	IDH3A	282446
AATACGCTCTTCAAGAATAG	ATP5F1A	282578
AATACGTCATGAGAATCCGG	BAZ1B	508442
AATACGTCCGGCGTACGTTT	NO_SITE_23	NO_SITE_23
AATACTATTATTACCTGTGA	RPL5	515238
AATACTTACCCAAGTCTACA	POLR2H	505599
AATACTTATTAGCTGCAGGT	ANKRD17	508405
AATACTTTCGAGTGATGGTG	DOLK	526844
AATAGAGTATTACGCCATGT	RPL30	513031
AATAGCATTGTAGAGCTCGG	ATP6V0D1	282148
AATAGCGCTGAGCACGACGC	RPP40	531274
AATAGCTGAAGTAACATCAT	GTF3C3	522473
AATAGGCATCTGAAACTCCA	PHF5A	507180
AATAGGTTGTTGGTGACCAG	WDR73	783802
AATAGTGAACCAACAACTTG	HAUS6	538833
AATAGTGAAGATGTGCTATG	PSMD12	538204
AATATAACTTGTTCTAGGAA	NOA1	539773
AATATATTCTACCACCCCAC	POLR2B	538184
AATATCAGTGCAGTGGTGCG	TBP	516578
AATATCCAGACAACTCCCTG	MRPS30	516084
AATATCGTTCAGCAAGAATG	INTS14	534159
AATATGAAATCGCAGACGTC	MGC148714	614700
AATATGAATGGTTATACCAA	OGT	532053
AATATGAGCATCAAGAGAAC	WDR61	513208
AATATGATCCTAATGAAGAT	ACTR8	615133
AATATGTTATCAACCTGTGT	GCNT4	782825
AATATGTTCGATCAAGACCT	CLTC	281080
AATATTACGTTAGGACAACA	PALB2	507620
AATATTACTACTAGTCTCCG	DIS3	767887
AATATTAGCATCGTTGTTTG	PLK4	514405
AATATTGAGACACGCTGAGA	WASHC5	508040
AATATTGTCCAGATGAAGGA	PSMB2	516919
AATATTTAGATACACTGTAC	EIF3E	534165
AATCAAACTTGTAGTAGGTG	EIF3CL	534882
AATCAAATAGCCCAAAACTG	CRLS1	512761
AATCAAATGATAAACTGCGC	SEH1L	506509
AATCAACATGTTATACAGTG	MTRF1	504754
AATCAACGACAGCTTGAGCA	DDX56	508728
AATCAACTCACCTGTTGAAC	ANAPC1	535565
AATCAACTCCCACCCATCTG	BUD31	533977
AATCAAGAATGCCGATATGT	DYNLL1	404151
AATCAAGATCAAAACCGGCG	TBCA	327683
AATCAAGTTGTCCCCAACAG	COA6	768072
AATCAAGTTGTCCCCAACAG	LOC104972669	104972669
AATCACAAGACAGTTAAATC	ORC4	529245
AATCACAGGCTGGTTGGCAA	STN1	514213
AATCACGGTGGTATGATCAC	LOC112446340	112446340
AATCACTCGCGAGATTGATG	SMC5	508938
AATCACTTTACCCCTAGGCG	NSD1	540197
AATCAGAACTGTCTTCATCA	NSMCE4A	527312
AATCAGACTAGAAAGTGAAG	CDK1	281061
AATCAGCAGGTTCATTGCTT	KIAA0391	532995
AATCAGCTACATCCCAGATC	P2RX4	338036
AATCAGGGCATTCAGGTCAT	IMMT	508853
AATCAGGTTAACACTACACC	ONE_INTERGENIC_SITE_32	ONE_INTERGENIC_SITE_32
AATCAGGTTACTTACATAAG	RRN3	515964
AATCAGTCGTCACTTCCCCG	GEMIN8	515968
AATCATGGTGCATCCACAGG	NDUFB9	327660
AATCATTCACCGAAACCTTG	WDR75	521240
AATCCAAAGACAGACGGTCA	PRPF4B	512236
AATCCAAAGCCGCCCACTCG	ESS2	513758
AATCCAAGGCTTATACAGTG	RRM1	505537
AATCCAATATAGTATTTGTG	FECH	281158
AATCCAGACACACGGCGTAA	LOC100139115	100139115
AATCCAGCTTGAACATCTGG	LOC112446340	112446340
AATCCAGTGGAAATCAGGAG	HSPD1	511913
AATCCATGAACTGACCAGGA	CDK1	281061
AATCCATTCAAGCACTCGAG	WDR73	783802
AATCCCATTATTGTTTCCTG	RACK1	327682
AATCCCCAAACCATTCACCA	IREB2	539404
AATCCCCCTTAAATCGTACC	ONE_INTERGENIC_SITE_33	ONE_INTERGENIC_SITE_33
AATCCCGATAGCGTCGAAAT	NO_SITE_24	NO_SITE_24
AATCCCTACGAGATGATCCG	CMTR1	509620
AATCCCTTCAAACTGAGCCC	HSPA9	517535
AATCCGGAAGTTTGCCATGA	LOC783541	783541
AATCCGGAAGTTTGCCATGA	RPL31	534279
AATCCGGAATTTCGCACCAG	RPL23	504876
AATCCTCACAAAACCGTGTA	ONE_INTERGENIC_SITE_34	ONE_INTERGENIC_SITE_34
AATCCTGGGTTTAGCCATTG	SNAP23	522423
AATCGAATACCCACGAAGCC	POLR2I	614472
AATCGAATGTCAGAAACCGG	TARS2	511740
AATCGACATTCTATTAAGTG	CENPI	512877
AATCGATACCATATGATGAG	IARS2	533057
AATCGATATAGGCCTCTACA	GTPBP3	539656
AATCGCCTGCTACAAAAACA	SBDS	513237
AATCGGACTCCCGTACAGCG	PSMB4	506203
AATCGGATGAATGATCCGAG	MTOR	100139219
AATCGTGAGCGCTTCCTGAA	CTNNBL1	282421
AATCTAGATATTGATGGTTT	FDX1	281157
AATCTAGCACGATTAGGAAC	ONE_INTERGENIC_SITE_35	ONE_INTERGENIC_SITE_35
AATCTATGAGCTTCGAAACA	PSMB5	534640
AATCTCCATGTCCCACGAAG	GMPPB	514161
AATCTCGCTCTAATTAGGTG	ONE_INTERGENIC_SITE_36	ONE_INTERGENIC_SITE_36
AATCTCTCTGACAGCTTCAC	GART	281183
AATCTGAAACTTTAGGCTCG	RPS4X	614241
AATCTGTATACATGTAACCT	ATP6V1B2	338082
AATCTTCCTCAATAAAGACG	DCTN5	506441
AATGAAAAGTGACATTGATG	KPNB1	507804
AATGAAACAGTATCGCCGGG	ASCC3	538416
AATGAAATCAGGAAACTGGA	LOC781421	781421
AATGAAATCAGGAAACTGGA	SNRPA1	512584
AATGAACTGGGACATAGTAC	SRBD1	513877
AATGAAGCAGCAACACGGAG	LOC104968807	104968807
AATGAAGTCAACGATCGCCA	ONE_INTERGENIC_SITE_37	ONE_INTERGENIC_SITE_37
AATGAATTACCTGCCCAGCA	RABGGTB	533276
AATGACAAAATTAAAAAGGA	SNRPB2	767873
AATGACAATCGTTGGAAACG	GPN1	508522
AATGACAGCCCATATCAAGG	UBE2D3	326583
AATGACAGTCTTCCCCGAGT	TK1	504652
AATGACATCAAGAGCTACTT	FEN1	616242
AATGACATGTCAAAATTGGT	NOC3L	510425
AATGACCAACGCCCTTCGGA	PSMD3	504937
AATGACTGCTACATTGCTTC	NEDD1	519463
AATGAGAGAGCAGCTAGGGC	DPH3	511579
AATGAGCCCATTGTAGCGAA	RPL28	618702
AATGAGTGCAATCATTGTCA	TTF2	531369
AATGAGTTCTAGGAAAGACA	CHD2	535026
AATGATAAACTGAAATGGTG	SPOP	530618
AATGATAAATTACAGGAAAG	UFL1	515894
AATGATACTTACAAACACAC	RPS4X	614241
AATGATAGATGCTATGAGTG	SRSF7	507066
AATGATGAAAAAACTCCACA	NSA2	522309
AATGATGAACTTCTTCCCGA	GTF2H5	518046
AATGATTATTGGTGGTGGAA	PGK1	507476
AATGCAAAAAAATCATCTGG	CENPC	450214
AATGCACACTGCTTTAATGG	ANKRD17	508405
AATGCAGAACGGGAACGTCT	MRE11	525093
AATGCAGCACACTCCCTGGT	MCM7	539924
AATGCAGTAACCGATGAAAA	LOC101906024	101906024
AATGCAGTAACCGATGAAAA	TOMM20	781575
AATGCCAAGATCATGATCCG	SF1	541229
AATGCCAATCTACCATTGAG	COX15	517811
AATGCCAGGAATTACAACTT	NCBP1	100124428
AATGCCATGACCGTCCAACC	ONE_INTERGENIC_SITE_38	ONE_INTERGENIC_SITE_38
AATGCCCCGATCCCGCAAGG	SEC23B	535071
AATGCCGGGATCAGCTACCG	DHRS7B	522283
AATGCCTTCCTCGGCCATGG	LOC784738	784738
AATGCCTTCTGATGTGCTTG	EIF4A1	504958
AATGCCTTGAGACAGTTACA	SNRPB2	767873
AATGCGCGATGATCGTTATA	NO_SITE_25	NO_SITE_25
AATGCGGAGCTGCTCTAGGA	LOC515485	515485
AATGCGGTAAAACTGCCCGG	PSMB4	506203
AATGCGTTCCAGTGTAGCCA	SVOPL	518832
AATGCTATGTTGATTAAAGG	RPF2	511294
AATGCTGACCATATTAAATA	RRN3	515964
AATGCTGACGAAGTAGCCCG	TMED2	100140040
AATGGAAAACACCCTAATCA	WIPI2	512685
AATGGACCGAGATATGTTGT	LOC781254	781254
AATGGACCGAGATATGTTGT	PSMC6	518637
AATGGCAAGGAGCCATCCCG	HSPA5	415113
AATGGCACAACTGTCCACGT	RPL26	337890
AATGGCCACCTCTGGCTCCA	LOC100848551	100848551
AATGGCCACCTCTGGCTCCA	RPS20	513222
AATGGCCCATTCACGAGTGG	MRPL18	534352
AATGGCCCCGCAGATAGCGT	RPS21	615178
AATGGCCTGGTTGTTTACTG	ETF1	541077
AATGGCGACAATGGCCCGAG	RPSA	281898
AATGGGAAACAAAAGGAAAG	ZCRB1	504536
AATGGGCTGTGTGATAGAGA	MRPL39	515194
AATGGGGAAGAACCCAGATG	FAM50A	515539
AATGGGTAGTCAACATTTGG	ACTR10	511083
AATGGTGATCACCTGACCAT	ACTG1	404122
AATGGTGGCAGACATGTCCA	LOC107132386	107132386
AATGGTGGCAGACATGTCCA	LOC107133051	107133051
AATGGTGGCAGACATGTCCA	SNRPG	522621
AATGGTTATCACATCCAAAA	LRR1	790210
AATGGTTCCAGGCGAACCCA	EIF4G1	444858
AATGTAAGCGCGTTCGGCAT	NO_SITE_26	NO_SITE_26
AATGTACAAGTCTCCAGATG	IARS2	533057
AATGTAGAACTTAGTCTCCT	LOC101905894	101905894
AATGTAGAACTTAGTCTCCT	RPL9	282884
AATGTATATCAGAATGCATG	EPRS	538357
AATGTATTCCATACTGCTAA	STRAP	510201
AATGTCAACAAGTTGTTGGT	RAB1A	539339
AATGTCATCCATAAGCCCAA	NDUFS2	327697
AATGTCCGGCGGTACGTATA	NO_SITE_27	NO_SITE_27
AATGTCCTGGAAACACTTCG	CPSF2	327689
AATGTCGTCGAAGAACCCTA	POLR3H	767843
AATGTCTGAACAGACAGCAT	PFAS	520318
AATGTGAGATAACCCTAACA	ONE_INTERGENIC_SITE_39	ONE_INTERGENIC_SITE_39
AATGTGATCGGTTATTTGAG	TTI2	535350
AATGTGCAAAGTCAAATCCT	OLA1	509966
AATGTGCACCAGATGTTGCA	USP9X	507307
AATGTGGCAAAACTTAATGA	AIFM1	535714
AATGTGTCTGGCAGTGAACC	PPIL2	511467
AATGTTAAGGGAATCCTTAA	NUP155	506738
AATGTTCCGTTTCACTCATG	FASTKD5	788680
AATGTTCGTCGATGTTCGAC	NO_SITE_28	NO_SITE_28
AATGTTGCCAGCAAAGACCG	CPSF1	282703
AATGTTGCTGCACACAGATG	MTHFD2	517539
AATGTTGGGAAACGGAAGAT	EIF1AX	511189
AATTAAACTGTACTTTCCAT	C17H12orf49	534423
AATTAAAGACAACTTGCGAG	NCOA4	525329
AATTAAAGACATGGATCTGT	EIF3A	506564
AATTAAGGAAGTGAAGGAGG	LOC112445156	112445156
AATTAAGGAAGTGAAGGAGG	LOC112445196	112445196
AATTAAGGAAGTGAAGGAGG	LOC783362	783362
AATTAAGGAAGTGAAGGAGG	LOC786942	786942
AATTACAGCATCTGCGCACA	SLC35B3	527615
AATTACTACCCGGCCTCCCA	RNPC3	768060
AATTACTAGACAACTGGATA	EIF4E	281751
AATTACTCGTCTATCGTTCG	NO_SITE_29	NO_SITE_29
AATTACTTACTTGCTAGAGG	KIF23	515748
AATTAGAAGAACTGTTCCAA	ELP4	614139
AATTAGTAGAATCTGTTCCA	LOC112448776	112448776
AATTATATCAAATCTGACGT	CARS2	506598
AATTATGCGCGTTCTGACAA	AP1G1	507677
AATTATGGAAGTCCCTACCC	SEC24C	509488
AATTATTCAACTCATCCCAT	MED14	529109
AATTATTGAAGCAAGACTAA	PSMB1	514237
AATTCAGCAGTCCGGACCTG	EIF3I	521747
AATTCAGGACTTCACAACAA	LOC100138418	100138418
AATTCAGGGCGACATACTAC	BRCA2	507069
AATTCATTAAGTGTATCTGC	ORC4	529245
AATTCATTGATAACCCCAAG	BCS1L	539713
AATTCCAAGCTCGAGTGTCT	BUB1B	537027
AATTCCAGTCCCCTTAATGG	KANSL1	535946
AATTCCATTAGATAAACGTC	SNW1	326578
AATTCCCAGGAGGTCTTGCG	RPP21	104968464
AATTCCCTAGAAATCCTACT	COMMD3	767926
AATTCCCTGTGTCCCGATGG	SAP130	535754
AATTCGAACGTCCCGAACCT	SLC25A1	282476
AATTCGAAGCAGAGTCCTCA	EMC3	508371
AATTCGCGTCGCGTGATAAT	NO_SITE_30	NO_SITE_30
AATTCGTACCGGACGCTACG	NO_SITE_31	NO_SITE_31
AATTCTAAAGGTAATTCCCT	UBXN2A	613578
AATTCTCCGAAACATCAGTG	SLU7	512318
AATTCTCCTAGGCCAACAAT	QARS	514586
AATTCTGAGTAAAGGGTCGT	DLD	533910
AATTCTGTTACCAGGGGTCC	RPL34	505603
AATTCTTATTTAACAGACGA	MTRF1	504754
AATTGCAAGAGATACAGCAG	NUP205	520924
AATTGGAGTCAAAACTGACA	ATP13A3	523889
AATTGGGCGTACTCATACAC	FH	520260
AATTGTATAATTGTTCAAAG	HPF1	525698
AATTGTATAATTGTTCAAAG	LOC101902204	101902204
AATTGTGAAAACAGGGCTGT	COPB2	281706
AATTGTGGTCACATATCGGA	TAF9	532936
AATTGTTGCATCATTGCTGT	YEATS4	615330
AATTTATCAAGGTTGACAGT	RPL27A	404190
AATTTCAAGAGCAGGAACAA	HSPD1	511913
AATTTCAGAGAATTGAGCCA	PITRM1	513230
AATTTCGATACCGTCGCGAT	NO_SITE_32	NO_SITE_32
AATTTCGCCATGCTTGAGCT	ONE_INTERGENIC_SITE_40	ONE_INTERGENIC_SITE_40
AATTTGAGAATCTACCCACA	SMS	615950
AATTTGAGTATGTCATGTAT	POLR2H	505599
AATTTGATAAGATGGATGTG	MCM6	517812
AATTTGGCAGAAATCGAGAG	IREB2	539404
ACAAAAACAGTCATTAAAGA	POLR2B	538184
ACAAAAAGGAATGGAAACTG	VRK1	618880
ACAAAACAAGTGGCTGATTG	NSMCE1	534249
ACAAAACATCCTTCTAAACC	RBBP4	767940
ACAAAAGATCCATCTCGAGT	GTF2B	513231
ACAAAAGCAGAAATAACACG	SMC3	281729
ACAAAAGCTTCATCGAGTGA	POLR2B	538184
ACAAAATTGAGTACCGTGCC	FBL	538548
ACAAACACATCGCCAGCAGT	GTF3C3	522473
ACAAACACTCGTTCTGATCT	LUC7L3	539955
ACAAACAGCAGTTCATTGAC	NEDD1	519463
ACAAACCATCAGGATTCTGG	GPR89A	767859
ACAAACCCCCAAGATTATGC	SF3B4	506123
ACAAACGGGAAATTACAAAG	LRPPRC	509995
ACAAAGATGTTCGAAAACGC	EIF3E	534165
ACAAAGCAGATGTATCAGCT	DDX24	529613
ACAAAGCCGTCTGGGCCAAA	RPL31	534279
ACAAAGCTATCTTAGCAGGT	SPOP	530618
ACAAAGTCATCGGTCACCAT	PSMB3	533874
ACAAAGTGGAACATTGCCTA	ONE_INTERGENIC_SITE_41	ONE_INTERGENIC_SITE_41
ACAAATCATGTTGGGTCTAT	GTF3C6	518472
ACAAATCTGAGCCCTAACGG	SOD2	281496
ACAAATGGAGTAACCTTAGC	ONE_INTERGENIC_SITE_42	ONE_INTERGENIC_SITE_42
ACAACAAATACTCGTATACC	KCTD10	540881
ACAACAACAGAAAATGCATC	SPDL1	515158
ACAACAATAAAGCCTGAACT	GTPBP10	613957
ACAACATTTCGAGTGTCAGG	TUBGCP5	512912
ACAACCACATACCCTCCGCG	TACC3	506194
ACAACCCGCTACAAGATGAG	GALT	506997
ACAACCCTCCCTATGATAAG	UBE2L3	767894
ACAACCTGGATTGATTCCAC	VPS25	534750
ACAACCTTTAACATCCAGGA	TXN2	281557
ACAACGACTCCACAAACCCC	POLR1E	511587
ACAACGCAAGCGTCACACAA	YIPF6	540347
ACAACGCGAACGCGACTGAT	NO_SITE_33	NO_SITE_33
ACAACTAATGCATGCTATGG	HMGCS1	407767
ACAACTCCAAGAGAAGACAT	LOC101902490	101902490
ACAACTCCAAGAGAAGACAT	LOC101907518	101907518
ACAACTCCAAGAGAAGACAT	LOC112441655	112441655
ACAACTCCAAGAGAAGACAT	RPL39	767908
ACAACTCCAAGAGAGGACAT	LOC101904442	101904442
ACAACTCCTAGAGAAGACAT	LOC112443418	112443418
ACAACTCCTCCCATGATCGG	HUWE1	511826
ACAACTGTGAACAAAAAGCC	SNRPB2	767873
ACAACTTCATCTTGAAGGCC	DYNLRB1	513342
ACAAGAAGAACAAGAACTTG	BRD2	505358
ACAAGAAGCTGGAATTAGTG	DENR	614238
ACAAGAAGCTGGAATTAGTG	LOC112441457	112441457
ACAAGAAGTACAGCCCCACC	LOC107132016	107132016
ACAAGAAGTACAGCCCCACC	LOC781379	781379
ACAAGACTACTGTTTGTGCA	RPS27	615638
ACAAGAGAAGGAAGTTGATG	SPC24	509117
ACAAGAGACACATACGCTGG	FARS2	505390
ACAAGATCCATTCTCAATGC	TFB1M	533438
ACAAGATCGTATTGAAGAAG	LOC107132228	107132228
ACAAGATCGTATTGAAGAAG	LOC107132247	107132247
ACAAGATCGTATTGAAGAAG	UBL5	614551
ACAAGATGACACCCCAGACT	PPAT	509652
ACAAGCAAAACCCTCACCCA	DPH2	768224
ACAAGCAATATACGCCCACA	CEPT1	504650
ACAAGCAGAAGAAGTGGTAC	TCP1	512043
ACAAGCCACCAGAACCGTGT	UBA1	282869
ACAAGCCATTGATGCTGGAG	DNAJC9	510898
ACAAGCGAGGACCAAAGCCT	SLC7A6OS	512543
ACAAGCTCACAGAGGACACG	LSM7	509920
ACAAGGTCAAGAAACTGCAA	MAPRE1	507845
ACAAGTACTATACCTAACAG	USP9X	507307
ACAAGTAGGTCAAGTATCCA	ILF2	539760
ACAAGTGATATACTCGGCAC	ONE_INTERGENIC_SITE_43	ONE_INTERGENIC_SITE_43
ACAAGTGCAATTATTACCAA	UFM1	530547
ACAAGTTCAGAGCCATGCTG	CTU2	614194
ACAATACCCTACGTCGAATG	NO_SITE_34	NO_SITE_34
ACAATAGAAGTAGAAACCCA	ZBTB8OS	613795
ACAATATCATCATTTCAGAA	TBCE	505066
ACAATCGAGAAATTGCCACA	CNOT1	533968
ACAATCGATCCAATATACCA	GTF2H4	100137723
ACAATGACAGTTACGACACC	ATP6AP1	327687
ACAATGTCTAAGTTAGCACG	PUS3	515824
ACAATGTCTCCACCTAATGG	HAUS6	538833
ACAATTCAGATAGCAACACC	WDR43	538915
ACAATTTGACAAGACCACTA	RPP14	515208
ACACACAAAACTGTCGGGTA	SLC31A1	518976
ACACACACAGGATCTAGTGT	DCAF12	525161
ACACACAGAATGCTGAAATG	PSMA6	507213
ACACACCACGTCCTGAACAA	TANGO6	534015
ACACACCCTCAGCCAGAGCC	GSS	525059
ACACACCTGCAGGACAGTGC	RRP1	512925
ACACACGGAACAGTGACAGG	TRMT9B	510845
ACACACTCGGTGACAGACTG	PCBP1	509917
ACACACTCTCTCACCTTGGT	RPS20	513222
ACACAGAGCTGCCACGGCCA	MGP	282660
ACACAGCACAGTTTATGGTG	FIG4	534118
ACACAGCGACTCGATCTCAG	ZPR1	504523
ACACAGGAGGTCATGTGCTT	NT5C3B	511449
ACACAGGCCAGACTCACAGA	DHODH	533873
ACACAGGCCAGACTCACAGA	LOC107133343	107133343
ACACAGGTCGTGTACAACGT	POLR3H	767843
ACACAGTAACTATCCGGACT	RPS24	530464
ACACAGTACTGAAATGAACT	GPN2	514772
ACACAGTATCCAAGATCCGA	SH3GL1	512719
ACACAGTTGAGGACAACATG	GCLC	512468
ACACATAAATACCTTGATGA	IARS2	533057
ACACATACCTTTAGCAACAG	DKC1	525619
ACACATATCAGTGTGCCATG	POLR3B	540839
ACACATCTCCTTAAAGAGGC	PSMB6	510069
ACACCAAAAACAACCGCCCA	XRCC2	789410
ACACCACAGGAATATCAGTG	LAMTOR5	516090
ACACCACCAATCAGCAGACG	BLM	534148
ACACCACCTAAAGATACCTG	CUL3	534325
ACACCACGTCCCCCTGACTG	MRPS25	533011
ACACCAGCCGATCTAATAGT	ONE_INTERGENIC_SITE_44	ONE_INTERGENIC_SITE_44
ACACCAGTCAAATCCTCAGA	ATP7A	541275
ACACCATAACGCTCCAAGAG	DHX15	512327
ACACCCACAGACTGCCAAGT	SCFD2	535130
ACACCCGGTAACGGTGACCA	CTC1	513500
ACACCCTCTACGAGGCGGTG	RPL10A	533310
ACACCCTGCTCACGCTAGAG	MED27	525389
ACACCGCGTCTACAAGCTCG	MRPL9	505981
ACACCTCTGGTTGAACACAT	CLP1	506507
ACACCTGCTCTGAAGCGCCT	PMVK	513533
ACACCTGTAACCATGCAAGT	NFYC	534003
ACACCTTCCTTCTTCGCCTT	RPL23A	507168
ACACCTTGTGATAGCCGCGT	DNAJC9	510898
ACACGACAGAGTCCAAGCTC	SNRNP70	535113
ACACGAGATGACTTTGTGCG	EIF2B5	783760
ACACGCAATCCCTGCCAACG	HGS	511582
ACACGCCGGCTAGCGAACGT	NO_SITE_35	NO_SITE_35
ACACGGAACTGTCTTCTCAA	PPCDC	614957
ACACGGCAGATGGTTTCCCT	RPS14	282050
ACACGGGCAGGGGTAGAAGT	DPH3	511579
ACACGGTGCCCATCTACGAG	ACTG1	404122
ACACGTCACGATGTGACCCT	SNRPD3	617823
ACACGTCCCGGACCATGCGA	PSMC4	510029
ACACGTGCTTCAGTGTCACC	MRPL11	515990
ACACGTGGTAGCTCTCCTTG	LOC617043	617043
ACACGTTCTTCTCGTTCACT	EXOSC9	508005
ACACGTTGGGTACCCATATG	POC1A	534489
ACACTAAGAGAAGCCGACTA	LOC101904449	101904449
ACACTAAGAGAAGCCGACTA	MRPL33	614711
ACACTACACCGCGTCGCAAT	NO_SITE_36	NO_SITE_36
ACACTATACAAGGCCTGCTG	CCAR1	767587
ACACTATCTGGCTAATAAGG	LOC112449179	112449179
ACACTATCTGGCTAATAAGG	TUBA1B	539882
ACACTCACCAGTATAAATAG	ATP6V1A	282147
ACACTCACCCCACGTCTGCG	CDC45	507122
ACACTCAGCCAGCTCCTCCT	TNNC2	615428
ACACTCAGCGCCCGGTCGGT	SLC10A1	532890
ACACTCAGGAAATGAGCGAT	CMTR1	509620
ACACTCATATCTCTCATAGG	NDUFB9	327660
ACACTCGCACTGTCATTGCT	SNRNP25	513526
ACACTCTATCACCAAGCACG	LOC100847679	100847679
ACACTCTATTAATGATAAAC	KDSR	505558
ACACTGAAGATCCAAGATGT	MRPL12	399560
ACACTGCCTCTGTATCTCTG	LOC100847348	100847348
ACACTGCCTCTGTATCTCTG	LOC768323	768323
ACACTGCTGCAGCACTCCAA	MED21	539496
ACACTGGAGAAGAACCAAGC	LOC100295994	100295994
ACACTGGAGAAGAACCAAGC	LOC100297075	100297075
ACACTGGAGAAGAACCAAGC	LOC107131625	107131625
ACACTGGAGAAGAACCAAGC	LOC107132931	107132931
ACACTGGAGAAGAACCAAGC	LOC112443524	112443524
ACACTGGGCCAGGGCGACGT	RCC1	534142
ACACTTACAGGACTCCAGGA	NDOR1	513873
ACACTTACCTAGTGCCATGG	GEMIN5	533444
ACACTTACTTTGCACTCATG	MRPS33	523435
ACACTTGCGGAATTTGACAC	DPH2	768224
ACACTTGGCGTCCTTGCGGC	RPL38	615300
ACACTTGGTCCCAGGAACTC	LOC783835	783835
ACACTTGGTCCCAGGAACTC	PRELID1	523609
ACACTTGTCCACAAGCTCTA	LSM5	615136
ACACTTTGTATGGCAGCCGC	UFM1	530547
ACAGAAATGAATCTCCTAAG	ZNHIT6	505578
ACAGAAATGGAGGAGAAGTA	U2AF1	512680
ACAGAACATTCATTGCTTAG	CENPI	512877
ACAGAACTGAGGCCCCAGAA	BCL2L1	282152
ACAGAAGCACAGTGATGTGG	ELOVL6	533333
ACAGAATCCTTACCATGGAT	MRPS21	614343
ACAGAATTTAAAACCTTGGA	RAD50	788127
ACAGACAGACTTTCCTACGT	POLR1E	511587
ACAGACATGAGTTTCTGACC	MED12	520974
ACAGACCAAACAACAACTCT	CENPH	505284
ACAGACCAAGGAAGCAAACT	LAMTOR3	533155
ACAGACCCGATAATCGTCCT	IARS	509885
ACAGACTACAGACAAATATG	AGFG1	536149
ACAGACTCCAGTTCTAACGT	KANSL1	535946
ACAGACTGGTAGTTGCTGCA	ZNHIT3	504662
ACAGACTTACCATCTCTGAC	NEDD1	519463
ACAGACTTCGTAGCTCATCC	ELAVL1	617316
ACAGAGAAATGATATCGCCA	NFYC	534003
ACAGAGACTGCGCAAATTCC	SYF2	522372
ACAGAGCAACTTACCAACAG	CAT	531682
ACAGAGCTGAGGACTAAGGT	SDHC	327696
ACAGAGGTACCTGCACCGGT	GINS2	100299171
ACAGAGGTGATTCGCTCCCA	RRP12	528990
ACAGAGTCAATTGCATACAG	WDR43	538915
ACAGATACAGAGCTTCTGAT	PRDM5	537500
ACAGATACCTGGGTTCTCCG	LOC104976327	104976327
ACAGATAGTAGTGCGTGTGG	HAUS6	538833
ACAGATCATACTGTGTATGG	PRC1	767818
ACAGATGAGACAGAATCGGG	RFC4	504637
ACAGATGCCAATAAGAACAA	CYCS	510767
ACAGATGCCAATAAGAACAA	LOC100847700	100847700
ACAGATGGACAATCAAATAG	CCT4	613336
ACAGATGGACGGACCCTGGT	NAA38	538931
ACAGATTCACGTTATAGACA	UBA3	512647
ACAGATTCTGCGATAACGTG	GTF2A2	613479
ACAGCAAAGTTAATGATACA	ZNF131	541143
ACAGCAACATCAGTAAGGTA	PGAM1	404148
ACAGCAACGTTTCCCAACTG	ADSL	510949
ACAGCAAGAGCTGCAGCCTG	MRPL27	510058
ACAGCAATGAGCCCTACATG	EIF3I	521747
ACAGCACACCGTACCGACAG	RPS8	404140
ACAGCAGCTCACTACCACAC	NUP43	520174
ACAGCAGGCGAACGGCGGTC	HIST1H2BI	616776
ACAGCAGGCGAACGGCGGTC	LOC787465	787465
ACAGCAGTAAAACTACGCCC	LOC112449615	112449615
ACAGCAGTGCAGCATTGGAC	NCAPG2	516644
ACAGCCAGGTCGTTTGGTAA	MTREX	520256
ACAGCCGTCGTCTACGGGGT	TBCB	530447
ACAGCCTACCTGGCATTCCG	BRAT1	532550
ACAGCCTCATAGACAGTCGG	G6PD	281179
ACAGCCTGCAGCATCTCATG	USP39	532985
ACAGCGACACGACGCAGCAC	KANSL3	618190
ACAGCGGAAAATCTACTGCG	SSSCA1	511466
ACAGCGTAGCAAGATGCAGT	MIS18A	510809
ACAGCGTGTGATTCACCAGC	COASY	614728
ACAGCTAGATGAAACCCTCT	TOMM22	510780
ACAGCTCCAAGGGAAGACAC	LOC107132931	107132931
ACAGCTGAGTCTCCGCCATG	UTP23	534858
ACAGCTGCAGGTCGCGGCCC	GNB1L	513071
ACAGCTGGATGTGTAACTGG	NFKB1	616115
ACAGCTGGTATACATGCGCA	UQCC1	618503
ACAGCTGTGAGATTTCAAGA	RPAP1	531362
ACAGCTGTTTAAGGACTACG	GPR89A	767859
ACAGCTTGTGCAGTCAATAG	ONE_INTERGENIC_SITE_45	ONE_INTERGENIC_SITE_45
ACAGGACAAAGATTACCTAG	LSM5	615136
ACAGGACACAGCTTGGGCTA	ELAVL1	617316
ACAGGACTTAGTAAGAGAAG	LOC101906592	101906592
ACAGGACTTAGTAAGAGAAG	TAF12	614227
ACAGGAGGACCTGGGTCCTG	SNAPC2	516078
ACAGGATCATTCGTGTTCTG	RIOK1	516289
ACAGGATCCCCGGAATCTTG	MRM1	526282
ACAGGATGTTCGCTCAACCT	MIS18A	510809
ACAGGCCAACACACTTCACA	ORC6	515476
ACAGGCCCTTCATGACGACG	CTDP1	100336537
ACAGGCCGAACCTGACGTAC	ATP6V1A	282147
ACAGGCCGCACCAGTCGACA	POLR1B	282342
ACAGGCCTGTACCCATTCGA	STK11	100337329
ACAGGCTAAACGCACCAAGA	RPL37A	504413
ACAGGCTATCCAAAATCAAA	XRCC2	789410
ACAGGCTTGTACAAAGATTG	MCM6	517812
ACAGGGAAAGCATGGGACAT	HNRNPF	506917
ACAGGGACCGGCTGAATACA	GTF2H1	513510
ACAGGGACCGTCTAACGTGA	ONE_INTERGENIC_SITE_46	ONE_INTERGENIC_SITE_46
ACAGGGTCAAAAGACAAGAG	BRIX1	518501
ACAGGGTGTGTTTGCCATCG	TUT1	616339
ACAGGTACACATTTACACTG	NSF	504457
ACAGGTAGCTTCGCGGTTTG	TIMM17A	509797
ACAGGTCCAGCACCTGCGCG	LYRM4	614011
ACAGGTCCGATCACGAGCGG	DROSHA	540168
ACAGGTGAAACCCTACGTGG	CCT7	514355
ACAGGTGACATGTATGAAGT	HDAC3	404125
ACAGGTGTCACCTTGAAGGT	MDM2	540378
ACAGGTGTCCCTATCAGGGT	RACGAP1	514618
ACAGGTGTGGCATGAACAGG	NHEJ1	509157
ACAGGTTATTCTAAAGAAGC	MIS12	767858
ACAGGTTGGGACGTAGGCGC	LAGE3	782436
ACAGGTTTGACCGTACCCTG	HYOU1	282295
ACAGTAACTTCGCTACAGAC	ONE_INTERGENIC_SITE_47	ONE_INTERGENIC_SITE_47
ACAGTACCTACCTTCCCAGT	COMMD3	767926
ACAGTACTGAGCGGGTAAAG	SMS	615950
ACAGTAGACAATTTCCCCCG	LOC527137	527137
ACAGTAGACAATTTCCCCCG	RPL18A	404142
ACAGTAGCCAAAACCGATAA	ONE_INTERGENIC_SITE_48	ONE_INTERGENIC_SITE_48
ACAGTAGTGAAGGAAGCAAG	BRD8	539896
ACAGTATGAAATTCATCTTT	UTP6	614984
ACAGTCAAGTCCGGTTACCC	ONE_INTERGENIC_SITE_49	ONE_INTERGENIC_SITE_49
ACAGTCCAGTTGATCTGACG	RPL24	282048
ACAGTCGGGCGAGTCTCAGT	FNBP4	100336530
ACAGTCTCCATATCCGTATC	ELP2	511041
ACAGTGAAGAGCTTGCCTTG	ATPAF2	513521
ACAGTGACGATCATCCACTC	POLR2A	282312
ACAGTGATGATGACGGTGGT	NOB1	360191
ACAGTGCCTATCGTATCACT	ONE_INTERGENIC_SITE_50	ONE_INTERGENIC_SITE_50
ACAGTGCTACTCCGAAGGGA	PSMA5	510155
ACAGTGCTACTTGTATATGA	MAK16	504683
ACAGTGGAGAGGAGAAGACA	PRMT5	515594
ACAGTGGATGAAGCCTGCCG	BIRC5	414925
ACAGTGTCAGCAGCGGTATG	RNMT	511555
ACAGTGTCTCAGTCACACGG	ANAPC15	505356
ACAGTGTCTCAGTCACACGG	LOC101905242	101905242
ACAGTGTTGTGGAATGTCTA	SNRNP40	534645
ACAGTTCCCCACTTACACAA	GTF3A	100135054
ACAGTTCCCGAACGAGCTTG	PSMC1	506238
ACAGTTCCGCAATCAGGCCA	ZC3H10	507466
ACAGTTGAACTTCAACACCT	COA7	520518
ACAGTTGCCCAGCTGAGTGA	POLRMT	504757
ACAGTTTGAAAAATTATGCC	NSD2	540769
ACAGTTTGCCGATATCACAG	ALG8	538731
ACATACGCAGGGTTCGAATG	LOC101905894	101905894
ACATACGCAGGGTTCGAATG	LOC505199	505199
ACATACGCAGGGTTCGAATG	RPL9	282884
ACATACGTTAAGCTCAACTT	SAR1A	517171
ACATAGCAAAAGTATATCGG	HARS	510937
ACATAGGCTATGTCATATAC	RPL15	507151
ACATATCAAGTGCACAAACG	POLR3C	507314
ACATATGGCTGGTGATCCAC	CYB5B	506370
ACATATTCAAGGATCTTTCT	NSL1	506867
ACATATTGAGGCCGTATTTC	LOC112448430	112448430
ACATATTGAGGCCGTATTTC	RPS29	286884
ACATATTTGGGATTGTCCAG	CRLS1	512761
ACATCAACTCCAACCACACT	LOC785693	785693
ACATCAACTCCAACCACACT	PRELID3B	616523
ACATCAAGAAGACCGACCTG	GUK1	281217
ACATCAAGCCAAGCTCAAGG	ATAD3A	784353
ACATCACAACAGAACGCTGT	FTSJ3	508497
ACATCATGGACACTCCAGGT	EFTUD2	509425
ACATCATGGAGATAACTTGG	SCFD2	535130
ACATCCAGCTCCACGTACGT	CLP1	506507
ACATCCAGCTCCCGCCGCCG	MRM1	526282
ACATCCATTGAATTCACCAG	QRSL1	532822
ACATCCCGGCGAACCACCTG	PRMT2	507839
ACATCGCAGCACAGGAGCAG	MFN2	534574
ACATCGCCGCAGCCCGCGGT	TSEN15	614118
ACATCGTCGCCAGAACTCAG	RRP1	512925
ACATCGTCTTCTTATAAGAA	SACM1L	530577
ACATCGTTGCAAATGAAGAA	RIOK2	540772
ACATCTACTTCTCCACACGT	SCAP	507878
ACATCTATGGTACTTACAGA	PSMA2	539141
ACATCTCGGACAAATTCTGG	LOC781108	781108
ACATCTCGGACAAATTCTGG	PRKRIP1	780786
ACATCTCGTCAGAATTACCC	MARS	512531
ACATCTGAATAATACGTCTG	ONE_INTERGENIC_SITE_51	ONE_INTERGENIC_SITE_51
ACATCTGCAGAATTTGTCAG	KRTAP3-3	768045
ACATCTGCAGAATTTGTCAG	LOC100294937	100294937
ACATCTGGAAGAACGACTGG	MTRF1	504754
ACATCTGGTCAACTTCATCC	DDX21	781917
ACATCTTGCTGACAAAAGAG	TRAPPC1	616205
ACATCTTTATACAGAACCCT	NEPRO	516064
ACATGAACTACATTATCCAG	SAP30BP	513544
ACATGAGGAACGGCCCCGAG	EEFSEC	532824
ACATGATGCAGGACTATGTG	CARM1	784795
ACATGATGGACAGGTCAATG	COA7	520518
ACATGCAGGTTACGGTTCCA	YME1L1	505118
ACATGCCATCAGAAAGCAGT	COA7	520518
ACATGCCTTGCGCAGAACCA	RFC3	515602
ACATGCGATGCAGAGCCTTT	COQ6	511624
ACATGGTCTAAGATCACTAG	ATP6V1B2	338082
ACATGGTTACCAAGGTGCAG	LOC781379	781379
ACATGGTTGTATGCAGGCGT	OR4D5	504624
ACATGTAAAGTTCTAGTCAT	UBA3	512647
ACATGTCTTGAAACTGCACC	SNF8	505628
ACATGTTGTTGAAGCGAAAC	NAA20	540212
ACATTACCTCATCCTTCCCG	PSMG3	510741
ACATTATGCGGTGTAGAGAA	NOP58	507155
ACATTATTCGTGGCTGGGAT	MEAF6	540599
ACATTCATCACAATAACGCC	PDSS1	509696
ACATTCCTTACAGCCAGCAA	SMG7	537131
ACATTCTTGTCTGCTAGCTC	RPS10	540965
ACATTGACTCCCCACTGAGC	SHMT2	507197
ACATTGAGCAAATGGCAAAG	OSGEP	507512
ACATTGGAGAAGAACCAAGC	LOC101902490	101902490
ACATTGGAGAAGAACCAAGC	LOC101904442	101904442
ACATTGGAGAAGAACCAAGC	LOC101907518	101907518
ACATTGGAGAAGAACCAAGC	LOC112441655	112441655
ACATTGGAGAAGAACCAAGC	LOC112443418	112443418
ACATTGGAGAAGAACCAAGC	LOC112448776	112448776
ACATTGGAGAAGAACCAAGC	LOC112448779	112448779
ACATTGGAGAAGAACCAAGC	RPL39	767908
ACATTGGTCACGAGAACTCA	RPS3A	282053
ACATTTACCTCCACTGACGG	LOC515570	515570
ACATTTGACTGAGAAACAGA	BLM	534148
ACATTTGTTAACCATCCACA	SET	538444
ACCAAAACAGAAAGCTAGCT	C17H12orf65	507595
ACCAAACATTGGCGTCAGGA	MVK	505792
ACCAAACGCAAACTTCCACG	ARHGAP30	538835
ACCAAAGACCATTCGCCACA	PTDSS1	509819
ACCAAAGGCATGAATTGGGA	PNPT1	508877
ACCAAATTGGACTTACAGCG	DCAF13	100138632
ACCAACAGCCAATTCCTCTC	UTP25	510385
ACCAACATATACAGCTTGCT	TRAM1L1	505068
ACCAACATATCCTTTATCAG	EXOSC8	532080
ACCAACCAATATAATGTCTG	EIF1AX	511189
ACCAACCAATATAATGTCTG	LOC101906012	101906012
ACCAACCAGCACAGCCGCCG	LOC112445619	112445619
ACCAACGATGCTGCTACGAG	NAA38	538931
ACCAACTCCATGATGATGCA	RPS5	506229
ACCAAGAAGGTCGGAATCGT	RPL37A	504413
ACCAAGAGATAGTCCTTGTA	SBNO1	540582
ACCAAGCCTGCGGACTCCGG	CENPH	505284
ACCAAGGCGCCGAAACTCCG	NAA20	540212
ACCAAGGTGTTGGGCAGGAC	RPS28	282877
ACCAAGGTTGTAGAGAATGC	PTPN23	528487
ACCAATAAAAATGAGCGACG	ZNF407	530360
ACCAATAGCAAACTCCACCA	ARMC7	613424
ACCAATGTAATTCCCAGCTG	PSMB8	282013
ACCAATGTGGCCTCGCAATG	GPX4	286809
ACCACATCTGAGCGTTCGGG	FOXRED1	510097
ACCACCATACCAATAGCCGT	ACTL6A	100125416
ACCACCCAAGCCTCGCAGTG	NOP14	516995
ACCACGTGGCCGTGAAGGGG	LPCAT1	788450
ACCACTCCTGACGGCATTGT	SEC24C	509488
ACCAGAGCCAGTTAAGACAG	C1H3orf38	511707
ACCAGATAACAAACAACCAG	PGK1	507476
ACCAGATACGAAAGCCCACG	LOC112445156	112445156
ACCAGATACGAAAGCCCACG	LOC112445196	112445196
ACCAGATACGAAAGCCCACG	LOC783362	783362
ACCAGATACGAAAGCCCACG	LOC786942	786942
ACCAGATCTTCAGTACACCA	BRIX1	518501
ACCAGATTAGTATCTCCCAG	UQCC1	618503
ACCAGATTCACTGAACTGAA	SEPHS1	507470
ACCAGCACCGATATTGTCGA	POLR2G	526320
ACCAGCAGCATGGAAAACTC	DHRS7B	522283
ACCAGCATCGACGCGCACAA	VRK1	618880
ACCAGCCGGAGAAACAGGCA	MRM1	526282
ACCAGCCTCAGGGTGACCGG	PCBP1	509917
ACCAGCCTTATAACAAAGAT	ERH	508901
ACCAGCCTTATAACAAAGAT	LOC101904177	101904177
ACCAGCCTTATAACAAAGAT	LOC112442982	112442982
ACCAGCGACACAGTGCAGCA	SDE2	534664
ACCAGCGGCTGCATGAGCTG	MRPS26	516004
ACCAGCGGGCAGTCGTCACC	ANAPC11	616275
ACCAGCGGGCAGTCGTCACC	LOC104975749	104975749
ACCAGCTCCTGCATACGGAG	PTBP1	282018
ACCAGCTGGTGATCCAACGG	MOGS	516155
ACCAGCTTGGCTATGTCCTT	CKS1B	615827
ACCAGGCGATGCTTAGCGAA	TRIM67	518459
ACCAGGCTGCTGAATAACGA	LAMTOR2	616375
ACCAGGGCAGGTCATAGGAG	CDS2	614834
ACCAGGGGACACTTTCTGAG	FCN1	497016
ACCAGGGGACCTCCATCCCA	RBMX	509591
ACCAGTAGGTCTCTCTCTTG	MRPL37	510127
ACCAGTCTGGGAGACAACCT	COQ2	504633
ACCAGTCTGGGAGACAACCT	LOC100847210	100847210
ACCAGTGGTTAGGATAACGT	TCP1	512043
ACCAGTTCGGATGCCTACCA	RPS20	513222
ACCAGTTGTATAACGAACCC	ONE_INTERGENIC_SITE_52	ONE_INTERGENIC_SITE_52
ACCATAACACAGAGCTGCCA	MGP	282660
ACCATACCTTAATCAAATTG	MRPL20	506358
ACCATATGCACCGCGCCTGG	POLR1E	511587
ACCATCAAGAACGGTTGCAC	ONE_INTERGENIC_SITE_53	ONE_INTERGENIC_SITE_53
ACCATCAAGACTATGTTGGA	SKP1	615427
ACCATCAAGGCTCACCTCGT	PKM	512571
ACCATCCGAGTGAAGTTCCA	LSM7	509920
ACCATCGACAATATCGGTGC	POLR2G	526320
ACCATCGACACTCCACTCCC	UBAC1	613652
ACCATCGAGACCACGGTGGT	YY1	534353
ACCATGAAGGAACGCCGCAT	KDSR	505558
ACCATGACAAGTCTGATGCC	SREK1	507801
ACCATGACTCACGGTCAGAG	EXOC3	513138
ACCATGATGAGTGTCCACCG	ATP5PO	281640
ACCATGGAAAAAGTCCGACG	AIFM1	535714
ACCATGGTAAACATTACCTG	EIF3M	515543
ACCATGTCGGCCCTGACCAG	STAT6	353105
ACCATTCGAGCGGCGTTCGG	FH	520260
ACCATTGGGGTCGATGCGGT	PAF1	528744
ACCATTTCCAGACCTTCACC	WDR61	513208
ACCCAAAGTTTCCGACACTG	LOC533307	533307
ACCCAAAGTTTCCGACACTG	TUBB	615087
ACCCAAGAAGAGTTTCCATG	LOC768323	768323
ACCCACAGGGAAGTAAAAGG	DERL1	404121
ACCCACCACCACGCGCACCC	MNX1	789765
ACCCACCGTACAGGAGCCCG	MCM2	510120
ACCCACCTCGAAGAGTGTGA	PRPF4	508735
ACCCACGGGACATCATCAGT	VARS2	100847824
ACCCAGATGACCAGACACCA	BRAT1	532550
ACCCAGTCTGGATTACTGTG	CAD	504261
ACCCAGTGTGTAGAGCGGTG	SLCO4A1	507969
ACCCATATCTCCTCAGTAGG	TCERG1	540964
ACCCATTAACTCGCCTCCAG	NAA20	540212
ACCCATTTCCACAATACACA	SF3B3	504962
ACCCCATCCACATTGAAGCG	CDT1	519016
ACCCCCAGTACCACGCACTG	COPG1	338055
ACCCCCATAAGTTGTTCCAG	XRN2	517417
ACCCCGAGCGGCACCAACAG	LOC780968	780968
ACCCCGAGCGGCACCAACAG	RBX1	518880
ACCCGAACAGAAGGGTTGTC	DHX8	536093
ACCCGAATCTACCTCAACCT	TONSL	505102
ACCCGAATTCTGCCTACCAG	INTS9	533964
ACCCGACGGCGGACGAACGT	NO_SITE_37	NO_SITE_37
ACCCGCACACTACTTACGGT	RPS13	535668
ACCCGCAGCCCCATCATGCA	CDK9	520580
ACCCGCCGTTCCATCGAACT	NO_SITE_38	NO_SITE_38
ACCCGCGAGTCGTACTCGGT	PSMC3	508448
ACCCGCTGATCTCTGTGGAC	GGA3	510539
ACCCGGCGTGCCTTTAAACA	ONE_INTERGENIC_SITE_54	ONE_INTERGENIC_SITE_54
ACCCGGCTCCCGCTCGACCT	NSMCE3	617494
ACCCGTCGTGGAATCGTATC	NO_SITE_39	NO_SITE_39
ACCCTACAAACCTTGGCATA	NIP7	509981
ACCCTATGAGATTAACCTGA	DDX6	513906
ACCCTCAACGAAGGTGTGAA	PTPA	514460
ACCCTCAACTCAAAACTTCT	YIPF6	540347
ACCCTCAGGAAATGACCACT	RCC1	534142
ACCCTCAGGAACGGGAACGT	DDX23	537395
ACCCTCGGAAGAGCGCGCCT	RPL23A	507168
ACCCTGCAGTACCTCAGTCA	MRPS25	533011
ACCCTGCGGCACGACACAGA	PSMD3	504937
ACCCTGGATGTTTCTCAGTG	POMP	510314
ACCCTGGCAGAACTCAGTAT	METTL16	509278
ACCCTTATACACAACTCCAT	CDK1	281061
ACCCTTGGCGCGCGGCCCTT	MRPS26	516004
ACCGAAAGTCCCGTGCACGC	POP5	507410
ACCGACAGAAAGCTCAAGAG	AAGAB	507035
ACCGACCGCGCGATAACGGT	NO_SITE_40	NO_SITE_40
ACCGAGGCCCGCAATGGCGA	NDUFA3	338064
ACCGAGGTGCTCAAGAACAT	CHMP4B	616164
ACCGAGTCGACCGCGTACGA	NO_SITE_41	NO_SITE_41
ACCGCACACGGATCCGGTAT	RPL31	534279
ACCGCATTCCTCTTCCACTG	LOC101904765	101904765
ACCGCATTCCTCTTCCACTG	LOC104976327	104976327
ACCGCATTCCTCTTCCACTG	LOC112445057	112445057
ACCGCATTCCTCTTCCACTG	LOC112445101	112445101
ACCGCCAAGAAGAAGATCAA	MFN2	534574
ACCGCCATTCAAGGTCCGGG	IDH3A	282446
ACCGCCGAGCCACGGCCGCG	NADK2	506968
ACCGCCTTTAACTCTCCTTG	WDR3	514870
ACCGCGATGTTTCGCGTTAC	NO_SITE_42	NO_SITE_42
ACCGCTGACCCCGACCAGAA	AGXT	789572
ACCGCTGCCTCAAGCACGTA	UBAC1	613652
ACCGGAAGCTCATCGCACTG	MED22	613736
ACCGGAGACCCGCTCACAGC	SLC35B1	353217
ACCGGAGCTTCGCACCTACC	SPOUT1	100138783
ACCGGCACGTTGCGGTCGAA	ACTR5	100297865
ACCGGCGTGGTGAAGCGGTA	TBCA	327683
ACCGGGCCCTCTGCGACCTG	VKORC1L1	506318
ACCGGGCCGGAGCAATACGG	SNAPC2	516078
ACCGGGTCCTCCTTACACAA	SMARCA5	537503
ACCGGTACGGTAATAGACAG	ACTR3	281597
ACCGGTCCTGCCCAACACCT	RPS28	282877
ACCGGTCTTACCTGAATCCG	ANKLE2	540159
ACCGGTTCATACTGTACGGG	SEC23B	535071
ACCGTCTACACGGACTTCGA	PIM1	281402
ACCGTCTATTACGGCTCGCT	SYS1	614236
ACCGTCTTAGGCAGGAACAG	PFDN2	404138
ACCGTGAGGTCCGTGCGCCT	POLR2E	512971
ACCGTGCAAGCATAGAACAC	SLC20A1	514255
ACCTACAATCTAGTGCAGGT	PELO	528728
ACCTACATCAAGGAGCGATA	DMAC2	530597
ACCTACCAAACAGCTTTCTG	ALG5	506566
ACCTACCCACAATGAGCTGG	STAC2	536456
ACCTACCGCATCGACCCCAA	PAF1	528744
ACCTACCTGGACGTGTCAGT	WDR46	509913
ACCTACGAGCCAGGCTTCGT	POLR2I	614472
ACCTACGGAATCCGAGCCAA	KTI12	538901
ACCTACTTACCCTGTCCAAG	ORC6	515476
ACCTAGAAAATGCTGCATCG	RPRD1B	529700
ACCTAGAAGTCCTTAATCTC	TBCE	505066
ACCTAGAGAGTACTACACAT	CDC73	100139547
ACCTAGATTCGACGACGTCC	NO_SITE_43	NO_SITE_43
ACCTAGCACTGTAGGCAGAG	LOC527128	527128
ACCTAGCATAGCTATTTCCC	CARNMT1	538441
ACCTAGGATTAACTTCAAGG	RFC3	515602
ACCTATACTGAGTTCTGCCA	METTL16	509278
ACCTATCCCAAACATCCAGA	BUB1B	537027
ACCTATGGATAACACGACAA	ONE_INTERGENIC_SITE_55	ONE_INTERGENIC_SITE_55
ACCTCAACACCCAAGGTAGC	RAN	540457
ACCTCAACGAGCAAGGAGAG	NOP10	616675
ACCTCAGAAAGCATGTCGGG	SLC20A2	518905
ACCTCAGCATTCGAGGACAC	HDAC3	404125
ACCTCAGCCCGTACCTCGAG	RACK1	327682
ACCTCATCAAATGACTTGTG	STARD7	524966
ACCTCCATCGAAACTACAGG	SON	516462
ACCTCCCAACTGCGGAGCCC	TIMM17A	509797
ACCTCGATAACACACACTTG	CTPS1	506131
ACCTCGCCCACAGATTACCA	KAT8	100125883
ACCTCGCGGATGGTGGAGAG	CDK6	511754
ACCTCGGTACTGGTAAAGGG	STARD7	524966
ACCTCGTAGATGAGAACATG	TRAPPC2	616748
ACCTCTGGATACGCTACTCG	SNRPD1	508788
ACCTCTGGATCTGAGCCATG	STAC2	536456
ACCTCTTCCAGCTCTACCAC	EIF3H	506873
ACCTGAAAAAAGAGAAACCC	GNL2	507369
ACCTGAAGATTTCGTTGACA	GTPBP8	522329
ACCTGAGCAGCAGGGTCATG	CENPH	505284
ACCTGAGGGAAGCGCTTAGG	LOC786364	786364
ACCTGCAAACTCCTGCCGTA	PAM16	444880
ACCTGCACTCCTTAGCCAGC	PSMB8	282013
ACCTGCAGGAGTCTACTCTG	XRCC2	789410
ACCTGCAGGATATTCGACGT	DOLPP1	504908
ACCTGCAGGTAACTCCCGGG	WDR73	783802
ACCTGCATTACAAAGCGAGG	DAP3	504320
ACCTGCCCCGAAGCCACCCT	BSG	508716
ACCTGCGAGTACAAATACGA	LIG1	100124507
ACCTGCTCAACTGGGCGCTG	AARS2	786099
ACCTGCTGCCTCAGGCACGC	LOC508455	508455
ACCTGCTTAGATTGCCACGA	PPA2	615820
ACCTGCTTTCCTGTCCACAG	POLR1A	536316
ACCTGGAATAAGATCTGCAT	CRLS1	512761
ACCTGGACAGTGCCTGGGTC	CTU2	614194
ACCTGGACCGCGTACAAGCA	FCN1	497016
ACCTGGAGACATCTGACACT	FBXW11	540642
ACCTGGAGCACAATGCACGT	HDAC3	404125
ACCTGGCCAACCTCGCGCCC	CCDC12	617519
ACCTGGGACAGAGCTACCCA	CCDC27	531681
ACCTGGGCAAACTCAATCAG	SUPT6H	538671
ACCTGGGCATGTATCACCGG	OGDH	534599
ACCTGGTCTAGGATGTGAGG	INTS1	790146
ACCTGGTCTCCAACGCCCCG	MTOR	100139219
ACCTGGTGAGCTGCGACAAC	LSM4	613634
ACCTGTACCGCGCGATGCTG	LYRM4	614011
ACCTGTATGTGCCGCGGAAA	RPS21	615178
ACCTGTCACAGAACAGGCAA	PRMT3	523174
ACCTGTCATAAGCGTCCTTG	NPRL3	534485
ACCTGTCCAGCCTTCGACAC	OGT	532053
ACCTGTCTGGATGAGCCACT	NELFCD	514958
ACCTGTTTACAGAGATCGCC	TAMM41	514330
ACCTTACACCCTCATGAGCA	PSMB3	533874
ACCTTACCCATTACGAACAG	UBR4	514561
ACCTTAGAACTATACCACAC	EPRS	538357
ACCTTCCAACATAGTCTTGA	SKP1	615427
ACCTTCCGGGAGAAGAACCG	CAP1	504519
ACCTTCCTGCGAGCAGCGTG	LOC112446021	112446021
ACCTTCCTGCGAGCAGCGTG	UROD	504914
ACCTTCGCCAAAGTCAAGCA	CDT1	519016
ACCTTCTTTAATAACCACTC	RRN3	515964
ACCTTGAAAAACAGAAAGGT	GLRX3	511528
ACCTTGACGACGATGCCCGA	C17H12orf65	507595
ACCTTGGCTATAGTTCACCA	VPS18	518781
ACCTTTAATACAGTGTCAAG	NAMPT	520472
ACCTTTCTGATATTTCTTAA	EBNA1BP2	512041
ACGAAAAAGAAGCAAAAGTA	RBM39	508722
ACGAAAGGGTTCCGCCCCGG	LPCAT1	788450
ACGAACAACCTGTACGCAAG	PRPF19	513868
ACGAACGAGCAGGCTACAGA	NSUN4	618779
ACGAACGTGGAAATAGCCGC	DDX3X	510093
ACGAAGAAGATCTCGAAGTC	DDX46	508660
ACGAAGATGCCGATGCCAAT	TMEM30A	505797
ACGAATCATTAGCTCCGACA	ONE_INTERGENIC_SITE_56	ONE_INTERGENIC_SITE_56
ACGAATCCAGAGCATCCCAT	PSMC4	510029
ACGAATTAAGGAGCGTGTGG	NEDD8	286796
ACGACAAGAGCAGCTCGGGG	WDR4	508051
ACGACAGAGAGCTCCGAGGC	LSM3	614759
ACGACCAAGCCACTACGCAG	NRDE2	100138828
ACGACCAGTGCTTCAATCGC	TRIAP1	525164
ACGACCTCACCGGCTTCGTG	FA2H	516891
ACGACCTTATATTATCAGCC	RCL1	768075
ACGACGAGGAGTTCGAGTAC	CKS1B	615827
ACGACGTACCGCGATCGACT	NO_SITE_44	NO_SITE_44
ACGACTCGCGATACGTAACG	NO_SITE_45	NO_SITE_45
ACGACTGAAGAAGCTCTTCT	PPP1R7	505297
ACGACTTACCCCGGTGATCA	PROK1	617599
ACGACTTCATGCTGTCGTCG	CHAF1B	511654
ACGAGAATGGGAAGATCGTG	NAA10	613636
ACGAGACCTAAACATAGTAG	ATL2	100140212
ACGAGCCATAGTATGTGGAC	EIF3H	506873
ACGAGGCTATGGAATAAGGG	KNTC1	506353
ACGAGTGTTCAGCTCTTCAC	LSM8	613630
ACGATCAGAAGAACATCCGG	TFDP1	534579
ACGATCTGATCTTACACTCA	SPTLC1	614165
ACGATGTACTGCTTCAGCAG	NELFB	512799
ACGCAAAGCGGTCATCGTGA	RPL27	404137
[truncated: 17,178 more rows]
