# Supplementary material for: Host cell CRISPR genomics and modelling reveal shared metabolic vulnerabilities in the intracellular development of Plasmodium falciparum and related hemoparasites
Source: Nat Commun. 2024 Jul 21;15:6145. doi: 10.1038/s41467-024-50405-x (PMC11271486; doi:10.1038/s41467-024-50405-x)
Supplement: Supplementary file 11 — Source Data File [file 41467_2024_50405_MOESM11_ESM.xlsx]

## Sheet: Source Data Fig. 3c
sgRNA	Gene	TaC_END_r1	TaC_END_r2	TaC_END_r3	TaC_DAY0_r1	TaC_DAY0_r2	TaC_DAY0_r3
AGAAGACGCATTCTCACCCA	36951	1097	874	1067	916	555	413
AGATGACCACAAGCGAAAGG	36951	719	2033	555	835	910	472
AGGCCAGCAGTCCAACAACT	36951	1113	882	744	938	643	391
CAGGATCTGTCACTGCGAAG	36951	637	535	773	934	852	408
CTTTGGTGTAGGCTGCACTG	36951	1217	646	811	1380	1287	258
GAAGACACAGCCCTACAGGC	36951	234	199	119	502	425	146
GCTGATAGATCGGACGGCAG	36951	20	23	552	268	297	256
GTGCACGGCTTGGAGATCGA	36951	549	774	890	802	578	289
ACGCTGACCATCGAGCGCCG	37135	736	119	459	289	409	151
GATCCGAGAACAGTTGAAGG	37135	848	304	521	934	560	109
GTTTGACTTCACACTCATGG	37135	1495	736	353	555	796	161
TACTTCGCAGGAACCGACGA	37135	479	668	444	501	459	258
AGGCCCGGATGACAGTCGAG	37316	868	597	461	456	800	218
CTTCCGACAGGATCATGACG	37316	133	368	341	486	566	154
CTTCTGCCGGATCTGCCATG	37316	798	1591	1147	1020	972	463
GAAAACGGACGCGTTCAGGC	37316	190	464	302	838	430	294
GATCAGGCAATCGTCCTCAT	37316	819	880	434	871	527	345
GATGTCAAGACCAAACACCC	37316	436	676	886	472	359	217
GCGGTCCCGATCTCTCACAG	37316	528	936	367	584	682	113
GCTGTCGGAGCAGTCACACA	37316	456	151	155	543	331	302
CATGAAGGCGATCCACAACA	37500	1629	1518	1007	779	1216	464
GCAGACTCGACTTCTCAAGG	37500	635	560	323	389	448	256
GCGGCACATCATCGACAACA	37500	818	799	1169	837	742	346
TTTCATTTCAAGGTGAATCG	37500	175	281	155	212	371	211
AAGGTCCCTGTACATTCACA	37681	211	330	343	202	428	112
GAAACTTGCATGACATACTG	37681	612	612	518	510	582	304
GAAGTGCTACCAGACTGCAC	37681	999	760	537	627	1015	259
TCGTGGCAGATCCTGCACAT	37681	515	252	325	632	552	411
AGCAGTGGACACGAGTGTCA	37865	232	354	80	316	252	252
GAGATCAAAGCTATTGGGCA	37865	1028	961	1232	657	777	635
TGATGTTCACAACTTTGCTG	37865	101	149	186	286	482	26
TGGACTGGGCAAGTCAACAT	37865	962	819	831	828	605	546
ACTTGACCGAGCCATCGCAG	38047	576	999	592	717	753	481
AGCGGCACTTGAGTAGACCC	38047	541	1066	448	472	359	199
GTTGTTGGCCGCCAAACCAG	38047	155	212	283	397	323	256
TTTACAGAAGTCATCTGATG	38047	853	1086	1382	880	805	281
ACGCCGTCAACAACACAGAG	38231	93	458	399	482	230	64
CAGGATGACAAGGAGTACGT	38231	764	925	571	423	276	90
GGAGATCACTAAGCACGCTG	38231	228	689	109	467	688	255
GGTCCCGGTACAGATCCGTG	38231	1479	1290	893	997	1054	456
ATTCCTGTCATGCTGATACT	38412	436	355	712	701	677	162
GACAGCTGTGACTTACGGAG	38412	20	121	30	314	498	129
GGCTTGTTTACAGCGCTGGG	38412	120	54	169	674	693	295
TGTTCTATCATCTTCATCAG	38412	50	59	25	267	215	131
CAGTACTTCCGGGACGAGAG	38596	215	349	619	1365	394	249
CCAGTTTCCTGAGTGCGACT	38596	1052	758	730	677	637	284
CTCCCCTGGGACGAGACAGT	38596	359	843	108	794	504	213
TGAGATCCTAAAGCATACGG	38596	555	779	660	598	896	409
AGCTGCAGAAGAGCTTACGT	38777	369	88	298	497	685	253
AGTCTGCTATATTGTTGTGA	38777	481	392	903	537	1046	331
CCATCGTACTCCTAATGCTG	38777	147	383	149	873	333	119
TTACCAGCGTTACTCGAACA	38777	33	358	107	299	372	153
ATTTCAAGGAATGACCCGTG	38961	615	2049	990	997	1012	432
CAGCTTCACAAAGTCACAGT	38961	871	841	426	917	483	395
GCTGACAATTGTTAGCACGG	38961	919	1556	592	927	856	444
GTGAATAAGTCAGTCAGCCA	38961	685	193	267	373	307	75
AGATCTAGATGGTATATCAG	39142	750	540	154	593	394	534
ATGAAGGTAGACGCACAACA	39142	1366	1551	1379	854	774	431
GCGGATTATAGTCACCGAAG	39142	293	120	467	241	638	27
TCAGACTCACTATACCATGT	39142	323	817	371	346	320	210
CTCACAATAGTCGATACCCC	39326	238	396	374	407	447	238
TAGAATAAAAAAGACTGTAC	39326	421	238	125	303	163	14
TTACCTGTTTCTTAAACTGT	39326	484	730	511	708	800	98
TTCATAAACTCAATATCCAA	39326	798	649	855	536	527	216
AATGTTGCTTGAATGACTCA	39508	298	255	798	735	870	284
AGGGCGTGACAGAAGTGCGA	39508	919	1652	191	1297	665	695
GTACAAGGACCAGACCACAC	39508	245	297	108	211	294	115
TCTGTAGACTCTAGCAGAGG	39508	619	918	480	714	982	209
CCAGATCTACCAGTTTCCCA	39692	1216	145	1265	815	706	465
GAAGAGCGTGTTCATCAGTG	39692	821	1228	930	775	853	693
GGAACAAACTGGTGCGAGCG	39692	838	457	311	448	463	276
GGTAGTCGAAGAGCGAACGG	39692	469	595	862	648	441	251
AGCGCACTGAGCCGTCGCAG	39873	332	232	250	314	306	176
CTTGGCTGAAGGGCTAAGTG	39873	236	864	216	283	538	186
GACCTTCTCGATGACCGTCA	39873	425	614	667	543	422	270
TGGAAGCAGATTCGGCACTG	39873	1451	910	970	1181	1222	610
CCGTGGACTTCGGCTACGTG	40057	400	853	653	1052	1141	466
GAGATCAAGTCCATCACACA	40057	354	401	904	449	642	207
GGCTCAGGGAGTCTACATGG	40057	670	895	1264	877	1071	309
TCCAAGCAGGTAGAGAACGC	40057	235	246	40	55	160	288
CTTCCATAGAGATACCATCA	40238	2031	730	870	811	704	410
GAATTCTATAAGGAGAAGTG	40238	543	280	323	577	267	101
TGGTTGATGACCGCTAAACC	40238	999	1701	1079	1554	1280	744
TTTGTCTCTGAACCGAAACG	40238	686	2282	598	1004	636	193
AAATCCCACTGTATTCACGA	40422	610	385	1010	511	589	376
AGATGAAGTAGAGGCACACG	40422	790	492	635	307	164	517
CAGACATGGTTAAAGAGCGA	40422	2	510	38	301	243	125
GTCAACAGGTCCATCCAGCA	40422	236	552	859	754	869	184
CACACTCGCTATTAAGAACA	40603	634	863	1096	938	981	189
CAGCTGATGTGTATACCGAA	40603	479	274	781	528	262	333
TCACAACAGTTTACCTGGCA	40603	458	937	463	747	668	75
TGGAAGCAGATCTTGCAGAT	40603	1842	993	1126	1150	1640	698
GAATAACGTGTCCATTAACG	40787	509	934	884	825	661	205
GTTAACCATCGTTGACACCG	40787	330	136	255	242	219	49
TCTTCAACTACCATGACACC	40787	841	251	168	490	510	53
TGCCGACCACTGCAAAAGGG	40787	619	743	318	816	1066	294
ACATCAATGAGCAGTACGAG	41153	660	562	462	430	350	180
CCTGAAGACTCACAGCATCG	41153	507	1136	943	1087	1257	486
CTTGAAGAGCGTGTTCACCA	41153	685	797	778	1773	794	302
GCTAGACCAACTCAAGATCA	41153	248	316	242	559	610	226
CAGAGGACGTCAGTACCCCT	41883	190	478	527	741	549	147
GTAAAGGCACACATGGACGC	41883	714	862	352	419	562	274
GTGGACAAATCCGTTCAACA	41883	412	906	774	721	749	157
TTAGAAGCTTACATTCATCG	41883	837	560	154	656	189	118
AAAAATTATATATGACTCAG	20ALPHA-HSD	128	462	928	476	394	250
CACTACTCTTACCTCCTCAG	20ALPHA-HSD	174	393	372	440	203	202
GCTGCTCACCTGGTTACAGA	20ALPHA-HSD	211	392	404	259	150	78
TACCAAAATGAAAGGCAAGT	20ALPHA-HSD	1177	2053	888	714	1035	319
ACGGGACTGGTTGAGATCGA	A1BG	552	649	457	868	983	612
CAGTGCCACAGTGACCATAG	A1BG	454	860	820	907	1084	222
CATGAGCACAGGTTCCCGCT	A1BG	672	1047	1774	1247	1179	564
GTCAGCGTCACATCGGCCCA	A1BG	316	543	614	838	595	312
AATGGACAAAGAAAATACGG	A1CF	537	210	148	506	433	157
AGTTACGTTAGGTACACCCG	A1CF	801	732	365	1573	775	376
CAACTGCCGATTGTTTGTCG	A1CF	1009	1175	1601	939	1262	669
GCAGATAAAACCAAAAACCG	A1CF	315	148	250	216	254	162
AAGACTCGGAGAGAGGCGGT	A2M	584	375	262	472	430	54
AAGGAAATCGCATCGCACAG	A2M	557	472	360	638	395	110
GAGCAATGTCTGACTCCACG	A2M	511	943	996	739	950	616
GTGGACTCAAACCTTAGACG	A2M	289	690	363	782	453	125
AAAAACAGCGTAGACCACCA	A2ML1	187	105	263	351	139	25
AGAAATGTATATATCCCGAG	A2ML1	577	405	261	411	386	77
GGAACAATCGTCTTGTCATG	A2ML1	792	777	189	528	458	222
TCTGACGCTCCCTTACTCAG	A2ML1	489	658	630	947	953	392
CCCAGAAAGAGGCTGTACAG	A3GALT2	596	819	155	793	663	51
CTAAGATGCCAAGTGCAAGT	A3GALT2	1048	984	588	858	1012	524
GACGTGGACTAGCACTTCAG	A3GALT2	443	544	1147	678	788	726
GTGAAGTTGTCTCTCAGCAG	A3GALT2	494	569	311	697	551	490
ATGGTCTACTGGCACGTCGT	A4GALT	647	1445	789	968	1290	548
GGCGCACCCCGAGTCCCCAG	A4GALT	469	1137	279	1031	977	60
GGGGGCGCATCTGGACGTTG	A4GALT	555	467	689	507	826	387
TAGGTGTAGCTCTACCGTGG	A4GALT	875	461	613	424	676	169
AAACGTTGTCAATTGCTGAG	A4GNT	347	948	608	796	729	500
CCACAGCACAGGAGACCAGT	A4GNT	1714	913	683	448	521	440
CCTTTCATAAGTAACAGCAC	A4GNT	53	50	203	296	93	16
TGAGTGTACCACGAAAACAA	A4GNT	109	254	8	475	324	73
AATAAGCGGTTCCCCCAACA	AAAS	207	281	299	280	363	385
ACCCCACCTCCCCGAAACCA	AAAS	199	146	681	434	817	444
CACCGGGTAGACAAGGACGT	AAAS	252	327	33	428	301	116
GCCAAACTTACAGACAGATG	AAAS	232	252	454	418	209	218
ACACAAAGAAAACGACCGAG	AACS	660	244	382	340	376	312
CTTCTCACGCATGTATGATG	AACS	617	474	808	884	541	217
GAGGAGATCGGGTCGTTGGT	AACS	674	851	794	1083	641	399
GTTGGGTGTCGGAACCAGCG	AACS	72	433	175	321	236	83
AAACCATTTCATGAAATCGA	AADAC	473	412	222	553	396	340
AGTTCTGTCGAAATCACTCA	AADAC	492	1261	348	1491	1528	625
CAGATAATGTTGAAGAACCA	AADAC	604	243	671	651	533	402
TGGGGCACATATATACGGAC	AADAC	481	374	571	525	481	295
ACCGCATGTTGCCTAAGCAT	AADACL3	217	236	533	656	479	287
GAAGTCCTTGGATACGTATG	AADACL3	1320	877	849	1082	778	826
GAATCTTGGGGAGATCAGAA	AADACL3	448	589	689	602	593	268
GGACCCGCAGTCTCATTGGA	AADACL3	725	615	988	710	1127	341
AAGAAGATGATGCCTCGCTG	AADACL4	495	640	260	734	690	367
CCCAGGCTAGAGAACCACAC	AADACL4	785	482	133	406	434	176
TAAAGCAGAGGGGACATCAG	AADACL4	264	287	275	289	233	124
TCCACAGAGCACAACCCGGG	AADACL4	996	776	913	640	547	504
AGAGCCAGGGCCTTACCCTG	AADAT	464	1391	145	580	750	181
ATGGACATATGTGTCACATG	AADAT	218	498	549	486	565	407
CACGTTCCCTTTCAAGACTG	AADAT	509	600	442	480	362	276
TGTAGCTGAAATATTGAGCA	AADAT	546	743	1089	667	464	156
AAAAGATTGGGAATGAAAAG	AAED1	591	682	127	633	576	248
GCACGAAGACCACGATAGCC	AAED1	49	225	60	201	103	114
TACCCAGTTAGTTTACAGAA	AAED1	132	594	273	255	229	200
TTACTTGTAAGAAACTCTTG	AAED1	390	111	239	264	290	145
ACGTTGCACTAGCCGGTCTG	AAGAB	805	2500	728	1101	1137	387
AGCAGATATCAATCTGTGCG	AAGAB	14	44	0	169	304	152
CACTACATTGGACCAGACGT	AAGAB	272	334	86	660	476	197
GGTAACCACGACTCTGCCAG	AAGAB	20	189	75	382	491	411
AAGGATCTGTCATAGGCAAG	AAK1	674	457	61	645	555	316
AATATTCTCTTGCATGACCG	AAK1	88	863	201	674	326	154
AGCTTCCTTGAGATACCACG	AAK1	660	1135	749	1139	821	298
TCGGGGCATAAGAACATCGT	AAK1	464	542	889	1243	927	235
AAATTGCTTCGCTCTCATGG	AAMDC	234	185	212	367	253	104
AGGTACTCTACGGTTGATGG	AAMDC	558	1071	1102	2031	843	647
GATTGGCCGAGGGATGAGTG	AAMDC	587	1186	770	1354	1194	756
GGATTGCAAAGTGTGGCCAG	AAMDC	542	1012	1362	1346	1368	996
AAGGTCTTGCAGTCACCAGT	AAMP	139	66	147	298	132	123
GGACCCCAAGACCAACACCT	AAMP	207	61	17	145	153	69
GTGGCCACAGGAGACATGAG	AAMP	0	45	0	166	214	235
TGGTGATGAAGAGATTATCG	AAMP	439	244	1030	406	332	271
CACCACAGCTTCCGGCAGCA	AANAT	495	625	860	786	608	268
CACGGCCAGCACGTGCAGGT	AANAT	503	449	290	412	347	141
CAGGAACAGCTCGGGACACA	AANAT	354	908	498	352	407	329
CAGGGACAGCTCGGGACACA	AANAT	408	729	596	981	590	473
CCTTCATCATCGGCTCCCTG	AANAT	549	771	384	559	490	186
CTGACACTGCACAGGCCCGG	AANAT	583	247	1283	543	561	188
GTGTTTGAGATTGAGCGAGA	AANAT	678	749	295	528	867	491
GTTCGTGGAGGGCCGCCTCG	AANAT	357	202	446	361	406	266
CACTTCTTGAGCGTGGTGTA	AAR2	1211	936	1088	1090	1214	569
CCTGCCGGGAACATCTGTGT	AAR2	3776	1226	601	1259	1429	451
GAGTGCAAGAGCTACCAGGA	AAR2	745	349	840	782	570	309
TAAGGAAGAAGCCCATGCGA	AAR2	399	875	485	651	692	193
CCTTCGAGGAAGCCTCGTGA	AARD	109	628	1356	598	618	291
CTCGTCCAGCCGCGGACCGG	AARD	436	710	339	456	342	188
GCCCCACAACATCCTCCACG	AARD	623	1514	447	582	429	304
GGACTCCGGCCGCCGCAGAG	AARD	579	712	526	1305	1051	593
CGAATGGTAACTGTACTTCG	AARS	0	83	0	109	119	40
GAGAGTATCGAACAGCCCGG	AARS	167	31	12	265	407	176
GAGGGCAGACCTACGACGAA	AARS	0	8	75	47	120	53
TCGTAGTGGATCTCACTGCA	AARS	145	88	165	903	594	353
AGAACCGCACAGCTCGACGG	AARS2	0	0	33	86	184	15
CAGCACCAGGTAGCCTCGGT	AARS2	200	1209	192	267	307	157
CATTGACGAAAAGCAAACTG	AARS2	0	43	0	18	58	1
GAGATACACTATGACCTGGC	AARS2	146	148	43	252	272	156
AGATGTCATTGATTGTACCA	AARSD1	459	571	429	1063	1024	345
CGTGATCATCTGGCAAACCC	AARSD1	488	1074	828	850	686	338
CTGCACACCGAAGAAAGCAA	AARSD1	248	202	266	209	172	212
GTCACTGAGATTGCTCACAT	AARSD1	390	280	260	805	599	448
AAGGGCCAATATGCGAAGAG	AASDH	404	662	435	139	275	206
ACTTCACTGGAAAAATGTCG	AASDH	135	128	339	677	230	34
ATCTTACCCTAAAATCCAAG	AASDH	496	803	504	461	382	445
TTGGCACTATACATGCATGA	AASDH	1099	504	334	1176	626	532
AAAGACCCGCGGTACCAGGG	AASDHPPT	0	91	0	346	488	220
AGCAGCCATTCGGCGCGGCT	AASDHPPT	103	384	290	985	685	400
CAGCTAGCAGCCATTCGGCG	AASDHPPT	54	105	232	446	516	250
TTTCCTCAATTGACAGGTCG	AASDHPPT	489	827	841	874	758	482
ATGCATGCCTTGGCCACAAG	AASS	675	327	728	464	453	192
GGATCATAGAGGAATACGGG	AASS	543	932	479	824	506	479
TCTTAATACAGCCTTCCAAT	AASS	160	569	21	534	352	225
TCTTGGCGGGTGAGTAGACG	AASS	1033	2015	1057	1463	1186	903
AGGCACTTAAAGCACTGTTG	AATF	0	187	112	1152	593	458
GAGTCACTCACAGACATCGT	AATF	124	292	94	496	321	136
GTTCCTATAGACAGTGAAGT	AATF	185	148	328	1015	912	199
TGAGGTCAGAGTTTCCGAGG	AATF	351	455	76	918	507	305
ACTACCATCGGGGCGCAGCG	AATK	776	659	221	741	383	307
CTGCTGTTCTCGGACAGCAT	AATK	987	1475	768	739	577	611
GAGTGGCAAGACGTACACGT	AATK	238	409	861	738	614	172
GGAGCCGAGGATATCGACTG	AATK	351	458	207	771	762	403
GCTCTTACCTATAGGGACCG	ABAT	372	241	240	108	323	129
GGGCGGAGACAACCACGCGT	ABAT	361	479	674	675	723	256
TCTTACCCATGGTCCTCCCG	ABAT	506	531	372	830	258	302
TTCATCAACAGACCTGCCCT	ABAT	704	517	234	521	414	311
CACACCCTCTTCTTACATGG	ABCA1	308	359	721	598	548	130
GAGGGACACTCACCCGGACA	ABCA1	1064	999	890	968	653	281
GTGGCGTGGCAAGACTACGT	ABCA1	835	1237	524	743	780	288
TGGACATTGACAATGTGGAG	ABCA1	706	935	488	1091	643	534
CAGTTGCATGCAATACCAAG	ABCA10	135	404	302	250	152	73
CATCACGTAGAGCCCAACAG	ABCA10	936	1204	929	684	544	223
GGGGTATTGGATATCACTTG	ABCA10	522	581	220	187	373	156
TGGCTCGAAAGAATCATCGC	ABCA10	360	512	447	510	234	184
ACTGTCGTGATACAGTAAGC	ABCA12	559	844	810	877	1221	545
ATATCAATAGCTCTCATCGG	ABCA12	703	543	257	318	463	171
GTATGCTAAGTTGATCAATG	ABCA12	493	670	639	687	397	279
TCAGTACATTGCACGCTACG	ABCA12	755	1945	693	801	810	419
CTTAGATGAACCCACCAGCG	ABCA13	536	268	1014	363	385	54
GAACTTCCAGATGTTCAAGC	ABCA13	0	0	0	0	0	0
GGAAAGCAGGACAACGCCGG	ABCA13	205	186	358	273	212	152
GGCCCTGGGTCATTACGACA	ABCA13	1692	1156	1019	1405	1331	560
GTAATTATACTTGAACCCGT	ABCA13	295	328	552	230	187	126
CATGACCATCCAGCACATTG	ABCA2	389	211	198	472	445	30
CTAGGAAAGACGTGTTACCG	ABCA2	909	1434	310	567	672	439
GATGTCATGCCCGTAGATGG	ABCA2	548	1092	439	1123	779	243
TAGGGGATGAAGTTGCCACG	ABCA2	631	855	810	687	304	436
ACTGCCGTTAGGCTCAACAC	ABCA3	692	1082	549	698	964	398
AGTGGACGAGCATACATCAG	ABCA3	881	1018	490	930	990	666
CCTCCTGAGTCCCGTCAATG	ABCA3	346	524	185	440	417	229
GGTGTGCTCAAACACCAGAG	ABCA3	541	903	246	924	687	440
AAGAGGAATACGAATTCGGG	ABCA4	525	262	515	319	339	110
CCTGGCTAATCAATATCTGG	ABCA4	679	684	445	664	754	398
GAGCAAGTGGGTGACATCCG	ABCA4	265	350	198	457	610	102
TGTGCTGTGGACACATGCCA	ABCA4	279	2072	1132	1118	1609	738
CGCCCGCGACTAACATCACG	ABCA5	46	86	210	248	171	107
GATAATGGGACTTCATGACA	ABCA5	1149	297	512	854	1010	172
GGAGCCACACTAACGATGGG	ABCA5	568	1953	751	788	485	676
TCTAACTGGATCCGAGAGTG	ABCA5	697	898	1045	820	911	351
TTATCATTTGACATATACGA	ABCA5	558	542	273	619	407	454
CATTCATAGTATAATCCAGG	ABCA6	461	733	1517	979	769	252
CCTCATAACTCAGCACACCC	ABCA6	823	1313	537	540	467	351
TGAATTAGTCACTCACCAGA	ABCA6	284	520	361	378	384	160
TTATTGATCATCAATAACAC	ABCA6	141	216	649	112	223	166
AAGTGACGTCGCAGGAACAG	ABCA7	602	763	417	926	706	309
ACACGGCCTCAGACTGACTG	ABCA7	305	101	143	147	316	71
AGTATGGGATCCCCGAACCG	ABCA7	455	215	194	245	309	284
GCTGGGTAGTATCCAAATGG	ABCA7	833	1151	68	400	539	214
AGTGGCAGAACCAACGACAC	ABCA9	584	593	306	520	488	247
CAGCGAGCCATCATACAACG	ABCA9	296	1253	1423	870	799	515
GAGGAAACCAAATTGCACGT	ABCA9	251	821	302	360	186	230
TTAGATCACAACGAATCACT	ABCA9	1049	771	784	542	1247	134
CAAACACCAGCATCATGAGG	ABCB1	1036	1017	1087	1071	657	309
CAGACGATGTGCTATCACAA	ABCB1	350	208	438	434	452	221
TGGAATAAAGAAAGCCATCA	ABCB1	513	762	1467	1008	613	498
TGGTTTGACGTGCATGACGT	ABCB1	461	898	978	968	558	389
ACAGCAATGATGGATACTGG	ABCB10	254	420	218	437	205	202
ACCATGTGATGCAATTAGCA	ABCB10	437	263	1314	917	514	439
CAACCCAGAAAGCATACATG	ABCB10	430	947	399	1160	1401	392
GAGGTAGACACGGACGGCAT	ABCB10	788	1873	1659	1516	1268	634
CATATCATCTATCCGAACAG	ABCB11	116	329	650	400	307	94
CTAGTGACGATTCATGACCC	ABCB11	587	760	523	702	430	119
GATGACCTCAGAAATAGCCC	ABCB11	339	376	458	455	487	314
TCTGACATACAGTCAATGAG	ABCB11	714	1752	310	644	428	256
ACATCACTGAACTCAATACA	ABCB4	392	1160	568	570	509	564
ATCTTCAGAAAAGACACCGG	ABCB4	219	470	615	815	730	167
CTGGTGAGATTCTCACCACG	ABCB4	305	462	292	455	490	131
GGCTGTATGACCCTGATGTG	ABCB4	277	481	370	361	557	127
TAGAGTGGATCCATACCAGA	ABCB4	554	722	163	443	770	326
ATAGATATAGCACAAATCCA	ABCB5	1095	1684	410	515	493	253
GAAGATTCTGATCTTAGATG	ABCB5	463	205	621	498	491	127
GAAGGGCTGGAAACTCACAC	ABCB5	446	287	676	322	264	226
GGAGAACCTGATTATACCAT	ABCB5	512	1246	432	561	418	318
ACCCGCAAGGTATAAGACTG	ABCB6	849	733	504	901	905	445
CCATGCACAGGAACACAATG	ABCB6	440	231	515	1022	553	328
CTGCAAAAGACACAGTCCAG	ABCB6	361	369	232	246	252	168
TGAAGTGGAACGCTATCGTG	ABCB6	465	324	625	651	352	179
AAGGCCACCGTAGCTGTCTG	ABCB7	11	37	0	451	146	85
AGTTATTAAGACATACTACA	ABCB7	47	182	191	537	366	158
ATAATGGTGCTCGCCAGTCA	ABCB7	16	0	0	131	144	3
TTATCAAAGGCTATTGACAG	ABCB7	485	921	1201	770	846	604
AAGAGCGTCCAGTTAAAGCG	ABCB8	182	297	245	465	602	113
GATCGTGGCTAAGTACACGA	ABCB8	670	474	490	931	557	121
GCATGGCCGTGGATCTACGG	ABCB8	162	903	555	375	142	24
TGTCCCCAGACGCTACGGAG	ABCB8	600	501	472	1311	807	120
AATGCCGCCCCGAATACCTG	ABCB9	407	480	150	599	602	300
CAGCCAACGATGGTGCATGA	ABCB9	1262	1012	383	809	493	438
GCCCCAGACGTAGTACATGT	ABCB9	580	685	386	569	527	203
GCCCCCGAAGAGGCACACGA	ABCB9	918	1846	245	975	595	223
CCTGCGTACCTATGCCAGCG	ABCC1	529	249	96	286	340	178
GAAGAACGCCACGTTCACGT	ABCC1	144	422	771	460	294	44
GGGAACCATGAGGACCATCA	ABCC1	726	730	696	865	985	763
GGTCACGTAGACGGCAAACG	ABCC1	811	477	282	644	354	352
CTGGTAGACAGCACGAGCCA	ABCC10	890	1229	444	1294	890	460
GCTGAACATCCTGTACCGAA	ABCC10	502	736	690	574	614	410
GGAGGCCATTGATCACCCAA	ABCC10	936	876	539	889	1082	269
GGTATGAACCAACACCCACA	ABCC10	337	429	103	733	445	423
AGAACAGATACACTCCCGAG	ABCC11	300	507	476	213	192	10
CATGGGAAGCCAATACGACG	ABCC11	85	949	215	1120	687	182
GTCTCTAACACACATCACCG	ABCC11	72	392	478	250	157	96
TGAGAACTTAACTGGTCATG	ABCC11	799	1673	1707	505	507	96
AACTGATTCACAATCTCCGT	ABCC12	15	10	47	6	123	139
CTGGGTGTCTGGTTAGACAA	ABCC12	531	1164	630	498	454	386
TCCTTATGGAGACCTGACCG	ABCC12	342	310	247	635	369	101
TGGCAATGGTCGATGCAATG	ABCC12	811	1145	656	1024	1235	819
ACTGAGGATTCAGAAACGTG	ABCC2	436	593	1014	412	301	637
GATGTGTCTCTTAGTCAATG	ABCC2	1365	1553	928	747	1051	439
TCAGGGTATAAATCTCAGTG	ABCC2	592	439	1026	545	487	499
TGGATTCTCTCAATACTCTG	ABCC2	456	979	406	647	797	341
AGCAACAAGATCAGGCAGCG	ABCC3	381	929	439	366	557	131
CCACGGATACGTATACTCCG	ABCC3	431	467	392	396	529	249
CCAGGCACTGAGCCACACGT	ABCC3	408	1228	499	797	756	256
TAATGAGCCCGTGACGTACG	ABCC3	409	649	112	432	403	166
AGCACCCAGTGGACAATGCT	ABCC5	1011	1115	384	960	924	484
CAAGTACAAGAGAACTCAAC	ABCC5	1234	53	584	404	218	153
GAAGGGGGAGCTCTTAATGG	ABCC5	210	244	113	134	139	272
GCCCTGGTTATAGAAATGTG	ABCC5	548	636	445	682	639	264
AGGGGTCCACACCCGAACCG	ABCC6	693	161	645	346	559	408
ATTGTGGTGAGCCATACGGT	ABCC6	338	268	170	327	344	302
GAGTGACATCACCAGAAACG	ABCC6	1313	1506	769	645	652	189
GTACCTGACCTACCTACGAG	ABCC6	297	434	428	276	127	218
ACTCACCAAGAAGACGACGT	ABCC8	698	446	895	999	766	522
CTTGTTCAAGACACCAAGGG	ABCC8	847	530	1141	1278	1160	499
GTTGTGATAGTAGACCACAG	ABCC8	604	441	551	257	403	298
TGAGCCGGGTCATACCTCGG	ABCC8	376	213	202	159	163	48
AGAGCTTGTACGTACCAGCA	ABCC9	895	1056	1580	899	600	452
CAATGTCATTCGGGTCAGAG	ABCC9	964	761	433	713	737	496
GTAGTCTATCGCTACAATGA	ABCC9	118	814	737	523	546	279
TGAAGTATTGAATTGGCGCG	ABCC9	717	578	605	445	586	269
AGTTCCTTATGAAGTACGTG	ABCD1	924	1016	725	573	775	187
GCGCTACATGCACTCCCGAG	ABCD1	336	152	427	454	794	121
GGATGACATGACCCGCTCGA	ABCD1	193	42	569	426	377	78
GGCCGCTCGAACCAAGGTGT	ABCD1	200	273	332	716	675	857
AAATTAGAGCTACCGAGTGG	ABCD2	320	709	514	790	424	264
AGAAATACTGCATTGCACCG	ABCD2	439	1081	303	667	459	274
ATTCGCAAAATAGGTCTCAT	ABCD2	241	559	461	478	281	336
TCATCATCAAGTTAATCAAG	ABCD2	188	142	277	537	531	234
ACCACCATTACAGAACAATG	ABCD3	74	777	215	315	315	89
ACTCGAATTAGACGACCCAT	ABCD3	1255	473	1004	551	880	47
AGAAAGGACGACTGACCACT	ABCD3	866	1178	647	1008	1032	619
GTGAAATGACTCGATTGGCT	ABCD3	445	665	333	834	1042	469
AACAGGGATCTGGCCGACGC	ABCD4	577	351	203	280	296	139
AGATGCAGACCCGCTCGAGG	ABCD4	0	116	1	170	225	218
AGTGGTGATGGGTCCCATTG	ABCD4	712	530	561	1319	796	650
CCCCCGGATCGCCATGAACA	ABCD4	302	203	564	566	361	220
CTATGCCCGGAGCTGACCCG	ABCD4	186	436	510	400	190	117
CTGCTCATCACAGGCAACAC	ABCD4	336	1361	410	242	566	356
GATCGCCATGAACAGGGATC	ABCD4	458	1236	560	1037	941	586
GTGTGTGTAGCCCGCCACGT	ABCD4	401	322	92	1066	824	207
CAATTGATAAGGCGCCAAAG	ABCE1	167	94	26	544	478	245
CCCAAAACTTCACCCGGACG	ABCE1	201	451	343	425	112	62
GAAATTCTGACTTACTTCCG	ABCE1	370	410	346	396	315	51
GTGACAACACCGTAAGCACT	ABCE1	4	40	9	197	203	50
ACCCACACAGAAGTTCTCGG	ABCF1	0	0	0	273	435	22
CCGCAAAAACATTACCACCC	ABCF1	289	108	183	517	102	159
TCATCCATCTTGACGCCCAG	ABCF1	0	235	72	337	270	105
TCTTGCTAAGGTGAGCATAG	ABCF1	681	138	321	564	500	423
AGCTCTTAGAGCTCTACGAG	ABCF2	323	714	474	654	470	406
CAATTCCATTCAAGCCGATG	ABCF2	739	1015	581	1172	1208	294
CCAACCACACACAAGCATCG	ABCF2	319	651	546	355	216	255
TTCTGCACCATAATAACAGG	ABCF2	626	45	124	190	282	322
AGGGCGGAACCACAGACGCA	ABCF3	1302	796	506	859	516	198
ATGCTGGCGATACTGTTGCT	ABCF3	1514	2422	1633	1503	1113	461
ATTCAGGAAGTTGCGGTCGT	ABCF3	1261	1252	1382	1640	1304	566
GCAGATGTGAACCTAGCATG	ABCF3	255	1101	555	732	509	361
ATTTCTGGAAAGTTCAACAG	ABCG1	134	303	75	172	186	29
CAAGGTTTGAGACTTTCCCT	ABCG1	352	249	559	905	754	388
CTGCGGATCACGTCCCACAT	ABCG1	820	953	439	930	862	809
TCATCGAAGAACATGACGGG	ABCG1	374	290	244	397	241	159
AACTTGAAGATGGAATAACG	ABCG2	818	871	397	587	522	254
CATAGTTGTTGGAAGCCGAA	ABCG2	621	1269	875	873	821	437
GGTTATTATAGGGCTCACAG	ABCG2	966	682	109	377	207	200
GTTGGAACTCAGTTTATCCG	ABCG2	256	64	93	154	346	49
CCTGCGGTTCATATCCCATG	ABCG4	682	604	1514	564	570	527
CGGAAGGTCCTCAGTTCCCG	ABCG4	395	182	258	530	410	386
CGTCAAAGAACATGACAGGT	ABCG4	473	424	138	599	247	62
TCTGTGTTCCCCAGTCATCG	ABCG4	897	1382	678	730	626	403
AGCTTTGGGGGAATTTCCCA	ABCG5	375	576	317	732	435	186
GGTGCCGTCCAGGATCGTGT	ABCG5	361	263	394	804	247	100
TCCTTACCTGACACTGTACG	ABCG5	479	500	306	483	383	372
TTCAGTGGACCTGACATCAG	ABCG5	380	514	507	793	706	150
AAGCTGTCGAGCCCAGACGT	ABCG8	642	857	458	850	818	266
AGGAGAGCTGGATAGCCCCG	ABCG8	304	519	220	579	490	215
CGGACAAGGGTGGCCGACTG	ABCG8	421	534	402	831	591	160
TTGTTTAAAGAAAAAGTGCG	ABCG8	299	23	305	236	112	63
CCCTCAAAACACCAGAGTGT	ABHD1	235	379	410	992	379	150
GCTGTTGTATTTAATAACCG	ABHD1	215	255	192	307	370	345
GGCCGGTAGTCCCTTACTCG	ABHD1	1024	452	543	990	1011	456
TAGTGCTGAATCACCTGGCT	ABHD1	468	182	348	478	533	525
AGGTCACGCCTATATAAGGT	ABHD10	802	916	728	1196	840	366
GAAACATAAGCCACCCACCG	ABHD10	384	683	709	539	565	314
TACTTGCACGGAAGACCGAG	ABHD10	476	106	561	371	81	283
TTGGGAGGTCTGGTCGACTA	ABHD10	2680	2027	575	1373	970	832
ACAGTGGATGCTCGGAACCA	ABHD11	244	478	832	760	727	235
CAAACTACATTGCAGCCATG	ABHD11	398	573	351	350	766	113
GCACCCAGCAGCAGTCAAGG	ABHD11	477	333	632	438	442	172
TGCCGTGGACATCAGCCAAG	ABHD11	620	615	701	1159	817	331
AATGGCCCCAAATATACACA	ABHD12	66	79	52	107	381	221
AGGGCCTGTGCTTCCGACTG	ABHD12	691	767	561	1064	1089	471
CCTTGTAAAGCTCCACCCGG	ABHD12	254	573	220	806	433	208
TGACTCAGTAGGAACGCCGT	ABHD12	855	936	256	1186	565	233
ATGCAGTTTGTGTCTACGAG	ABHD12B	473	1265	524	962	1018	349
CAGATTCCCAGAATTACCCC	ABHD12B	67	109	188	267	313	47
TGTAAAGCTGTCACACAGAG	ABHD12B	654	595	619	922	635	904
TTCATGGCAGTGCTCAACAC	ABHD12B	102	507	146	385	348	257
GTGAAAATAAATTATAGTCG	ABHD13	337	234	349	338	354	216
GTGACCTTTCATCTGTATGG	ABHD13	200	633	387	329	258	147
TGGTCGACTACCGAGGCTAC	ABHD13	285	429	179	443	841	315
TGTGGAATACCAGTGGGCAT	ABHD13	398	765	763	802	550	256
CACCTCACGGTAAAAAATGG	ABHD14A	364	481	764	672	691	353
CATAGCGGCCACTCAGTGAA	ABHD14A	375	955	297	527	515	491
GGGAGCTAAAGGCCTTTCCG	ABHD14A	65	5	0	33	88	67
TCATGCTGCTGCTATATGTG	ABHD14A	243	606	682	911	942	539
ATGGGCTGATCACGACTGGG	ABHD14B	1169	971	1386	1293	1172	636
CAGGTTCTGCCAAGTCTCGG	ABHD14B	442	741	829	655	441	166
CCAGAGCCTCTTCTTCCGAG	ABHD14B	961	1606	576	1367	1177	297
GGGGACCAGCTCCCCAATAG	ABHD14B	632	537	679	584	460	253
CATCCGCTTCCGACACCCCG	ABHD15	617	826	822	409	811	510
CCCGTCGCTGAACTGACCCG	ABHD15	265	415	194	658	243	133
CCGGTGATCTTCCACCGGCG	ABHD15	141	123	113	152	427	42
GGCCGGCCTCAAACCACTCG	ABHD15	592	282	608	566	530	329
ACCTGGTAGCACACACCCTG	ABHD16A	836	470	284	551	468	71
CCATGTTTGTGGACCGACGA	ABHD16A	348	693	679	1125	609	527
TGGACAAACTCAAGTAACCT	ABHD16A	174	689	423	597	261	136
TTTCCTGGTACCAGCTACGT	ABHD16A	373	302	726	554	897	131
AGCCGGGGTACACAAGCCAA	ABHD16B	551	477	528	668	524	264
CGGCACGAGATCGTCGAAGG	ABHD16B	799	618	1084	970	532	358
GCCATAGACCACCACGTGTG	ABHD16B	352	153	507	263	317	50
TGAGCACTTCAATCTCAACG	ABHD16B	622	492	128	1051	646	280
ATGGAGTTTCCAGCGCCCAG	ABHD17A	409	462	657	342	321	449
GCCATAACCAGAGTAGTCGT	ABHD17A	413	677	351	727	710	160
GCTTAGCGGCAATGCGACCG	ABHD17A	315	1064	70	429	824	309
GTACGGACAGAGCATCGGCA	ABHD17A	404	207	108	187	460	124
AGCGTATAAGTTGGATCAGG	ABHD17B	169	372	400	393	461	197
CGAGCAGCAAGATCCACAGA	ABHD17B	530	756	599	575	753	350
CTTGGCTTGCTCTTAGGACA	ABHD17B	365	860	185	465	384	292
TGAGCAACGCACAAACATGC	ABHD17B	405	280	482	386	417	584
ACGCCGACATCGACGCCGCG	ABHD17C	252	465	675	439	713	569
GCACGAACATGCAGCCTAGC	ABHD17C	431	750	396	531	478	339
GCTCTTCTCGCACGGCAACG	ABHD17C	609	1473	1294	1208	1055	253
TCCTACGACTACTCCGGCTA	ABHD17C	526	978	447	977	588	349
AAGTAAATCAATTAATTGGA	ABHD18	442	916	541	437	667	375
ATGACCGGAATATCCATGGG	ABHD18	609	360	408	921	842	490
GCTGTGGACCACGACAGACA	ABHD18	653	1155	617	1212	1108	455
TCCTCCCATCACAAAAAGGT	ABHD18	340	362	528	471	334	189
GAAGAGGTCAAAGGTCGAAG	ABHD2	168	860	774	545	548	181
TCCTGGAAGTAGAGGTCGGG	ABHD2	417	777	1280	1285	665	468
TTACCGTAGGTGAACATGCG	ABHD2	615	431	548	367	662	98
TTTCTGGGCATAGTCGACAA	ABHD2	847	1984	254	499	768	233
TACTTCCTGTACTGCACCAG	ABHD3	621	921	636	757	606	317
TCACCCCCCGTCACTAACTG	ABHD3	250	385	558	215	391	265
TGGCCTCACTGGAACAAGCA	ABHD3	563	1217	191	507	456	86
TTAACAACAGAGGAGTGGCG	ABHD3	892	1288	1061	974	1360	556
ACTTGCGCTTGAAGTCCGGT	ABHD4	343	684	582	723	399	161
AGTTAAACACCTCATCCTGG	ABHD4	241	349	388	533	301	282
CCAGTGGATTGGAACGCCCT	ABHD4	476	394	156	559	254	349
GATCGAAGGTGTGCAATGTG	ABHD4	753	1420	1393	1001	737	482
GCAATCCTGAGGCCAGCTAA	ABHD5	853	618	511	1110	680	433
TAAGGTGTGAGGTTGATGTA	ABHD5	729	491	1107	828	947	415
TTGCTTGGACACAACCTAGG	ABHD5	255	497	1194	865	935	242
TTGTGGAATCCATTGAAGAG	ABHD5	620	628	127	554	829	27
CAAGGGAATCTTCTCTACGG	ABHD6	594	872	482	729	700	176
GAGTCTTACAACTCACCCGC	ABHD6	633	260	277	648	448	362
GGGCACCTTGAAGCGTACGT	ABHD6	929	883	417	754	485	127
GTCATCCAGTGAGGACCGAG	ABHD6	1366	1450	1363	1397	1185	399
AAGGTGATCATGATCAACGG	ABHD8	243	397	44	360	191	46
CAGTGCATAGAAGGTGTAGG	ABHD8	539	927	574	591	549	251
TCACCGTGTACCGCAATGGG	ABHD8	1036	1039	820	1219	756	354
TGGGCGGCGTCCGACAGTGG	ABHD8	277	505	139	233	199	185
AATAATAGCACCTGCGAACA	ABI1	522	186	180	450	660	366
ATGTAGTCATTAGGAACTGT	ABI1	384	528	635	755	611	418
TTCACAGTACTCCGCTACCC	ABI1	1036	744	762	1261	977	708
TTGATAAGCGACACTAGCTA	ABI1	1126	760	649	1492	835	576
ACAGTTACACGAATCTGGAA	ABI2	317	287	293	295	722	65
ACTGGCTCCAGTGTGCGATA	ABI2	336	363	248	537	433	279
CCATACACCCCCAACAATAG	ABI2	209	593	258	458	377	111
TCCAGGCATCCCAACTACGA	ABI2	408	469	72	569	474	306
CTGAAGATCCAGCATCCGCA	ABI3	248	698	153	428	679	317
GCACCTTAGCCACTGTCCAG	ABI3	377	486	286	514	603	80
GCGAGTCGCAGACTACTGCG	ABI3	435	330	413	462	484	71
TGGGAGACCTCACCCTAGGG	ABI3	1223	723	911	352	457	420
ACCTGTCACTCATACAACCA	ABI3BP	1009	621	1330	896	896	208
AGAGCAAAATTACCGATCGT	ABI3BP	207	371	30	192	249	65
GATTCAGAATGTTACACACA	ABI3BP	577	750	492	602	756	439
GCAATGTCCAATCATGGTGA	ABI3BP	1002	691	542	662	658	594
AGGTCGTGAAATCAGCAACG	ABL1	704	1166	638	647	830	341
GCTCGGCCAACGTGTTGAAG	ABL1	637	996	636	779	1000	557
TCAGTGATTATGTAGAATGG	ABL1	1065	733	1600	763	722	660
TCCATCAAGTCGGACATCTG	ABL1	532	402	485	696	497	134
AAGCTACCCCCATAGCACTT	ABL2	266	332	323	443	488	188
CATTGCAGACGAGATCTGAG	ABL2	621	484	1275	904	866	385
GTTCAACATCACAACCGTAG	ABL2	250	76	139	178	325	71
TGTTCACCATCACTCCACGG	ABL2	153	342	196	400	432	74
AACGTGACTCGGTCTCCGGG	ABLIM1	659	1246	1058	773	648	314
AGAAATCAGACGGAGATCGA	ABLIM1	581	283	292	804	578	201
TACATAGATAGTATGACCCG	ABLIM1	517	215	208	458	381	100
TGCATCGTGCACAACTCGGG	ABLIM1	461	531	449	259	310	201
CATTACATCCCGTACTTCCG	ABLIM2	54	211	211	349	216	245
CTGCGGCAAACAGCTGAACG	ABLIM2	370	733	270	329	535	22
GCCGTTACACCCCGACCTCG	ABLIM2	865	643	509	745	471	282
GCGAGTAGGAGATCATGTCG	ABLIM2	494	595	161	417	596	237
ACTTGTGACCGATACATCAG	ABLIM3	714	600	1064	459	488	301
AGTAAGCCCATCAAGATCCG	ABLIM3	414	454	546	668	646	255
CAAGGTTAAGTCAATCTACG	ABLIM3	491	779	86	722	341	437
CCGGAGCGGTAGTAGTGATG	ABLIM3	418	378	218	541	647	245
ACGTCGGCAACTACAGACGC	ABO	487	464	86	553	615	127
ATGAAGTTCAGCGACCACGT	ABO	579	646	287	308	573	490
CAGACGACGGGAGCAAACCA	ABO	539	451	1261	529	651	357
GCAGGATACCTGAGGTACCC	ABO	949	1491	680	814	627	382
AGCCCTCTGACACTTCCACT	ABR	621	525	642	1024	1012	145
GACACTCACGTGTAGGACCA	ABR	705	681	826	783	825	418
GATCCGAAACGGGATTGTGG	ABR	668	1831	634	595	567	388
GGACACAACAGAGCCCAAGT	ABR	843	1250	180	940	726	300
CAAGTGCAGGAGCGACAGTG	ABRA	428	586	823	760	851	264
GAAAGAGGTGACCAAAACGG	ABRA	142	158	365	232	325	66
GACGCGTTCACTTACTGGGA	ABRA	623	1068	454	633	458	150
TCGGGCCAAGGTGATAACCA	ABRA	1108	1093	377	484	920	318
ACTGGTAGGGACTCTCAAAG	ABRACL	1177	1693	1129	1195	860	309
GTGGAGGAAATTCATCGTCT	ABRACL	324	863	468	640	625	540
TCCCTACCAGTGCTTCAAAG	ABRACL	102	434	136	435	374	205
TGAAGTTAAACTCTTAGTGG	ABRACL	322	999	482	750	647	218
AAATGTATTTCTGAATGTCT	ABRAXAS1	540	540	486	607	575	210
CTTCACCTTTCACTTCCCCG	ABRAXAS1	340	259	105	506	180	395
GTCGAGCAGTAAAAACACAC	ABRAXAS1	166	475	263	420	380	54
TCATAGGATACCTTTAGTGG	ABRAXAS1	248	335	65	156	376	87
AACAGCAACGCCGACCACGT	ABRAXAS2	282	412	795	468	463	302
CCAAAGTTATTAAAGAACAC	ABRAXAS2	59	27	237	170	193	33
GCAGCTCACCCGCATCCTCG	ABRAXAS2	220	416	28	403	592	161
TGTTGCAGAAAGTGATCGGT	ABRAXAS2	737	131	310	636	366	291
AACACGCCCGACCTCCCCGT	ABT1	0	0	0	60	25	21
CAAAAGCAAGATGCTCGCTG	ABT1	15	14	129	340	400	299
CAAGCGAGTAGCCAAGCGTG	ABT1	16	167	0	327	142	93
GTTCCACAGATCATAACGGA	ABT1	88	1	46	166	92	70
ACAGCGCCCCGAAAGCCACG	ABTB1	880	783	482	813	630	249
AGCCGCGTACCTTGTGACAG	ABTB1	345	338	1022	536	461	224
GGACCTTACCCGGAGCTCAG	ABTB1	700	611	568	1063	436	190
GGCGCTGCGTGACTACAGAC	ABTB1	355	845	419	705	650	182
CAGCACAGCAAACGTCAGCG	ABTB2	949	1713	553	687	915	339
CGTGCGAATCCACGAGTACG	ABTB2	621	247	119	394	549	152
GCGTGTGGCCATCACGTACG	ABTB2	401	257	274	644	768	132
TGAAGCAGTTCATATCCTCG	ABTB2	545	1405	891	1149	950	419
AAATATTACTTCACGCCTGG	ACAA1	286	705	352	446	650	234
AAGCCCGCCTTTAAGGACGG	ACAA1	658	731	438	945	736	540
ACCACGGTCCGTGACGACAA	ACAA1	229	363	149	313	313	109
TCAATAGGCAGTGTTCGTCG	ACAA1	987	732	759	756	405	219
ACTGCAGGGAATGCGTCGGT	ACAA2	119	363	137	469	421	83
ATCACTATTAACAGGCTCTG	ACAA2	1105	788	515	878	999	617
GCAAACTCAGCCATGTCAGT	ACAA2	671	624	1131	607	1239	271
TCCTCGGCCCCAAACAACCA	ACAA2	245	616	230	891	380	417
GATGTTGAACTTATCTACGA	ACACA	0	103	0	216	367	230
GGATATCCGAATGATGTACG	ACACA	160	0	0	229	273	175
TCGGATCCCATGTTCAACCA	ACACA	0	0	69	469	397	184
TGGTCGTATCCCGCCCAACG	ACACA	46	4	8	84	201	81
CCCCAAAAGGATGAGCTCTG	ACACB	811	278	138	596	388	189
GGAGCGCATGCATTTCACGG	ACACB	356	158	728	507	556	97
TCCCTGCACGGAAATGATCG	ACACB	336	580	241	598	408	344
TGTGTGCGGAGCCTTGAACG	ACACB	507	1339	560	717	656	726
AAAGGAGTCCACGGGCACGG	ACAD10	60	410	264	448	357	159
GGACCGGAAACAGTTTGATG	ACAD10	410	620	277	426	694	658
GGATGGAAGGAGTGTCCCAG	ACAD10	1104	1684	814	862	827	403
TCGCCCTGTGAGAAAGACAA	ACAD10	141	491	426	714	529	105
AGCTGTAAGCGGTCTCACCC	ACAD11	300	1059	397	624	616	515
ATATGGCTGAACGTTCTGCT	ACAD11	819	1155	840	1024	778	538
CTCTGGCAGAAACTGGATTG	ACAD11	367	1046	522	245	423	288
GTTCCAATACCTCTTTAGGG	ACAD11	405	288	235	414	408	92
CAGAGGCATCTCCTGCGTAG	ACAD8	385	285	841	525	502	274
CGTGTACCTTGGAGCCATTG	ACAD8	316	410	425	634	507	311
TGGCGCCGCACATGGCAGAG	ACAD8	1008	370	307	655	619	203
TGTTCAAACAGATGTCGGAG	ACAD8	281	380	252	669	794	356
ACTCTTATCTGCACTCAGCG	ACAD9	10	102	70	352	379	362
GAGGATAAGATGGGCATCCG	ACAD9	309	486	214	535	479	280
GGCCATGCTTTCTATCACGT	ACAD9	710	363	1212	699	449	126
TACTGTGTTTGCAAAAACGG	ACAD9	245	605	55	440	900	324
AGTAGCGATCACAAATCGAG	ACADL	480	203	151	385	361	160
ATCAGTATTGCAGATCACCA	ACADL	291	128	344	399	394	294
CCATAGCAATGACAGAGCCT	ACADL	674	680	673	1075	1177	445
TAAAATTGGACTAAAAGCCC	ACADL	266	633	805	713	613	169
ACACACATTCCAGAAAGTTG	ACADM	621	441	930	578	413	519
AGAATATGATAAAACCGGCG	ACADM	359	311	513	250	323	98
ATATTTGGGGAGAATGACTG	ACADM	1311	895	567	810	961	322
TATTGAAGCAAATTCTCTAG	ACADM	188	938	339	473	460	252
GACACTCATGATGACTCCCG	ACADS	382	1287	442	642	406	333
GCTCCTTCTCGGCAAAGTCG	ACADS	155	373	223	172	376	140
GGGAAGAAGGAAGACAAGCT	ACADS	408	422	394	453	253	302
GGTGGTACCTGGTTCACTGA	ACADS	444	122	86	319	79	94
ATGGAAAAATCCGTAATACA	ACADSB	154	385	128	719	192	245
GATACCGAGGGCCTTCATGT	ACADSB	741	519	546	1048	773	177
TCATCCGTAAATGTTTGCAG	ACADSB	367	1026	583	357	441	242
TGAGAAGAATTTAGGGCATG	ACADSB	1667	936	712	977	903	340
CAAAGCCTCAAACACAGCAG	ACADVL	515	667	471	370	411	230
CCGGCGACCCTATGCCAGTG	ACADVL	693	598	504	1126	663	97
CGGGTATGGAAACACCTGAT	ACADVL	298	921	1256	513	737	78
GTACATGGTGAGTGCCAACA	ACADVL	1293	1361	698	1000	563	423
CCTGCCCCGAAATATCACTG	ACAN	330	528	223	316	461	68
CGAGGTGATGCACGGCATCG	ACAN	790	1172	619	581	725	349
CTCCAGAAGGAATTCCACTG	ACAN	591	1014	290	557	874	253
TTACAGAAGGTATTCTGCCA	ACAN	1083	647	1355	1197	1225	363
GGTCTATCAGAAGAGGTACA	ACAP1	979	760	867	818	1018	330
GTTGCTCGAGCTGGGTACCG	ACAP1	680	612	410	384	564	341
TTCCCCTGGTCAACCCACCA	ACAP1	351	758	1113	1010	884	502
TTCCGGCTCCCATGAGTCAA	ACAP1	834	648	922	1041	614	725
ATCTCTGGGTTTGGTCAAAT	ACAP2	903	967	1372	1420	1687	571
CATTACTAGAATACTGTGCC	ACAP2	500	728	362	815	698	337
TGCGCCGGTTACCTGAAACG	ACAP2	843	766	197	736	644	226
TGTATTGCAATGATTGATAC	ACAP2	531	607	1213	829	635	238
AAGCCGACTCAGAGAAACTG	ACAP3	699	545	215	665	556	378
CTCATCGTAGGAGAAGTCCT	ACAP3	618	1251	445	534	795	141
GCAGTTTGACAAAGTTCGGG	ACAP3	710	1067	256	1196	974	512
GTTATGTAGCAGCATGATCG	ACAP3	193	579	594	831	562	183
AGGAGCAACACCATATGGTG	ACAT1	836	632	252	712	1142	502
AGTGCTATAAGAACACCCAT	ACAT1	471	430	271	548	636	133
GAAGCTGAATATTACACGAG	ACAT1	258	121	193	316	148	247
GAAGTGAAAGAAGCATACAT	ACAT1	840	585	444	512	507	328
CAAAGTATACTGTCAGCCAG	ACAT2	675	744	317	406	711	172
CCACACTGGCCTGTCGAACA	ACAT2	726	304	432	317	375	243
CTAACCTGAAGCATTAGCTG	ACAT2	558	1834	306	1100	1029	575
GGGCTCAACTGTCATCAGAG	ACAT2	246	450	366	339	313	296
ACATCAAAGAATCCAACCTC	ACBD3	428	293	707	622	769	308
AGAAGAAAGGCTTAGACGGG	ACBD3	1192	1289	586	1599	937	438
GAGCTTGACGAACTCTACCA	ACBD3	219	429	131	295	147	347
TTAACTGACATCATATCGCT	ACBD3	1075	749	673	679	565	210
ACTACAAGCAGGCTACCATG	ACBD4	455	1214	669	1020	965	167
CAGACACTGACCTAGACTTG	ACBD4	151	376	533	779	743	253
CTTCATCTCGGTAATGTAGG	ACBD4	128	724	82	435	365	182
GTTCTGAATGACGCTGACTG	ACBD4	416	417	475	320	355	330
CCTTGTAAACTGTCAAAGCC	ACBD5	568	969	559	278	401	318
TCACGAAACCCGGTTTGAGG	ACBD5	107	339	216	420	303	123
TGATAGTGGAGCTGAATCTG	ACBD5	806	1591	337	990	860	395
TGGTAATCCCAGTCAACCGT	ACBD5	443	1442	1091	744	570	276
AAAGGAAAAGAAGCAAATAC	ACBD6	231	917	719	294	334	68
AAGCCCCAGCCAAGCAATGC	ACBD6	529	951	575	1042	526	485
CCTCCAGAGCCCCAAGATCG	ACBD6	708	633	477	540	446	274
TGGCGGAGAGCTGAGCTCCG	ACBD6	87	878	680	749	1030	233
ACAAGGCGGCCAAAGACGTG	ACBD7	768	1190	944	673	1092	430
ATCTAAAAGGAAAGGCTAAG	ACBD7	457	234	319	270	246	45
GAAAACCAGGCCAGATGATG	ACBD7	446	949	589	711	426	167
GAGGAATTAAAAGAGCTCTA	ACBD7	845	308	855	822	839	194
CCAGATAGACACAGACCAGT	ACCS	227	535	337	716	578	100
CTCAGAATTAGCTCCTTGCA	ACCS	1079	1001	348	738	655	356
GCTGGTCGCCCACATCACGT	ACCS	756	1037	899	608	991	260
GGGTGACATCTATTCCCCAG	ACCS	268	424	13	501	533	145
ACATCTCATCTACAATCACG	ACCSL	259	49	95	200	214	38
ACCTGGATCACACAGAACCA	ACCSL	608	81	389	290	341	161
AGAGATATCAATCCCACGGT	ACCSL	242	591	201	334	278	136
TGACGACCAGACCTCAGCAG	ACCSL	488	1130	101	744	877	183
CAGACGCACTCTCAAGCCCG	ACD	50	103	35	211	317	50
GCAACGAGGACCCAGATGTG	ACD	443	502	257	559	677	91
GCGTTTCCCCTCTAGCGGCG	ACD	1023	216	269	332	259	220
TATCCGATGCCTAGTGACGG	ACD	141	66	0	228	187	65
CAGGATCAAGCAGTGCACGC	ACE	442	209	346	878	339	189
CGTGTGGAACGAGTATGCCG	ACE	980	1071	696	997	761	385
GGGGCAATACCTGATATACG	ACE	361	1126	530	850	758	342
TGTATCTGTCCCCATATCGG	ACE	191	749	40	461	598	378
AAGGCGAGAGATAGTCGGAG	ACE2	821	1416	837	1203	1078	433
ACAGCAGAGACTACAATCGG	ACE2	610	1250	623	956	987	649
ACAGCGTGGGACTTAGGGAA	ACE2	1204	1187	739	1700	1064	811
TCTTACCAAGCAAATGCGCA	ACE2	314	296	601	663	656	211
ACACACTGTACTTTGGCACG	ACE3	627	1008	1095	630	452	110
CACAAGCACCTGCTCAACAG	ACE3	343	657	285	485	252	130
GAACTGGTTCCATACAACCT	ACE3	383	783	297	390	709	290
GTAGAGGGACCTGCGCACGT	ACE3	728	429	561	568	433	394
AGAGAACGAACAGCACGTAA	ACER1	122	414	523	335	152	332
GCGCATCAGAAATGTCATGA	ACER1	348	374	439	398	613	238
GGTGGCCGAATTCTACAACA	ACER1	516	464	421	835	708	336
TGGATGAGATCGCTATCCTG	ACER1	150	186	154	90	288	24
GCAATGAGTAGCGCCATGCA	ACER2	405	359	396	479	499	381
GGCACGTTGTAACTGCAGAC	ACER2	728	1145	792	517	211	189
TCTTCGGTAGATACCTTCTG	ACER2	85	282	93	746	195	298
TGAAGCACGTTGCATACTGC	ACER2	686	1765	604	864	662	460
ACAGAACTCTGCAATGTACC	ACER3	594	725	485	983	1094	373
CTTCAGTTTAATAGTAACCA	ACER3	295	354	1537	402	406	214
TCAGGTCATGTATGGAATGT	ACER3	530	389	549	480	901	282
TTTCATATTTCAGAGTCATG	ACER3	1217	713	838	821	793	479
AAGCGGAAGACGCTTTCCTG	ACHE	357	783	616	429	213	63
CCGGGGGACAACCCACAAGG	ACHE	489	688	267	624	290	287
GGTACGGTGTCCACACGTTG	ACHE	931	412	482	543	519	248
GGTGTCCATGAACTACCGGG	ACHE	646	673	543	734	719	337
AGCAATGATGATCGCCCAGA	ACIN1	343	148	1035	589	513	331
GATGATCCATCCCGAGAGAG	ACIN1	745	659	1329	837	786	396
TAGGCCTCGCTGCTCCAGTG	ACIN1	800	824	970	732	677	241
TATCACCACTGAATCACTCA	ACIN1	227	288	626	1011	417	172
AAGGTCTGAGAAGCGCATAG	ACKR1	412	849	198	624	376	340
AGACTATAATGAGACCGACG	ACKR1	253	154	227	439	250	383
CTACCAGGACAGGTCTACCC	ACKR1	1138	593	944	695	392	132
CTGCACCGTGACCTTTAGCG	ACKR1	390	459	839	675	437	268
ACAGCTTCGGGATCAACTCA	ACKR2	1438	1044	1520	977	1244	711
ACCGGAGCAAGACCGCTAGG	ACKR2	706	735	592	911	620	342
CACCAGCACAGAGCCAATGC	ACKR2	243	321	242	289	411	91
CGGGAGCGTCTTATGCAAGG	ACKR2	275	465	544	598	403	99
CTCGGCCCTACCACCGACTG	ACKR2	645	1363	669	738	658	281
GCAGTGTCACCACAAACAGG	ACKR2	484	1282	621	1484	908	249
TGACTATGAGTACTACCTGG	ACKR2	430	946	1075	719	764	168
TGGCTCGGGTCCTCAGTCGG	ACKR2	1198	1369	297	618	290	179
TGTAGAAGTTCACGGTATAG	ACKR2	410	585	460	866	252	237
ATGCAGTCACTGCCATTGCA	ACKR3	966	1327	596	638	701	494
CCAACAACGAGACCTACTGC	ACKR3	419	618	657	1084	441	269
GGTGACCACCACCCACAGGT	ACKR3	501	843	867	827	485	443
TTGCACGTGAGCTCGCCCAT	ACKR3	725	1781	616	1030	843	471
ACTGTATAAAAAACCAACTG	ACKR4	272	419	638	237	183	100
AGTGATCTGTATAAAAGAAG	ACKR4	451	521	438	270	182	46
GCTCCCAGTCAATCGGGAGT	ACKR4	737	936	516	978	1214	562
GGCATAAATCGCCACTACAG	ACKR4	415	277	256	215	216	518
CATCGCAAACTTCACCAACG	ACLY	0	62	0	217	195	190
CGGCACTGAGACTCACATGA	ACLY	179	441	251	409	722	138
GATCCATAAACGTTGAGCCG	ACLY	93	98	53	559	438	227
TTCCCGATCTTAAAGCACCC	ACLY	0	4	0	197	22	78
CGAGTGGGACCTGAACGCAC	ACMSD	398	435	731	747	617	610
GCAGCTCCAACACAATGGCA	ACMSD	699	513	789	530	719	96
GCTAAACATGACAGGAACCG	ACMSD	311	822	243	447	429	303
TGACACGAACCTATGAGCCA	ACMSD	610	772	256	570	194	242
ACCCAAACCATCAATCATGG	ACO1	829	261	202	337	282	243
GCATAGGCTATTACTAAGGG	ACO1	342	793	683	647	554	215
GTGTGGTCACCTACTACCTG	ACO1	137	245	167	382	328	98
GTTGGCAATTGTAGCTCGGT	ACO1	529	730	303	654	188	182
AGCGGGGCAAGACATACCTG	ACO2	0	11	14	492	307	73
CCACTGTGACCATCTGATCG	ACO2	79	745	231	675	406	278
TCACCAACTCGGATGTCCAA	ACO2	209	26	252	736	875	245
TGGGGCACTTCAACTCCCAG	ACO2	0	89	0	641	370	220
ATGGGCAGGGAAACGCTTGA	ACOD1	225	867	990	375	805	146
CAGACCAAGCCACTTCACGT	ACOD1	42	561	98	315	410	67
GAAGCACAATTCTCTCAATG	ACOD1	450	287	613	372	349	232
GAGCCCAAGAAACTTAGATG	ACOD1	536	982	106	864	548	493
ACGCACTGACAGCGACAACA	ACOT11	444	282	201	338	219	102
AGCCTTCAACTCTAGCATGG	ACOT11	145	578	423	784	602	138
CCCTGCCACACCAACCAGCG	ACOT11	504	639	435	604	635	211
GGGCTACCGGAACCCCACGG	ACOT11	264	528	1913	770	538	171
AAGTTCAATGCTCTGAACAG	ACOT12	395	166	78	553	259	134
AGCGTTCAGCACAAGCATGG	ACOT12	439	627	1119	472	395	94
GCACGCAAGAGAATTCGCCT	ACOT12	786	769	422	1210	1173	211
TGAAGTTGGAGTGCGCGTGG	ACOT12	560	744	1278	1201	842	362
ACTGATTTGTGAAATGAAAG	ACOT13	898	404	858	810	656	95
CGATGATATGACATCCACTA	ACOT13	202	133	19	314	296	108
CTGGAGTGGCTAACGCACTC	ACOT13	393	280	1149	571	395	453
TACATGTCACCTGCTAAAGT	ACOT13	440	176	50	365	193	113
AACTATGAAGACCTCCCCAA	ACOT2	413	571	1243	1108	575	290
ACTCCAGGTGGACATGTCGT	ACOT2	906	346	197	658	414	323
CGCGTGCATATCACCGTGAG	ACOT2	1091	126	35	247	116	218
CGTCATAATCAACGGCTCTG	ACOT2	193	966	434	1003	632	68
GACTAGCTCGATATTCCAGA	ACOT2	536	521	526	702	766	82
GATACTGACGGCTCACCTGG	ACOT2	438	654	619	1307	855	351
GCTCGACAACCACGAACCCC	ACOT2	151	174	91	216	405	206
GGCTCTGTGCACAATGTCTG	ACOT2	203	632	372	502	809	123
AGATCCATTGATGGAAACTG	ACOT4	255	187	260	228	276	130
ATAATAAGCTAGAGCCAATG	ACOT4	350	544	313	221	611	253
CTACATGCTTCAACACAGCC	ACOT4	880	1325	476	677	840	513
GTCACGAGCCCAAGGCCCAG	ACOT4	182	274	511	102	187	77
CACTACTTCCAAACAGGTCG	ACOT6	460	1997	1208	509	605	213
CATCATTCAGATGTTCAGGG	ACOT6	376	348	568	382	599	337
CTTCATGCTACAGCATCCAA	ACOT6	552	1052	310	740	656	589
TATAGTTATTAATGCCTGCG	ACOT6	808	1608	252	568	764	634
CTGCACGGCTTCGTGCACGG	ACOT7	368	283	440	450	609	56
GCGGCCGGATGACGCCAACG	ACOT7	737	459	206	770	545	63
GGAGACCAAGTGGCGCAACG	ACOT7	374	532	328	525	658	232
TGACCAATAAGGCCACCCTG	ACOT7	232	326	236	262	195	33
CCGTACGAAGTAGCAGTGCA	ACOT8	1316	1272	253	1212	1045	496
CTGAAGAGATCCTCGTCCAG	ACOT8	345	526	436	723	637	298
GGGCGGCGGCGATCCACCCG	ACOT8	86	70	199	422	606	142
TGTACCAGGTGGAGCGGACG	ACOT8	341	2398	649	1583	1225	550
CTTACCAATCTTGTCCACCA	ACOT9	317	259	751	300	521	226
GAGGATCTTGACAGCCTAGG	ACOT9	837	1254	738	1076	906	695
TCTTCCCAACCCAACTGACA	ACOT9	176	289	214	482	406	117
TTTCAGTTCGAGATAAGTTG	ACOT9	1060	1248	935	1025	1101	280
ACCAGGCCACCACTTGATGG	ACOX1	577	302	357	935	665	600
CCACCTCGTAACGCTGGCTA	ACOX1	196	476	339	872	890	164
GTATGCGCCTACAAACTGGA	ACOX1	869	431	487	642	438	551
TGCCTTAGACAGACTCCGAG	ACOX1	598	700	659	563	623	513
CATACGCCCAGACAGAACTG	ACOX2	1027	487	604	904	673	260
CCAGGCGCTGTGCTAGCATG	ACOX2	827	1141	1870	952	1088	529
CGGCACTCCGAGCTTGACAT	ACOX2	756	206	234	412	350	115
GGCCACGAAGTGGAACGCAT	ACOX2	247	707	612	968	665	465
AGGCTCTGGTACCTTGACGT	ACOX3	1068	226	234	516	416	247
AGTCATGGGAGTAACACCAA	ACOX3	67	410	315	354	424	296
GACCCCAACTGCACGTACGA	ACOX3	330	483	241	229	197	89
GCTCAGCTGTACACGCCGGG	ACOX3	475	363	512	753	582	351
ACAGGAACGATGAAGCAGTG	ACOXL	490	338	205	555	436	183
CAGAGAGTGACATTTACCAT	ACOXL	791	728	1352	971	556	308
GAGATTCAATGCGATGCTGG	ACOXL	552	437	599	308	607	390
GGATGTTTGCAATGACTGAG	ACOXL	908	301	463	716	617	478
CAGCTCTTGGATCTGGTGAC	ACP1	616	797	504	624	520	518
GTATGGATGAGAGCAATCTG	ACP1	660	949	364	796	440	203
TCGATCGCCCATCGCAGAAG	ACP1	302	417	217	802	496	147
TTGCAGTGGGTCATTGACAG	ACP1	328	1324	327	1075	753	356
CCGGACGCTTATGAGTGCGG	ACP2	886	806	667	596	555	226
CTACGACACGCTATTCTGCG	ACP2	820	1195	222	896	424	328
GATATGCTTTCACTGGAGAG	ACP2	268	431	418	684	903	451
GGGCTTTGGTCAGCTAACCA	ACP2	638	718	312	459	407	182
ACCACCGCCACGAAGACCAG	ACP4	684	727	819	661	526	378
ACCTTCCACGCCTTGCGCAG	ACP4	182	259	26	400	275	136
AGGAGGTTGCATCCACCCTG	ACP4	642	321	1005	540	542	506
TTGGATATCGGAGCTCACGT	ACP4	629	1479	620	721	493	284
CTGGACACTGTGACCCTGTG	ACP5	431	225	296	569	679	205
GGAGACAATTTCTACTTCAG	ACP5	245	141	462	158	143	66
TGCTCGGCGATAGACCACAC	ACP5	3817	324	503	798	598	127
TTCCCGGGCTGTGTAGAATG	ACP5	1066	940	672	819	1018	329
AAAGTCCAGCCAGCAAACAG	ACP6	877	471	809	430	551	187
GCAAGTCGTGTTTCGACACG	ACP6	244	673	287	584	800	159
TCGTGATACTGAGAGTCGAA	ACP6	231	261	311	231	501	148
TTTGCAGCCAGGAATCTCAG	ACP6	1314	1844	1451	1157	1245	869
CCTGGGGGCCGACAATCCGA	ACP7	481	1287	429	815	821	217
GACTGTAACCTGGACCACAC	ACP7	176	155	312	348	319	91
GATCAGGACAATGCACGTGT	ACP7	542	609	344	488	863	563
GCAGAAAGCCAATAAGAACC	ACP7	197	63	160	467	254	31
ACTTACAGGATACCATGACC	ACPP	453	1087	293	552	423	384
CAGATGCTGATACCCTCTGG	ACPP	1341	634	794	777	836	371
CTAGGTTCATGTTCGAAGCA	ACPP	550	469	211	718	466	233
GTGAGTTGGCCAAATCCCTG	ACPP	811	607	1088	861	751	240
ACAGAAAAGTGACCGACTGG	ACR	1024	1222	583	1116	1016	339
AGTGCCCACAGATAACAGGA	ACR	661	1854	933	1578	1264	558
TCACATACCACAACAACCGG	ACR	276	424	498	276	160	146
TGGTCGAGTTACACAAGTCG	ACR	363	288	986	596	739	305
CAAACCAAGAGGCATAAGGG	ACRBP	423	785	885	860	880	99
CTCCACAATCGAGTAGCACA	ACRBP	470	1065	309	577	514	205
GAAGAAGCGCTCATACTCCG	ACRBP	276	603	501	454	408	236
GCGGTTGAACAGCAATGTGG	ACRBP	539	134	427	382	358	149
ACTCTGAATGAGCACACTCC	ACRV1	404	1135	589	1126	757	614
CCGACAGACTGTTCGCCTAG	ACRV1	996	947	1256	706	519	475
GACAACACTTTGAGTGAGCG	ACRV1	1038	1092	1456	1164	1025	609
TGGCAGTTGAACACGCAAGT	ACRV1	432	1775	456	677	1135	266
AGATGGGGTCTATGCGTAGG	ACSBG1	794	863	554	1187	1020	360
ATAGAGAAGCGCCTCCCATG	ACSBG1	1151	617	746	819	517	378
ATGATCTTCTCCCACACCCG	ACSBG1	426	1334	582	826	575	158
GGCCGTAGCCTGCATACAAG	ACSBG1	705	759	284	480	589	201
ATACCAATAGGCGAGGTGTA	ACSBG2	2301	983	1123	1224	1107	351
CGTTCAGTACAAGCCGCCCG	ACSBG2	442	1894	1273	944	504	407
GAACTACAACCAGTACTATG	ACSBG2	569	335	149	558	469	326
TTATGAGGCTATCGAAACAT	ACSBG2	110	285	253	373	163	327
CATCAACATCCAGTTCACCT	ACSF2	329	531	96	414	353	259
GACATCTCAACCATGCGTGG	ACSF2	208	79	406	324	231	259
GGGACCCAACTCCTATGCAT	ACSF2	546	1164	619	701	1195	247
TACTGAGGTGCAATCCGACG	ACSF2	526	513	1013	450	528	243
CCATGATCATCTACACCAGT	ACSF3	225	160	115	64	90	90
CGTACCTCTCCAGCAGAGTG	ACSF3	655	326	761	1013	820	225
GCCATAAATACATTAATCTG	ACSF3	264	15	145	293	322	85
GGTCCCCATCGGCACACGCG	ACSF3	632	918	355	1388	1112	804
GACGTCAGAACGTTATACGA	ACSL1	588	314	199	459	326	379
TAGTGGGTGATCATTGAACA	ACSL1	1286	864	642	931	967	1101
TGCATGGCCAGGTCGCATGG	ACSL1	608	592	826	921	576	363
TTCCAGCAGATCACTGCCGT	ACSL1	624	528	733	619	872	285
AATTCTAAGACGTGGGCCAG	ACSL3	495	439	354	812	461	128
ACATCCAGGGTATAATACGG	ACSL3	360	316	530	730	730	401
GCAGTAATCATGTACACGAG	ACSL3	420	417	93	250	242	152
TTTACGCACCTATCACACAG	ACSL3	169	656	1418	349	396	84
AACCGCCGAGTGAATAACTT	ACSL4	130	181	272	301	346	332
ATGATCGAATAATTTATCCA	ACSL4	307	309	118	922	583	288
GCTATTGTCATGTATACCAG	ACSL4	53	48	106	538	530	310
TATACTTACAGATTGCAAAG	ACSL4	176	162	775	630	487	157
AAGGTTCGGTTACTGATCAC	ACSL5	224	398	501	419	323	207
CATCCTCAAAGGGATCCATG	ACSL5	885	527	1468	1039	834	313
TAGACCTTGTTAAGGAGTCG	ACSL5	949	545	657	814	946	501
TGCTTGTTCAGATCAACATG	ACSL5	861	912	189	981	712	305
CGATGCCAGGACCATGTACG	ACSL6	197	1094	439	587	512	194
GCTGAACCGCATGTACGACA	ACSL6	230	463	193	397	411	304
TGCATCAGGAGATTGCATGG	ACSL6	233	1029	1311	966	648	182
TTTCGCACAAAATAGACCAG	ACSL6	427	484	649	1067	762	432
AAAATCATTCGATATACAGA	ACSM1	659	597	268	285	317	144
AGGATCGTAAAGCGAATCCG	ACSM1	369	508	388	753	529	187
CTTAATACAGATGTGATCTG	ACSM1	264	1010	812	874	667	297
TGCTTGAACCATGGACAGCG	ACSM1	538	186	252	841	623	88
AAACAGCCAACGTCTTCGCA	ACSM2B	493	61	271	283	310	97
TATAGGCCATATTATGTCAG	ACSM2B	791	2218	1484	910	1245	625
TATCCAATTAACTACATGGT	ACSM2B	215	448	521	266	348	128
TGGACTTCAAGACACTACTG	ACSM2B	548	833	515	647	728	341
ACAGGTCTGGATATCTACGA	ACSM3	387	695	195	419	232	97
ATGGAAGTTGGCTCAAACCG	ACSM3	177	303	386	316	264	52
TGACCCCTTTGGATGTCATG	ACSM3	321	1480	1206	1310	1055	498
TTGTACAGAATGATAAGGCC	ACSM3	2519	786	1149	757	853	622
AGAGTGGTGGCTTATAAACG	ACSM4	461	1068	986	890	517	123
CACAAGCATCCGGTACACGG	ACSM4	460	609	353	280	267	103
CATGTTCCATATGATATCTG	ACSM4	861	1120	592	1141	1130	388
TATGGCTTCAAAGTCCGCGA	ACSM4	241	437	208	531	393	293
ACTTCACAAGTGGCACGACT	ACSM5	712	701	185	384	241	378
ATAAATTTGGCATCAAACCG	ACSM5	549	306	197	459	532	226
GAGACACTGTGTGACCGGAG	ACSM5	70	334	132	350	494	217
GCGCTAATGGCATCCACCCG	ACSM5	356	158	63	345	234	166
AAGCGCGATTCGCTCTTGGT	ACSS1	332	631	385	398	520	73
CTGGTCGCTCCATTGCAGAG	ACSS1	882	1694	1208	1117	1298	485
GAGGTATGGAGTCCGCCGAG	ACSS1	199	279	175	102	406	61
TCCGATAGCCCAATGCAAGG	ACSS1	123	256	371	610	359	264
CAGTGGCCCATAGGTGACAT	ACSS2	854	1117	571	1024	973	495
GGCGTGTTACACACAGTTGG	ACSS2	541	1167	822	1280	974	565
GGGCATGGCCTCTTAATCGG	ACSS2	372	1083	502	516	515	337
GGGCGAACCTATCAACCCTG	ACSS2	221	144	698	334	230	149
ATTACAGCGTATCCTCCAGT	ACSS3	965	1450	1185	756	709	531
CACTCGCATTGATCATGCAA	ACSS3	202	1301	542	452	339	126
CATGGGCATGTAGATAACCA	ACSS3	740	167	624	387	444	330
CGAGTACAAGACCCACTTCG	ACSS3	598	1091	585	981	724	262
AGGAGTAGCCACGCTCGGTG	ACTA1	684	616	742	691	509	177
ATTGTGCTCGACTCCGGCGA	ACTA1	958	1021	719	816	883	402
GGACGGGAACACGGCCCTAG	ACTA1	789	865	291	768	850	160
GGGCAGAAAGATTCCTACGT	ACTA1	264	799	98	464	359	291
CACGAAGGAATAGCCTCGCT	ACTA2	679	778	775	942	867	277
CCTACCAGTTGTGCGTCCAG	ACTA2	1146	493	652	460	488	191
CTGAAGTACCCGATAGAGCA	ACTA2	386	1687	1859	1248	1341	673
GGGACAGAAAGACAGCTACG	ACTA2	342	525	800	432	523	352
AGCTGTAGCCACGCTCCGTG	ACTB	254	221	137	431	323	105
CAAGGAGAAGCTCTGCTACG	ACTB	159	33	1	385	306	515
CGTGATGGACTCCGGTGACG	ACTB	5	7	11	351	357	191
CTTCTACAACGAGCTCCGTG	ACTB	79	545	299	631	491	167
GAAGCTACGAGCTTCCCGAC	ACTBL2	440	355	183	375	120	116
GGTTGAGGGGTGCCTCAGTG	ACTBL2	71	254	113	536	169	225
TCCAGACGTAGAATGGCATG	ACTBL2	715	760	417	560	889	304
TGACCACTCCATGCTCAATG	ACTBL2	266	436	584	559	250	123
AGGAGTAGCCACGCTCAGTG	ACTC1	746	316	218	884	540	110
AGGCATAGCCCTCATAAATG	ACTC1	1749	513	271	548	799	481
GGTACGACCAGAAGCATACA	ACTC1	464	397	1175	919	906	308
TGATGATGCCATGTTCAATG	ACTC1	379	997	511	826	635	226
ACACGGTGCCCATCTACGAG	ACTG1	1	0	25	362	157	47
AGCTGTAACCACGTTCCGTG	ACTG1	417	586	224	635	486	302
CTTAAGTACCCCATCGAGCA	ACTG1	323	459	563	1023	761	220
GGGCAGAAGGACAGCTACGT	ACTG1	401	9	34	94	66	37
ACTCCTTCTACAATGAGCTG	ACTG2	16	421	151	574	395	128
ATGAGCGTACCTGGTGACGA	ACTG2	177	479	92	408	414	108
CCACAATGTTCCTATCTACG	ACTG2	440	463	475	407	706	182
TTGAATGGCGACGTACATGG	ACTG2	574	1460	475	552	778	317
ACTGCAATTCCTGTTCACGA	ACTL6A	0	0	28	126	45	138
AGTACACTGATGGAAATCGA	ACTL6A	162	49	416	682	415	412
CTTTATCACTATGCAATGCA	ACTL6A	35	77	34	237	97	143
TGCCAAGACCTGGTAACCTG	ACTL6A	0	0	0	177	81	24
ATTGCACATGTAGTTATGCC	ACTL6B	1073	604	829	1228	1313	803
GAGATGAAGTCCCCTGCCAG	ACTL6B	251	342	629	635	422	81
TGGCTGCGATCATGTAAGGT	ACTL6B	656	1109	467	922	848	353
TTCTCCCCAGTGGAACACAC	ACTL6B	410	862	303	955	811	348
AGAACCTACGACGTCACCTG	ACTL7A	1077	1663	656	986	931	366
ATCGCAAGGAGACATTCGTG	ACTL7A	125	1096	381	647	526	260
GCAGGGAAACACTTCACCGA	ACTL7A	86	189	8	186	306	279
TACGTAGTTCCCATCTACGA	ACTL7A	721	1161	527	1329	994	359
ACCCGCAAGGAGACCTACGT	ACTL7B	667	974	578	683	448	287
AGTCGAGCCGACTACGCGGG	ACTL7B	825	1049	996	1129	773	535
GAGTGGCCGAACTTGTGTCC	ACTL7B	521	354	296	585	667	158
GCTCAAATATGGCATCGTGG	ACTL7B	259	235	615	300	353	208
CGTGGACCGTCAGAAAACCC	ACTL8	848	650	422	548	486	442
GGGATGTAGTTCACGACACT	ACTL8	585	1550	513	858	790	385
TCTTGAAGAGATAGACCGAG	ACTL8	94	135	519	350	684	338
TTCAGCTACCCCGTGCAGCG	ACTL8	273	694	389	568	500	318
AGAAGCCACATACATGGCCG	ACTL9	395	151	166	544	554	46
CAAGCACAGATACTGCTACG	ACTL9	580	1109	1097	1289	708	500
CCGGTGATGGAAACCTTCAT	ACTL9	979	845	1094	1112	898	512
GGCCCGGCCCACCTATACCG	ACTL9	505	616	218	729	365	260
AGCAGCCAATCGCATCTGCA	ACTN1	746	1086	764	1188	824	277
CAATCTTGGACACCTCGTTG	ACTN1	306	436	484	417	444	230
CAGGACATCAACAACGCATG	ACTN1	237	271	50	198	340	189
GTGCCTTGATCCACCGACAC	ACTN1	783	189	1139	707	560	674
GACTCCTGAGAAGACCATGC	ACTN2	447	1372	351	247	392	103
GCCAGAAAATCTGTGACCAG	ACTN2	309	448	170	761	270	298
TCAGCTTTGAGTAGTCAATG	ACTN2	650	493	311	974	572	145
TTACGAGTCGTCAACCCTGA	ACTN2	556	341	484	1074	544	207
ACCCCGCAGAGATTGTTGAC	ACTN3	655	387	1091	480	495	330
AGGACATCGCCAACGCATGG	ACTN3	637	1125	1412	866	1229	326
ATATGAAAAGCTGGCCAGTG	ACTN3	1217	776	568	734	452	252
CAGTGAGCTGGACTACCACG	ACTN3	708	606	225	568	617	309
ACAGATCGAGAACATTGATG	ACTN4	571	450	368	683	732	316
AGGACTTCCGCGACTACCGG	ACTN4	637	441	487	661	640	321
CCACACCATCGAGGAAATCG	ACTN4	1314	617	503	548	596	208
CTGTGTGCAGAGATTGTGGA	ACTN4	1242	867	1412	1431	1189	488
ACTCGATAACCACAACTCTG	ACTR10	0	106	31	569	365	202
ATCCCAGTACTAAATTGTTG	ACTR10	473	492	254	602	463	165
GGTCTAACCTGATTGATCCA	ACTR10	126	32	25	362	454	226
TTTGTTAGTGATCTGAAGCG	ACTR10	385	216	243	496	473	309
AAAACCAGCTTTAATCACAC	ACTR1A	71	286	51	245	213	85
CATGCCGTGCCCATTTACGA	ACTR1A	27	150	153	453	295	291
CTCCGAGTTTGAGATTGTCA	ACTR1A	262	353	183	692	421	227
GAAGGATGAGACACTAGAGA	ACTR1A	292	31	167	153	302	64
CGATTCTTACTCGGGTTGAG	ACTR1B	1062	548	1509	612	989	323
CTTTATCGGACCGAAAGCAG	ACTR1B	230	98	275	180	270	18
GAAACCCTCGTAGACGGGGA	ACTR1B	758	483	201	199	207	72
GGTCGTCCGGACCATCAAAG	ACTR1B	159	647	724	681	388	551
GGAGACTGGATATTGCCGGG	ACTR2	76	155	156	450	241	482
GTCCAAATGTGTAGTCCCAT	ACTR2	380	368	343	642	989	467
TGACTTTGTATGCTCAAGGT	ACTR2	0	7	293	448	414	309
TGGCCGCATTATCAAAGTCG	ACTR2	38	21	77	284	515	344
ACCGGTACGGTAATAGACAG	ACTR3	77	161	201	425	441	229
AGTCTTCAACTATACCATGG	ACTR3	51	225	57	533	260	46
GGGAGATCAAGCTCAAAGGA	ACTR3	53	0	32	395	340	80
TTGTTGAGAGACCGAGAAGT	ACTR3	695	419	77	775	592	260
AGTGGATCAAACAGTACACG	ACTR3B	392	449	318	752	854	425
TAAACCCACGTATGCCACCA	ACTR3B	1201	1163	575	978	1227	375
TCAAGCACATCCCGATTGCA	ACTR3B	872	1612	2050	2033	1172	657
TGGGCGAACGCACGTTAACG	ACTR3B	803	296	532	845	954	474
AACTGCAAGCGCATCAACCT	ACTR5	0	0	125	439	285	239
CATCTGTCGTGAATACAGTG	ACTR5	62	0	34	911	816	344
CCAGATGGATCAGTTTCACA	ACTR5	560	2379	507	546	868	243
CGAGCACAGCTACATTGCTG	ACTR5	4	74	383	468	578	235
AGGAGAAGAAAATACAGTAA	ACTR6	155	149	86	593	715	202
ATGATACAGCATAACTCGGA	ACTR6	635	416	186	636	259	104
GAATATAAAAGAGTCCAGAA	ACTR6	3	14	0	180	61	116
TTTGATCTGAACTGACAGTT	ACTR6	961	631	725	370	710	486
AGAGCAGTGATCTAAAATCG	ACTR8	159	189	159	469	542	409
GAAGACAAGCGTGTGCTGTG	ACTR8	49	262	18	508	358	128
GATGTCGAATCTGAAACTCA	ACTR8	598	436	555	564	634	365
GGTCAGTTAAATATTCACCC	ACTR8	81	50	44	389	242	115
CCACGACAGAGCTGACAACG	ACTRT2	361	713	524	475	183	133
CGGATAAAGAGCTGTGCCGG	ACTRT2	387	566	2035	570	701	215
CTGCACTACCCCATCGAGCG	ACTRT2	544	288	196	558	755	220
TCACTAAGCTCTATGTGGCG	ACTRT2	342	398	336	494	414	287
ATGTTCGAGTAGACAAACTG	ACTRT3	317	1111	539	846	609	191
TAAGGAAACCTATTGCTATG	ACTRT3	201	970	455	736	451	375
TACAGCTACCCAGTGGAACG	ACTRT3	252	693	95	409	456	266
TGGACGGACATAAAGAAGGC	ACTRT3	465	479	462	661	428	95
ATAGTGCTGTCCATAGCGAG	ACVR1	434	366	882	345	405	401
GACACTCCAGTACACAGTTG	ACVR1	850	1268	1096	1236	741	361
GCCATCATTTATGCTCAGCG	ACVR1	754	326	438	311	322	1
TAAAGTGCTGTCTCCAACGT	ACVR1	352	1038	970	986	614	217
AGAGACACATCTCACACGAG	ACVR1B	157	1039	240	749	588	399
GAAAATATTCTCTTCTCGGG	ACVR1B	231	301	148	387	324	350
GTGTCGGACTATCACGAGCA	ACVR1B	582	878	595	619	747	234
TCTGCAACAAGATCGACCTG	ACVR1B	254	643	128	299	152	139
AACTGGCACGGTGACAACAA	ACVR1C	800	531	437	434	197	372
ATTGTTCTTTGAACCAACAG	ACVR1C	526	143	37	207	259	194
CCTCCAGAGATGAAAGATCG	ACVR1C	694	374	426	481	443	248
CTGGCGCTATCAATAGCTAG	ACVR1C	568	436	301	895	551	217
ACAAACCCGCCATATCTCAC	ACVR2A	448	557	545	346	347	156
AGGGCAATATGTGTAACGAA	ACVR2A	953	402	257	617	488	125
TGAGTTGGAACGAGCACAGG	ACVR2A	955	1788	692	1595	979	1158
TTCATTGGTGCAGAGAAACG	ACVR2A	951	983	558	1093	1099	504
AGGCCTCTCATACCTACACG	ACVR2B	911	1315	576	682	1192	336
CTGGAGCGCACCAACCAGAG	ACVR2B	181	314	465	491	714	445
GCGATGTCGGTACATCCAGA	ACVR2B	241	315	80	535	434	83
TTCATTGCCGCTGAGAAGCG	ACVR2B	585	537	878	774	964	507
ATCACGCACTACCACGAGCA	ACVRL1	871	1259	640	956	1458	800
CTCACCCACACACTCCACCA	ACVRL1	514	340	544	862	1299	574
GCACTAGAAAGGCCAGCACG	ACVRL1	1159	740	654	455	397	59
TAGTGGTTGACGAACTCCGT	ACVRL1	604	364	160	683	404	231
CCATGGCTCGCGATTCATCG	ACY1	1386	565	595	1140	983	406
CCTGGGCTGTCAGAAAGTGG	ACY1	301	637	87	413	414	219
GCCACTCCTACCTGGCACAA	ACY1	745	697	499	517	634	408
TAAGATAGTCAGGTTCACGG	ACY1	654	760	746	543	723	365
AAAGCTTGGATTAGTAGGCT	ACYP1	208	370	435	469	786	295
AGGGGATACCCTGATATCAG	ACYP1	836	857	663	898	889	420
CACATACCTGAGTGTACTTG	ACYP1	643	1056	138	464	606	408
CAGTGCAAGGACAATTGCAA	ACYP1	814	536	331	902	612	284
CGGCAGGCCACTCAAATCCG	ACYP2	1353	874	230	1006	559	302
TCCGTGGACTACGAAGTGTT	ACYP2	749	607	548	769	417	296
TGAGGCTAGGAAAATTGGAG	ACYP2	1016	2769	753	1288	1465	353
TGGGTGAAGAATACCAGCAA	ACYP2	726	740	269	338	556	151
CAGTGACACCACCTCATCCG	ADA	1251	294	577	361	153	102
GAAGTACCGAGAGCAGACCG	ADA	572	643	221	274	276	225
TGGACACACTCAAGACCGAG	ADA	732	2223	1375	861	1070	332
TGGACATGTGCAGGCCTATG	ADA	1417	1053	1266	1127	1437	378
CAAACCCCGCCACTATCCCA	ADA2	758	608	1531	641	902	158
GGACGATCTACAGTCAAGAG	ADA2	927	933	513	1257	784	719
GGTCTGCGTAAGTCACGTGG	ADA2	519	434	268	726	647	256
GTGAAGCAAAAATAGCAGTG	ADA2	403	628	464	650	714	96
ATTCAATACAAGACTGGACT	ADAD1	89	1193	400	690	578	140
TGACAGGCTGTAACTTTCCG	ADAD1	665	1465	1399	891	1039	608
TTTATAATGAAATACAAACG	ADAD1	78	691	170	367	164	169
TTTCAAAAGTACATTATGGT	ADAD1	237	115	428	295	553	266
ACCTCGCTCCAGGATGACCG	ADAD2	635	629	154	697	387	200
CACATACTAGATATCGTAGG	ADAD2	162	74	86	78	150	233
CCGAAGATTACCAGACATCG	ADAD2	908	539	319	590	435	122
GCTGAAGCCCGTGTGCTACG	ADAD2	769	606	978	1098	1296	526
ACTAATGGATCCATTCAAGT	ADAL	275	50	253	149	70	221
GAACTAAGGAGCACACCCAG	ADAL	383	665	434	771	281	309
GAATAATTTGAAACATCTGG	ADAL	213	534	66	273	127	29
TTACGTGGAATCTATACTTG	ADAL	547	1013	617	937	747	704
AGCAGCACTCGTCTTTACAC	ADAM10	536	532	249	1037	700	256
ATCTCGATCTGTGAAAACGT	ADAM10	285	419	605	797	650	308
CCCATAAATATGGTCCACAG	ADAM10	678	456	235	653	644	104
GGATTCATTCAGACTCATGG	ADAM10	333	381	290	425	553	92
CACCCCAAGTATGACAACAT	ADAM11	322	684	441	524	351	338
CCATGGCAACCAGCACGATG	ADAM11	479	527	325	722	655	164
CTTCTCTAGTACGAGCCGCG	ADAM11	328	725	822	543	270	134
GGGGTCCGGTAAATGAGGTG	ADAM11	476	1323	1111	1240	530	621
CATCGTCGCCGATAACCGAG	ADAM12	360	589	234	727	554	407
CCCATCGTGCAGGTACACAT	ADAM12	265	378	889	856	694	483
GCGTTGTCATGGGATTTGCG	ADAM12	1253	1447	1422	1140	1180	526
GGTGACCCTTATGGCAACTG	ADAM12	444	458	528	565	689	267
AAAGGCGTCCCCTCTAGTAT	ADAM15	583	430	1086	499	783	447
CAGGCCTATGAACGTCCGGG	ADAM15	214	388	215	391	389	303
TGCAGTTACTCACTCTGTGG	ADAM15	414	1388	913	863	630	215
TGGATCCGGGAGACAACTGG	ADAM15	548	783	776	459	798	414
CCAATTCGTGAGTTGTAACG	ADAM17	906	958	1043	909	552	524
GAACACGTGTAAATTATTGG	ADAM17	412	844	497	578	669	272
GGATGTGAAGATGTTGCTAG	ADAM17	654	544	1116	1002	976	585
TAGTGTTTCTAAGTGTGTCG	ADAM17	235	174	140	173	157	4
AGTAAGAGTGTTACATCGTG	ADAM18	150	444	270	374	382	204
ATGCTGTACGTCAAAATGTG	ADAM18	538	606	1015	692	454	388
CCAGGCACAATAACATTGGA	ADAM18	194	816	1123	519	449	89
TAAAACTTACTGCATTGACA	ADAM18	1145	1513	737	917	552	295
GAAACGTGTTATACTCCAAG	ADAM19	116	903	673	729	361	351
GCTGGCTGAGCAACAATCCG	ADAM19	388	132	210	253	281	99
GGCACTGCATTAGACTCCAG	ADAM19	964	489	806	751	199	162
GGGGCTCGATGATATAGCTG	ADAM19	628	346	633	1152	1124	410
CATCGTGGTAGCTGAAGACT	ADAM1A	477	810	1577	1095	700	698
CGGTCTTTACACATGCAAGC	ADAM1A	377	684	500	604	571	196
CTATCAGAGTGCTTCAAACT	ADAM1A	1115	1048	515	919	866	538
CTTTACACATGCAAGCCGGA	ADAM1A	1260	780	1118	907	1430	161
GGGTATTCAGCACGACCATC	ADAM1A	1683	982	695	962	1165	509
AGGTGGAATCCCTCCGTCGG	ADAM1B	393	225	336	544	753	148
CACAGGTGGAATCCCTCCGT	ADAM1B	142	263	148	591	377	60
CGACGGAGGGATTCCACCTG	ADAM1B	530	689	290	1029	954	325
GCACAAAGGCCGCCGACGGA	ADAM1B	108	339	215	422	737	227
ACGCCATATCATGTGGACGT	ADAM2	142	103	357	501	536	144
ATACGGTCAACATCAAGTGG	ADAM2	515	499	323	839	762	488
CAATTATTGAGCCTTAGTAT	ADAM2	61	494	332	737	258	104
TTGTATGTTGGATCTAAACG	ADAM2	248	1176	303	836	566	652
AAAGTATTGTGGGAACCTAG	ADAM20	232	801	359	630	556	309
AAGACACATCGCCCACATGA	ADAM20	620	871	494	542	617	462
CAAAGGCAACTCCAAGCGTA	ADAM20	183	261	448	318	314	186
TTAACCCACATCTCATACGT	ADAM20	905	402	137	873	322	212
AATCCCCATCAAAATCACAT	ADAM21	633	639	491	332	365	457
AATGGCCTTATGAAAGCACT	ADAM21	592	1152	883	1041	676	465
CAATGTCACAGACAGTCATG	ADAM21	156	240	238	430	546	512
CTTTGGGAGTGTCCAACCTG	ADAM21	143	1287	1732	1354	778	481
TCCCGTTGGTAACCTTCAAG	ADAM21	167	511	400	234	536	94
TGAGGGCAACAAGGGACTCG	ADAM21	536	343	416	704	626	143
TGTCAACGTCAATTTAACTG	ADAM21	329	816	159	486	409	490
TGTCACCCTCCTCTCGACTG	ADAM21	192	392	495	925	355	230
AATATTATGGGCTAACGACT	ADAM22	357	300	847	438	245	230
ATATCCTCGTAATGTAGAGG	ADAM22	471	548	1133	746	656	291
CATGACTTCCTAAATAGTGG	ADAM22	429	1146	339	430	659	522
GAGCTGTAGATGAGTCGGAG	ADAM22	490	489	118	444	493	270
AGGAGTCAAGGACTCAAGGG	ADAM23	516	977	516	404	270	473
AGGTGTCTGTTCTCGCACAA	ADAM23	478	1706	1175	1037	1111	543
ATATTACATCAACCAAGACT	ADAM23	548	302	230	719	409	226
TCTTCAAACACACCACGGGA	ADAM23	448	759	403	732	739	494
ACAGCTGCGCAACTGAAGTG	ADAM29	1229	1272	987	908	1135	366
CTGTAAGAGAGCCGACCTGG	ADAM29	399	505	550	500	523	395
GCGGTACACCATATACACAA	ADAM29	489	466	1061	431	519	142
GTACAGCATCTATTTCAACA	ADAM29	264	499	553	526	435	167
AAAATTCCTATCTTACCCTG	ADAM32	828	508	454	379	575	407
ATACTGTGCACCTTAAGCAA	ADAM32	663	1189	857	595	572	279
TATAACTATACTCAATGGAC	ADAM32	25	819	149	140	68	81
TTATCTAGAAATGCATATCG	ADAM32	213	0	200	346	352	243
AAACCCACTACAGCCCAGAT	ADAM33	1207	966	695	786	946	516
ACTCTGCTCAGCTACTCACG	ADAM33	1581	520	254	733	451	137
GTCCGGTGGGCAATAAGGGG	ADAM33	493	425	952	1223	970	232
TGCACGCGCTAAACACGCGA	ADAM33	291	128	746	549	642	161
ATGTGACTGTGGTTCCATCG	ADAM3A	482	877	618	945	627	225
GTATTCATACAACAAATCGA	ADAM3A	118	416	419	193	124	148
TAATAAGTATGCCAAATCAT	ADAM3A	339	1272	132	597	730	154
TTGATAGAGGAACAGAGTGT	ADAM3A	506	756	588	837	1165	305
ACAGCTCACCTTAACAACAC	ADAM7	469	698	596	733	667	462
AGATGTTTGGCACATCCATG	ADAM7	690	802	715	826	857	346
CAAAAGGCTACTGCTTCATG	ADAM7	287	789	1061	428	387	192
CTGTAAGATACCGTGATCTG	ADAM7	751	624	223	496	396	227
ACCCAGAGAGACCCGCTACG	ADAM8	324	272	559	503	452	143
AGGGGGCTACTGCTACAACG	ADAM8	397	693	295	466	475	288
GAGTGTGAGCTATGTCCTAG	ADAM8	735	392	486	426	785	270
GGAACCCATTTCCGCACACG	ADAM8	289	747	583	1222	336	204
CAATGAACAACTCTACATAG	ADAM9	449	113	190	519	469	236
CCATGCGGGTGGGATTAACG	ADAM9	779	678	1303	447	553	260
GATGTTCCGGAGTATTGCAA	ADAM9	1118	430	996	651	653	223
TGTAGTTTATACCTACAACA	ADAM9	246	511	117	467	476	551
ACAAGACCTCAGAACATGGT	ADAMDEC1	778	1269	541	955	633	450
AGGACCTTATTCGAACCTCA	ADAMDEC1	805	328	321	825	593	450
TATACTCAGATACAACCAGG	ADAMDEC1	813	1649	983	673	837	311
TGTGATAAACCTACTCAATG	ADAMDEC1	1153	1218	582	1607	749	543
AGCATCGTTTCCACATAGCG	ADAMTS1	269	466	252	562	618	141
GTGCAGCGTTCTGATCCGGT	ADAMTS1	19	45	91	217	178	187
GTGGAGTTCAGTATACGATG	ADAMTS1	406	465	375	771	306	88
TAATTCGTGAGCAGTAGTGA	ADAMTS1	332	552	362	578	586	304
ATCTACAAGAACAAACCCTG	ADAMTS10	128	42	84	255	234	218
CACTGCCCTTCCCAGCACGT	ADAMTS10	637	562	734	718	433	315
GGAACGCTTATATACCACGT	ADAMTS10	81	678	61	213	220	174
GGACTTCGTGTACCCAACCG	ADAMTS10	363	895	544	728	589	485
ACCCACACGTCGTATACAGG	ADAMTS12	1481	258	584	728	619	393
ATGTAGCTTTCACTATCCCA	ADAMTS12	772	877	336	655	810	421
GGATAATAAATCCTCCATTG	ADAMTS12	430	318	740	932	757	549
GGCTGGCAAGTGTATCACAG	ADAMTS12	313	341	474	612	782	217
AGGTCTCTGACCATGCCACG	ADAMTS13	367	767	209	453	299	303
CACCATGAAACTCTCGCCGA	ADAMTS13	827	547	705	1122	665	252
CGTTTCCGGCCACAACGTAG	ADAMTS13	751	70	379	609	652	79
GGACATGTCGCCTCGACACA	ADAMTS13	823	1305	1127	932	1274	1058
CATCTCTGACTTTAGCCCGT	ADAMTS14	522	751	870	1095	711	229
GAGAGAGTGTGTCTACACCG	ADAMTS14	902	371	1111	835	224	440
GCGATGGACAGAGCCGCTCG	ADAMTS14	228	250	125	281	175	209
GGTAGCCAACCATGATCAAG	ADAMTS14	413	42	174	303	322	198
CAAGTACTGTGAGGGCGTGA	ADAMTS15	1185	1049	243	591	915	105
CGTGGGGCATGTTGAACACG	ADAMTS15	240	633	837	658	185	173
TGGACCCTTATATTCCTCGG	ADAMTS15	262	452	152	466	587	163
TTCTCGGAGACCGCGACACG	ADAMTS15	282	768	747	494	846	275
CACATTGGCAGGACGCAACG	ADAMTS16	608	1979	321	1472	793	602
GTTGGTGATAAGCCATCACG	ADAMTS16	695	418	457	441	629	361
TGGGGTGTGACAATATCCTG	ADAMTS16	152	1246	456	1020	671	160
TGTGTGAAATACGGGGACGA	ADAMTS16	824	1136	959	1675	1266	468
ATGAAGAGTACGGAGGTGCA	ADAMTS17	541	1234	787	919	724	239
GCTGACCAGCGAACACACGG	ADAMTS17	188	511	570	510	299	119
GGACGGCAAGACCTGCCGCG	ADAMTS17	1211	333	327	1290	848	387
TGCTCACACACTCCCCCGCG	ADAMTS17	542	709	621	748	691	346
CCACTTAGAGTATTACCCGG	ADAMTS18	403	436	648	257	465	204
GAGAATGTACGTGGTGACAT	ADAMTS18	507	607	960	485	411	221
GCTGTACAAAAGGACTGCGG	ADAMTS18	99	386	37	198	172	14
TGGTAGAACCATCCACGGAA	ADAMTS18	492	87	242	412	396	118
ACCCAAAGCATGTACTTCAG	ADAMTS19	547	1146	771	903	531	210
ACCCACATCGTGTATATAGG	ADAMTS19	675	528	522	608	803	599
GCTGCCGCGGGGATCTAGCG	ADAMTS19	1272	627	682	1252	1134	661
TTAGAGATGTCAACAAGCTG	ADAMTS19	731	1114	504	341	789	220
CGGTACACATCATGTAACCA	ADAMTS2	442	169	296	864	444	122
GATGATACACCACGTGTACA	ADAMTS2	735	769	536	1115	868	355
TCCCACTGCAAGGTGGTCAA	ADAMTS2	451	669	605	868	1024	314
TGAGGAATATGGCGTGATCG	ADAMTS2	647	1549	316	594	697	262
ATGGTCTCTCCCCTAACGTG	ADAMTS20	184	286	317	363	354	100
GCTCCGTAAAGGATCGCACA	ADAMTS20	445	517	387	808	455	104
GGATACACCGAGGTGCACTT	ADAMTS20	981	1094	1064	752	742	386
TTTATCATATCCAAGATACG	ADAMTS20	440	56	715	247	349	126
CCGTACAGCATATGTGTGCG	ADAMTS3	657	412	535	1064	696	957
CTGGTGCGCATGATAATGCT	ADAMTS3	1511	1063	1627	1284	581	229
GGGATGGAACACGATGGACA	ADAMTS3	262	365	278	774	695	85
TCACAAAAAGAGGTCAACGA	ADAMTS3	785	396	705	456	340	215
CACAGGTAGAAACTCCGCAC	ADAMTS4	268	865	534	539	537	661
CATCAACGGAGATCCGGAGT	ADAMTS4	668	270	392	344	237	179
GGAGCCTTGACGTTGCACAT	ADAMTS4	408	740	427	523	143	240
TCACAGGAGCCATGACGTGG	ADAMTS4	651	1293	641	626	778	361
CATACCAATTTCGTGAGCCA	ADAMTS5	790	615	490	661	809	376
CCTGCACGTCTATACCCGCG	ADAMTS5	55	977	499	485	457	309
TCACGAGGAGCACTATGACG	ADAMTS5	257	1111	72	587	587	253
TTGGAAAGGGACGATTCGGT	ADAMTS5	517	287	583	350	334	307
CTATATGATCACTCCCATTG	ADAMTS6	698	429	352	367	666	187
TAAAGAAAGTCACGCTTGGG	ADAMTS6	511	299	1177	461	551	350
TAATAAGAACTGCATTATCG	ADAMTS6	188	434	291	448	583	396
TGATGGGACTCAGTGCAATG	ADAMTS6	349	262	506	570	476	434
CAATTTCATTAACTTCCATG	ADAMTS7	345	1032	622	587	731	368
TGGCCGGACAGGGCACATCG	ADAMTS7	1070	2045	433	583	989	558
TGGCGCTTGTATACCACGTG	ADAMTS7	1248	572	735	750	638	213
TGTACTCGTAGCGCACCCCG	ADAMTS7	789	877	383	292	450	171
CAAAGCTTGGAGTCGTCGTG	ADAMTS8	488	284	479	526	462	416
CCCGAGGTGTCAGACAACAG	ADAMTS8	478	782	310	916	889	201
GCGGGGACCTACCGTACCCG	ADAMTS8	579	903	615	620	742	241
GGAGAGAAGAGCCGACACAG	ADAMTS8	244	599	348	366	337	78
ATACAGCGGTTCTTGTAACG	ADAMTS9	487	474	476	686	768	183
ATTCAAAATACCTGTCCCCA	ADAMTS9	556	557	351	730	1012	383
ATTGGCAGGAAGCGTGCTTG	ADAMTS9	906	1961	1260	1517	1539	292
GTGCTACCAATATCGATGTG	ADAMTS9	148	643	1012	516	663	319
CACAGGTTACCAGCTAACAT	ADAMTSL1	38	25	116	154	196	93
GATGTGAGGACTATGCTTTG	ADAMTSL1	1511	1252	1473	1395	1027	1071
GCGGTTACAAGCTTGCACCG	ADAMTSL1	160	167	282	630	442	163
GCTGGGATTTATACTGCCCG	ADAMTSL1	744	611	493	653	563	182
AGAACCCCGTCACAGCCGAT	ADAMTSL2	1398	1171	917	1222	759	594
CTTCAACATCGCCGGAACCG	ADAMTSL2	637	1188	1721	719	647	103
GCCCCGCGGACATGTACCGG	ADAMTSL2	178	79	78	256	264	124
GGGAGACCCGGACGACCGAG	ADAMTSL2	490	891	548	555	689	163
AACGCCAAGGAGGACAACTG	ADAMTSL3	540	684	251	410	363	243
ATCTGGCAAGATCTCACCAG	ADAMTSL3	129	252	13	357	402	141
GCGGTGGACCATATCACACA	ADAMTSL3	817	715	826	972	1013	909
TGCTGTGTATCAACCACCGT	ADAMTSL3	399	1217	387	805	502	434
ACATAGAAGCGGAAGCCACG	ADAMTSL4	395	824	878	690	332	403
CCGGCGGTATAGGACCCAGG	ADAMTSL4	237	318	838	616	306	449
CCTACAACTCAACTCCACCA	ADAMTSL4	581	995	508	686	550	319
TGAGAGAGTTCAGATCTGGG	ADAMTSL4	339	794	504	476	480	360
CCGGGTGAGTGGACGCCATG	ADAMTSL5	2144	1206	1355	1654	1777	1037
CGGACCCTGCGATACCCAGG	ADAMTSL5	328	322	561	682	356	307
CTGCGACCTCAACTGCCTAG	ADAMTSL5	443	316	332	377	397	201
TGGTCTACACCCGCGCCACA	ADAMTSL5	311	1090	493	851	405	286
CAGACAGATGAACACCCCCA	ADAP1	284	860	522	911	820	471
GAAGGCTTTCTCTGGAAACG	ADAP1	449	617	427	1022	548	293
GGATCCGGGCCAAGTATGAG	ADAP1	383	1450	472	847	794	361
GGGCACTCTGGACTCGAACG	ADAP1	310	388	526	486	581	404
CTTCTGGGACGACAGTATCG	ADAP2	445	324	191	532	264	156
GACAGGAATTTATGGCCGAT	ADAP2	342	950	460	487	515	202
GGGGGATATAGTAGAATGCA	ADAP2	161	507	646	636	537	258
TGTGTACCACGAGAATGGGA	ADAP2	303	574	351	817	320	276
AGAGCGCATGGGTTTCACAG	ADAR	143	171	80	199	210	40
GGATACTATTCAAGTCATCG	ADAR	37	73	98	521	505	157
TCAGCCCGGAAGTACGAACA	ADAR	243	33	239	462	253	42
TCAGTCAAATACCATATGGG	ADAR	106	169	180	494	535	99
ACGCGGAGATCATAGCCCGA	ADARB1	720	642	250	300	461	244
AGCCGTTGAAGAGCGCATCA	ADARB1	796	998	672	885	987	360
CGTTGACCTCGACGGACATG	ADARB1	722	638	707	565	1274	241
TTGTCATGACGATTCCAGCA	ADARB1	670	1094	3574	476	877	313
CGAGGACAGGACAACCACCT	ADARB2	233	501	296	395	384	29
GCGAGCGTTCCATCTTCGAG	ADARB2	99	270	65	331	218	305
GCTCGTTCAACAGCACCACA	ADARB2	596	803	743	1214	962	849
GTGGACGGGAGGACGTTCGA	ADARB2	856	1163	1137	1467	927	563
CTTGCACTCGTCCATCAGAG	ADAT1	956	1280	362	1054	774	294
GCATAGGCCAGTCCAAAATG	ADAT1	260	721	873	906	641	324
GTCACTGGAATGACCCCTAG	ADAT1	491	488	347	674	539	365
TGGAGAAAAACACAAACAAG	ADAT1	571	42	357	306	285	297
AGACACCGAGTATGCGCCAT	ADAT2	442	351	457	955	827	574
CACTGTGCTGTACGTCACCG	ADAT2	76	204	193	1158	1199	809
CTGCGGAGGAGACCGAAAAG	ADAT2	139	197	81	505	430	217
TGGCAGCCATAGACAACCAG	ADAT2	401	312	274	1821	875	149
ATGACTATCTTACATCCCTG	ADCK1	52	310	302	314	246	152
GAACAAGATTGACGTCAACG	ADCK1	986	678	995	862	755	533
GGAGTTGGATTTCCTCAATG	ADCK1	830	1285	652	1197	1358	474
TGTCCGCCCATCACGCAGCA	ADCK1	1318	1082	876	1003	1120	389
CTTGTCTGTAGATCGACCTG	ADCK2	853	998	737	765	310	459
GGCACGCGCTTTGTACACTT	ADCK2	688	366	1111	1345	793	377
GGGCTCCGGAGAGCGTACGT	ADCK2	1457	398	270	600	437	327
TGGTCGGCAAGACTCTCTTG	ADCK2	571	792	1457	1139	986	444
CACCGTGCCAGGCTGCACGA	ADCK5	317	600	1021	1009	401	316
GCAATGTCCTGATGTACTCG	ADCK5	668	593	497	920	951	369
GGGCTGCAAGGTCAATGACG	ADCK5	473	1102	447	963	703	369
GTGGTGCCCCGCGTGCACTG	ADCK5	627	290	447	776	1065	377
CCTATACCTACACATCACCC	ADCY1	444	572	248	709	337	183
CCTGTTGACACGTGTGCCGG	ADCY1	408	629	746	541	569	83
TGCCATACACGTTCACACCG	ADCY1	146	313	41	572	165	224
TGGACTTGAACATGCGTGTG	ADCY1	1134	523	784	849	701	466
AGAAAACAGCCTATGAGCTG	ADCY10	46	975	72	201	223	61
AGTCAAGTCCTGATGTACGA	ADCY10	775	459	381	757	876	651
GAAGTCTGTAACCTCGCTAG	ADCY10	488	781	682	1087	1079	396
GACAGAATTAATGTGCACGC	ADCY10	444	624	218	358	420	290
ACCCAACAATGTCCGCATAG	ADCY2	190	471	159	409	487	70
CTGCCTGTCTGCAACACCAG	ADCY2	355	1703	1140	1017	1002	249
GATCGCAAAGAAGATCGCCA	ADCY2	1103	533	1150	1104	697	316
TTACTTTGTAATCAACCCCA	ADCY2	487	155	118	230	142	126
AGCTGTCTCCAGTACTACAC	ADCY3	1367	922	1469	1064	971	588
CAGAGCCTCCCCAACCACAA	ADCY3	173	130	432	281	284	43
CCTGAAAGGAGAGTTCGACG	ADCY3	550	449	112	338	304	156
GCTCAACCAGCTACTCAACG	ADCY3	314	227	842	500	554	170
CAAGTTCGACCAAATCGCCA	ADCY4	1378	475	61	767	541	216
CAGACGAGTACATATCACAG	ADCY4	533	803	157	291	514	211
TGTGCAGGAGCCGTACCATG	ADCY4	469	853	1110	1236	759	638
TTAGTTCCCTGCACTCGCGG	ADCY4	607	874	1128	1015	890	387
CCAGGAAAGTTCGAACCCTG	ADCY5	509	883	244	688	367	349
CCGCTCTAAGAAGTTCCCAT	ADCY5	457	364	125	456	436	293
GAAGACGATCCTCCGCTGAG	ADCY5	786	482	1047	808	887	280
TAGACGCATCCACATCACCA	ADCY5	523	202	340	409	401	252
ACTGTTACTACTGCGTGTCA	ADCY6	398	675	817	539	769	335
CAGGCATTTCAAGAGACCCG	ADCY6	178	145	407	503	513	154
CCCTCAGTACTCACGCAAGG	ADCY6	574	801	700	871	443	252
GGCCTGCAGACGGACTACGC	ADCY6	1525	1485	1406	2145	1521	1211
CAACGTACACCAGAGCGTAG	ADCY7	494	397	455	462	332	214
CCTGCTCACCAAGAACACAT	ADCY7	174	166	126	351	511	159
CTCCAGGAAGATGGACCCAA	ADCY7	858	1126	2533	1734	988	429
GCACACGAAGACCACCGCAG	ADCY7	428	238	367	527	798	254
ATCTCCAGGACAACAAAACG	ADCY8	589	1114	230	660	538	350
CAAAGCACGATGTTGACATG	ADCY8	112	655	365	342	349	89
CATACCATCGACTTGCGGAG	ADCY8	127	173	38	280	172	254
GAAGAAATCCGAGTTGCTCG	ADCY8	146	287	154	408	649	149
ACAATAGTAGCAGTCTCCCA	ADCY9	532	266	712	325	379	287
GACGTGTGAATACACCGCCA	ADCY9	420	837	827	1080	179	432
GCGAAGTCCACACGTAATGG	ADCY9	1026	1243	711	708	578	307
GTGGGCCAGTCTATTATGCA	ADCY9	185	218	21	222	239	356
CAGTATCCCGTAAACGAGCA	ADCYAP1	635	754	665	603	622	323
CTACGCGCTCTACTACCCCG	ADCYAP1	588	384	238	530	350	169
GGAGAACGAGGTGTACGACG	ADCYAP1	288	475	687	727	511	104
GGCCTTATTAAGGATCCCGT	ADCYAP1	76	221	199	113	148	74
AATCTCACCGGAAACGACAC	ADCYAP1R1	362	836	639	285	233	149
AGTAGAAATATCTCCTCTCG	ADCYAP1R1	193	236	147	391	190	71
GGCTCTACTTCGATGACACA	ADCYAP1R1	182	615	727	681	748	288
GGTGAGCCGGAATTGCACGG	ADCYAP1R1	224	611	406	328	471	184
AAGGAGACATAGTGGACCGT	ADD1	109	424	251	415	361	184
ATTATCCAGCATCCGCATGA	ADD1	178	487	708	381	461	199
GGAGTCACCATACCAAGACC	ADD1	1026	907	609	881	643	153
GGTTACTCGCTTGCTAGTGA	ADD1	337	356	92	723	576	488
AAGATGTTGGGAAGACTGCG	ADD2	376	461	208	467	293	77
CGCTGTCCTCACCGTCACGT	ADD2	268	520	524	534	381	49
GGTGCTAAGAAACCATGGAG	ADD2	681	643	651	905	486	685
GTGGATGATGCAACGCACGT	ADD2	1358	1008	517	1274	738	328
ACACATCCATACCCTTGCAA	ADD3	52	359	385	467	432	129
AGATGTATGTATTTGCCAGG	ADD3	1112	517	814	1556	1276	657
CTCTCATTCGAGAAAAGCCG	ADD3	555	154	667	431	264	137
TACAAAACTGACGTACTGAG	ADD3	108	1	612	539	142	10
ACTGTCGACGAATAGGTGAT	ADGB	1055	756	774	1465	822	658
CATTGTTAACAATGACACAA	ADGB	411	478	448	685	556	454
TCAGCGAAATCTATGCCGTG	ADGB	198	285	540	1160	461	156
TGCATATACTGCCATCTGAG	ADGB	1157	890	1339	999	1738	1157
CACTCCGATCCACAGCAGAG	ADGRA1	628	488	326	533	682	69
CCCTGCCCTCGACGCCAACG	ADGRA1	1050	1376	976	1469	963	694
CGCAGGTTCTACCTCGTCGG	ADGRA1	478	47	343	482	547	157
GGTGCCAAGGAAGTACACGC	ADGRA1	591	471	0	208	282	63
CCACGCCTGTCATCTTTGCG	ADGRA2	1157	957	590	1545	1255	689
GATGCCTCCCGCAAATACGG	ADGRA2	281	1614	835	729	601	460
GCGTGTCGCCAACAACCGCG	ADGRA2	280	294	170	245	124	105
TCCCTAGAACTCGAGGAACG	ADGRA2	167	404	447	453	810	160
ACAGTTATTAGCTTACACTG	ADGRA3	218	335	484	300	450	361
CAGGCCTTTCTGACTATGGG	ADGRA3	810	295	669	1015	1062	781
TGATGGAAAACGGCGTACAG	ADGRA3	429	187	512	673	494	158
TGGGAACAATACAAGAACCG	ADGRA3	244	180	890	417	360	196
CCCACGATGAGCGTCACCGA	ADGRB1	236	499	508	614	460	553
GGTAGTCAATCGACACACAG	ADGRB1	286	543	305	263	239	12
TACCAGGTGACAGACAACCT	ADGRB1	161	631	241	385	376	105
TGGGCGAACTCGATCTCCAA	ADGRB1	566	218	111	684	391	333
ACCTGCACGTCATCAGCCGA	ADGRB2	686	1244	303	574	422	135
CAGCACAGCCGATCACAAGG	ADGRB2	1679	1434	624	595	587	379
GACATCACGTTCCCCATGCG	ADGRB2	784	968	652	1002	778	345
TGTTCCAAGACATGTGACAC	ADGRB2	573	601	703	527	320	462
AGGCTCGATAGAGTTAATGC	ADGRB3	230	433	575	558	281	191
CCAACCAAGTGCATAACACA	ADGRB3	206	256	253	824	355	230
CCTACGATTAGGGTAACTGA	ADGRB3	826	1679	1221	1516	757	206
TGACCGGGCAGCCTTGCGAA	ADGRB3	596	1079	1225	1047	804	460
ACCCAATAAATCCCTCTCAG	ADGRD1	179	367	156	186	285	40
CATGGACGAGGAACCCACGA	ADGRD1	502	487	1128	1171	844	313
GACTCAAAGGCAGTACACTG	ADGRD1	688	931	543	705	366	291
TCAAGTAATAGTGCACCGAA	ADGRD1	1059	994	1020	605	781	388
GATGTTCAGCGAGAGATCCG	ADGRD2	421	641	967	779	825	671
GCATCACGTGTGCGTCACGT	ADGRD2	1112	1600	1003	1277	1134	730
GCTTTGCAGAGAAGTACCGG	ADGRD2	313	203	716	540	266	116
TGGCTCCCACGTCCCAAGGG	ADGRD2	444	520	401	441	255	213
AAGAGAAGAGTATGAAACGA	ADGRE3	131	745	16	190	143	0
CGTCTACTGGAAAGACACAA	ADGRE3	316	360	36	193	178	51
GAAAGTCCAATACAGCACTG	ADGRE3	1262	570	1159	1034	1321	371
GATATCGAATCTCATCTCAC	ADGRE3	376	548	311	483	470	83
ACCTACAAGAGTCCTGTCCG	ADGRE5	695	1503	1465	976	594	200
ATACCGTCACAACTCTCCAA	ADGRE5	636	590	96	370	469	260
GGGGAAAGGAAACGTCACCG	ADGRE5	702	623	519	633	689	475
GGTCATCCACTGACCCGACA	ADGRE5	92	205	49	254	151	51
AAATCCCAAAACACACATTG	ADGRF1	328	328	886	479	316	301
ACATACACCAGCTAACCTCT	ADGRF1	517	567	665	723	424	200
ATTGCCCAGAATTGACACCA	ADGRF1	710	1017	712	708	845	414
TGATGTTTCCGATGTAGCCG	ADGRF1	530	700	871	546	1151	377
ACTGCTGCCAACATACCGTG	ADGRF2	425	436	531	817	757	202
CACATCAGCCATCAGTAAGG	ADGRF2	2360	736	2162	837	618	504
CATCGCATTTCCAACTCTCG	ADGRF2	553	807	332	388	235	241
GCGATGTTACCCGGAATCCG	ADGRF2	99	197	558	605	182	68
ACCATCAAGCACCGGCCGTG	ADGRF3	1297	977	372	660	505	537
CAGGCTAGTAATACTAACGT	ADGRF3	789	185	201	336	332	112
GTCCGGCTTGTTGAATACGG	ADGRF3	269	640	538	641	355	350
TGCTGCCTGGAACGTCACCA	ADGRF3	283	524	200	604	622	273
AAATGAACCTGAGCACATTG	ADGRF4	580	945	463	791	700	267
AACATGTACAAGCCTTTCTG	ADGRF4	249	644	352	481	378	150
GGAAAAAGACACCATCACGT	ADGRF4	359	519	716	309	298	81
TGACGGACATATCATACATG	ADGRF4	230	719	104	522	439	444
AGCCGTGAGAGTCCTATTGG	ADGRF5	1141	569	589	1203	1225	380
CGGGTCGTCTGGAACGACAG	ADGRF5	576	1036	896	882	678	342
GTGGATAATAAGGCGCGACA	ADGRF5	44	276	233	201	239	130
TCACATCAGATGCTGCATTG	ADGRF5	808	938	364	760	797	276
AGCGGATCAACGCCACAGTG	ADGRG1	1326	1130	673	1029	1047	481
GATGCAATTTCCCTGCATGG	ADGRG1	525	388	239	320	387	527
GTCCACCGAGACATTGTGGG	ADGRG1	188	566	605	813	657	245
TCAGCACTGCAAAGTAGGTG	ADGRG1	547	1113	1207	822	598	337
AACTCTGGAAACCTTAAGTG	ADGRG2	620	420	567	482	541	59
ATGACGAGCGAGACACTCAA	ADGRG2	700	687	637	845	624	448
CCTGTGAACGTCAACACGAC	ADGRG2	148	1688	379	803	635	406
GAACTTGACAAGAAACGTGA	ADGRG2	875	1117	728	1031	559	287
AGTGTTGAACAATCGCATAG	ADGRG3	541	637	1322	738	1078	507
ATGAGAATCCTATCAACTGG	ADGRG3	113	816	224	235	270	100
CCCACCTCAGGACAACGTAG	ADGRG3	146	578	349	408	579	56
TCAGGCGTTGCCCCACATTG	ADGRG3	547	790	646	1349	766	388
CTGGGGGACCTTCTCCAGAG	ADGRG5	292	126	572	305	210	160
GAGGCGCCAGCAATTCTGCA	ADGRG5	1383	636	1088	670	1183	398
TGATTTGCGTCTGCAAGGTG	ADGRG5	1333	1316	2100	1959	1417	1017
TGTAGACGCGCCCGAGTAGG	ADGRG5	231	380	411	1018	662	334
GAAGCGTTGTGACTGACCAA	ADGRG6	552	460	4268	569	409	446
TCTGAATGATATAGCCCGTG	ADGRG6	651	1383	331	633	357	264
TGATGGGCAGACATTAAGCT	ADGRG6	544	1037	895	1017	767	552
TGGTAAGAATCAAGCGACTG	ADGRG6	483	491	429	827	291	108
ATGAAGGATTGGGACACGCA	ADGRG7	181	372	101	664	447	270
GGACAGTGCACATCCAAATG	ADGRG7	792	1154	1669	1394	950	622
GTGAAAACAGTACGTATGGG	ADGRG7	1274	702	402	908	763	380
TGGTTCCACACGTGTAAACG	ADGRG7	385	404	126	391	178	243
CATCGCAGCGTCCATCAACA	ADGRL1	232	855	603	447	364	211
CTGGCCGCCAAGCAGAACGT	ADGRL1	357	479	287	725	590	198
GCGAGGGTTATAGTCGACAG	ADGRL1	276	720	289	160	347	25
GGCTGGTAGACACTGGAAGG	ADGRL1	395	520	480	635	725	263
ACTCCTTACAGTCATCACCT	ADGRL2	866	1310	545	1068	843	407
CAACCTCGTAGAACCAACCA	ADGRL2	273	265	121	233	301	187
TACAATACCCGATTAAACCG	ADGRL2	443	422	978	607	821	129
TAGCAACTGTACCTCACACT	ADGRL2	1773	1399	1246	1094	1061	780
AACCTACAAGCTCCCTCACA	ADGRL3	639	486	750	1056	1074	232
ACATAAAGAAGGTTGTCCCG	ADGRL3	421	82	614	349	389	40
TGCTGCACGAAGTTTGAACA	ADGRL3	891	1343	426	1326	1184	1279
TTGAAAGTGCCAACTATGGG	ADGRL3	408	950	884	1164	581	592
AATGTGTCAGATGGTTACAG	ADGRL4	576	907	575	682	468	203
GAAATTCGGAATGGACGTGA	ADGRL4	357	582	503	451	812	311
GCTAACTGTACGAACACACA	ADGRL4	137	423	297	481	271	244
GTTCATATAACCCAATAGTG	ADGRL4	171	446	293	455	339	131
AACCCAAGGAAGTCTAACGT	ADGRV1	172	302	196	222	83	53
ATGGAGGGAAAGTGTCACGT	ADGRV1	1820	1432	671	1179	1350	896
ATTCTACCTCATACGATACG	ADGRV1	376	840	733	381	645	172
CATTACCTGAGACAACTCGC	ADGRV1	434	188	282	317	452	246
CCATCATTAAGGGTCCCCCG	ADH1C	153	1067	287	566	486	189
CTGAAAACACAGGTCACCCA	ADH1C	722	289	268	467	512	108
CTGAGGGTTGATGCACTCCG	ADH1C	861	838	830	1138	909	524
GGGGTGACTACAGTAAGACC	ADH1C	188	180	318	289	239	406
AGCTGTCATCAACAATGCCA	ADH4	889	921	902	1113	893	531
GGAGTGACCAACTTCAAACC	ADH4	195	240	295	167	286	101
TCAACCTCTTCAATGCTGAG	ADH4	444	590	663	427	656	337
TGTCAACCTTGCCAAACTAG	ADH4	628	936	1216	1123	1022	417
AGAAGGCAAACTTTATCCAA	ADH5	481	820	945	840	981	322
CTGGGGGTTAATACACTCAG	ADH5	669	117	300	96	52	175
GGAAAAGGATTAATGCCAGA	ADH5	584	372	397	554	809	277
TCAGTGTATAGGCGTCAGTG	ADH5	228	504	236	400	277	494
AGTGCCTGCTTGAATCCCAA	ADH6	557	338	858	496	422	556
ATTCGGAGAATGTACTTGTG	ADH6	703	857	1741	1190	1233	522
GAGGTGCATTCACCACACTG	ADH6	448	604	461	470	384	327
GCTGGAATAGTCGAGAGTGT	ADH6	364	521	614	563	296	107
GGATGAAGGGATACTTCAGT	ADH6	660	838	456	765	509	235
GGTACCATCAGACATCAGGT	ADH6	203	350	153	224	447	87
TGAGCTCAGTGAAACCAGGT	ADH6	701	667	872	1291	951	338
TGGTGCAATCAATACTGCCA	ADH6	1018	1257	1153	1325	873	398
AATGCTTGTCGCAACCCAGA	ADH7	923	589	368	701	523	457
GGCCACTATTAAGATTGGCA	ADH7	1568	628	727	1629	1203	523
TACATTCATTGAGTACACGG	ADH7	186	460	318	533	271	82
TGGAACAACTTGTATCTCAG	ADH7	708	403	199	620	814	385
GGATCAATCAGGCCGAGTGT	ADHFE1	787	334	659	547	637	239
GGCACTGGGAGCGAAACTAC	ADHFE1	176	230	294	587	405	127
GGCTCCGCATGTGATATGGG	ADHFE1	351	1421	749	856	667	507
TTGTAGGACCTACAAAGCAT	ADHFE1	916	503	358	263	377	92
AGACAAACTACCGAATTACG	ADI1	79	359	522	457	409	186
CAAAGAGAGAAACTACTCCT	ADI1	235	588	236	770	540	219
GCAGCGGGTACTTTGACGTG	ADI1	368	791	412	681	780	327
GGAGCACTTACACCTGGACG	ADI1	280	680	274	449	481	230
AATGTCAGCTCGTTCACCAG	ADIG	1023	314	465	873	793	757
ACTCAGATGTATGCCTCGAT	ADIG	332	610	208	293	491	76
CTACGCTTCTTACTCAGCCA	ADIG	49	231	385	334	444	88
GCAGACAGAGCCAGAACACC	ADIG	405	597	536	1001	685	458
AAAATCTTGGTAAAGCGAAT	ADIPOQ	437	787	583	622	695	229
AGCCTTACCCAGTCATGGCG	ADIPOQ	348	683	658	1126	957	447
CTGGTGAAACTGGAATCACT	ADIPOQ	886	814	462	1163	1562	604
TACCGCTCAGCATTCAGTGT	ADIPOQ	888	893	453	1017	870	326
AGATGTTGCCGGTCTCCGTG	ADIPOR1	569	597	1356	593	338	554
CGTACGGGATGACCCTCCAG	ADIPOR1	619	809	461	771	293	226
GACAACGACTACCTACTGCA	ADIPOR1	379	620	171	365	261	121
GGCTCCCGCTAGCAACAGGG	ADIPOR1	513	1197	556	654	556	242
AGGACAGACGCCTCTACAAG	ADIPOR2	716	135	393	637	675	177
CTCACGACGTGCTACCTGAG	ADIPOR2	294	825	757	427	927	489
TCCTGGAGACCCCTTCTGAG	ADIPOR2	829	920	660	962	883	499
TCTTCGGATTATTCTTCCTG	ADIPOR2	464	199	224	400	368	323
AACAGCGGTTCAGCAAGTGG	ADIRF	737	1722	1731	1096	1273	321
AGTGACATCGGCCGGAACAG	ADIRF	341	774	205	260	326	321
CATCTCTGTTCCAGTGACAT	ADIRF	336	718	270	736	617	474
TGGATCAGGCCACAGAAGCA	ADIRF	759	716	658	434	569	435
AAAGTTGAATATCATGCTGG	ADK	659	1389	500	1127	664	616
AACTGTGAGGAAAAAACCCT	ADK	681	994	852	695	638	224
CATAGTAATGAGCATCCACG	ADK	775	737	855	1141	969	528
GAACACTAACCTGTTGCCAC	ADK	328	759	929	905	441	212
AATAAGTGGGCTCTAAGTCG	ADM	87	121	127	200	382	44
GGACACGGCACGGCTCGACG	ADM	543	704	564	738	287	461
GGCCGAATAAGAGTCTGGAC	ADM	448	1080	340	707	595	164
TCTGGCGGTAGCGCTTGACT	ADM	559	396	435	602	299	135
CCGGCTCCCGGCCAGACTGA	ADM2	605	703	631	702	974	635
GAGGAGGCTGATGCAACCGA	ADM2	286	52	310	405	314	241
GCCTGCGGGGACCCAAGTGT	ADM2	331	557	416	568	662	385
GGAAGGGCTGCAGGGTACTG	ADM2	518	872	623	891	634	388
AGTATATGATCTCTGGCAGG	ADM5	296	850	577	676	549	460
CAGAGATCATATACTGGCTC	ADM5	148	400	178	286	302	35
CCTCCACCAAGGAGCCCTCA	ADM5	638	264	1109	707	806	395
GGCACGTGCCCAGGGAACAG	ADM5	153	902	283	750	374	244
CATGATTGGTCACACAAATG	ADNP	642	518	128	226	299	171
GATTCAGACGGTTCACCCAG	ADNP	548	755	983	1009	1106	471
GTCTGCATTGAACGTACAGT	ADNP	211	576	568	316	278	362
TTTGATTTGACATTGCAGCA	ADNP	607	1186	633	872	839	378
ACAGTAATACCTGTCAGACA	ADNP2	99	274	349	363	261	304
CCTGGAGCACTGCTATTCGG	ADNP2	622	623	513	706	746	249
CTGAACAAACATATTCTGAG	ADNP2	170	1363	849	523	274	153
TCCGACAACTCATACCCACA	ADNP2	92	91	417	381	63	100
ATGTGCATATAGGTGACGGG	ADO	443	1167	556	591	522	368
CCGGAGGCGCCGATACCGCA	ADO	789	913	694	1534	610	400
CTGCACCGTGGCCTTACGCG	ADO	453	354	251	760	368	158
GCGCTCCCGAGCAGAGTACA	ADO	579	353	175	691	498	386
CGGCTGGAACAACCTGAGCG	ADORA1	272	223	500	554	570	494
GATTGAATGCCAGTTCGAGA	ADORA1	227	739	619	846	1032	451
TCCGCGGCCCAATGTTGATG	ADORA1	1447	1325	1360	1200	971	614
TGAGTGGGATCTTGACACGG	ADORA1	962	344	857	943	935	504
CGGCAGCCGACATCGCCGTG	ADORA2A	1307	347	236	492	563	319
GAAGCAGTTGATGACGTGCA	ADORA2A	553	678	139	505	484	166
TAGTAGACCATGTAGCCCAT	ADORA2A	539	564	1127	822	536	362
TGGGTGCTGTCCTTCGCCAT	ADORA2A	564	868	617	904	807	132
CGGTGTCAGGCCAATGCCAA	ADORA2B	250	594	664	359	432	330
GACACCAAAAAGTAGTTGGT	ADORA2B	266	355	846	606	451	74
GTATAAGAGTCTGGTCACTG	ADORA2B	948	265	577	234	247	89
TTTCGAAGAGACACCTGATG	ADORA2B	244	353	339	489	246	31
ATGACCGAACGGAATTGGCA	ADORA3	345	527	292	230	331	277
ATGGCACACATGACAACCAG	ADORA3	876	198	443	427	487	171
CACGCAAAGAAGAATATGGT	ADORA3	240	432	332	680	330	360
CATGTTCCAGCCAAACATGG	ADORA3	118	396	1013	553	479	182
AAGATGAACCGGTTGGCATG	ADPGK	158	626	538	718	688	348
CCATCATGTGCAATCCAGAG	ADPGK	542	604	1129	829	842	295
GTGGGTTACCTGGTGCACAA	ADPGK	786	848	343	653	694	69
TGTAGACGTAGTGCTGTCAG	ADPGK	580	656	357	817	861	43
ATCCAGGTGAGCATCGAGAG	ADPRH	722	418	858	756	551	269
CCTGGTAATGCTTAGCAAGG	ADPRH	39	407	345	157	401	55
GATTCCCTTTAACAGTCATG	ADPRH	256	500	442	336	313	167
GTGGGGAAGAGGACTGATGG	ADPRH	749	334	897	742	924	348
AGCGTATGATGCAAACAGGG	ADPRHL1	486	595	249	585	405	270
CCACCAAGGCAATGTGCGTG	ADPRHL1	1329	1268	796	1234	1369	302
GTGGAGGTCAGCGTGGAGTG	ADPRHL1	399	128	361	312	273	31
TCATGCACATGTCGACAGCG	ADPRHL1	967	1470	862	1031	1575	853
CAAAGGCTCCTACGGCAACG	ADPRHL2	420	679	225	355	377	190
CAGGACTGACGTCAGGTCGA	ADPRHL2	1192	810	673	543	698	167
GATGGCACCATTGTAACCCA	ADPRHL2	961	665	564	966	623	143
TCACTCCAGCACCGTAACCC	ADPRHL2	637	522	542	526	356	168
ATACGCGTAATAATCCTCCG	ADPRM	338	396	174	279	216	175
CTCCAAGCTGAAGCACACAA	ADPRM	810	266	226	287	352	311
GCAGTGTCTGAAGATACTGA	ADPRM	907	995	492	717	578	264
GTCCCTGTTCATCACACGTG	ADPRM	841	1349	1205	1128	1045	561
CATCGCAAAAACGCCCAGGT	ADRA1A	245	650	232	681	526	382
CCAGTACCCCGAAAAGGATG	ADRA1A	715	844	246	792	453	242
GACCATCTGCCAGATCAACG	ADRA1A	727	1067	247	648	658	309
GGGTCTACGTCGTGGCCAAG	ADRA1A	966	987	871	1138	664	554
AGTAGCGCACCCCAATGTAG	ADRA1B	627	478	267	720	775	212
CCACTCCAAGAACTTTCACG	ADRA1B	127	562	606	685	543	365
TCTTGGCAACGATGTATACG	ADRA1B	223	293	217	334	211	316
TGGCCTGCAACCGTCACCTG	ADRA1B	804	287	675	723	585	209
ATCTCGGTGGACCGGTACGT	ADRA1D	850	874	1867	1030	865	640
GGCCGAAAAGGGGAGCACTG	ADRA1D	280	361	333	470	495	267
TAGCTGTCGTCGTGTCCGTG	ADRA1D	596	1364	726	1095	1260	605
TTCGCGCCACCACGTACACA	ADRA1D	572	377	868	882	658	100
ACCAGGATCATGATCAGGCA	ADRA2A	376	1336	819	1343	723	211
CGAGAAAGGGATGACAAGCG	ADRA2A	392	1304	297	228	755	335
GATCTCACAGCGCGGTTCGG	ADRA2A	242	171	405	727	676	440
TCGTTACTGGTCCATCACCC	ADRA2A	475	790	261	370	822	231
ATGATGAACTTGATGCGGCG	ADRA2B	694	344	107	697	820	224
CTGAGTCTGAAACTTCCCCA	ADRA2B	1131	1264	630	1053	1033	530
GGCACACAGGTGCACGATGG	ADRA2B	219	254	342	234	290	135
TCAGTGCAAGCTCAACCAAG	ADRA2B	382	313	413	418	637	302
ACCAGGCCCATGATGAGGCA	ADRA2C	347	522	510	606	595	278
AGAAGAGGACGTCTAGCGCC	ADRA2C	939	1307	868	1553	596	646
CGAGAAGGGCATGACCAGTG	ADRA2C	514	330	226	386	403	30
CGGTAGAGCGAGACTAGCGG	ADRA2C	252	871	395	1061	675	466
GCCGTTTGGAGCCACCATCG	ADRB1	208	430	424	605	455	541
GGTGGACGTACTGTGCGTGA	ADRB1	912	634	769	1131	815	520
TGATGAAGTCGCAGCACTCG	ADRB1	148	308	941	633	580	102
TGGCCATCGCCAAGACACCG	ADRB1	421	681	658	752	542	227
ATCCACAGCGATCACGCACA	ADRB2	573	593	452	676	565	127
CATCTGAATGGGTAAGAAGG	ADRB2	1142	1170	1235	2082	923	688
GCCGGACCAAAACGTCACGC	ADRB2	390	591	467	559	374	97
GGAGCGGTCTAGGACAACGC	ADRB2	613	174	369	470	479	127
CAGCGAAGTCACGAACACGT	ADRB3	0	382	52	322	150	55
CGGAAGATAGAACGAGACCG	ADRB3	638	1037	627	355	433	91
GATGGGCGCAAACGACACCG	ADRB3	435	864	226	507	480	107
TCGCAACCGGTGACGCCCAG	ADRB3	1261	1160	519	710	801	322
ACGTGCTCAAGTTTAAGGCA	ADRM1	314	777	347	341	510	349
GCGTGTTACCCAGTCCTCCG	ADRM1	494	519	254	448	487	146
GTCACCCCAGATAAACGGAA	ADRM1	238	132	97	268	317	393
TTGCTGGAAAGACAGGACAT	ADRM1	311	1160	1081	1192	981	392
ACAGCAACGTTTCCCAACTG	ADSL	76	53	0	470	271	131
CAAGTGCAATGCCATACAAG	ADSL	3	71	58	413	492	215
GTGGGCAAACGTGTGCACGT	ADSL	135	24	60	433	602	241
TATGTGGGAGACAATACGGT	ADSL	0	0	0	111	271	118
CTGGCAGCGGCACACGATGT	ADSS	19	15	0	551	384	334
GGTATGCCCCCTCAAAACGT	ADSS	111	361	176	372	327	30
TCTTCCAAAGCTGCTCGGAG	ADSS	18	28	219	460	146	116
TGGAGGGAACCGGGTAACGG	ADSS	0	8	0	209	60	54
ACTCGTCGAAGTCAGACAGG	ADSSL1	682	589	239	507	361	245
AGGTCAACTCAAAAGGCTCA	ADSSL1	827	694	360	521	660	380
CATAGGCGAGGTCTACGGTG	ADSSL1	655	641	580	1019	693	516
CCCTAAGAAGATCCTCGTGG	ADSSL1	329	526	965	633	349	192
GACCACACTGCTACCCACTG	ADTRP	600	639	602	537	782	299
GGATATCGGAAAAGCCAGTG	ADTRP	497	1599	823	827	909	293
TAGATAACATCTTTCCAGTG	ADTRP	353	444	418	336	314	204
TTATATCTCACGAGAAGGAG	ADTRP	288	357	683	623	640	611
CCACGAGGAACTACCCCAGG	AEBP1	451	755	274	449	172	293
GATGTACACCAACGGCTACG	AEBP1	1379	1592	719	1335	846	748
GGAGATCTCGGACAATCCCG	AEBP1	842	530	1957	998	601	486
TGAGGACGACTACTACGATG	AEBP1	573	931	811	957	546	612
CCAGCCAGAGTTGGTTACAG	AEBP2	1005	1260	585	1788	1009	834
GACCATCTACATGTATGGAA	AEBP2	166	838	212	763	383	280
GAGGAGCCCAAGGGACCGCG	AEBP2	27	205	58	537	259	95
GTAGACAGCACAATTTCCAG	AEBP2	498	501	261	464	409	379
ATGCCAAGGATGTGCTTCGG	AEN	1059	613	1449	1212	1155	663
CTCAAGTACATCCACCCTCG	AEN	24	256	53	210	189	309
CTCGCCGTGGTAGCTCACCA	AEN	129	149	80	592	223	88
TGATGCCGCTCCAGCGCGTG	AEN	594	114	243	292	112	181
AATGCAGCGTCATTACGTGA	AES	559	444	129	548	393	87
CCTGCCCTACCTGTCCCAAG	AES	346	338	462	572	549	200
CTCATCTTTGATGCGATCGC	AES	149	171	22	554	354	196
TCCAGGCTGAAATCGTCAAG	AES	959	704	471	631	896	207
CTCTTACGAATCCTACGATG	AFAP1	311	344	178	479	340	142
GAAAAAAAGTTCCAAATCAG	AFAP1	259	782	371	436	452	189
GCACTACGACTACATAGACG	AFAP1	289	199	102	643	494	97
GGTGGCGGCCCATTGTCGGG	AFAP1	1276	1190	490	1568	1169	816
CCAGCACATTCAGATAACCT	AFAP1L1	409	749	542	710	527	124
CTCCTACGAGTCGTACGATG	AFAP1L1	258	491	624	1412	659	343
CTGGGGCCACCTCACAACCG	AFAP1L1	325	978	94	203	206	242
GTAGCCGTCCATAAGCGAGT	AFAP1L1	417	199	635	901	457	332
AGTCTTACTGGATGTCTCGA	AFAP1L2	460	326	531	756	794	415
CCGAAGATCGAGTCTCCAGA	AFAP1L2	431	531	757	695	801	416
CTCGAATACTCACAGCAGAG	AFAP1L2	337	725	501	385	454	128
GCAGTGTTACAAATCCTCCA	AFAP1L2	237	1196	901	851	517	362
AAGGCTCATCGGGTGCACAG	AFDN	537	1591	715	689	1181	392
CATCCAGTGTGATCCGACTG	AFDN	587	473	770	481	229	486
GCTGTCCACTACAGACCCTG	AFDN	284	617	351	889	610	104
TGCTACTTCAAGCGTCACGA	AFDN	430	111	382	804	558	307
ATGGGCCGGACATAAGCCGT	AFF1	742	1491	352	796	725	283
GAACGAGCGCAAAGTGTTCG	AFF1	869	1210	1306	1149	1063	513
TCACACTCGACCTCCTGTCT	AFF1	966	1211	1251	1338	1054	423
TTTGACGACAGACTCTGCTC	AFF1	534	792	668	942	556	275
ATCCATGGGTCGGACATAGG	AFF2	697	662	528	690	432	233
CGGTTCCCAGGAAAGAACCG	AFF2	252	844	340	855	422	136
GCACTCGAGACAGTAGGTCA	AFF2	696	667	745	658	489	675
GCCGCGAGTGACCACTCCAG	AFF2	1004	810	1051	1021	1199	418
AACCAGCGTCCTCTAACAAG	AFF3	209	456	183	468	120	136
ACCTGTCAGACAGAGCATGG	AFF3	73	453	180	687	409	189
CGGATAGAAACGTGTTACGG	AFF3	415	342	664	784	864	93
TCTTCCAACTCAGCACAACA	AFF3	519	1384	672	546	318	400
AGGTCCTCGGGCTTACAGAG	AFF4	725	611	686	616	1079	477
GGTGTATGAATAGCCGTTAG	AFF4	837	968	655	750	808	495
TCCCGTTAAACCCTCCTCAG	AFF4	290	310	371	504	483	102
TGAAGGGGCAGATAACTCCA	AFF4	254	589	357	583	558	278
ACATCCAACAGGCCACCGGA	AFG1L	720	537	806	960	973	163
AGTTGGAGACATACTCTCAG	AFG1L	580	473	622	856	417	282
GATCAAAGCTCGTGAGCTAA	AFG1L	778	742	843	468	890	231
TTGGCAAACTCTGTTTAAGG	AFG1L	821	428	421	476	734	347
ATTTAACACAACAACCAATG	AFG3L2	193	283	1	327	407	194
GAGCAAGAGCGAATAAGTCA	AFG3L2	72	300	76	509	390	166
GCAGTGTGGACACCTTTGAG	AFG3L2	125	2	127	285	237	109
GCTCACCCACCTGAAAACCC	AFG3L2	51	43	2	251	280	63
ATAGAATATTTACCCTGCCA	AFM	458	639	153	613	321	128
CATGACGGTAACACTCAGGA	AFM	470	308	355	500	604	174
GGAAAATATATGTGCCATGG	AFM	309	164	357	682	483	70
GTTGCTTAAATCCAATCTTG	AFM	242	194	260	466	491	461
AGCAGTATCCAGGCAACCAG	AFMID	1726	912	1067	1082	669	1181
ATTGGACATCTACCTTCCCG	AFMID	587	586	291	489	326	197
GCTTATGACATTGCCCCCAA	AFMID	820	561	642	487	605	553
TATTCACAGATTGGAAACGA	AFMID	667	644	518	425	441	483
AAGGGATAAAGATCTCTCCA	AFP	363	234	59	341	171	125
CACAAGTTGTAAATCGTACA	AFP	632	280	766	281	370	35
GCAATGACCAAGTTCAAGTG	AFP	629	637	513	872	630	316
GGATGTGGCCCACATACATG	AFP	575	374	710	600	624	229
ATAAGCGTAGCGAGTGACAG	AFTPH	375	677	148	433	573	127
GACTTCTGATAGTTTATCAG	AFTPH	191	568	182	389	475	79
GACTTGCAACGATACCATTG	AFTPH	827	535	482	757	881	539
TCAGTACTGTAAGTGCTAAG	AFTPH	127	207	94	446	257	243
AAGAGCCTGAGAAACGTTGG	AGA	647	225	445	489	785	398
AATTAAAAACGCCATTGGCG	AGA	148	157	502	170	328	328
ACACACGACACACACGCTGT	AGA	471	1033	101	446	286	228
GCCTACGCTGACGACATGGT	AGA	862	679	556	455	744	607
AAGAAAGAGATTGTCGTCGA	AGAP1	624	449	606	449	653	314
AAGCGCAACACCCTGGACGT	AGAP1	838	411	313	985	826	214
CCATCAGCTCCACCAACCCG	AGAP1	305	448	343	304	127	216
CCATTCCTGGCTGTTCACGA	AGAP1	486	309	432	226	461	270
AAACGGAGCTTGGACAGTCG	AGAP2	992	1703	318	690	757	427
AAGATGCTCAAGTTTATCAG	AGAP2	991	937	419	914	772	295
ATGAACCAGTCAGGAATCGG	AGAP2	199	445	809	520	444	115
TGCAACCTATGGGCTCAATG	AGAP2	1136	447	1051	1121	1024	166
GAGCGGAGTAGCACGCAGCT	AGAP3	873	571	590	735	854	316
GTTCGCACTCTCCAACTCAG	AGAP3	1086	716	409	507	300	235
TGGTGCACCGCTATCTGACA	AGAP3	551	1145	381	1297	934	470
TGTTCTCAGGCCACGAATGG	AGAP3	1919	995	1015	1437	831	505
AATAAGGACCAAATCTCCGG	AGBL1	262	344	328	274	314	334
GAGGATGACGTAGTCCGGAG	AGBL1	1074	1194	324	864	660	566
TTACCTTCAGTTAGAACACG	AGBL1	52	545	199	270	317	50
TTCAGAGTCTAACAGCCGCA	AGBL1	273	326	200	649	211	37
AAAAGAGCAAAGAGGTCTCG	AGBL2	462	242	330	650	564	176
AGCCCTTGTACTGTCTCACG	AGBL2	642	515	261	993	1233	793
GCTTCATCCCTACAGTATAG	AGBL2	538	489	645	707	433	445
TGAAGATAAAGATATCTCTG	AGBL2	172	685	6	535	513	249
AAGTATTACAGAAACAACCA	AGBL3	526	159	318	336	257	198
CTGTGATCCAGACCGAACCA	AGBL3	380	1767	1121	769	1048	246
GAGACACCATATAAATCTCG	AGBL3	590	200	330	321	422	110
GTATCATCACAGTTATCCAC	AGBL3	290	457	458	595	543	313
CCTTGACACACGAATGAAGA	AGBL4	271	445	529	860	745	131
GCAAGTGTGGTACTCAGACA	AGBL4	1029	944	697	1368	1024	586
GCTGGTAGACTTCACCATAG	AGBL4	26	537	218	464	582	93
TTGAACCAGACTCGGAAGCG	AGBL4	1464	1250	633	688	571	304
ATCCAGCGGGGATAAACCTG	AGBL5	703	1020	289	704	705	374
GAGCGGTGTTGCTTACTACG	AGBL5	1143	1499	751	802	679	390
GGTAATAGATGGTATCCAGG	AGBL5	367	590	347	563	571	195
TAAAGACAAACAGGCGACGT	AGBL5	352	200	320	149	64	77
CACCACAGGAGTGTCAGTGA	AGER	581	167	517	355	459	313
CCCGAGCCACGCTATCCCAG	AGER	315	334	271	362	269	395
GGACACACATGTCCCCACCT	AGER	300	711	698	1047	1035	345
GGGAACCCTTACGATAGACT	AGER	872	1011	346	479	513	216
ACAGACTACAGACAAATATG	AGFG1	1109	811	437	909	877	418
GAAGATGCACTTGACTGACT	AGFG1	309	386	542	495	482	377
GAGATGGATTTCACCCTGTG	AGFG1	480	489	1019	615	448	292
GCACATTTCAACAGTCACGC	AGFG1	316	269	692	762	635	202
ACCTACGTGGATATCACCGT	AGFG2	447	1049	93	465	827	136
ACTACCGAAGGCATCGAAGT	AGFG2	588	493	1898	418	396	189
GATCCCCCAAAAGTGTGCGG	AGFG2	449	323	445	987	857	337
TGTCCCCCCAGACCAAGTCA	AGFG2	1167	557	348	678	541	75
ACAATTACTCTAATACATGG	AGGF1	470	1780	1188	809	588	183
GGAGCTGCAAGCGACAAGTG	AGGF1	1115	1161	749	970	1056	503
TGAACATATAAGCTGCAGTG	AGGF1	551	720	362	702	935	278
TGAATACCTGAGATTGACCA	AGGF1	1303	757	1143	1322	1222	659
CCCAGTGGGATGAATCCGAT	AGK	367	1107	721	834	954	313
GAAGGATCCCCATCGAAGGC	AGK	309	729	624	1155	736	434
GCCAGATAAGTGTAAAATCG	AGK	183	208	101	370	182	106
TCAAGCCTCGATCTCGTACA	AGK	221	644	339	760	822	165
AAACAGATACGACCGACTGA	AGL	466	257	462	917	526	325
AAATATAAAACATACTCATG	AGL	420	541	714	369	341	240
TGGTGGAGGTTACATAGTCG	AGL	484	717	453	309	710	428
TGTGCTAGTGGTAGTACGAA	AGL	372	893	220	673	705	279
CGGTGCAGGCCACTCCAGAG	AGMAT	449	948	463	715	608	267
GATAGTCCGCTCGAATCAGG	AGMAT	165	311	79	511	420	724
GCCACGAACTCGGGACTAGG	AGMAT	1638	1438	698	1767	1614	553
GGAGTCCCTCATCCACGCAC	AGMAT	400	442	345	189	321	77
ACTTACCATGAGCCATACGA	AGMO	419	556	583	335	466	86
CGGAAGCCGAGACATAATGC	AGMO	610	152	281	416	436	234
CTTATTGAAGAACCCAGGCG	AGMO	246	616	387	653	596	452
GGTGCCTGATTATGTACGGA	AGMO	99	401	442	181	545	45
ACTTACCGGTTGACTCTGCG	AGO1	319	1530	392	554	331	267
AGAGTTCATACCGCTGGTGT	AGO1	1445	804	1111	948	986	337
GCATCATCTTCCACATGGCA	AGO1	151	213	62	208	139	50
GGCGGGTAACATTACACACG	AGO1	188	183	468	334	483	71
AAGGTGGAGATAACGCACTG	AGO2	45	98	48	525	712	295
AATGCCCCTTCCGATCGGGA	AGO2	17	13	58	239	114	55
AGGAACAAGCAGTTCCACAC	AGO2	466	127	186	97	280	61
GTCCGACTTGTAAACATGGG	AGO2	63	179	628	776	923	547
AAGGTTGAAGTGACTCATTG	AGO3	209	492	163	301	259	230
ACGGAGTATGGGACATGCGA	AGO3	167	658	620	576	614	612
ATGTCGTAGCACCACGTCAA	AGO3	447	585	602	710	471	349
TGTGGCTTTGATCATAGTGG	AGO3	984	1372	724	1317	1462	739
AAAGTTGAGGTGACCCATTG	AGO4	628	557	333	951	664	180
AATTCAAACTAACCTCATGG	AGO4	254	229	116	513	369	468
CCTTACCTGTTGACTCTACG	AGO4	336	395	428	283	494	247
GTGAAGAGTAACAGCACGGT	AGO4	100	300	634	316	329	128
ATACCTGTACGGGATCCGAG	AGPAT1	1690	1165	948	703	428	442
CATTGACCGGAAGCGCACTG	AGPAT1	874	2101	447	888	1262	432
GTCCTCGCACGGCACACACA	AGPAT1	718	1067	440	592	562	268
GTGGTTGGAGACAACGACGT	AGPAT1	162	160	97	101	159	82
ATGAGCGTGATGACCGATGT	AGPAT2	633	607	565	535	669	176
GCTTGGCGATCTGCACGCAG	AGPAT2	614	455	407	487	273	171
GGGCACGCGGAATGACAACG	AGPAT2	115	695	133	315	317	198
TGGTTGGAGATGATGACGCA	AGPAT2	1180	773	1393	864	748	447
CAACTACCCCGAATACATGT	AGPAT3	478	749	339	774	750	324
CGCACATGGTCCACCCACAG	AGPAT3	457	625	604	661	513	226
GACGTCACGCTGAATTTCCG	AGPAT3	700	367	687	1071	607	446
GCTGCTTGTTCACGGGCCAG	AGPAT3	560	1120	480	1175	916	631
CACGTACAAAGTACTTCTCG	AGPAT4	422	647	98	785	873	304
CTTGTGGTTCAGAACGACAA	AGPAT4	220	200	424	283	358	42
GAAACACCAGATCAGCATGC	AGPAT4	82	174	313	225	341	138
GGTCTTCTGCACGCGCAAGT	AGPAT4	385	616	923	619	538	350
AAAAATAACAGCCATACAGC	AGPAT5	192	447	303	151	624	219
CACATAGCGCACATGTCCGA	AGPAT5	193	329	302	420	579	209
CTGCAGCGCTACATCAACGC	AGPAT5	213	258	18	291	62	61
TTCTTCTTCGAGAACTACAC	AGPAT5	374	187	304	548	183	220
AAGGACAAATTGAGTTGACT	AGPS	458	720	361	715	634	235
CTTTGTATCATACCAATTGG	AGPS	686	839	596	1442	829	340
GTACCAACGATTGCAAAGCG	AGPS	447	419	170	398	726	170
TCTTCACTTACAATAGAAGG	AGPS	878	718	312	569	899	275
AACTTACAACTAGATTGAGG	AGR2	647	485	384	605	465	388
AGGAGCTAAGAAGGACACGA	AGR2	486	1324	693	969	643	337
CAAGTGGTGAATAATCATCA	AGR2	513	615	357	838	794	100
GATGAATGCCCACACAGTCA	AGR2	1018	632	204	840	647	456
AAGAAACGGTGATGGATAAG	AGR3	467	528	241	604	386	168
AAGTGATGAATAACCATCAG	AGR3	164	470	169	566	530	239
AGGTGATAAATTCTTATCTG	AGR3	313	322	337	745	731	330
GTGGGGAGATGACATCACTT	AGR3	392	516	931	513	442	133
ACAGCCAGAGCTGTATGTCG	AGRN	197	186	183	427	233	193
AGTCCCGTAGGCGGACACTT	AGRN	1353	2777	1106	1159	1165	437
GAGCTCGCATGAACTGCCGT	AGRN	228	515	565	851	654	236
GCCGTGTGAACCCACGCACG	AGRN	337	549	404	401	360	79
CTGTAGGTGCTAGATCCGGA	AGRP	87	113	9	248	255	32
GCCTTATTCCTAGAGCTCCA	AGRP	317	76	513	342	230	118
GTCGCTGAAGAGGATAACGG	AGRP	213	609	744	976	656	358
TGCAGCCTTACGCAGCGACG	AGRP	705	322	858	612	732	232
GGAAGGGGTGTACATACACC	AGT	831	538	621	635	532	349
TAAGGCCCCCACATAGAAAG	AGT	787	366	216	613	362	180
TCAGACCAAGTCATCCGCAG	AGT	487	143	379	441	509	158
TGTGAAGAGGCCAACCACCG	AGT	206	593	378	209	245	157
AAGCGTTAAATGCTAGACCA	AGTPBP1	320	415	32	400	249	135
AGACTGGAGGTGTTGACAAG	AGTPBP1	159	577	361	283	303	309
CACTAAAGCATGTTCACATG	AGTPBP1	653	1128	1047	1139	976	350
CTGCTGTCAACATTAGAGGT	AGTPBP1	207	319	496	867	428	292
AAAATTCTACCCTCCCGGTA	AGTR1	222	409	564	211	168	232
ACATGTAAGTAGAAACACGC	AGTR1	450	798	467	374	502	122
TGGCCACAAGCATTGTGCGC	AGTR1	652	391	822	686	592	177
TTACATAGGTAATTGCCGAA	AGTR1	621	1639	740	652	738	356
ACATCCCGGAAATAAAACGT	AGTR2	108	662	177	499	635	239
ATTACCGGCAGTCTTCACGT	AGTR2	1117	928	1119	1258	900	611
GTACCTATCAACACTCATGC	AGTR2	515	885	454	757	232	306
TAATTGCTCACATAAGCCAT	AGTR2	1071	1807	2018	1095	1206	515
AACAGAGTCCCGCTGCGCCA	AGTRAP	891	345	648	444	377	231
GGAAGTTGGTCCAGGCATAG	AGTRAP	413	737	503	1104	1075	204
TGAAGCGCACTGTGTCCGAG	AGTRAP	561	644	1497	865	545	627
TTCCTGGATGTGATCTACAT	AGTRAP	879	482	482	557	851	378
ATCATGGATGAGATCAAGCA	AGXT	331	571	241	542	516	172
CCTGACCCCCCGCGTCATGG	AGXT	1617	728	1403	1275	894	606
CCTTGACCATCGGGTACACG	AGXT	544	450	769	1549	953	442
CGCCGGTGGACGACTCTCCG	AGXT	811	1209	790	1742	1035	520
CAGAACTTGTATGCCACAGG	AGXT2	824	680	1245	1171	975	426
CTTCACACCCGAAAGATACC	AGXT2	807	440	319	1006	631	408
GGTTGGCAGCCCATCCCATG	AGXT2	291	555	508	538	544	82
TGGCGTTGTTCAGTACCCGA	AGXT2	608	769	603	958	908	156
AAGTTGTGGAAACGGGACGA	AHCTF1	153	126	51	322	444	124
GAACCTATAATTAATCATGG	AHCTF1	167	7	0	25	137	12
GTTTCTTTGAGTCGTAAAGG	AHCTF1	91	40	273	118	304	61
TCAGGAGATGGGCTTAATGG	AHCTF1	229	99	19	208	154	50
CAGGTTGTGGACCCCCGTTG	AHCY	138	168	63	1141	466	356
GATGTCAGTACAGCCCGTGG	AHCY	59	61	0	305	135	144
GCCCGCAATCATGACATCTG	AHCY	35	80	0	494	565	150
GGGCAACGAGGGTCTCAATG	AHCY	0	16	0	441	531	209
AGATGTTGCAGGCAGACCAA	AHCYL1	148	436	119	855	453	78
GAGATTGAGATTGCAGAGCA	AHCYL1	1105	851	491	827	1006	296
TAGAGCGAGACAAAGATCGT	AHCYL1	571	813	575	1089	868	294
TGGGGGAGACTTAACCCACT	AHCYL1	910	446	889	771	1171	510
CAAGGAGAGAAACCTTTGGC	AHCYL2	690	487	328	351	576	469
GAAAATCAAGGGCATAGTGG	AHCYL2	760	458	725	758	657	531
GAGCAGCAGCCACTTCGTTG	AHCYL2	390	489	715	393	738	256
GTAGCTGTCAGTCGATGACT	AHCYL2	648	936	280	807	723	131
ACCTACCCTCCACAGTACGG	AHDC1	271	111	236	219	140	206
AGGCATCAGGCACCTACGCA	AHDC1	335	1186	616	1470	1261	811
CCGGGGTATCCGGCGCATGG	AHDC1	1055	809	359	685	467	286
GTCACCCCAAATACGCCTTG	AHDC1	425	352	588	726	684	265
AACCTCAACGACATTTGACT	AHI1	304	530	365	472	403	394
GAGTAATTAAAAACAAACCA	AHI1	182	221	147	335	367	196
TGAAGTGGAAACGGTTGCCT	AHI1	622	1165	960	949	908	346
TGTATTCAGGAGACTGCACA	AHI1	1190	664	487	1279	840	441
AAAGTGGAAGGTCTAGACGG	AHNAK	176	458	116	303	275	253
GGATATTAAAGCCCCCAAGG	AHNAK	192	527	208	601	575	253
GGGACCCGAGACATCAATGT	AHNAK	612	849	379	985	625	168
TGGGACAACGATGTCCACTG	AHNAK	700	1533	652	955	883	173
ACACAGCGGACAAAACGAGA	AHNAK2	155	837	48	182	256	184
GACCTCACTGGGCTTGACGT	AHNAK2	475	843	168	521	524	217
GCTGGGCGCCGACACACCGA	AHNAK2	1157	1160	597	627	971	210
GGCCGACGTCAAGCCCAGTG	AHNAK2	373	25	203	408	345	9
AGGATACTGTCACTCCCCAT	AHR	1455	1060	902	2198	1582	847
GGGAGGACTTTAATGCAACT	AHR	511	953	759	913	889	442
GGTAAGGGATCCATTACGGA	AHR	740	484	763	1036	841	345
TCTTACGAAAGACAACCGAT	AHR	285	299	251	519	227	76
CCTCACAGGAGGCCTGCCGT	AHRR	1088	1060	1062	1274	907	634
CGAACCCTTCCAAGCGGCAC	AHRR	114	395	428	623	850	205
TGAAAAGCTTCTTCCAAGGT	AHRR	801	337	472	665	412	316
TGTACGCCGGGAGAAAACGC	AHRR	105	407	187	300	289	135
CCAATGCCAGTTGTTGACGT	AHSA1	481	932	889	777	740	270
TAAGGGTGATCTTACAAGTG	AHSA1	812	975	1310	937	1257	318
TGAGCCTGACACAAATCTCG	AHSA1	193	215	35	529	182	308
TTTGTCTGATGAAAATAGCG	AHSA1	538	973	1037	499	539	163
GAATCTGGTGCGAAGCACAA	AHSA2	553	232	112	392	446	224
TACCTGAAGGCACTTAAGAC	AHSA2	752	589	743	990	880	268
TATGAGTGGAACATCAAGCT	AHSA2	799	728	479	865	1073	550
TCAGCTCACTGATCTCGCAG	AHSA2	364	1120	580	301	343	241
AGCAATATGGCTTCTGTAAG	AHSG	386	400	307	634	620	252
CAACGGCTCCTACTTACAGC	AHSG	844	881	67	464	314	364
GCCACTCAACGACAGCCGGG	AHSG	225	241	232	442	569	68
TCTGTGCGCAGATTCCGCCG	AHSG	418	962	269	889	378	335
AATAAGGATCTCATTTCCAA	AHSP	278	301	866	362	393	204
CTATTACAAGAAGCAGCTGT	AHSP	243	297	33	259	360	365
GGTGACTGTGGTGAATGACT	AHSP	414	546	885	903	587	491
GTCATTCACCACAGTCACCA	AHSP	436	97	327	594	670	176
CCAGTTCAAAAACGTGCGCT	AICDA	424	1307	248	826	958	505
GCCCCTGCTACGACTGTGCG	AICDA	912	409	325	1112	706	142
TGACGCGGTAGCACCGCCCA	AICDA	1045	989	1431	1156	722	252
TGAGACCTACTTGTGCTACG	AICDA	258	375	798	753	553	130
AAATTGGCCTGAAAGATGCC	AIDA	276	437	472	372	526	306
AGGCAAAATTGCAACATGCT	AIDA	1659	1482	1232	1213	1095	922
ATTTCCTCTCTAGATCTGAA	AIDA	1090	773	888	673	1011	506
TTGATACTTACCGGGAACTC	AIDA	282	605	317	411	460	198
CCCTCATCCAGAGAAATACA	AIF1	67	712	57	485	170	423
GAGAATCAATGAAATCAACC	AIF1	318	267	349	466	195	231
GAGGAAAAGCCTTTGGGCTG	AIF1	307	737	714	493	552	267
GCTAAAGAAATTAATCATGG	AIF1	276	182	205	115	276	127
ATGATCTCGGAGGTGACAGG	AIF1L	1176	1189	504	1392	934	641
CCGGGCTTTGAGCAAACCGA	AIF1L	743	801	186	745	562	599
GAGGCTGGCCGAGATCAACC	AIF1L	196	201	379	199	479	274
GGAGTTTGACCTGAACAATG	AIF1L	279	182	295	404	177	129
AATGTGGCAAAACTTAATGA	AIFM1	0	40	9	340	373	216
ACCATGGAAAAAGTCCGACG	AIFM1	132	22	164	528	378	258
AGACACTACGATTCAAACAA	AIFM1	4	34	0	697	271	187
GAGAGCCAGAACCCCAAGTG	AIFM1	318	353	90	497	594	187
AGGCGAGCGAGTGAGCAACC	AIFM2	446	618	247	295	341	312
CCAGCGCTCACAGTCCATTG	AIFM2	311	107	671	606	144	289
CCCCTTACCACTCTCCACGG	AIFM2	505	1007	202	315	183	327
GTTGCAGACAATCACCAGGT	AIFM2	427	382	445	537	320	263
AGCACCAACGTGCTGATCGT	AIFM3	113	314	841	306	722	129
CCTGACTGAGAAGGCCCACT	AIFM3	476	1602	540	930	1109	244
CTTCCGAGCCCACGGCATCG	AIFM3	885	507	274	634	540	472
TCTGCATGTAGAACTTGACG	AIFM3	507	337	78	41	114	318
ACTCACAACCCCAACAGGAA	AIG1	918	238	299	816	488	204
CCCTCGCATCAGACCTACGG	AIG1	447	366	181	866	658	92
TGCTCCTGCTGGGATACGCG	AIG1	1053	1500	705	1410	1335	544
TTCCGTGATTCAGCCACCCT	AIG1	321	671	148	604	366	192
AAGCATATTATCAGAAAAGA	AIM2	518	1228	396	536	544	118
AGAAAATCCAGTGCAAGGAA	AIM2	392	662	448	625	522	221
CAAATTCAGTGTCACACACC	AIM2	605	533	145	247	347	110
TGTGACCTAAATGACAGCAC	AIM2	1216	857	369	407	360	124
AAGGCAGAAATTCAAAATGG	AIMP1	837	320	162	568	505	391
ACATAGATTACCTGTTCAAG	AIMP1	178	419	253	647	620	378
ACCAATTCGAAGATCCAGAC	AIMP1	380	125	19	193	302	35
TCAAAGTTGCCTGCAAAACT	AIMP1	689	663	1040	742	688	352
GACGATGTGTCCCATCGAAG	AIMP2	400	173	323	601	438	132
GATGATTCAGACACCAGATG	AIMP2	451	310	201	224	284	60
GGGAGCCGGTACATGCAGGT	AIMP2	783	838	504	696	711	117
GTGGACTTAAACGCCATGCT	AIMP2	446	120	232	277	281	129
CAAAAGCGTGTGATACAGGA	AIP	547	540	499	746	629	360
CCTCATCACTGCGCAGAGTG	AIP	483	407	337	911	607	807
GCACGTACCAGCAAGACCCG	AIP	183	255	334	268	361	321
GGGCAACCGGTTGTACCGCG	AIP	184	152	28	680	631	177
AAGAAAACCATTCTGCATGG	AIPL1	380	595	65	452	359	337
CCGAACCATGAAATGTGATG	AIPL1	409	412	755	405	266	290
CCTTTCCCCATAGCACACAG	AIPL1	93	503	252	361	362	47
CGTGTGGTAAGCGAACATGT	AIPL1	1110	973	969	1261	1294	723
ACAACCTGGAGAGATACGCC	AIRE	480	1102	941	732	770	464
AGGTGCTCCAACTGCGTCCA	AIRE	1541	1022	447	1161	625	550
CCTGGCTTACCATTGCCCAG	AIRE	335	529	515	653	397	363
TGTCTCTTGTCAGAAGAATG	AIRE	304	272	520	448	195	131
CCAAACGCGGAAGACAACTG	AJAP1	424	597	317	1089	869	241
CCCAGTTGGGGTAAGCACAA	AJAP1	1160	411	228	793	449	241
CCGACGGGCGCACAGACCCA	AJAP1	936	1038	838	946	855	375
CTCTTAAAACTCCACAAGCG	AJAP1	86	429	291	306	546	194
CCGAAACTGGTACGTCACAC	AJM1	387	419	403	450	467	36
CGGACTTATCCACACCCGCG	AJM1	286	263	275	296	214	118
CTGACCTGGTCATCGACTCG	AJM1	412	419	468	909	948	447
GGAAATCGAAGCTTCGACAG	AJM1	222	335	312	254	140	173
AGCAAGCCGTCCAGTCCCCG	AJUBA	222	1126	621	487	695	111
CAGCCCGGGAGCTCTAGCCG	AJUBA	209	415	727	554	313	126
GCGTCCGCGGAGAATCCGCG	AJUBA	1030	492	366	504	368	356
GGAAAGGAGCCTTCGTAGCG	AJUBA	345	1118	455	804	1069	239
CTGCACAATCTTCTCACACT	AK1	1219	763	754	1228	855	466
GAAAACCAAGATCATCTTTG	AK1	268	793	198	385	581	298
[truncated: 83,156 more rows]

## Sheet: Source Data Fig. 3d
Gene_Symbol	Average_LFC	z-norm LFC	Average_-log(p-values)	av_pval	p_adjusted	Number_of_perturbations	Perturbations	Individual_LFCs	Ascending_ranks	Individual_ascending_-log(p-values)	Descending_ranks	Individual_descending_-log(p-values)	log_p_adj
TPI1	-3.02156	-13.1666	6.08597	8.20411e-07	0.0105876	4	CCGGGCGAAGTCAATGTAGG;TCAAAGATCTTGGAGCCACG;CTGTCCCACAGATAACGTGA;TGCGCAGAACTGTTACAAAG	-3.44;-3.24;-3.19;-2.22	27;65;81;1135	8.48E+00;7.50E+00;5.46E+00;2.90E+00	84021;85075;85091;85129	5.28E+00;5.03E+00;2.52E+00;5.30E-04	1.9752
TRMT112	-2.76389	-12.0546	5.10212	7.90453e-06	0.0332349	4	GGAGTGGGCGGCGCTTCTGG;GGAGGTCCGTATCAACCCTG;TCATACGCACTATGAAGTCG;TGCCTAAAGAGCCGATTCAG	-3.81;-2.86;-2.51;-1.87	4;223;605;2087	6.44E+00;5.85E+00;4.39E+00;3.73E+00	83069;84551;84933;85152	4.24E+00;3.53E+00;1.99E+00;6.12E-05	1.47841
YRDC	-2.68143	-11.6988	4.96351	1.08764e-05	0.0332349	4	GGCCGTACAGCGTATCGGTG;CCAGCGGCTTGGTCTCGCTG;TGCCACGTGAGAGTACCTGA;CTCTGAGCGTTCCATCACCA	-3.31;-3.07;-2.35;-2.0	44;113;866;1695	6.81E+00;5.38E+00;4.98E+00;2.69E+00	83461;84290;85043;85112	4.51E+00;3.22E+00;2.28E+00;8.77E-04	1.47841
TSR3	-2.66566	-11.6307	4.97364	1.06257e-05	0.0332349	4	TTGCTGCGGAAATTCAAGTG;GGGTTGGCAGCCACCAAGTG;CTCGAGCCTACCTGTCTGCG;GGCAGCAAAGGCCTCCACGC	-3.35;-3.04;-2.76;-1.51	38;126;301;3591	6.76E+00;5.50E+00;4.89E+00;2.75E+00	81565;84855;85030;85118	4.13E+00;3.54E+00;2.23E+00;7.55E-04	1.47841
GTPBP3	-2.64745	-11.5521	4.93854	1.15203e-05	0.0332349	4	CCTGATCCATGCAGAAACCG;AAGGCGTCCTGGATCAAGGT;GAAACCAAAGCACCAGCGCG;ATCGCGGTGATCCGAACCAG	-3.12;-3.02;-2.64;-1.81	98;132;427;2310	6.30E+00;6.27E+00;4.85E+00;2.34E+00	82846;84729;85024;85058	4.11E+00;3.83E+00;2.21E+00;1.98E-03	1.47841
COQ6	-2.64392	-11.5369	4.89304	1.27925e-05	0.0332349	4	ATGGGATGTGGACCAAACCA;ATGCAGAGTAGCCACAACAG;GGCGGACAACGTGTACGATG;CCTAGGGTAATATGAACCCA	-3.19;-2.89;-2.64;-1.86	80;210;428;2135	6.40E+00;6.30E+00;4.44E+00;2.43E+00	83021;84728;84946;85076	4.21E+00;3.83E+00;2.01E+00;1.61E-03	1.47841
NSMCE3	-2.61469	-11.4107	4.83269	1.46997e-05	0.0332349	4	GGCTCCTCATGATCGTTCTG;GGTCAACACGCTGGAACCGG;TCTTGGTGGGGTGTACCCCG;TCTTGTTGATCAAGGACCAG	-3.28;-2.53;-2.39;-2.26	53;575;790;1040	7.66E+00;5.50E+00;3.57E+00;2.60E+00	84116;84366;84581;85103	5.15E+00;3.30E+00;1.58E+00;1.06E-03	1.47841
PDPK1	-2.61336	-11.405	4.78181	1.65267e-05	0.0332349	4	TCTTACCCAGCTCGGAACGG;GATGGACTCAAAGAACGGGT;CTGGAGTACTTGCACGGCAA;GCCTCGGAAGAAACGGCCCG	-3.6;-3.0;-2.79;-1.06	15;139;268;7317	6.91E+00;4.80E+00;4.26E+00;3.15E+00	77839;84888;85017;85141	4.23E+00;2.63E+00;2.19E+00;2.86E-04	1.47841
LOC107132045	-2.59247	-11.3148	4.68469	2.06684e-05	0.0347594	4	CTTGTCCTACAAATAGGTAG;CAGGTATAAGGATTCACTGA;GCGCCGATACACACGCAATG;GGACAAGTCGGTTGTACCCA	-3.43;-2.78;-2.44;-1.71	30;276;702;2652	6.03E+00;5.65E+00;4.20E+00;2.85E+00	82504;84454;84880;85126	3.93E+00;3.40E+00;1.89E+00;5.92E-04	1.45893
DHPS	-2.59106	-11.3087	4.78567	1.63805e-05	0.0332349	4	TGAGAACGGGATCAACAGGT;GTGCGCGATAGTCCACGCCA;CGAGGTAACGGATAGTCTCA;GAAACTCGAGCCGCTATCCG	-3.32;-3.2;-2.75;-1.1	43;75;308;6844	6.73E+00;5.34E+00;4.38E+00;2.70E+00	78312;84848;85081;85113	4.11E+00;2.72E+00;2.46E+00;8.57E-04	1.47841
G6PD	-2.57112	-11.2227	4.68634	2.05902e-05	0.0347594	4	ACAGCCTCATAGACAGTCGG;CTTTGCCCGCAACTCCTACG;GGTGCTGAAGTGTATCTCAG;GCCCGAAGACACCTACATCG	-3.18;-2.73;-2.45;-1.92	84;323;681;1933	6.58E+00;5.69E+00;4.07E+00;2.41E+00	83223;84475;84833;85072	4.34E+00;3.42E+00;1.83E+00;1.69E-03	1.45893
RCC1L	-2.56319	-11.1885	4.57371	2.66863e-05	0.0388961	4	GCCGACCGAATCTTCGTGTG;TTTGTGTGGTAGGTCGCCTG;TGGTGATATTGTAGTGACCC;AATAATTCTTACGGGCAGTG	-3.74;-2.69;-2.22;-1.6	6;361;1115;3167	5.72E+00;5.05E+00;3.97E+00;3.55E+00	81989;84041;84795;85150	3.70E+00;3.00E+00;1.78E+00;1.02E-04	1.41009
PET117	-2.5586	-11.1687	4.60621	2.47625e-05	0.0386701	4	CAGATGCACGCCCGCCACGG;CAGCGGCAGGACCGGCAGGT;CCGCAGTCAGCAGCACCGAG;GATGTCCAGACGCTCCAAGG	-3.43;-2.68;-2.14;-1.98	29;364;1319;1742	6.76E+00;4.84E+00;3.96E+00;2.87E+00	83414;83837;84792;85127	4.48E+00;2.86E+00;1.77E+00;5.71E-04	1.41262
SCD	-2.55587	-11.1569	4.77672	1.67216e-05	0.0332349	4	CAGATACCATGGCACGAGTG;TAGGTCGGATAAATTTAGCG;AAGCCACGTCGGGAATTGTG;CCTGATCATTGGCAACACCA	-2.96;-2.69;-2.3;-2.27	160;353;951;997	7.73E+00;5.26E+00;3.99E+00;2.13E+00	84159;84205;84803;84996	5.20E+00;3.14E+00;1.79E+00;3.25E-03	1.47841
SRM	-2.52882	-11.0401	4.54208	2.87026e-05	0.0392203	4	GGACGGCGTTATCCAGTGCA;TGCTACACCATCAACGCTCG;TCACCTCATCAATCTCACAC;TCAAAGCTGACCCTACACGT	-3.66;-3.45;-2.03;-0.97	11;25;1596;8573	6.30E+00;4.59E+00;3.99E+00;3.29E+00	76583;83560;85131;85145	2.95E+00;2.69E+00;2.44E+00;2.04E-04	1.40649
WDR73	-2.51268	-10.9705	4.48897	3.24365e-05	0.0404492	4	CCACACGATTTACAAGCGCA;GCACTCGAGTGGCTCCCGAG;CTTGAATGGATTGGTGACAA;TGAAGCACGTGCCAGACACC	-3.41;-2.7;-2.03;-1.92	33;351;1592;1955	6.56E+00;4.59E+00;4.00E+00;2.81E+00	83201;83564;84805;85123	4.33E+00;2.70E+00;1.79E+00;6.53E-04	1.39309
GAPDH	-2.48981	-10.8718	6.01388	9.68543e-07	0.0105876	6	CAAGTTCAACGGCACAGTCA;TAGCACTCACCATGTAGTGA;CACTGCCACCCAGAAGACTG;AGTGTCGCTGTTGAAGTCGC;AGCCTAGAATGCCCTTGAGA;TCACGCCCATCACAAACATG	-3.33;-3.23;-3.08;-1.81;-1.76;-1.72	41;67;109;2309;2480;2613	9.08E+00;7.39E+00;6.92E+00;5.12E+00;5.04E+00;2.54E+00	82543;82676;82847;85047;85089;85115	6.80E+00;4.99E+00;4.62E+00;3.44E+00;2.33E+00;1.22E-03	1.9752
CD320	-2.46376	-10.7594	4.37356	4.23098e-05	0.0404492	4	TGTAGTCGGAACAGTCCCGG;GGATACACACACCATCCAGT;ACGTCGCAACGCCAGATGAG;TGCAGGAACCAAGACCCACG	-3.95;-3.29;-1.64;-0.97	2;51;2995;8441	5.68E+00;4.03E+00;4.02E+00;3.78E+00	76715;82161;85105;85154	2.63E+00;2.45E+00;2.16E+00;2.04E-05	1.39309
ATPAF2	-2.45636	-10.7274	4.39825	3.99718e-05	0.0404492	4	CAGAGATGTGTTGCACAGTG;TCTTTCTTCTAGATACGGCG;CAGAATGTCAGCATCTCACA;CCCACACATCCATTACCAGA	-3.2;-2.58;-2.55;-1.49	74;493;544;3711	5.99E+00;5.44E+00;3.70E+00;2.46E+00	81445;84612;84663;85082	3.62E+00;3.50E+00;1.64E+00;1.49E-03	1.39309
DBR1	-2.45215	-10.7092	4.35259	4.44029e-05	0.0404492	4	TTGCAAGAGTTACCCTACGG;GTGTGGTAAGCACTTGTCCA;ATGTTCTAGGTATTACTCTG;TAAGTGCTCTAAAAGCTCGG	-3.24;-2.68;-2.13;-1.76	64;371;1345;2502	6.13E+00;4.81E+00;3.95E+00;2.52E+00	82654;83811;84785;85092	4.01E+00;2.84E+00;1.77E+00;1.29E-03	1.39309
DOLK	-2.43334	-10.6281	4.39376	4.03866e-05	0.0404492	4	TTCCGAATGTCCGCGAACAG;CCGAGTCCATGAATACAAAG;CCACGAGTATCGATCCCACA;ATAAGCTAGGAGGTAGACTC	-3.05;-2.45;-2.17;-2.06	119;686;1233;1533	6.98E+00;4.92E+00;3.42E+00;2.25E+00	83623;83923;84470;85037	4.64E+00;2.91E+00;1.50E+00;2.41E-03	1.39309
KNTC1	-2.42321	-10.5843	4.31781	4.81048e-05	0.0412909	4	TGCAAGGTCATGTATCTCGG;TGGATCTCGACTTGGCACTG;AGATGGAAGGAATAAGCTCG;ACGAGGCTATGGAATAAGGG	-3.15;-3.05;-1.93;-1.57	93;121;1918;3318	5.64E+00;4.92E+00;4.35E+00;2.36E+00	81838;83238;85035;85063	3.64E+00;2.54E+00;2.25E+00;1.88E-03	1.38415
LAGE3	-2.41698	-10.5575	4.26487	5.43419e-05	0.0434906	4	TGGAGGCAGAGATTGCCCGT;CCAGATGTCGAACCTCACCG;GGACGGGAAAGGCACGCTTA;GCGCGACACCCGGAGCTCCG	-3.31;-2.64;-2.01;-1.71	45;419;1672;2675	6.01E+00;4.53E+00;3.84E+00;2.68E+00	82481;83484;84737;85111	3.92E+00;2.65E+00;1.71E+00;8.98E-04	1.3616
SHQ1	-2.4081	-10.5191	4.44103	3.6222e-05	0.0404492	4	TCATCACCAGCTTAAAATGG;GAATATAAATCACTCCACCA;TATGAGACCCGTGTCACCGA;GCAAGTTTCCAAACCCGTAG	-2.75;-2.47;-2.22;-2.2	309;657;1128;1185	7.43E+00;5.04E+00;3.45E+00;1.84E+00	83971;84028;84499;84847	4.98E+00;2.99E+00;1.52E+00;6.29E-03	1.39309
TEDC2	-2.38537	-10.4211	4.19991	6.31095e-05	0.0451901	4	TTCCCAACAGGGCCTTACTG;ACTCCTGCGCCGAGCGACAA;TCGAATGAGGGAGGAGCTCA;CCTGAGACAAAACCCCCCAG	-3.31;-3.14;-1.79;-1.3	46;96;2384;4956	5.12E+00;4.94E+00;4.07E+00;2.67E+00	80200;82772;85060;85110	3.13E+00;2.35E+00;2.35E+00;9.18E-04	1.34496
AHCY	-2.37494	-10.3761	4.16844	6.7852e-05	0.0451901	4	GGGCAACGAGGGTCTCAATG;GCCCGCAATCATGACATCTG;CAGGTTGTGGACCCCCGTTG;GATGTCAGTACAGCCCGTGG	-3.2;-2.53;-2.1;-1.67	76;571;1430;2823	5.92E+00;4.73E+00;3.58E+00;2.45E+00	82333;83726;84585;85080	3.85E+00;2.79E+00;1.58E+00;1.53E-03	1.34496
MMS19	-2.37262	-10.3661	4.13544	7.32086e-05	0.0451901	4	AAGGCCACCAGAAGATTACG;AGACCCACCTCAGCAAAGCG;AAACATTACAGAGCAACCAG;CATTATCACTCACCTGTACG	-3.49;-3.21;-1.78;-1.02	22;73;2408;7872	5.36E+00;4.14E+00;4.06E+00;2.99E+00	77284;82748;85083;85134	2.54E+00;2.47E+00;2.34E+00;4.28E-04	1.34496
POLR3B	-2.36826	-10.3472	4.36572	4.308e-05	0.0404492	4	CCCCAACAGACTCACCATTG;TGTGCAGATGATCGGAACAG;GTGGATATCGAGTACACCCG;TGTCATATATATCCGCACTG	-2.65;-2.38;-2.36;-2.09	410;820;842;1465	7.06E+00;5.42E+00;3.26E+00;1.72E+00	83691;84314;84336;84746	4.70E+00;3.24E+00;1.43E+00;8.36E-03	1.39309
HMGCS1	-2.36238	-10.3219	4.08392	8.24297e-05	0.0451901	4	TGGGCGGCTAGAAGTTGGAA;GGAAATGCCAGACCTACAGG;AGCAGCGGTCTAATGCACTG;GATAAGAATAGTATCTACAG	-3.29;-2.9;-2.65;-0.61	50;199;412;16341	6.35E+00;4.49E+00;2.87E+00;2.63E+00	68815;84744;84957;85106	3.86E+00;2.03E+00;1.64E+00;1.00E-03	1.34496
SLC25A19	-2.36073	-10.3147	4.24903	5.636e-05	0.0434906	4	ATAGCCTATGGAGAGAAGCT;GTGACCATGTACAGGACCGA;AGAACTGGAACCCCGCGTAG;GACCCCAATGCAAAATACCA	-2.89;-2.36;-2.33;-1.86	202;845;897;2145	6.40E+00;5.34E+00;3.24E+00;2.03E+00	83011;84259;84311;84954	4.21E+00;3.19E+00;1.41E+00;4.11E-03	1.3616
ROMO1	-2.33712	-10.2128	4.19266	6.41708e-05	0.0451901	4	TTCGTGATGGGTTGCGCCGT;TTCACGCGGTCGAAACAGCT;TCCCTCAGGATCGGAATGCG;TGTTTCGACCGCGTGAAGAT	-2.83;-2.43;-2.32;-1.76	244;722;918;2476	6.15E+00;5.31E+00;3.37E+00;1.94E+00	82680;84238;84434;84912	4.02E+00;3.17E+00;1.48E+00;4.96E-03	1.34496
BCS1L	-2.3311	-10.1869	4.16253	6.87806e-05	0.0451901	4	CCCAAGTGGTACATTGACAG;CAGATGATAGACCTGCAGAC;ACGTACCTTCAGCATGAGAG;TCGAGAACCACAGAATTCAG	-2.93;-2.37;-2.31;-1.71	175;823;928;2679	6.01E+00;5.29E+00;3.26E+00;2.09E+00	82477;84228;84333;84981	3.92E+00;3.16E+00;1.43E+00;3.55E-03	1.34496
LOC101906870	-2.32885	-10.1772	4.03407	9.24553e-05	0.0452612	4	GGACCAAGTTCGCAACTGGA;GGGATGTACTTAGCTTCCGG;CACGGCGTTCCAGATGACCA;ATGCCCAACAAAGTCCATGT	-3.17;-2.66;-2.37;-1.11	86;394;833;6717	5.43E+00;4.41E+00;3.90E+00;2.39E+00	78439;84323;84762;85070	3.25E+00;2.74E+00;1.74E+00;1.73E-03	1.34427
PRPS1	-2.32805	-10.1737	4.06077	8.69425e-05	0.0452612	4	CTGATGCTGGAGGAGCAAAG;CAGAGCCAGCGGTCCTCAAG;TATGCTGTCTGTAGCAGGCG;CAGGATAAGAAGGATAAGGT	-3.22;-2.38;-2.2;-1.52	72;819;1176;3547	5.52E+00;4.98E+00;3.26E+00;2.47E+00	81609;83980;84337;85084	3.56E+00;2.95E+00;1.43E+00;1.45E-03	1.34427
ATIC	-2.32298	-10.1518	4.09522	8.03125e-05	0.0451901	4	GATTTCCTGAAATGCTAGGG;GGGCTTCAGCGTATACAGCT;ATCATAGACCATGCAGACGT;ATACTACTGTCACTCGAGCG	-2.97;-2.8;-2.22;-1.3	149;260;1126;4998	5.04E+00;4.93E+00;4.26E+00;2.16E+00	80158;84030;84896;85007	3.12E+00;2.99E+00;1.92E+00;3.02E-03	1.34496
ELOB	-2.3148	-10.1165	4.01985	9.55333e-05	0.0454053	4	CTTGGCGTCCGTGAAAATGG;TACAGCCGCTGCTCATCCGG;TCTGGATGACGGCAAGACGT;CTCAGGCCCCCGCCACTGTG	-3.56;-2.24;-1.77;-1.7	19;1090;2450;2731	5.98E+00;4.03E+00;3.05E+00;3.02E+00	82425;82706;84066;85137	3.89E+00;2.33E+00;1.31E+00;3.67E-04	1.34289
COA6	-2.30886	-10.0909	3.97684	0.000105477	0.0480426	4	ATCAAGTTGTCCCCAACAGT;AACACTTCCAGTACTCATCG;CAGCCCCAACTATGAAAGAA;GTGTTTAGATGAAAATACAG	-3.68;-2.38;-1.69;-1.49	10;804;2761;3765	5.42E+00;3.88E+00;3.33E+00;3.28E+00	81391;82395;84352;85146	3.48E+00;2.23E+00;1.44E+00;1.84E-04	1.31837
GCLC	-2.293	-10.0224	4.12236	7.54464e-05	0.0451901	4	CACAAGGACGTGCTCAAGTG;ACACAGTTGAGGACAACATG;AGGAACATCCGGCACCGGAG;AGTTCTATCATCTACAGACG	-2.67;-2.66;-2.1;-1.74	376;392;1415;2565	6.09E+00;4.74E+00;3.90E+00;1.76E+00	82591;83741;84764;84780	3.98E+00;2.80E+00;1.74E+00;7.67E-03	1.34496
PSME3	-2.29212	-10.0186	4.11316	7.70626e-05	0.0451901	4	CTGGGAGATTCATGTCTGAG;GCTGATTGAGAAATGCAACA;ATTGGGCATCACAAACACCT;CAGGGAGCGGATCACAAGTG	-2.74;-2.56;-1.94;-1.92	310;524;1882;1923	6.59E+00;4.38E+00;3.65E+00;1.84E+00	83233;83274;84632;84846	4.35E+00;2.55E+00;1.62E+00;6.32E-03	1.34496
FCF1	-2.28765	-9.99932	4.14059	7.23452e-05	0.0451901	4	TGATAAAGTTGGTATCGACC;TAATCTGTATAGGATTGCCA;TGCTTAGTCTCAGAGATCAG;TTGTATAACTGACTGCGTAA	-2.65;-2.36;-2.36;-1.78	403;839;847;2431	6.18E+00;5.41E+00;3.24E+00;1.73E+00	82725;84309;84317;84753	4.04E+00;3.24E+00;1.42E+00;8.22E-03	1.34496
FOXRED1	-2.28612	-9.99273	4.23892	5.76878e-05	0.0434906	4	ACCACATCTGAGCGTTCGGG;GTGCCCTGCATGGTACCCGG;GTTTCCCTGGATCAACACAG;GACTTTGAAAAGGATCCATG	-2.43;-2.35;-2.27;-2.09	724;858;1015;1451	7.08E+00;5.18E+00;3.22E+00;1.48E+00	83705;84141;84298;84432	4.71E+00;3.08E+00;1.41E+00;1.48E-02	1.3616
VPS25	-2.26447	-9.89929	3.97884	0.000104992	0.0480426	4	GGGGGAAGCTCATCTATCAG;GCACAAACAGTCCAGCATGA;ACAACCTGGATTGATTCCAC;AGTCTAGCTTCCTGATCATG	-3.26;-2.05;-1.94;-1.81	59;1550;1879;2317	6.26E+00;4.38E+00;2.72E+00;2.56E+00	82839;83277;83606;85097	4.11E+00;2.55E+00;1.16E+00;1.18E-03	1.31837
TEDC1	-2.26434	-9.89875	3.94351	0.000113892	0.0490556	4	CCGGATGGTCGAACTTGGCG;CAGATCCACTCATACACCCG;CCGGACGACGGCTCACAGGG;CGACGAGATACCCGTGTGTG	-2.96;-2.63;-2.32;-1.15	158;438;922;6253	5.30E+00;4.54E+00;3.80E+00;2.13E+00	78903;84234;84718;84998	3.16E+00;2.83E+00;1.69E+00;3.21E-03	1.30931
METTL16	-2.25185	-9.84485	3.92463	0.000118952	0.0490556	4	GAGACTCAACTATATTCACT;ACTGATTGGCAAAAAAGGGA;ACCTATACTGAGTTCTGCCA;CCATTACGTTCGTAGTCCTG	-2.98;-2.58;-1.99;-1.46	147;495;1714;3938	5.34E+00;4.50E+00;3.70E+00;2.16E+00	81218;83442;84661;85009	3.42E+00;2.63E+00;1.64E+00;2.98E-03	1.30931
RTN4IP1	-2.25086	-9.84055	3.90125	0.00012553	0.0490556	4	TGGAGTGTGGACTTGATGTA;TGTGAGAGCCACGTACGGCA;AGGACGCCAGTGAGCTTGTG;CTGAACGACAGGAATTGCAC	-3.16;-2.3;-1.95;-1.59	88;955;1853;3216	5.69E+00;4.40E+00;3.13E+00;2.38E+00	81940;83303;84201;85068	3.68E+00;2.57E+00;1.36E+00;1.78E-03	1.30931
PKM	-2.25064	-9.8396	3.90303	0.000125018	0.0490556	4	CATGGACATCAGAAGCCTTG;ACCATCAAGGCTCACCTCGT;AAGGACCTGAGATCCGAACT;GTGTTTCGGGCCGTAATGGG	-3.25;-2.31;-1.82;-1.63	62;945;2276;3015	5.80E+00;4.13E+00;3.14E+00;2.54E+00	82141;82880;84211;85094	3.77E+00;2.39E+00;1.37E+00;1.24E-03	1.30931
RPS28	-2.22506	-9.7292	4.03409	9.24496e-05	0.0452612	4	CAAGCTTGATGGGCTGCACA;TTCTCAGGGACAGTGCACGC;ACCGGTCCTGCCCAACACCT;GCAGCCCATCAAGCTTGCCA	-2.52;-2.3;-2.26;-1.81	586;948;1032;2301	6.27E+00;5.15E+00;3.14E+00;1.57E+00	82855;84124;84208;84570	4.12E+00;3.07E+00;1.37E+00;1.20E-02	1.34427
RNASEH2A	-2.22044	-9.70928	3.91664	0.000121161	0.0490556	4	CGCAAACTGCACTAGCCCAG;ATAGCAGATAGCATAGACCA;CAGGCTCTTTGCGAAAATGG;TGACTGTCACCTCAATGCCA	-2.75;-2.44;-2.27;-1.41	306;703;1002;4194	5.23E+00;5.19E+00;3.40E+00;1.85E+00	80962;84154;84453;84850	3.34E+00;3.09E+00;1.49E+00;6.23E-03	1.30931
TRMT61A	-2.2197	-9.70608	3.68958	0.000204371	0.055418	4	GAGTTCCAGGAGCACCGTGT;CTCACCGGATTCACAGACCA;CGGCTTTGGCGTGAGCCACG;CGGCACTCAGTAGACCTCAT	-3.43;-2.91;-1.84;-0.7	28;186;2220;13749	4.55E+00;4.16E+00;3.17E+00;2.88E+00	71407;82936;84970;85128	2.41E+00;2.06E+00;1.85E+00;5.51E-04	1.25635
ADSL	-2.2188	-9.70222	4.08261	8.26786e-05	0.0451901	4	CAAGTGCAATGCCATACAAG;TATGTGGGAGACAATACGGT;GTGGGCAAACGTGTGCACGT;ACAGCAACGTTTCCCAACTG	-2.42;-2.28;-2.14;-2.04	748;993;1320;1577	6.93E+00;4.83E+00;3.10E+00;1.47E+00	83579;83836;84163;84408	4.60E+00;2.86E+00;1.35E+00;1.53E-02	1.34496
GTF3C6	-2.21441	-9.68327	3.71309	0.0001936	0.055418	4	TGAAGAAGCTCAGCATGACA;TTGCTGGAGAGTATGAAGGT;TACTGAAAGACCCATTCTGC;TCGTCCCAGTCCACCCAACT	-3.06;-2.88;-2.71;-0.21	117;212;339;34825	6.60E+00;4.43E+00;2.26E+00;1.55E+00	50331;84817;84944;85039	4.03E+00;2.01E+00;7.91E-01;2.37E-03	1.25635
GTF3C5	-2.21215	-9.6735	3.91036	0.000122924	0.0490556	4	CTTGACTTCCGAATCCGATG;TCTACGCAGATGCCACCAAG;GCAAGATCTTGAGCTTGTCG;CTATGTCGTACGTGACCTGG	-2.7;-2.5;-2.04;-1.61	349;614;1575;3143	5.73E+00;4.61E+00;3.51E+00;1.79E+00	82013;83581;84542;84807	3.71E+00;2.70E+00;1.55E+00;7.11E-03	1.30931
ATP2B1	-2.20791	-9.6552	3.93013	0.000117455	0.0490556	4	AGAGGGCTGGAATTACTGTG;AAGTTACCGAATATTCAGCA;GTAAGCTAGTGAGATAGTGA;TGTTTCCGAACAACGCCAGG	-2.73;-2.3;-2.0;-1.81	320;959;1698;2326	6.26E+00;4.51E+00;3.13E+00;1.83E+00	82830;83458;84197;84836	4.10E+00;2.64E+00;1.36E+00;6.52E-03	1.30931
COX15	-2.20787	-9.65503	3.83562	0.000146009	0.0532031	4	GCTGGCACAGTAGAGCACAA;GAGTACTCACACCGAATGTG;AATGCCAATCTACCATTGAG;GTCATATCGTGATTCAAGCT	-3.24;-2.18;-1.72;-1.69	66;1219;2612;2760	5.96E+00;3.95E+00;2.92E+00;2.51E+00	82396;82544;83937;85090	3.88E+00;2.28E+00;1.26E+00;1.33E-03	1.27406
DNAJC11	-2.20546	-9.64464	3.75045	0.000177645	0.055418	4	TGGTGGAGTACGGAGCAGAG;CAAGACCAGCCACTTCACCG;GCCGCGGGACGAAAACTGCA;AGCTAAAAGCGGCCTACCGG	-3.45;-3.26;-1.41;-0.71	26;57;4244;13640	5.58E+00;3.33E+00;3.18E+00;2.91E+00	71516;80912;85099;85130	2.58E+00;1.87E+00;1.86E+00;5.10E-04	1.25635
PRMT5	-2.19908	-9.6171	3.90083	0.000125651	0.0490556	4	GGTACTGAGAGTATTTGATG;ATTCCCTCTTGAAACGCGGG;AAGCCCTCGCCATACCATGG;GAAGTCGGAAGATCAACCTC	-2.67;-2.61;-1.84;-1.68	380;468;2209;2799	5.93E+00;4.17E+00;3.75E+00;1.75E+00	82357;82947;84688;84776	3.86E+00;2.42E+00;1.67E+00;7.75E-03	1.30931
LONP1	-2.19063	-9.58063	3.66021	0.000218669	0.055418	4	TCTGCACGAACGTCCCCGTG;TTTCGAGTAACGGCGATGAG;TTCCCCAGGCGGACATACGT;TGGCTGACGTCCATCCCGTG	-3.57;-2.51;-1.62;-1.06	17;607;3056;7288	4.27E+00;3.75E+00;3.52E+00;3.10E+00	77868;82100;84549;85139	2.64E+00;2.14E+00;1.55E+00;3.26E-04	1.25635
WDR4	-2.1894	-9.57532	3.7539	0.000176238	0.055418	4	GGGGACAACAGTGTAACTCG;TCGGTGCTGGAGCCGCACGG;CAGAAGGACTCGATGCTGTG;ACGACAAGAGCAGCTCGGGG	-2.89;-2.63;-2.24;-1.01	209;432;1092;8008	5.08E+00;4.11E+00;3.82E+00;2.01E+00	77148;84064;84724;84947	3.02E+00;2.52E+00;1.70E+00;4.25E-03	1.25635
SUPV3L1	-2.1887	-9.5723	3.84063	0.000144335	0.0532031	4	CCTAGCGCAGATGGCGACGT;CATTCAGGTCCCACAAACAG;CCCAGTTGTGTACATAAGCT;TCACCTGTTACCAAGTCACA	-2.85;-2.26;-2.04;-1.61	234;1047;1576;3126	5.74E+00;4.60E+00;3.05E+00;1.96E+00	82030;83580;84109;84922	3.72E+00;2.70E+00;1.32E+00;4.76E-03	1.27406
PARS2	-2.18099	-9.53901	3.72166	0.000189818	0.055418	4	CTGCTTAGGACCAACCCATG;AGCTGGGACAGACTACAAGT;CCACGGAGAAGACCAAAGCG;GACCGAAACCAAAGGCATTG	-2.94;-2.71;-2.09;-0.99	164;340;1469;8271	4.70E+00;4.05E+00;4.02E+00;2.12E+00	76885;83687;84816;84992	2.76E+00;2.48E+00;1.80E+00;3.33E-03	1.25635
PPCS	-2.17632	-9.51887	3.60483	0.000248409	0.055418	4	TGTCCAAGAAGCGCACAGGC;AGAACAGACAGCCAGGTCTG;GAACAGGACCCCGTAGCCCG;AAGTGACCAACACCACCCGT	-3.15;-2.5;-2.4;-0.65	90;615;776;15075	5.52E+00;3.51E+00;3.01E+00;2.38E+00	70081;84380;84541;85066	3.31E+00;1.74E+00;1.55E+00;1.82E-03	1.25635
PPP2R2A	-2.16997	-9.49146	3.78884	0.000162616	0.0546395	4	GTTTAGAATGCCTATCACAG;CTAGCAACCGGAGATAAAGG;CAATATGGAAGAGCTGACAG;GGAAGGGTATAACTTGAAAG	-3.03;-2.14;-1.81;-1.69	128;1308;2311;2757	5.96E+00;4.11E+00;2.86E+00;2.22E+00	82399;82845;83848;85028	3.88E+00;2.38E+00;1.23E+00;2.59E-03	1.26249
MCAT	-2.16233	-9.45851	3.63284	0.000232895	0.055418	4	AGTTGGACACCACGCACACG;GTGATGTAGTTTCTCCACGG;GGGCGGCGTCGTAAAGCTCG;CGGTGAACTTGGACTGACGC	-2.98;-2.55;-2.49;-0.64	148;546;627;15542	5.80E+00;3.61E+00;2.95E+00;2.16E+00	69614;84529;84610;85008	3.50E+00;1.70E+00;1.60E+00;3.00E-03	1.25635
PISD	-2.15769	-9.43846	3.67362	0.000212022	0.055418	4	GAAGCAGTGGTAGTCCCCGG;CTGGGGCCGCCTCAACCAAG;AGATAGTAGAGGACCGTCAG;GATGGGAAGATCCTCAACTT	-3.09;-2.39;-1.92;-1.23	105;787;1953;5500	4.76E+00;4.33E+00;3.30E+00;2.31E+00	79656;83203;84369;85051	3.00E+00;2.52E+00;1.44E+00;2.12E-03	1.25635
LIPT2	-2.15184	-9.41325	3.46736	0.000340914	0.0610935	4	GTCGTAAGTCGAGTACCGGG;CCGAGGATACGGCCCGACTG;GTGTATACCACCGGGTTGCG;GCGCGGCCCCCACCTTACAC	-3.18;-2.85;-2.18;-0.39	85;226;1214;24731	4.94E+00;4.38E+00;2.40E+00;2.15E+00	60425;83942;84930;85071	2.93E+00;1.98E+00;1.16E+00;1.71E-03	1.21401
NME6	-2.15107	-9.40991	3.7988	0.000158929	0.0546395	4	TTTACCGAGAGCATGAAGGT;TTGTGTTACGGGTGTCGGTG;TGCGAATGAGAGAACTTCTG;AGTGTTTCGAGCACGCCACG	-2.9;-2.05;-1.87;-1.79	193;1564;2113;2382	6.21E+00;4.23E+00;2.71E+00;2.05E+00	82774;83043;83592;84963	4.07E+00;2.45E+00;1.16E+00;3.92E-03	1.26249
SHMT2	-2.14626	-9.38913	3.72419	0.000188719	0.055418	4	GACATCAGACATGTAGCCGT;TCCCTTTGCAGATACTACGG;TAGTCAATGAGGCCGGTTTG;CCACTCACAAGACCCTTCGA	-2.9;-2.65;-1.58;-1.45	194;407;3250;3996	5.31E+00;3.87E+00;3.67E+00;2.04E+00	81160;81906;84749;84962	3.41E+00;2.09E+00;1.73E+00;3.94E-03	1.25635
MTRF1	-2.14519	-9.38455	3.81425	0.000153372	0.0546395	4	AGCACTACAAAAATATATGG;GGATGCAGCGTATTCACACG;AATCAACATGTTATACAGTG;TATAAGCACTTGAAGTACGA	-2.59;-2.55;-1.73;-1.71	488;543;2578;2660	6.02E+00;3.97E+00;3.62E+00;1.65E+00	82496;82578;84613;84668	3.93E+00;2.29E+00;1.60E+00;9.96E-03	1.26249
SBDS	-2.14397	-9.37926	3.60042	0.000250949	0.0554191	4	CCAGATCCGCCTGACCAATG;TGTTGGGTTTGACTGAATAG;GACATTTACAAACACTGAGT;CAGGGACATTGCAACTATTG	-3.27;-2.93;-1.53;-0.85	56;174;3513;10446	4.61E+00;3.65E+00;3.57E+00;2.58E+00	74710;81643;84982;85100	2.19E+00;2.09E+00;2.03E+00;1.12E-03	1.25634
NUBP1	-2.14216	-9.37145	3.78266	0.000164946	0.0546395	4	TTCAGACGAACACCTCTCAG;CCTCGCCCCAGTCCACATCG;GATGTCTAGAAGAGCAACCT;GGTTATTATCACCACGCCGC	-2.73;-2.2;-1.95;-1.69	321;1184;1850;2759	5.96E+00;4.40E+00;2.95E+00;1.83E+00	82397;83306;83972;84835	3.88E+00;2.57E+00;1.27E+00;6.54E-03	1.26249
MED7	-2.14024	-9.36318	3.80411	0.000156996	0.0546395	4	AGAGACCTTGAGAGTCATGA;ATCCGCCCTTTAGAAAGTCA;AACGTCTTGAGACAGCCGAG;CCCTCCGATGCAGTACATCA	-2.59;-2.33;-1.92;-1.72	484;896;1949;2620	6.05E+00;4.33E+00;3.19E+00;1.65E+00	82536;83207;84260;84672	3.95E+00;2.52E+00;1.39E+00;9.88E-03	1.26249
UROS	-2.13941	-9.35959	3.65255	0.00022256	0.055418	4	TAGACGGTTACACTCTCCAA;GTGCAGCTGTCTCATCCCGA;CCAAGCACTTACCCTGACGT;GAAACTCAAACGATAAAACA	-3.02;-2.31;-2.01;-1.21	131;936;1658;5665	4.71E+00;4.54E+00;3.15E+00;2.21E+00	79491;83498;84220;85025	2.96E+00;2.66E+00;1.37E+00;2.65E-03	1.25635
PGAM1	-2.132	-9.3276	3.6132	0.000243669	0.055418	4	CGAGGCGGGCAGGCGCTGAG;CTTAATGAGCGACACTATGG;TGGATGCCATTGACCAAATG;TTTCAGCGGCTGGTACGACG	-3.87;-2.13;-1.4;-1.12	3;1335;4298;6593	4.44E+00;3.85E+00;3.31E+00;2.85E+00	78563;80858;83821;85153	2.77E+00;1.86E+00;1.22E+00;4.08E-05	1.25635
OXSM	-2.12849	-9.31244	3.60912	0.000245968	0.055418	4	GGGGTGAAACGGTCGACAGG;GTTGCTGCTTACGTGCCAAG;TTTGGTCTGAAACGTCAAAG;AGCTGAGTTCCAACGCCAAG	-3.25;-2.08;-2.02;-1.16	60;1485;1626;6146	4.57E+00;4.56E+00;2.75E+00;2.55E+00	79010;83530;83671;85096	2.86E+00;2.68E+00;1.18E+00;1.20E-03	1.25635
RBBP4	-2.12637	-9.3033	3.72571	0.000188058	0.055418	4	GTTGCTATTACAGACCAGAA;GCACGCTGGCTATCACAAGG;CACTACGACAGTGAAAAAGG;GTCTTGGTTGCAATGATGCA	-2.62;-2.56;-1.85;-1.47	449;519;2183;3852	5.38E+00;4.18E+00;3.66E+00;1.68E+00	81304;82973;84637;84707	3.45E+00;2.43E+00;1.62E+00;9.16E-03	1.25635
ACACA	-2.12558	-9.29989	3.70646	0.000196582	0.055418	4	TCGGATCCCATGTTCAACCA;GATGTTGAACTTATCTACGA;GGATATCCGAATGATGTACG;TGGTCGTATCCCGCCCAACG	-2.71;-2.4;-1.95;-1.45	342;785;1860;3950	5.34E+00;4.39E+00;3.30E+00;1.80E+00	81206;83296;84371;84814	3.42E+00;2.56E+00;1.45E+00;6.97E-03	1.25635
RPN1	-2.12549	-9.29951	3.88576	0.000130087	0.0498965	4	CAGCCCACACCTTAAACGAG;TGGGTACGGCTGAAGCACGT;GTAGCTCTCTACATTCCGGG;CCACGGCAATGTTACCCCAG	-2.28;-2.25;-2.11;-1.86	986;1059;1386;2167	6.38E+00;4.77E+00;3.04E+00;1.35E+00	82989;83770;84097;84170	4.19E+00;2.81E+00;1.32E+00;2.02E-02	1.30193
CCT7	-2.11828	-9.26838	3.75185	0.000177073	0.055418	4	GAAACAGGTGAAACCCTACG;CTTATCTAAACTCCCCATCG;AGAGTCCATACAGTTGAGGT;ATGAGCTTGTCCATACCACG	-2.46;-2.45;-2.31;-1.26	671;696;938;5335	5.28E+00;4.81E+00;3.40E+00;1.51E+00	79821;84218;84460;84485	3.15E+00;3.04E+00;1.50E+00;1.37E-02	1.25635
PMVK	-2.11779	-9.2663	3.65269	0.000222492	0.055418	4	AAGGAGCAGTACGCTCAGGT;GGATGCCAGCACCTACAAAG;AGCTGGTGAGTGATACACGG;TTCTGCAGGAAGATTGTGGA	-2.67;-2.53;-2.27;-1.0	378;562;1004;8156	5.19E+00;4.08E+00;3.59E+00;1.76E+00	77000;84152;84594;84778	3.09E+00;2.50E+00;1.59E+00;7.71E-03	1.25635
CHKA	-2.11672	-9.26168	3.52195	0.000300643	0.0592825	4	TTCTCGCCGAGAGGTCGCTG;TGTGGAACTGGTCCTCGCGA;GTCATTGTGACAGAACACGA;GTAGCGGTCCTGTAATAAGG	-3.68;-3.64;-1.4;0.26	9;13;4318;63166	6.89E+00;3.37E+00;3.31E+00;5.19E-01	21990;80838;85143;85147	3.25E+00;1.86E+00;3.75E-01;1.63E-04	1.22707
BCL2A1	-2.109	-9.22835	3.79474	0.00016042	0.0546395	4	GAAGATGGCATTGTTAACTG;CAAGCCAAGCAAAACATCCA;GTGCTTGGATAAGTTTGATG;CAAGTGTATTGCCTCAGACA	-2.41;-2.29;-1.99;-1.75	759;969;1722;2530	6.11E+00;4.49E+00;3.12E+00;1.46E+00	82626;83434;84187;84397	3.99E+00;2.63E+00;1.36E+00;1.55E-02	1.26249
DOLPP1	-2.10252	-9.20037	3.74869	0.000178364	0.055418	4	GCTCCCGCTTGAATATAATG;ATAAACTGGGAGTGACTGGA;ACCTGCAGGATATTCGACGT;TGGTACAGCAGGTAGACCCT	-2.67;-2.05;-1.86;-1.83	377;1548;2162;2238	6.32E+00;4.20E+00;2.72E+00;1.76E+00	82918;82994;83608;84779	4.15E+00;2.44E+00;1.16E+00;7.69E-03	1.25635
PDRG1	-2.10183	-9.19738	3.58062	0.00026265	0.0562972	4	CTGGCGGACAAACGGCAGGT;TGAAGCTAGGCTTACCAGTG;CAAAAGGAATCGGAACCGGG;CCGAGGCGGAACGGGTGCTG	-2.76;-2.42;-2.36;-0.87	299;739;848;10104	5.41E+00;3.70E+00;3.35E+00;1.86E+00	75052;84308;84417;84857	3.24E+00;2.23E+00;1.47E+00;6.09E-03	1.24951
POLR1E	-2.09918	-9.18596	3.65654	0.000220526	0.055418	4	ACAGACAGACTTTCCTACGT;TGGATTCTGTAGCCTCCCAT;ACCATATGCACCGCGCCTGG;GAAGAGCGTCATACTCCACA	-2.98;-1.96;-1.93;-1.52	145;1814;1892;3582	5.51E+00;4.37E+00;2.58E+00;2.17E+00	81574;83264;83342;85011	3.55E+00;2.55E+00;1.10E+00;2.94E-03	1.25635
GTF3C4	-2.09789	-9.1804	3.37387	0.000422799	0.0644904	4	GGGCCGTGGACACCGACACG;AAATGAGCGGCCTTATAGTG;GTGTACTTGAACCCTCTCAG;AAACACATAGGACCCTCGTG	-4.36;-2.11;-1.01;-0.91	1;1410;7892;9396	4.33E+00;3.83E+00;2.80E+00;2.54E+00	75760;77264;83746;85155	2.32E+00;1.37E+00;1.20E+00;-0.00E+00	1.19051
PSMB6	-2.09571	-9.17101	3.68144	0.000208239	0.055418	4	ATGGCCGTGCAATTTGATGG;GTGTACTCGGTGCCTATGGG;CTGACTCCAGAACAACCACT;TATCGAGAAGACCTGATGGC	-2.69;-2.17;-2.01;-1.52	358;1241;1665;3583	5.50E+00;4.53E+00;2.91E+00;1.78E+00	81573;83491;83915;84798	3.55E+00;2.66E+00;1.25E+00;7.30E-03	1.25635
PSMB5	-2.08582	-9.12829	3.62224	0.00023865	0.055418	4	CTTTCTAGGCCTCTACTACG;TAATCTTAACAGTTTCGCCA;TGTATCAGTATAAAGGCATG;CCGCTATCGGTGAACCGGCG	-2.75;-2.64;-1.54;-1.41	304;423;3470;4225	5.22E+00;3.83E+00;3.59E+00;1.85E+00	80931;81686;84733;84852	3.33E+00;2.04E+00;1.71E+00;6.19E-03	1.25635
SF3A1	-2.08383	-9.11974	3.54791	0.000283197	0.0578648	4	AGGCATGGTAAGGGTCGTTG;CATCGGTAAGAAGATCGGCG;GGACACTCAAGTACAAGACA;GACTTCCAACCCAACGAGCA	-3.04;-2.61;-1.4;-1.28	127;464;4267;5104	4.89E+00;3.75E+00;3.32E+00;2.23E+00	80052;80889;84692;85029	3.09E+00;1.87E+00;1.67E+00;2.57E-03	1.23759
TUBB	-2.0833	-9.11745	3.69659	0.0002011	0.055418	4	AGACCTGAACCACCTCGTCT;TGTTGACGGCCAGCTTGCGG;CCTCATCGCAGGTCAGTCCG;GATCCACCAAGATAGCACGA	-2.39;-2.39;-2.38;-1.17	786;799;805;6104	5.48E+00;4.58E+00;3.29E+00;1.44E+00	79052;84351;84357;84370	3.28E+00;2.86E+00;1.44E+00;1.61E-02	1.25635
POLE4	-2.08178	-9.11087	3.37527	0.000421431	0.0644904	4	CTTCATTCTGGCACGCGCCG;AAGGCCTTGACTCGCGCCAG;GGACCCCGACGTGACTCTCG;AGCTCCGGGCGCACTCGTCG	-2.98;-2.68;-2.64;-0.02	146;363;426;46203	6.31E+00;3.97E+00;2.17E+00;1.06E+00	38953;84730;84793;85010	3.83E+00;1.77E+00;5.34E-01;2.96E-03	1.19051
FDXR	-2.08035	-9.10469	3.51528	0.000305295	0.0595952	4	CGCCGGGCAACTCCTCACCA;GTTTCTCGTAGATATCCACG;ACTGCTGCTTCGAACAGCCA;AAATCCGCAGGATCCAACAT	-3.19;-2.11;-1.79;-1.23	79;1389;2380;5543	4.75E+00;4.07E+00;2.81E+00;2.43E+00	79613;82776;83767;85077	2.99E+00;2.35E+00;1.21E+00;1.59E-03	1.22479
N6AMT1	-2.07919	-9.09969	3.65035	0.000223692	0.055418	4	CGATGTGTACGAGCCCGCAG;ACTTACATATACAAAGCCTG;GTGGAAATATGCCTCGAGGT;GGTGGAGTCACAACATAAGG	-2.62;-2.21;-1.96;-1.52	445;1140;1813;3570	5.51E+00;4.42E+00;2.98E+00;1.69E+00	81586;83343;84016;84711	3.55E+00;2.58E+00;1.29E+00;9.08E-03	1.25635
RAB1A	-2.07759	-9.09278	3.64057	0.000228787	0.055418	4	ACTTCTGATTGGCGACTCTG;CCTTCAATAATGTTAAACAG;ATACACAACTATGATGCCAT;AATGTCAACAAGTTGTTGGT	-2.53;-2.33;-2.15;-1.29	565;891;1279;5045	4.91E+00;4.88E+00;3.19E+00;1.58E+00	80111;83877;84265;84591	3.11E+00;2.88E+00;1.39E+00;1.15E-02	1.25635
OSGEP	-2.07284	-9.07229	3.40171	0.000396541	0.0640009	4	GATTGCATCGCATACACCAA;CAGTGGTTAACACCCAGCAA;GCAAAGTACTGGCGAACCCG;ATTACCCACAGCAATATCGA	-2.91;-2.52;-2.26;-0.6	185;589;1043;16472	5.14E+00;3.55E+00;2.85E+00;2.06E+00	68684;84113;84567;84971	3.06E+00;1.63E+00;1.57E+00;3.76E-03	1.19381
NHP2	-2.06669	-9.04573	3.72999	0.000186215	0.055418	4	GCAGAAGCAGATTCGGCGCG;AGGAGACACGTTACCCATTG;AAGCCAGAGGCTGCGCGATG;TCCCAGTTATGTGTGAAGAC	-2.49;-1.97;-1.97;-1.84	628;1790;1798;2202	6.35E+00;4.43E+00;2.60E+00;1.54E+00	82954;83358;83366;84528	4.17E+00;2.59E+00;1.10E+00;1.28E-02	1.25635
TRIAP1	-2.0652	-9.03931	3.5846	0.000260258	0.0562972	4	CGCCATGAACAGCGTAGGGG;TTTGCCGAGAAGTTCCTCAA;ACTGCTGGTAGCGCTTGAAG;GCTTGAAGAGGTCGGTGCAT	-2.61;-2.46;-1.83;-1.36	471;665;2227;4589	5.07E+00;4.16E+00;3.44E+00;1.66E+00	80567;82929;84491;84685	3.23E+00;2.41E+00;1.52E+00;9.61E-03	1.24951
CD2BP2	-2.06039	-9.01856	3.54962	0.000282083	0.0578648	4	AGTTGCCGTCTGCATCAAAG;GGGAGTGTATCAGGAGACAA;GAGCCGGTCAAGGCGCTGAG;GCCACCGTCAGACTCAGAGG	-2.6;-2.57;-1.93;-1.15	478;510;1913;6331	4.52E+00;4.35E+00;3.67E+00;1.66E+00	78825;83243;84646;84678	2.82E+00;2.54E+00;1.63E+00;9.76E-03	1.23759
SMS	-2.05901	-9.01259	3.31105	0.000488598	0.0680456	4	ACTTACTAACATCCCCACTG;CCAGCAACACCAATCCATGT;AAAGATGTACTGATTCTGGG;AAATACATGCGAAAAACGTG	-3.11;-2.41;-2.15;-0.57	100;760;1306;17618	4.85E+00;3.33E+00;2.74E+00;2.33E+00	67538;83850;84396;85056	2.86E+00;1.55E+00;1.46E+00;2.02E-03	1.1672
LSM11	-2.05783	-9.00753	3.47488	0.000335062	0.0610935	4	TGTTGAAGCAGGGCGCGTTG;ACTCCATCGTTGTATCCGGG;AGAACTTGTCAAATGCAACG;CTCAGGACCGGGTTACGGAG	-3.04;-2.69;-1.42;-1.09	125;357;4187;7005	4.34E+00;3.98E+00;3.35E+00;2.23E+00	78151;80969;84799;85031	2.69E+00;1.88E+00;1.78E+00;2.53E-03	1.21401
FAM50A	-2.05779	-9.00736	3.65276	0.000222455	0.055418	4	AGAGCCATCCCAGTAACTGA;CTCTGCACACTACGACGCTG;TGTGACCCTGAACGACATGA;GATGAAGCAGAGGATTGCTG	-2.45;-2.19;-2.12;-1.48	698;1199;1369;3824	5.39E+00;4.79E+00;2.94E+00;1.50E+00	81332;83787;83957;84458	3.46E+00;2.82E+00;1.27E+00;1.43E-02	1.25635
DDX39B	-2.05461	-8.99362	3.6202	0.000239775	0.055418	4	ACTGGTGATGTGTCACACTC;TGCCAGGCCAAGTCAGGCAT;ACTGCCCGCATATCGTCGTG;CCAGCCAATGGAGATCTTCG	-2.69;-2.13;-1.74;-1.67	362;1358;2566;2853	5.90E+00;3.97E+00;2.83E+00;1.77E+00	82303;82590;83798;84794	3.84E+00;2.29E+00;1.22E+00;7.38E-03	1.25635
TWNK	-2.05188	-8.98186	3.61613	0.00024203	0.055418	4	GCGAGGCCTGAAGCTACTAG;CACGGGCCCGCAAATACTGG;GTCCCTTCAAAAGACGATTG;AGAAGGGGTCCTACTCAGTG	-2.78;-1.94;-1.84;-1.65	280;1888;2208;2919	5.86E+00;4.17E+00;2.55E+00;1.89E+00	82237;82948;83268;84876	3.81E+00;2.42E+00;1.08E+00;5.70E-03	1.25635
PNKP	-2.05171	-8.9811	3.52146	0.000300981	0.0592825	4	CGGGTTTGAAGGGCGCACTG;CCTGCCATTCACCACACCAG;TCTTGTACCTAGAGATTCCG;CCTTGACGCAGGTTACCGAC	-2.67;-2.49;-1.87;-1.18	383;624;2096;6029	4.60E+00;4.24E+00;3.50E+00;1.75E+00	79127;83060;84532;84773	2.88E+00;2.46E+00;1.54E+00;7.81E-03	1.22707
GNB1L	-2.04981	-8.97292	3.3959	0.000401881	0.0641338	4	CAGCTCACTGACGTCTTGGA;GGAAGGTAGGAACGCTGTGG;TGTGCAGCCAGGTCACACAC;TGTCTGAACAGGTCGCTGCG	-3.37;-2.19;-1.64;-1.0	36;1202;2987;8053	4.10E+00;3.78E+00;2.94E+00;2.77E+00	77103;82169;83954;85120	2.51E+00;2.16E+00;1.27E+00;7.14E-04	1.19291
AIFM1	-2.04388	-8.94729	3.40247	0.000395845	0.0640009	4	AGACACTACGATTCAAACAA;AATGTGGCAAAACTTAATGA;ACCATGGAAAAAGTCCGACG;GAGAGCCAGAACCCCAAGTG	-2.91;-2.71;-1.74;-0.82	189;335;2569;11064	4.04E+00;3.97E+00;3.55E+00;2.05E+00	74092;82587;84821;84967	2.29E+00;2.12E+00;1.81E+00;3.84E-03	1.19381
INTS1	-2.03646	-8.9153	3.40855	0.00039035	0.0640009	4	TGTACATCGAAGACTCCCTG;TCAACGAGCTCTCCAACGCG;GCCCGAGACCTACTACAAGT;CTCCATTAAAGAGCCATCCG	-3.05;-2.53;-1.5;-1.07	122;574;3665;7151	4.30E+00;3.57E+00;3.52E+00;2.24E+00	78005;81491;84582;85034	2.66E+00;1.99E+00;1.58E+00;2.47E-03	1.19381
SMARCA5	-2.03617	-8.91404	3.66367	0.000216937	0.055418	4	CATCAGCCTTAATTCGACGG;TCTGTCCAATTCTATGTGCT;ACCGGGTCCTCCTTACACAA;CAGTTGTGTAATGTAGACTT	-2.37;-2.14;-1.91;-1.73	831;1333;1978;2579	6.08E+00;4.31E+00;2.85E+00;1.42E+00	82577;83178;83823;84325	3.97E+00;2.51E+00;1.22E+00;1.70E-02	1.25635
SEPHS1	-2.03408	-8.90501	3.53856	0.000289359	0.0585765	4	GTCAGGACAAGCACGTCACC;CAGTAATAAAATGACGGACA;GCAGGAACGTCTGTAACGGG;GATGGGATAAATGTAATCTG	-2.83;-1.98;-1.84;-1.49	242;1751;2222;3736	5.43E+00;4.16E+00;2.61E+00;1.95E+00	81420;82934;83405;84914	3.49E+00;2.41E+00;1.11E+00;4.92E-03	1.23228
YARS	-2.03326	-8.90148	3.57238	0.000267684	0.0565295	4	TGATCTGCTTGATCGGAAAG;GACACTAACCTTCTCTGCAA;ATCCTTCGAGATGAAAAATG;CTGCTTTGAGGGATCTGGGT	-3.04;-1.74;-1.68;-1.67	123;2548;2801;2868	5.89E+00;3.86E+00;2.30E+00;2.24E+00	82288;82355;82608;85033	3.83E+00;2.22E+00;9.62E-01;2.49E-03	1.24772
KANSL3	-2.02984	-8.88673	3.49067	0.000323097	0.0610935	4	ACTTACGTGACAGGCGACCA;GCATCCGGTCAATCAACGTG;CATCTTCGCCAGGACCGATG;ATCAGATGTCCCAATAGACG	-2.68;-2.57;-1.67;-1.2	369;506;2822;5812	4.66E+00;3.85E+00;3.68E+00;1.77E+00	79344;82334;84650;84787	2.93E+00;2.21E+00;1.63E+00;7.52E-03	1.21401
TXN2	-2.02863	-8.88152	3.36822	0.000428336	0.0644904	4	TGTCAATAGTGAGACACCAG;GTAACCAGGACTGTACTGTG;GAAGCCCTCTCAGAGTCGGT;CAGTAACACCCAGCCAAGCC	-3.19;-2.55;-1.32;-1.05	77;540;4817;7416	4.24E+00;3.62E+00;3.17E+00;2.44E+00	77740;80339;84616;85079	2.62E+00;1.77E+00;1.60E+00;1.55E-03	1.19051
ANAPC11	-2.02466	-8.86437	3.46762	0.000340704	0.0610935	4	GAACTGTGGCATCTGCCGGA;GTGAAGATCAAATGCTGGAA;GTTGGCTACCCAGAGCCAAG;GTAGCCAACGACGAGAACTG	-2.52;-2.44;-2.12;-1.01	578;715;1365;7936	4.79E+00;4.12E+00;3.38E+00;1.58E+00	77220;83791;84441;84578	2.83E+00;2.53E+00;1.49E+00;1.18E-02	1.21401
SLC7A1	-2.02438	-8.86317	3.48258	0.000329173	0.0610935	4	GACATGTGGTTGTACCTGTG;GCCATGGCATAGATAACTCG;GGAGGACTTCCGGAACACGT;GGGATGCAACGATGCCCACG	-2.73;-2.41;-1.6;-1.35	319;753;3190;4601	5.07E+00;3.69E+00;3.34E+00;1.83E+00	80555;81966;84403;84837	3.22E+00;2.11E+00;1.46E+00;6.50E-03	1.21401
DPM1	-2.01876	-8.83888	3.37691	0.000419847	0.0644904	4	CACGGGATGAAACATGCCAC;TGGAAGCCCAGATGGAACAA;TTCTCGCGCTCGTTGTACGT;ACTCGCTACAAAGGAAATGG	-2.73;-2.4;-2.07;-0.87	318;775;1500;10145	4.67E+00;3.70E+00;3.31E+00;1.83E+00	75011;83656;84381;84838	2.75E+00;2.23E+00;1.45E+00;6.48E-03	1.19051
SNF8	-2.01732	-8.83271	3.63058	0.000234111	0.055418	4	AGGCCAAGTACAAGGAGCGA;CAGAGGATCCACGCCAATGG;GGAGACTTCTATTACGAGCT;CTGGCCCTGAAGCACCGGAA	-2.43;-2.0;-1.83;-1.8	725;1678;2224;2355	6.23E+00;4.16E+00;2.65E+00;1.48E+00	82801;82932;83478;84431	4.09E+00;2.41E+00;1.13E+00;1.48E-02	1.25635
C10H15orf41	-2.01476	-8.82166	3.53108	0.000294388	0.0590477	4	TGGTAGGCGGCACAGACACT;CTAGGTATCTGAATGGAGTG;CTGTTATAAATAGTATGCTG;CTGCTGTTATGGACCACTGG	-2.8;-1.89;-1.8;-1.57	265;2029;2336;3332	5.63E+00;4.10E+00;2.49E+00;1.91E+00	81824;82820;83127;84891	3.64E+00;2.37E+00;1.05E+00;5.39E-03	1.2288
CHORDC1	-2.01293	-8.81376	3.10515	0.000784967	0.0769584	4	CTTACAGCAAGACCAACCCT;AACAGGGCTGTACGAAAGGA;GTACAACAGGGAAACACATG;ATAAACTTAAACTGTCATCG	-3.23;-2.91;-1.82;-0.09	68;183;2287;41727	4.56E+00;4.12E+00;2.50E+00;1.24E+00	43429;82869;84973;85088	2.39E+00;2.07E+00;6.20E-01;1.37E-03	1.11374
GTF3C1	-2.01038	-8.80274	3.15928	0.000692982	0.0747888	4	GGGGACATAGCGCTTCCACG;AGCTCTTCGTCCGACCGACA;ATAAGCTCTCGATTAAGCGG;CTGTGACCCCCATTACAACG	-2.95;-2.63;-2.21;-0.25	161;431;1163;32084	5.00E+00;3.82E+00;2.12E+00;1.70E+00	53072;83993;84725;84995	2.96E+00;1.70E+00;8.75E-01;3.27E-03	1.12616
ACO2	-2.00859	-8.79503	3.29864	0.000502756	0.0681276	4	TGGGGCACTTCAACTCCCAG;AGCGGGGCAAGACATACCTG;TCACCAACTCGGATGTCCAA;CCACTGTGACCATCTGATCG	-2.88;-2.49;-1.86;-0.81	218;631;2156;11273	4.20E+00;3.51E+00;3.49E+00;1.99E+00	73883;83000;84525;84938	2.44E+00;2.09E+00;1.54E+00;4.43E-03	1.16668
CMIP	-2.00569	-8.78251	3.55171	0.000280733	0.0578648	4	GAGTAACCCGAGCCGTTGGG;CCTTGAACGAGCTCAACGCG;GAGCTGTAAACAGTACTTCG;GGAACACGAGAACATCATCG	-2.51;-2.04;-1.87;-1.6	593;1580;2104;3183	5.71E+00;4.23E+00;2.70E+00;1.56E+00	81973;83052;83576;84563	3.70E+00;2.46E+00;1.15E+00;1.21E-02	1.23759
GRB2	-2.00518	-8.7803	3.5063	0.000311674	0.0602402	4	CAGCAAACAGCGGCATGACG;AGTTGAACTTGACCACCCAG;GAGCATCAGTACTTACCTTG;AAATACTTACTTGACGGAGA	-2.56;-2.1;-1.98;-1.38	528;1413;1731;4441	5.13E+00;4.48E+00;2.80E+00;1.61E+00	80715;83425;83743;84628	3.27E+00;2.62E+00;1.20E+00;1.08E-02	1.22011
TMED10	-2.00282	-8.7701	3.38752	0.000409715	0.0644904	4	CCTTGTGGATCTCCTCGCGG;TCCAAGGAGGATGCGACCAA;CGAGATCACCGACCAGTCTG;TCATGTCTAGGATCACGAGT	-2.8;-2.24;-1.88;-1.09	261;1083;2061;6953	4.35E+00;4.26E+00;3.02E+00;1.92E+00	78203;83095;84073;84895	2.70E+00;2.48E+00;1.31E+00;5.31E-03	1.19051
SLCO4A1	-2.00004	-8.75811	3.50292	0.00031411	0.0602402	4	ATCGGTGTAAATGTTCAGCA;TGTTCACAAAGAATCCACCC;CATTGCCAGCTCCTACGACG;CAACCACAGCTCAACGTGCA	-2.46;-2.31;-1.82;-1.41	672;933;2291;4203	5.23E+00;4.12E+00;3.15E+00;1.51E+00	80953;82865;84223;84484	3.34E+00;2.39E+00;1.37E+00;1.37E-02	1.22011
NARS2	-1.99371	-8.73081	3.40175	0.000396503	0.0640009	4	GAACATTAGTCCTACACCTG;GAGCCTTCAAGATCTCATGC;GGGGGTCCAGAGCGCGAACG;TCACATCCAATGACTGTGAG	-2.69;-2.27;-1.87;-1.14	354;1007;2086;6411	4.49E+00;4.24E+00;3.09E+00;1.78E+00	78745;83070;84149;84802	2.80E+00;2.47E+00;1.34E+00;7.22E-03	1.19381
COASY	-1.98876	-8.70945	3.44568	0.00035836	0.0626786	4	GCAACACCTTGTGGGCATTG;GCGAGGAGACCTATCGTGGG;GGAGGGTAAGTGGACGCCCA;GAAATCGAGAACTTCAAACG	-2.75;-2.09;-1.65;-1.47	305;1466;2931;3881	5.37E+00;3.80E+00;2.77E+00;1.85E+00	81275;82225;83690;84851	3.44E+00;2.18E+00;1.18E+00;6.21E-03	1.20288
POLR1A	-1.98844	-8.70807	3.45434	0.000351284	0.0619365	4	GCCGTTCCGGATACCTCCAG;GGTCAGGACTTACATCGAAG;TATCAAACACAATATTAACG;CTGCTACGAGATCTACGGTG	-3.0;-1.83;-1.6;-1.52	141;2253;3146;3543	5.52E+00;3.71E+00;2.40E+00;2.18E+00	81613;82010;82903;85015	3.56E+00;2.12E+00;1.01E+00;2.86E-03	1.20805
C25H16orf91	-1.9844	-8.69061	3.38397	0.000413075	0.0644904	4	CCAAATGACCAGAGCCATGA;GACTGCTTCACTGTCCAGCG;TCTGCTGGAGGAAAACCGAA;ATCATCCTCTTCGTCGCCCT	-2.77;-2.44;-1.47;-1.25	285;701;3837;5366	4.80E+00;3.46E+00;3.40E+00;1.88E+00	79790;81319;84455;84871	3.03E+00;1.95E+00;1.49E+00;5.80E-03	1.19051
MTR	-1.98152	-8.67817	3.36586	0.000430663	0.0644904	4	AGTTTCATCATAGTCACCGA;AAAGGTGACGTACACGACAT;TTGGAAGAGTCAATGCACAA;CCTTCACAAGAGCGTACTCA	-2.54;-2.31;-2.19;-0.89	557;931;1206;9742	4.95E+00;3.77E+00;3.15E+00;1.59E+00	75414;83950;84225;84599	2.93E+00;2.28E+00;1.37E+00;1.14E-02	1.19051
RTCB	-1.97746	-8.66068	3.02986	0.000933556	0.0817003	4	GTGTGTGTGATGATCCACAG;GAGGGTCAGGACTACCTGAA;GTTGGGTTTGACATTAACTG;TTAAGGAATGCCTGTCGAGG	-3.13;-2.39;-2.27;-0.13	97;795;1027;39693	5.16E+00;3.29E+00;2.34E+00;1.33E+00	45463;84129;84361;85059	3.07E+00;1.44E+00;6.65E-01;1.96E-03	1.08778
POLE	-1.97643	-8.65623	3.32751	0.000470422	0.0680456	4	CTTTGAGGTCAAACGCCGTG;CTGGATGCTGAGACCTACGT;TGTCTTCAATGAGCCCGATG;TGGTTCACGTAGAACACCCG	-2.66;-2.22;-2.17;-0.86	399;1124;1234;10345	4.92E+00;3.66E+00;2.99E+00;1.73E+00	74811;83922;84032;84757	2.91E+00;2.20E+00;1.30E+00;8.14E-03	1.1672
UROD	-1.97627	-8.65551	3.43116	0.000370547	0.0637894	4	GAACACATAGCCCAGCTCAG;ATGACATACATGGTTGAGGG;TCACTCGCTTGGACACATCA;AAGTTCACAGCAGGCTTCTG	-2.54;-2.35;-1.62;-1.39	547;853;3097;4358	5.16E+00;3.73E+00;3.23E+00;1.60E+00	80798;82059;84303;84609	3.29E+00;2.13E+00;1.41E+00;1.12E-02	1.19525
GTPBP6	-1.97282	-8.64062	3.58287	0.000261295	0.0562972	4	GGAGCTCTCGCTACACCATG;GTAGTGGGATACACAAACTG;GGTGTTTGACCGGTTCACCG;GTTCGCGACTCTCGACATCA	-2.13;-2.13;-2.09;-1.54	1349;1350;1452;3459	5.57E+00;4.71E+00;2.84E+00;1.22E+00	81697;83704;83806;83807	3.59E+00;2.77E+00;1.22E+00;2.77E-02	1.24951
PFN1	-1.97264	-8.63985	3.12711	0.000746265	0.0758865	4	CGAGTCCTTATAGCCCACGA;GCTCTTGGTACGAAGATCCA;CAGTACCGTGATGTTGACGA;CGTTCACGAAAAAACTTGAC	-2.94;-2.65;-1.84;-0.45	163;408;2196;22038	4.18E+00;3.87E+00;2.35E+00;2.12E+00	63118;82960;84748;84993	2.42E+00;1.72E+00;1.29E+00;3.31E-03	1.11984
COPB2	-1.97182	-8.63634	3.40623	0.000392433	0.0640009	4	AATTGTGAAAACAGGGCTGT;GAATTGGGTTGTAACAGGAG;TTCAGCACAATCCTAACGGG;AACTTGTGTACAGACACTGG	-2.57;-2.21;-1.81;-1.29	501;1148;2292;5091	4.89E+00;4.12E+00;2.97E+00;1.64E+00	80065;82864;84008;84655	3.10E+00;2.39E+00;1.29E+00;1.02E-02	1.19381
DNM2	-1.97117	-8.63354	3.6589	0.00021933	0.055418	4	GTTCAGGAATCGTCACTCGG;GCTCGAAGGGAAATCGCTCG;AGAACAAGCTACTCCCCTTG;CGGATCTACTCGCCACACGG	-2.11;-1.96;-1.92;-1.9	1403;1826;1948;1993	6.52E+00;4.33E+00;2.58E+00;1.20E+00	83163;83208;83330;83753	4.30E+00;2.52E+00;1.10E+00;2.88E-02	1.25635
KDSR	-1.96606	-8.61145	3.46827	0.000340196	0.0610935	4	CCTGCCCGGGGCGCACGTAG;GACATGCTTGTAAACTGTGC;CATGCGGCGTTCCTTCATGG;GCTATTGAGTGCTATAAACA	-2.41;-2.32;-1.61;-1.52	755;907;3132;3558	5.52E+00;3.72E+00;3.18E+00;1.46E+00	81598;82024;84249;84401	3.55E+00;2.12E+00;1.38E+00;1.55E-02	1.21401
VPS52	-1.9651	-8.60734	3.45809	0.000348262	0.0619028	4	GACCGCCTCCGAGTCAAGGT;GAGCCATGAACATTCGACTG;TGGCATCGTAACAGTCAACG;GGAAATCAGGGACGAGTACG	-2.44;-2.23;-1.7;-1.49	710;1107;2705;3735	5.43E+00;3.91E+00;3.01E+00;1.49E+00	81421;82451;84049;84446	3.49E+00;2.25E+00;1.30E+00;1.45E-02	1.20829
AK2	-1.96297	-8.59812	2.98081	0.00104517	0.0836888	4	GGAGTCTCCTAAAGGCGTCC;TCATCCGGAGAATCACAGGA;ATGGCTTCCCTCGGACCGTG;TGAAGGCGACTATGGATGCC	-3.31;-2.82;-1.98;0.25	48;251;1769;62648	4.46E+00;4.29E+00;2.65E+00;5.33E-01	22508;83387;84905;85108	2.61E+00;1.93E+00;3.76E-01;9.59E-04	1.07733
MVK	-1.96199	-8.59391	3.39998	0.000398121	0.0640009	4	TCTATAGGTAGCACTAGCAG;GTTTGGGATCTCCTCGCACG;GAGCACTCCGATACCAGCAA;AGCGCTCACTGCGAAGCACG	-2.54;-2.22;-1.76;-1.32	553;1123;2474;4815	4.99E+00;4.02E+00;2.99E+00;1.59E+00	80341;82682;84033;84603	3.17E+00;2.32E+00;1.30E+00;1.13E-02	1.19381
ERCC4	-1.96168	-8.59255	3.22376	0.000597367	0.0698408	4	TATGAAGTGTACACGCAAGG;CTGCGAGAGTACCTCACTGT;CCAGCACTAGGCACGCCGGG;CATTCGGTCAGAATTCAGGT	-2.63;-2.38;-2.23;-0.6	439;807;1098;16493	5.07E+00;3.28E+00;2.85E+00;1.69E+00	68663;84058;84349;84717	3.01E+00;1.63E+00;1.43E+00;8.96E-03	1.15589
ELP3	-1.96127	-8.59081	3.27522	0.000530621	0.0685589	4	GATGCCTGATCTGCCGAACG;GGCACGGATAGCTCGCATGG;TAATTGAAGCTCACGAACAG;AACCCATCAGAACCGCCAGT	-2.66;-2.61;-1.72;-0.85	389;465;2624;10370	3.95E+00;3.75E+00;3.66E+00;1.74E+00	74786;82532;84691;84767	2.27E+00;2.20E+00;1.67E+00;7.93E-03	1.16394
TOE1	-1.96093	-8.58932	3.29154	0.000511042	0.0681276	4	GGTCCTGGCAGCATGACACA;CTAGGTAGGAGGCCAGAAAG;GGATTCCTTGAGCGTACTGG;AGGTCAATATCATGGGACCG	-2.59;-2.47;-1.89;-0.9	490;656;2037;9599	4.27E+00;3.79E+00;3.46E+00;1.65E+00	75557;83119;84500;84666	2.49E+00;2.29E+00;1.52E+00;1.00E-02	1.16668
TMEM126B	-1.95809	-8.57708	3.25388	0.000557338	0.0685589	4	GCTGCGGAAGTGCCTAAGGT;AAGAAGCTTATAAGAAACTA;TCACTGATTGGCATAGCATG;ATTAGGACTTTAAATATATA	-2.78;-2.5;-1.65;-0.91	282;609;2946;9464	3.82E+00;3.80E+00;3.52E+00;1.88E+00	75692;82210;84547;84874	2.31E+00;2.17E+00;1.55E+00;5.74E-03	1.16394
CDK9	-1.95466	-8.56228	3.36219	0.000434318	0.0645952	4	CCAGCTTCAGAACCCCATCG;GCACCCCACAGATCAATGGG;GCTTCTAAAACACGAGAATG;AAGCTCGCTAAAATCGGCCA	-2.97;-1.91;-1.53;-1.41	153;1960;3535;4214	5.22E+00;3.56E+00;2.52E+00;2.15E+00	80942;81621;83196;85003	3.34E+00;2.02E+00;1.07E+00;3.10E-03	1.1898
PTPMT1	-1.95243	-8.55264	3.0307	0.000931746	0.0817003	4	GCAGCACGGTGGAATCGATG;CCAGGACGAGAACGTGCGCG;CAGCACGGTAGACATGACTG;CCGAGGTCGCGACGCTCGAG	-2.88;-2.76;-2.29;0.12	214;303;965;55087	5.24E+00;4.12E+00;2.00E+00;7.57E-01	30069;84191;84853;84942	3.12E+00;1.85E+00;4.18E-01;4.35E-03	1.08778
THG1L	-1.94998	-8.54205	3.37175	0.000424861	0.0644904	4	TAAAGGACTATCTCAGCTGG;GAGCAAATTCGAGTACGTGC;AACTGTAATGAACGAACTGG;AAGTAAGTTTATGACTCACG	-2.51;-2.46;-1.54;-1.29	604;676;3444;5059	4.91E+00;3.60E+00;3.43E+00;1.56E+00	80097;81712;84480;84552	3.10E+00;2.04E+00;1.51E+00;1.23E-02	1.19051
RRP1	-1.94654	-8.52723	3.38573	0.000411409	0.0644904	4	AGGATACTTACGTGCCTCTG;AGGCATCTTTGAAACAATCG;ACATCGTCGCCAGAACTCAG;TCTTCCCCAGACAAACCGAA	-2.52;-2.23;-1.64;-1.4	590;1110;2988;4282	5.19E+00;3.78E+00;3.00E+00;1.57E+00	80874;82168;84046;84566	3.32E+00;2.16E+00;1.30E+00;1.21E-02	1.19051
MRPS26	-1.94628	-8.5261	3.21032	0.000616137	0.070852	4	TTACCGGCAGTACCGCCAGA;GAATTCCGCAGGATCCACGG;CAGTTTCTGCTCCTCGCGCG;CAGACAGGAATTCGTGACCG	-2.93;-2.46;-1.5;-0.9	170;670;3677;9601	3.79E+00;3.51E+00;3.44E+00;2.10E+00	75555;81479;84486;84986	2.29E+00;1.99E+00;1.51E+00;3.45E-03	1.14965
SLC35B1	-1.94591	-8.52451	3.31249	0.000486977	0.0680456	4	GAGGGTTAGAGACAAGAGCT;GCTCCGAGTACGATCCACTC;GTTTGTCAACTACCCAACTC;TTTGGTCTTCATCCAATGTG	-3.33;-1.79;-1.35;-1.32	42;2385;4631;4856	4.98E+00;3.22E+00;2.71E+00;2.35E+00	80300;80525;82771;85114	3.16E+00;1.80E+00;9.88E-01;8.37E-04	1.1672
DPAGT1	-1.94505	-8.52081	3.25896	0.000550864	0.0685589	4	GAGTCCCAGGGAGTGATCAG;AGCAGGGATAAGGGTCACTG;CTAACCCACTTACTTCATGG;AGGCCAAGGATCGGGCGTAA	-2.9;-2.3;-1.45;-1.13	198;953;3971;6558	4.45E+00;3.41E+00;3.13E+00;2.03E+00	78598;81185;84203;84958	2.77E+00;1.93E+00;1.36E+00;4.02E-03	1.16394
SF3A2	-1.94432	-8.51765	3.46793	0.000340464	0.0610935	4	GGTGCCAGGTACTTACAAGT;CCCCACACAGGTGCCAAGCA;GACTACCCCGAGATTGCCGA;AGTTACCTTTGTAGCCCGGG	-2.29;-2.23;-1.72;-1.54	966;1111;2631;3453	5.57E+00;3.94E+00;3.00E+00;1.36E+00	81703;82525;84045;84190	3.59E+00;2.27E+00;1.30E+00;1.98E-02	1.21401
EEFSEC	-1.94281	-8.51115	3.29852	0.000502903	0.0681276	4	CTCATCCGGACCATCATCGG;GCCAAGTTCCACATCACCGT;ACATGAGGAACGGCCCCGAG;CAGGTATGACAGGTGCGCCG	-2.81;-2.28;-1.44;-1.23	255;980;4025;5491	4.76E+00;3.40E+00;3.11E+00;1.93E+00	79665;81131;84176;84901	3.00E+00;1.92E+00;1.35E+00;5.19E-03	1.16668
TOPBP1	-1.93873	-8.49351	3.5704	0.000268905	0.0565295	4	AGAAGACTTATTAACAGTGG;CAGCTAACAGTAAAGCATGG;ATACAAAATATGACTACTTG;GAGAAGTTGTAACAAACACA	-2.17;-1.9;-1.86;-1.82	1247;2004;2117;2257	6.31E+00;4.22E+00;2.50E+00;1.25E+00	82899;83039;83152;83909	4.14E+00;2.45E+00;1.06E+00;2.56E-02	1.24772
IARS	-1.93829	-8.49162	3.33213	0.000465449	0.0678407	4	ATGAGTGGAGTGTCTGACCT;CAAGTCGGGATTAACACACA;TTTGACTGTTGGTTCGAGAG;ATTCCTTTACAACGAGAACA	-2.7;-1.99;-1.83;-1.23	346;1706;2244;5530	4.75E+00;4.15E+00;2.64E+00;1.79E+00	79626;82912;83450;84810	2.99E+00;2.40E+00;1.12E+00;7.05E-03	1.16851
SEC22B	-1.93702	-8.48616	3.40049	0.000397656	0.0640009	4	TTTACATTGACAGTCGTGCT;ATATTGAAGAAGTGTTACAG;GTCCCCTACCAGATGCACCT;GAGTAGGGTCTAGACACAGT	-2.4;-2.11;-1.84;-1.39	770;1392;2201;4353	5.17E+00;4.17E+00;2.81E+00;1.45E+00	80803;82955;83764;84386	3.30E+00;2.42E+00;1.21E+00;1.58E-02	1.19381
POLG2	-1.93384	-8.47242	3.43813	0.000364646	0.0632719	4	GTAACTAACATAGTGCTCCA;TTCCGACAGATCTCTACCAG;AGGAGCCAATAGAAACCCTG;TCTGCTTAGTATCAGAAACA	-2.34;-2.01;-1.94;-1.45	886;1662;1883;3972	5.33E+00;4.37E+00;2.66E+00;1.39E+00	81184;83273;83494;84270	3.41E+00;2.55E+00;1.13E+00;1.81E-02	1.19879
SLC25A1	-1.92872	-8.45032	3.32394	0.000474306	0.0680456	4	GGGGACGTATCAAGGCCTCA;TGCGTCTTCACGTACTCGGT;TCACCGATGCCCCGGTAGCG;AATTCGAACGTCCCGAACCT	-2.54;-2.15;-1.82;-1.21	558;1287;2278;5690	4.70E+00;4.13E+00;2.88E+00;1.59E+00	79466;82878;83869;84598	2.95E+00;2.39E+00;1.24E+00;1.14E-02	1.1672
CDIPT	-1.9286	-8.44979	3.12358	0.000752342	0.0761502	4	AGACAATCCGAGCATAACCT;GGTGTAGTAGATGCGAAGCA;GTTGACCAGCAGACACATCG;TTTCTCAGGGACCCGGTTTG	-2.57;-2.51;-2.13;-0.51	515;608;1353;19665	4.80E+00;3.52E+00;2.55E+00;1.62E+00	65491;83803;84548;84641	2.83E+00;1.55E+00;1.42E+00;1.05E-02	1.11833
DDX46	-1.92744	-8.44478	3.24627	0.000567194	0.0685589	4	GATGTGGAGCAACAAGTGGT;TTAGACACATCATGGATCAG;TGGAGGGCATTACTGTCAAG;AACATGAGAAGTGTGAAAGG	-2.71;-2.34;-1.59;-1.07	343;873;3242;7150	4.30E+00;3.67E+00;3.21E+00;1.80E+00	78006;81914;84283;84813	2.66E+00;2.09E+00;1.40E+00;6.99E-03	1.16394
NSD2	-1.92729	-8.44415	3.19332	0.00064074	0.0715067	4	GGATGAACGGCAGCGCATCG;GCTGCTGAAGTACGATGTCG;TCCTCTAAGAGGTCAGAACG;AGCTCACGTTGACGTGCGCG	-2.67;-2.63;-1.62;-0.8	382;437;3086;11503	3.81E+00;3.74E+00;3.48E+00;1.75E+00	73653;82070;84719;84774	2.14E+00;2.07E+00;1.70E+00;7.79E-03	1.14565
FLVCR1	-1.92686	-8.44231	3.24662	0.000566729	0.0685589	4	AAACCACACTGAAGCGATGT;CTGGGCGCCTGGATCAAGTG;GTTCCTTATTGATTTCACAT;GTGTTGGGCACTAAAACTGG	-2.54;-2.45;-1.75;-0.96	548;690;2519;8625	4.00E+00;3.98E+00;3.41E+00;1.60E+00	76531;82637;84466;84608	2.43E+00;2.31E+00;1.50E+00;1.12E-02	1.16394
WDR77	-1.92516	-8.43495	3.09977	0.000794753	0.07757	4	CTGCTGAGGATGCCAAGTCA;AGGGGACCGAGGTATCCTAG;TGGTAGCAAAGACTTCTGGT;AGAGCAGAAACCTTCGTTGG	-2.86;-2.31;-1.87;-0.66	224;930;2114;14819	4.22E+00;3.16E+00;3.04E+00;1.98E+00	70337;83042;84226;84932	2.45E+00;1.76E+00;1.37E+00;4.56E-03	1.11031
MTHFD1	-1.92498	-8.43418	3.31101	0.000488641	0.0680456	4	GGGGCGATAGTCATCGACTG;AAGCACAACCACGATTGGGT;ATACCAACGATAGATTCCTG;CCACGCACATTAAGTTACCC	-2.43;-2.19;-2.03;-1.05	734;1194;1607;7376	4.58E+00;4.25E+00;2.94E+00;1.47E+00	77780;83549;83962;84422	2.69E+00;2.62E+00;1.27E+00;1.50E-02	1.1672
CIAO1	-1.92476	-8.43323	2.98497	0.00103521	0.0835155	4	CAGCCGAGACAAGAGTGTGT;AGGCCAGCAAAGTTCCCGCG;TGAAAATGAGGTCAAATCAG;TTGCATTTGGAAGAAGAATG	-2.82;-2.77;-1.92;-0.18	248;284;1928;36357	4.34E+00;4.18E+00;1.94E+00;1.48E+00	48799;83228;84872;84908	2.53E+00;1.88E+00;7.49E-01;5.05E-03	1.07823
DMAC2	-1.92188	-8.42082	3.19037	0.000645111	0.0715943	4	AGGCCCCGTTCAGAGATGCG;CGAGACACCAGTCATCCACG;GTGGCCCCGGTATGGAACAG;GAGCTTCCGGAACTCGAGAG	-2.93;-2.44;-1.29;-1.03	176;700;5061;7707	4.17E+00;3.40E+00;3.10E+00;2.09E+00	77449;80095;84456;84980	2.57E+00;1.73E+00;1.49E+00;3.57E-03	1.14512
MCMBP	-1.92096	-8.41683	3.0043	0.000990159	0.0824501	4	GGGTCCTGCATGTCTCGTGA;AGTGCCTGGAGAATCTATGT;TCGATATAAGTGTTCCGTGA;CTTAGTGCCAAGAATCCACG	-3.37;-3.11;-0.91;-0.3	35;101;9421;29590	5.08E+00;2.78E+00;2.32E+00;1.84E+00	55566;75735;85055;85121	2.33E+00;1.24E+00;9.61E-01;6.94E-04	1.08381
CFAP20	-1.91977	-8.4117	3.19588	0.000636966	0.0715067	4	TGCAGGACATGTGATATACG;TCATCTGTACCATGCCCATG;TCCTTCAATCTCTAGCACCA;ATGATAAGAACGTGCGTCGG	-2.78;-2.19;-1.75;-0.96	279;1209;2518;8677	4.00E+00;3.97E+00;2.93E+00;1.89E+00	76479;82638;83947;84877	2.42E+00;2.31E+00;1.26E+00;5.68E-03	1.14565
CTU2	-1.91934	-8.40983	3.34464	0.000452234	0.0668054	4	TCTTGGCAGAATCTCGACTC;GGCCACATGGAGAATCAAGT;GCATGCACTGGGCACCAACG;GGCTTCTCAGACGAGCGACA	-2.49;-2.24;-1.52;-1.42	625;1073;3549;4155	5.25E+00;3.56E+00;3.03E+00;1.54E+00	81001;81607;84083;84531	3.36E+00;2.02E+00;1.31E+00;1.28E-02	1.17519
CCDC47	-1.91423	-8.38778	3.17735	0.000664737	0.0726658	4	CCAGTGAGTGATCAAGTGGT;GGCCTGGTTTAACACTCACA;AGAAGTCACAGACGGAATGA;CTGCACACCTCCAGAACAGT	-2.57;-2.51;-1.77;-0.81	507;594;2464;11291	4.03E+00;3.54E+00;3.51E+00;1.63E+00	73865;82692;84562;84649	2.32E+00;2.09E+00;1.56E+00;1.04E-02	1.13867
GTF3C2	-1.91104	-8.37402	2.96966	0.00107237	0.0847322	4	ACGTTGTACAGAAAACAGCG;GTTCGGGGAATGGCTCACAA;TTGCTGCAATACTCACCTAG;AGAAGGGGATAACACCGCAC	-2.97;-2.24;-2.09;-0.34	150;1078;1453;27152	4.71E+00;3.03E+00;2.15E+00;1.99E+00	58004;83703;84078;85006	2.77E+00;1.31E+00;1.05E+00;3.04E-03	1.07195
H2AFX	-1.90949	-8.36735	3.29188	0.000510644	0.0681276	4	CGGCGCGCCGGTCTACCTGG;CCCGCGACAACAAGAAGACG;GCTCCAGGATCTCAGCGGTG;CGCCCACCCTCTCGGCGTAG	-2.52;-2.01;-1.96;-1.15	583;1659;1836;6281	4.53E+00;4.41E+00;2.66E+00;1.57E+00	78875;83320;83497;84573	2.83E+00;2.57E+00;1.13E+00;1.19E-02	1.16668
MRPL43	-1.9094	-8.36696	3.305	0.00049545	0.0681276	4	GGAGAGCCTCAATTGCAAGT;GTTCACATATATGACGACCC;CGGTATTCGGCCACTACTCT;CTGACGAGTGTCCTGCACAA	-2.74;-1.82;-1.76;-1.32	313;2283;2501;4829	4.99E+00;4.01E+00;2.39E+00;1.84E+00	80327;82655;82873;84843	3.16E+00;2.31E+00;1.01E+00;6.38E-03	1.16668
NDOR1	-1.90869	-8.36388	3.46843	0.000340072	0.0610935	4	AGTTCAAAGAAGGAGCGGCG;AGCAAAGTCCATCTGACGGA;TCAGCAATCAGAGGGTCACG;GCACAAACAAATATCACCAG	-2.15;-2.03;-1.81;-1.64	1283;1610;2313;2954	5.84E+00;4.11E+00;2.69E+00;1.24E+00	82202;82843;83546;83873	3.79E+00;2.38E+00;1.15E+00;2.64E-02	1.21401
RPS25	-1.90825	-8.36196	3.25807	0.000551985	0.0685589	4	TCTGAGAGACTGAAGATTCG;GGAGTTATAAGCTTATAGTT;GAAGAAAGATGCCGGAAAGT;GGTGAGCAGAAGTGGTCCAA	-2.85;-1.94;-1.56;-1.28	232;1881;3360;5116	4.89E+00;3.63E+00;2.55E+00;1.97E+00	80040;81796;83275;84924	3.09E+00;2.06E+00;1.08E+00;4.72E-03	1.16394
SACM1L	-1.90547	-8.34999	3.31916	0.000479558	0.0680456	4	TACAGCCATGTAATACCGGA;CCTGATCATTCCGTTCCCCA;GGTGTGCGCTATTATGTGAG;GGTCTCGTAACCGCTGAAGG	-2.48;-2.01;-1.82;-1.31	643;1644;2270;4940	4.95E+00;4.13E+00;2.67E+00;1.53E+00	80216;82886;83512;84513	3.13E+00;2.39E+00;1.14E+00;1.31E-02	1.1672
ARL2	-1.90355	-8.34169	3.31116	0.000488474	0.0680456	4	AGTCCCTGCGGTCCTACTGG;TCAAGACCTTGGAGCACCGA;GACACCATCTCCCCCACACT;CTGAACATTTGGGATGTGGG	-2.4;-2.13;-1.84;-1.24	782;1344;2198;5425	4.78E+00;4.17E+00;2.84E+00;1.45E+00	79731;82958;83812;84374	3.01E+00;2.42E+00;1.22E+00;1.60E-02	1.1672
NOC2L	-1.90206	-8.33528	3.25153	0.000560362	0.0685589	4	AAATGTATATCACATACGTG;GATGCAGCCGATGACAACCT;AGTTGTACAGGCGTTCCGAG;GCAACGCCATGACAACACGC	-2.73;-1.87;-1.85;-1.15	322;2094;2168;6290	4.53E+00;4.19E+00;2.46E+00;1.83E+00	78866;82988;83062;84834	2.83E+00;2.43E+00;1.04E+00;6.56E-03	1.16394
PSMG4	-1.90108	-8.33105	3.41464	0.000384913	0.0640009	4	CCGCGCGCTGAAGTTGTGCA;TGGTGTCAGACGTGTCCCCG;TCGTCCACTTCCACGTGATG;TAAGCGCTGGGCGAGACCGG	-2.15;-2.06;-1.99;-1.4	1278;1543;1702;4293	5.19E+00;4.51E+00;2.72E+00;1.24E+00	80863;83454;83613;83878	3.31E+00;2.64E+00;1.16E+00;2.62E-02	1.19381
BAP1	-1.89719	-8.31424	3.21294	0.00061243	0.0708443	4	GGAAGATGAATCCATACACG;AGAATGGCCTTAGTGCTGTG;TCCAGGGAGCAACATCAATG;GAACCGTCAGACCGTACTGG	-2.93;-1.96;-1.51;-1.19	172;1817;3623;5881	4.64E+00;3.53E+00;2.58E+00;2.10E+00	79275;81533;83339;84984	2.91E+00;2.00E+00;1.10E+00;3.49E-03	1.1497
ZBTB8OS	-1.89472	-8.30359	3.08768	0.000817187	0.0780181	4	TGATGAATTCTTCATACCCC;AAGAGATTACAATTTGACTG;ACAATAGAAGTAGAAACCCA;TTGGTTACATGACAGATACT	-3.07;-2.16;-1.47;-0.88	114;1271;3875;9857	3.75E+00;3.44E+00;2.89E+00;2.27E+00	75299;81281;83885;85042	2.26E+00;1.95E+00;1.24E+00;2.31E-03	1.1078
EMC1	-1.89408	-8.30083	3.13757	0.000728503	0.0753607	4	GAACATTGTCAAGTTTAACG;GCCTGGAACAGAATGGCACG;GCCATGCTGCTCTACGGACA;CATGACCTGTCGGAACGAGG	-2.49;-2.37;-1.98;-0.74	636;824;1757;12798	4.46E+00;3.29E+00;3.26E+00;1.53E+00	72358;83399;84332;84520	2.61E+00;1.94E+00;1.43E+00;1.30E-02	1.12285
PFDN6	-1.89006	-8.28348	3.21337	0.000611832	0.0708443	4	AGCTCCTGTTTGACCAACAC;CTTGCTGGATGGATCCAACG;TGAGTAAATCCATGTCAGGG;AACAGAAAATAATATCGTGA	-2.55;-2.07;-1.9;-1.04	530;1511;2001;7564	4.30E+00;4.21E+00;2.74E+00;1.61E+00	77592;83155;83645;84626	2.59E+00;2.50E+00;1.17E+00;1.08E-02	1.1497
RBFA	-1.88829	-8.27585	2.94863	0.00112557	0.0860518	4	GGAGGAGCGCTGCGCACATG;TCCTGAACAAACACTATGGG;GTGCGTTCTGAGCTTCGGAG;CTTCGTCAGGAACTCCAACT	-3.78;-1.79;-1.6;-0.38	5;2374;3157;25398	3.71E+00;3.63E+00;2.36E+00;2.10E+00	59758;81999;82782;85151	2.12E+00;1.13E+00;9.90E-01;8.16E-05	1.06524
FNTB	-1.88742	-8.27207	3.27183	0.000534775	0.0685589	4	TACTCGCTGAAGCAACCCGA;CCAAAGCCAGACTCACTCTG;GCACTGCTGAATGGATCGCA;GCTGTGCATCATTGGCACCG	-2.55;-2.15;-1.44;-1.41	545;1285;4043;4222	5.22E+00;3.39E+00;2.88E+00;1.60E+00	80934;81113;83871;84611	3.33E+00;1.91E+00;1.24E+00;1.11E-02	1.16394
VRK1	-1.88506	-8.26191	3.1074	0.000780908	0.0769054	4	CATGAGCATGAGTATGTACA;GCAGATGGCCACTAAGCCAC;CTGGGCAGTATCGATAAGCA;ACCAGCATCGACGCGCACAA	-2.95;-2.76;-0.93;-0.9	162;292;9060;9631	4.16E+00;3.79E+00;2.37E+00;2.12E+00	75525;76096;84864;84994	2.29E+00;1.87E+00;1.27E+00;3.29E-03	1.11404
DKC1	-1.87794	-8.23116	3.29415	0.000507988	0.0681276	4	TGCACAATGCTATCGAAGGG;GCGCTACGAGGACGGCATTG;CATCATGCATCGTCACCATG;CAACTCCCAACAACAAACCA	-2.69;-1.72;-1.68;-1.43	356;2648;2795;4110	5.27E+00;3.86E+00;2.26E+00;1.78E+00	81046;82361;82508;84800	3.37E+00;2.22E+00;9.47E-01;7.26E-03	1.16668
GINS2	-1.8777	-8.23016	3.41026	0.000388809	0.0640009	4	GATTCGAGATCATGAACGAA;CGGCGGTTCTCACCCCGATG;ACAGAGGTACCTGCACCGGT;CCGCCTGAATGGATGGACGT	-2.08;-2.05;-1.82;-1.56	1486;1565;2255;3370	5.61E+00;4.14E+00;2.71E+00;1.18E+00	81786;82901;83591;83670	3.62E+00;2.40E+00;1.16E+00;3.06E-02	1.19381
SMC5	-1.87627	-8.22399	3.18654	0.000650816	0.0718491	4	GCAGCCTTAAATATTCAAGT;TTATCGGAGCTAATGGAACA;TTTGTAATGGCATCAATTTG;GGTAACTCATGACAGGGTCA	-2.56;-2.25;-1.56;-1.12	520;1050;3346;6603	4.44E+00;3.63E+00;3.05E+00;1.62E+00	78553;81810;84106;84636	2.76E+00;2.07E+00;1.32E+00;1.06E-02	1.14358
PTBP1	-1.87185	-8.20488	2.97929	0.00104884	0.0836888	4	CCAGGCATTGCTGCAATACG;TGCCCGGCGATGTCACCGAG;CATGGTGAACTACTACACGT;TGCCGACGGAATAGCCAGAG	-2.52;-2.4;-2.24;-0.33	592;780;1066;27977	5.11E+00;3.31E+00;1.93E+00;1.56E+00	57179;84090;84376;84564	3.04E+00;1.45E+00;1.02E+00;1.21E-02	1.07733
SLC25A32	-1.87082	-8.20043	2.96273	0.0010896	0.0847757	4	TGTGATGTTCCAAACAACCC;GTGTTGTTAATGCTTCACAG;CGGATCTTCACGAGGTCAAG;TGGAAACTTGATGGACTACG	-2.85;-2.15;-1.96;-0.53	233;1300;1815;19103	4.42E+00;2.87E+00;2.60E+00;1.96E+00	66053;83341;83856;84923	2.58E+00;1.46E+00;1.23E+00;4.74E-03	1.07173
XRN2	-1.86664	-8.1824	3.19311	0.000641052	0.0715067	4	GATCAGCTATGTAATAGCGA;GGTCACCGCCACATACCTCA;GGTTAACATATACAAAAATG;TAGACCAGCACCAAAAAACG	-2.58;-2.09;-1.61;-1.19	496;1457;3142;5866	4.65E+00;3.71E+00;2.77E+00;1.64E+00	79290;82014;83699;84660	2.91E+00;2.12E+00;1.19E+00;1.01E-02	1.14565
CAD	-1.86122	-8.15903	3.14825	0.000710797	0.0749062	4	TGGCTTTGCCTCTAACAAAG;GAACGTGGCCTACACCGATG;CATGGGGTGTTCGAAAGGTG;GTCCAAAGCAAGGATCCGAG	-2.78;-1.84;-1.76;-1.07	281;2203;2495;7252	4.28E+00;4.01E+00;2.42E+00;1.88E+00	77904;82661;82953;84875	2.65E+00;2.31E+00;1.02E+00;5.72E-03	1.12548
NLE1	-1.85901	-8.14948	3.0073	0.000983331	0.0824501	4	GCTGTCCTTACTTTCCCGTG;CGAACCCTGAAGATAGCTTG;ACGCCACACTTCACATGCCA;TGGCCACGTAGCGACACTCG	-3.07;-2.46;-1.01;-0.9	111;679;7952;9618	3.79E+00;3.43E+00;2.53E+00;2.28E+00	75538;77204;84477;85045	2.29E+00;1.51E+00;1.37E+00;2.25E-03	1.08381
WDHD1	-1.85624	-8.13752	3.02574	0.000942458	0.0817003	4	GTGATGGATCTGTCAAAGTG;GGAAATCGAGAACCTTTGCA;GGAGATGATACAAGTAATGT;TGTTTAATAAGTGTGTTGCA	-3.16;-2.17;-1.09;-1.01	89;1253;6930;7949	4.12E+00;2.90E+00;2.70E+00;2.38E+00	77207;78226;83903;85067	2.53E+00;1.47E+00;1.25E+00;1.80E-03	1.08778
EFTUD2	-1.85319	-8.12434	2.96572	0.00108212	0.0847757	4	ACATCATGGACACTCCAGGT;TTATAGTAAGCATCCGTGGG;GAACACGGTTCACTTCGATG;ATCGAGCACACCTATACCGG	-3.07;-2.14;-1.46;-0.74	112;1324;3895;12800	3.44E+00;3.29E+00;2.85E+00;2.28E+00	72356;81261;83832;85044	1.94E+00;1.94E+00;1.23E+00;2.27E-03	1.07173
PCYT1A	-1.85047	-8.11262	3.22788	0.000591731	0.0695538	4	AATACATACCTCATTGTGGG;TTACTTACAATTGCACAGCG;ACTATGATGTGTATGCCAGG;TGATGTTTATAAGCACATCA	-2.43;-1.93;-1.75;-1.29	729;1908;2525;5078	4.90E+00;4.00E+00;2.54E+00;1.48E+00	80078;82631;83248;84427	3.10E+00;2.30E+00;1.08E+00;1.49E-02	1.15768
XRCC4	-1.84996	-8.11044	2.80576	0.00156403	0.0934437	4	ATTGGAATGATATTCAAGGA;GAAGGAACCAAGCCTGAACT;GTTGCTTGGGAGAAAACACT;TTAAACTTGTATGTGTCAGT	-2.93;-2.61;-1.64;-0.22	173;459;2978;34228	3.78E+00;3.76E+00;2.09E+00;1.58E+00	50928;82178;84697;84983	2.17E+00;1.67E+00;8.09E-01;3.51E-03	1.02945
HSD17B10	-1.84884	-8.1056	3.26137	0.000547816	0.0685589	4	AACCCCACTTACGTCGGCTG;GATGTGGCAGTCAACTGTGC;TATTGATGATGACCCCACGT;CTGGTTGCCTTAATAACCGG	-2.24;-2.12;-1.71;-1.32	1075;1370;2655;4850	4.98E+00;3.93E+00;2.82E+00;1.31E+00	80306;82501;83786;84081	3.16E+00;2.26E+00;1.21E+00;2.20E-02	1.16394
FEN1	-1.8482	-8.10281	2.83979	0.00144612	0.0916424	4	TTGCCATCAAAGACGTACAC;GACTACTGTGAGAGCATCCG;GGCTGGCAAAGTCTACGCCG;AGGTGGAAAAGTTTACGAAG	-2.83;-2.36;-1.87;-0.33	243;851;2090;27847	4.24E+00;3.23E+00;1.95E+00;1.94E+00	57309;83066;84305;84913	2.46E+00;1.41E+00;1.03E+00;4.94E-03	1.0379
YBEY	-1.84524	-8.09005	3.04841	0.000894513	0.0812573	4	TGTCGACGCAGACAACCCCC;GCTGTCCTTCCCGTTTCACG;GGAAGATAAACTCCACGCCC;CATCTGGAAAGTCGGGCTGG	-2.56;-2.09;-1.98;-0.76	525;1462;1766;12363	4.46E+00;3.35E+00;2.77E+00;1.62E+00	72793;83390;83694;84631	2.61E+00;1.98E+00;1.19E+00;1.07E-02	1.09014
RPE	-1.84453	-8.08698	3.04381	0.000904042	0.0816356	4	TTCTACCACAGGGTGACCAA;AGGTTCCACTGTCATAACCA;CTTGAGGCTACTGACAACCC;ACTTACCAAAGAAAGGGTCC	-2.41;-2.21;-2.13;-0.64	768;1156;1354;15582	4.80E+00;2.97E+00;2.95E+00;1.45E+00	69574;83802;84000;84388	2.83E+00;1.70E+00;1.28E+00;1.57E-02	1.08812
CARS2	-1.84261	-8.0787	2.91081	0.00122798	0.0868842	4	CAGCTGGACATCCATTCGGG;GATAATCAGACGCGCCAACG;TCAGATTTGATATAATTCGG;CGCAGCCATCGACTATAGCG	-2.74;-2.49;-1.62;-0.52	312;630;3093;19287	3.73E+00;3.49E+00;2.58E+00;1.84E+00	65869;82063;84526;84844	2.13E+00;1.54E+00;1.44E+00;6.36E-03	1.06106
NDUFAF8	-1.84244	-8.07797	2.77929	0.00166229	0.0951177	4	CCCGAGTGTCTAGCTGCCTG;CACAGGCAGCTAGACACTCG;CGCCTGCACGCACCTGCCGT;TCGGGGAACGGAGCTGTGTG	-3.37;-2.66;-1.88;0.53	37;398;2068;75206	4.25E+00;3.89E+00;2.76E+00;2.16E-01	9950;83088;84758;85119	2.47E+00;1.74E+00;4.92E-01;7.35E-04	1.02174
ELP5	-1.84157	-8.07423	3.15357	0.000702144	0.0748827	4	GGCTGCTCAACGCTCCCAAG;GTGATGCAGCAACCAGCTGA;TTGTCAAGAAATCTGCGTTG;CTCTCAGCTGGTCAAAACCT	-2.97;-1.73;-1.36;-1.31	151;2576;4585;4939	4.95E+00;3.23E+00;2.29E+00;2.15E+00	80217;80571;82580;85005	3.13E+00;1.81E+00;9.57E-01;3.06E-03	1.12562
NHLRC2	-1.83907	-8.06342	2.83052	0.00147733	0.0920198	4	CTGATCATACTCGGACCCCG;AAATAACGCGTACCCGCACA;GTTTCCTGGCAAAATAACAG;GAAGTGCTCTCGTTACCATG	-2.65;-2.4;-2.33;0.03	405;771;894;49626	5.34E+00;3.32E+00;1.73E+00;9.38E-01	35530;84262;84385;84751	3.19E+00;1.45E+00;4.81E-01;8.26E-03	1.03612
NDUFAF3	-1.83891	-8.06273	3.1483	0.000710727	0.0749062	4	TCCCGTTGACCACGAAGCCG;CTGCGCGCTCCTCCCACAGT;CCTCCTTCAATACCTATCCG;CTGTCGATGTACATGGCGAG	-2.84;-1.78;-1.47;-1.27	241;2421;3862;5206	4.86E+00;3.45E+00;2.34E+00;1.95E+00	79950;81294;82735;84915	3.07E+00;1.95E+00;9.82E-01;4.90E-03	1.12548
POLR3F	-1.83491	-8.04549	3.04985	0.000891559	0.0812573	4	ACTAGTGTATCAGATCATAG;CGCATATAGAAGCCCAACAG;TGACATAATTCTATAATCCT;TATCAAAGCCGTTAAGTCTG	-2.67;-1.97;-1.83;-0.86	373;1784;2230;10219	4.16E+00;3.68E+00;2.60E+00;1.76E+00	74937;82926;83372;84783	2.41E+00;2.22E+00;1.10E+00;7.61E-03	1.09014
POLE3	-1.83236	-8.03448	3.07584	0.000839772	0.0791376	4	TCGTGCTGTACGCCACATCC;CCGTTAAAAGAAGCTCTGGA;GTACAGCACGAAGACGCTGG;CAGCGATGTGCTGTCAGCCA	-2.78;-2.22;-1.17;-1.16	277;1131;6079;6182	4.56E+00;2.99E+00;2.87E+00;1.89E+00	78974;79077;84025;84879	2.85E+00;1.58E+00;1.29E+00;5.64E-03	1.10162
MOGS	-1.83083	-8.02786	2.71255	0.00193841	0.0987865	4	TGTTACCACATAGAAGAACA;CCAGCTGGTGATCCAACGGT;GGGACGACAGAGGCCCAAGT;GTCACCACCATCTAGCATGT	-3.14;-2.5;-1.51;-0.17	95;610;3618;37013	3.53E+00;3.52E+00;2.35E+00;1.45E+00	48143;81538;84546;85061	2.00E+00;1.55E+00;7.31E-01;1.92E-03	1.0053
ATP6V0C	-1.83038	-8.02591	4.30888	4.91042e-05	0.0412909	6	CTCACCGCTGAAGACCATGG;CTCTGGCCGCATGACAGACA;GCTGGGCGCAGGCTTGAGTG;GCCTACGGTACAGCCAAGAG;CATTCAGGGAGTTGGCAATG;CGAAAAAGGAAGCGTACTCG	-2.5;-1.96;-1.92;-1.72;-1.6;-1.28	619;1802;1952;2626;3159;5115	7.33E+00;6.39E+00;4.90E+00;3.65E+00;2.21E+00;1.38E+00	80041;81997;82530;83204;83354;84537	5.36E+00;4.58E+00;3.27E+00;2.14E+00;9.43E-01;1.90E-02	1.38415
RPL27A	-1.82895	-8.01974	3.00845	0.000980726	0.0824501	4	CGGAAACACCCGGGAGGCCG;AATTTATCAAGGTTGACAGT;GGAAACAGCACTTACCGATG;CCAAAGTATCCTGGGTGACT	-3.3;-1.79;-1.25;-0.97	49;2369;5340;8502	4.00E+00;3.03E+00;2.64E+00;2.36E+00	76654;79816;82787;85107	2.45E+00;1.68E+00;9.90E-01;9.80E-04	1.08381
CDK1	-1.82677	-8.01034	3.30095	0.000500089	0.0681276	4	AGCTCGCTACTCAACTCCAG;TATTAGAGTATATACACATG;ACCCTTATACACAACTCCAT;CTCTAGAAGAGTTCTCCACA	-2.33;-1.72;-1.66;-1.6	904;2627;2898;3148	5.73E+00;3.82E+00;2.27E+00;1.39E+00	82008;82258;82529;84252	3.71E+00;2.19E+00;9.50E-01;1.85E-02	1.16668
DNLZ	-1.82521	-8.0036	3.11423	0.000768726	0.0769054	4	CCAGCTTGTCTACACCTGCA;CACATCATCGCCGACAACCT;TCCAAGCTCGCCTATCACCA;CGCGCGCAGCTCAACAGTAT	-2.52;-2.22;-1.37;-1.19	582;1116;4534;5883	4.64E+00;3.24E+00;3.00E+00;1.57E+00	79273;80622;84040;84574	2.91E+00;1.82E+00;1.30E+00;1.19E-02	1.11404
MRPL28	-1.82438	-8.00003	3.07951	0.0008327	0.0788109	4	TTTGGAATGGACCTGAAGCG;CAGATACGTCAACAACGACA;GATGTAGAAGTCAAACCCGT;TATTCCCGTTCACTACCCCC	-2.53;-2.21;-1.5;-1.05	563;1142;3653;7449	4.23E+00;3.52E+00;2.98E+00;1.59E+00	77707;81503;84014;84593	2.61E+00;2.00E+00;1.29E+00;1.15E-02	1.10341
TRAIP	-1.8198	-7.98025	3.12006	0.000758466	0.0764163	4	GGCCAAGCAAGCACGAGAGG;GACGTGGCCGCCATCCATTG;GGTTTGAGACAGCACCAAGT;GGATGAGCGCAACGCCACTG	-2.74;-1.82;-1.48;-1.24	317;2268;3766;5459	4.77E+00;3.48E+00;2.39E+00;1.83E+00	79697;81390;82888;84839	3.01E+00;1.97E+00;1.01E+00;6.46E-03	1.11681
NOP10	-1.81762	-7.97086	3.03987	0.000912279	0.0816356	4	AGAGCGGGTCTACACGCTGA;ACCTCAACGAGCAAGGAGAG;TGGGGAGAATCGAGCAGGGT;TTTGGGACAACAGACGTGCT	-2.52;-2.23;-1.58;-0.94	588;1103;3281;8893	3.92E+00;3.66E+00;3.01E+00;1.57E+00	76263;81875;84053;84568	2.39E+00;2.08E+00;1.30E+00;1.20E-02	1.08812
TUFM	-1.81719	-7.96899	3.1747	0.000668799	0.072746	4	CCGAGGTATCACAATCAATG;GTGACAGGCACGCTCGAACG;GACAAGCCCCATGTGAACGT;GGCCCGGCACCACTATTGCA	-2.59;-1.77;-1.5;-1.4	483;2459;3652;4268	5.20E+00;3.52E+00;2.33E+00;1.65E+00	80888;81504;82697;84673	3.32E+00;2.00E+00;9.76E-01;9.86E-03	1.13819
DARS	-1.81678	-7.96721	3.14265	0.000720029	0.0749618	4	TTACCATTACCATGAAGTTG;GATTTGACAGTGCAAAAAGC;ATATGACACAGTAAATACAT;CGATGCTGTTCGGCCTGAAG	-2.23;-2.2;-1.78;-1.06	1109;1175;2411;7330	4.26E+00;4.05E+00;2.95E+00;1.30E+00	77826;82745;83981;84047	2.63E+00;2.34E+00;1.28E+00;2.28E-02	1.12516
RPS27	-1.81521	-7.96047	2.79393	0.00160718	0.0939514	4	ACAAGACTACTGTTTGTGCA;TTGTGCATGGCTAAAGACGG;AGCCTACAGGAGGAAAAGCG;CTGCCTCTGTTAGCTCGCAA	-2.77;-2.19;-2.0;-0.3	289;1196;1689;29366	4.52E+00;2.94E+00;1.87E+00;1.85E+00	55790;83467;83960;84867	2.65E+00;1.27E+00;9.69E-01;5.89E-03	1.0271
COX14	-1.81141	-7.94407	2.77864	0.00166479	0.0951177	4	CACAGTGAGGAGCATCATGG;GGTAACCCCCGTACACAGTG;GCCAAGCAACTAGCTGACAT;GCCAATGTCAGCTAGTTGCT	-2.64;-2.63;-1.76;-0.22	422;442;2515;33748	4.00E+00;3.80E+00;1.71E+00;1.61E+00	51408;82641;84714;84734	2.31E+00;1.69E+00;8.23E-01;8.61E-03	1.02174
MRPS23	-1.81126	-7.94342	2.96864	0.00107487	0.0847322	4	ACTTCAAGTCTACCTGTCAA;ACGCTCTAATCTGATCCTCG;TTATATACGTCAAACCAAAG;GCTTTGCCATATCGCAAGCG	-2.55;-2.04;-1.95;-0.7	542;1574;1840;13787	4.40E+00;3.16E+00;2.70E+00;1.60E+00	71369;83316;83582;84614	2.57E+00;1.85E+00;1.16E+00;1.11E-02	1.07195
RNPC3	-1.80938	-7.93529	3.18444	0.00065398	0.0718491	4	GTGGTGGGTACATATACTTG;GGTTGGTCAAATACATCCGA;CTTATCGGATAGGACGCGCA;GGTGCCTCACTAGAAGGGTT	-2.43;-1.78;-1.66;-1.36	736;2397;2870;4556	5.09E+00;3.83E+00;2.35E+00;1.47E+00	80600;82286;82759;84420	3.24E+00;2.20E+00;9.86E-01;1.51E-02	1.14358
DHDDS	-1.80795	-7.9291	3.19841	0.000633273	0.0715067	4	GGCACTTCTTGGCATAACGA;GCTGTAAGAGAGATGGCCTG;GCAACAAATGCAGATCACCC;AAGTCCGTATCAAGATGTCA	-2.32;-1.81;-1.79;-1.32	926;2318;2375;4881	4.97E+00;4.07E+00;2.38E+00;1.38E+00	80275;82781;82838;84230	3.15E+00;2.36E+00;9.99E-01;1.90E-02	1.14565
MRPL38	-1.80702	-7.92509	3.08318	0.0008257	0.0784882	4	ATTTCGGAGAAGAGTCAGGT;CAATGAAGTCACTCCAACTG;CTATCGGGACCTCTTCCATG;GGACCCAACAGTTGCTGGAA	-2.39;-2.16;-1.62;-1.06	801;1263;3067;7340	4.26E+00;3.74E+00;2.89E+00;1.44E+00	77816;82089;83893;84355	2.63E+00;2.14E+00;1.25E+00;1.64E-02	1.1052
ELAC2	-1.80672	-7.92382	3.25631	0.000554227	0.0685589	4	GGAAGAGCGTCACCTACGAA;TCTGAACGAGACCTGCGAGT;GGTGTCGGCTGGAAAGCGCG;TGAATTCGGAGAAGACGTAG	-2.09;-2.01;-1.68;-1.45	1448;1661;2815;3981	5.32E+00;3.86E+00;2.66E+00;1.19E+00	81175;82341;83495;83708	3.41E+00;2.21E+00;1.13E+00;2.98E-02	1.16394
FAM96B	-1.804	-7.91207	3.10909	0.000777873	0.0769054	4	GAGCGACCCCGAGAGCACAG;GATGGACAGGCCAATAAGGG;CCAGAGCGCTCGTAGATGAG;TTCAATTCTTCTAGCGTCAG	-2.35;-2.24;-1.45;-1.17	856;1068;4004;6069	4.59E+00;3.40E+00;3.04E+00;1.41E+00	79087;81152;84088;84300	2.87E+00;1.92E+00;1.32E+00;1.75E-02	1.11404
NUTF2	-1.80107	-7.89943	3.09595	0.000801774	0.0779075	4	AGACAGCTGCATCATCAGCA;GATAATGACAGAACTCAACT;TGATGCGTCATGCCTTACGT;GGGAAGGACAGCAATTCCAG	-2.38;-2.08;-1.6;-1.14	802;1476;3192;6407	4.49E+00;3.69E+00;2.76E+00;1.44E+00	78749;81964;83680;84354	2.80E+00;2.11E+00;1.18E+00;1.64E-02	1.10842
DPM3	-1.79999	-7.89475	2.92487	0.00118885	0.0863531	4	AGTAGCGACGCGGTAGCCCA;GCCTACTTGCTGGTATCTGC;AGGACCTCCCGGCAAGACGA;CCATGACGAAATTAGCGCAG	-2.91;-2.22;-1.18;-0.89	188;1122;5973;9797	3.76E+00;2.99E+00;2.89E+00;2.06E+00	75359;79183;84034;84968	2.27E+00;1.59E+00;1.30E+00;3.82E-03	1.06372
THAP11	-1.79992	-7.89445	2.67929	0.00209272	0.102305	4	GGTGGGGACTCGCACAGTGT;GGGACACATTCTTGAGCCAG;CTGCTACAACAACTCGCACC;AGTAGCACGCAGACCCGCGG	-2.9;-2.27;-2.13;0.1	195;1016;1357;53791	4.80E+00;3.08E+00;2.04E+00;7.98E-01	31365;83799;84140;84961	2.83E+00;1.34E+00;4.30E-01;3.96E-03	0.990104
GTPBP4	-1.7992	-7.89135	3.12737	0.00074582	0.0758865	4	GGAGACCAGTACACTGACGG;CTGTGCGGGTACCCCAACGT;CACGCCTTCAGGGATGAACG;GCGTTGCAAAAGATTATGTG	-2.61;-1.77;-1.45;-1.37	472;2467;3969;4494	5.11E+00;3.41E+00;2.32E+00;1.66E+00	80662;81187;82689;84684	3.25E+00;1.93E+00;9.74E-01;9.64E-03	1.11984
GNL3L	-1.79904	-7.89069	3.02696	0.000939813	0.0817003	4	AGAAGTGGCTAGAATACCTT;CGGCTCCCACACTACACGCA;TATGGGTGCGCACTTCACCA;AGCAAGAGCGACACCGACGT	-2.7;-2.15;-1.22;-1.14	350;1303;5623;6447	4.48E+00;2.97E+00;2.87E+00;1.79E+00	78709;79533;83853;84806	2.80E+00;1.64E+00;1.23E+00;7.13E-03	1.08778
DNAJC9	-1.7988	-7.88962	2.96107	0.00109378	0.0847988	4	TCAGACGGCGAGATCCGACG;GAACGGAGTAGACCTTTCCA;AGAACATTATACGATGAACA;GCACGCCCAATACTTGGTAA	-2.54;-2.34;-1.51;-0.81	554;879;3625;11243	3.53E+00;3.52E+00;3.20E+00;1.59E+00	73913;81531;84277;84602	2.10E+00;2.00E+00;1.40E+00;1.13E-02	1.07161
PES1	-1.79782	-7.8854	2.90237	0.00125208	0.087179	4	GCAGGGCATCGACGAACGTG;GGTGTAGAACTCGGTGAACG;GGACAAATCTCTGTGCATCG;ACTGAGTCAAACACCCACTG	-2.99;-2.24;-1.07;-0.88	144;1081;7138;9861	3.75E+00;3.03E+00;2.67E+00;2.17E+00	75295;78018;84075;85012	2.26E+00;1.45E+00;1.31E+00;2.92E-03	1.05959
SNAPC1	-1.79379	-7.868	2.85865	0.00138469	0.0897242	4	GTTCGGAACCATCTTCTGGT;CTGATCTGGAAGGTATATGG;TTCAGCTGACAAATCCAATC;TTAAAACTGAAAGTTAAAGG	-2.86;-2.51;-1.09;-0.72	225;599;6975;13299	3.53E+00;3.23E+00;2.70E+00;1.98E+00	71857;78181;84557;84931	1.89E+00;1.56E+00;1.47E+00;4.58E-03	1.04709
COX19	-1.79338	-7.86624	3.06582	0.000859369	0.0806368	4	CAGCCGCGTCCCCCGGACAA;ATGTCGACAGCTATGAACTT;GAAATTCATGAAGTGTCTCC;CACTCACCGAAGTGATCGAG	-2.94;-1.67;-1.31;-1.26	167;2860;4928;5315	4.82E+00;3.14E+00;2.20E+00;2.11E+00	79841;80228;82296;84989	3.04E+00;1.75E+00;9.16E-01;3.39E-03	1.09347
PRMT3	-1.79331	-7.86596	2.94042	0.00114705	0.0860518	4	ACCTGTCACAGAACAGGCAA;GTGTATCCCATAATGCCCGT;CTATGTTTGCTGCTAAAGCA;GCAAACACTTACCATCCACT	-2.66;-2.34;-1.32;-0.85	397;881;4803;10388	3.65E+00;3.20E+00;3.17E+00;1.74E+00	74768;80353;84275;84759	2.20E+00;1.77E+00;1.40E+00;8.10E-03	1.06524
UBE2N	-1.79215	-7.86096	2.58995	0.00257071	0.112378	4	TGTGCGGATCTGCAGTGCTG;CCTTCCAGAAGAATACCCAA;AAAAGTCCCTCCCTCAAAGG;TCTGCTTTAATGCCGGGAAC	-3.56;-2.58;-1.18;0.15	18;498;5970;56897	3.69E+00;3.07E+00;2.89E+00;7.00E-01	28259;79186;84658;85138	1.64E+00;1.59E+00;4.02E-01;3.47E-04	0.949317
SRSF10	-1.7887	-7.84604	3.15838	0.000694421	0.0747888	4	TTCTACACTCGCCGTCCAAG;CTGTACATACCTGGTATCGT;TCCAAATCAGATGAAAGCCA;TTGAAATACAGTTTGCACAG	-2.29;-1.83;-1.77;-1.26	974;2223;2458;5260	4.84E+00;4.03E+00;2.41E+00;1.35E+00	79896;82698;82933;84182	3.05E+00;2.33E+00;1.02E+00;2.00E-02	1.12616
SOD1	-1.78868	-7.84596	2.67713	0.00210315	0.102305	4	TTGGAGACAATACACAAGGT;CCCTTGCCTTTGCCTCGAAG;CCTCTGTCCAAAAAACACGG;CAAAAACGGTGTTGCCATCG	-2.77;-2.54;-2.06;0.21	287;550;1534;60769	4.64E+00;3.61E+00;1.87E+00;5.86E-01	24387;83622;84606;84869	2.73E+00;1.60E+00;3.81E-01;5.84E-03	0.990104
ACTR2	-1.78719	-7.83953	3.01279	0.000970972	0.0824501	4	TGGCCGCATTATCAAAGTCG;TGACTTTGTATGCTCAAGGT;GGAGACTGGATATTGCCGGG;GTCCAAATGTGTAGTCCCAT	-2.38;-2.34;-1.47;-0.96	814;882;3830;8710	3.96E+00;3.46E+00;3.20E+00;1.43E+00	76446;81326;84274;84342	2.42E+00;1.96E+00;1.40E+00;1.67E-02	1.08381
RANGAP1	-1.78655	-7.83678	3.12762	0.000745385	0.0758865	4	GGAGCGACATGTTCACGGGG;AGAAACCGTCTGGAGAATGA;CCACCCGCCTCCTACCATTG;GAACTCAAGCTCAACAACTG	-2.29;-2.0;-1.62;-1.24	971;1685;3100;5446	4.78E+00;3.73E+00;2.65E+00;1.36E+00	79710;82056;83471;84185	3.01E+00;2.13E+00;1.13E+00;1.99E-02	1.11984
MEAF6	-1.7834	-7.82318	2.93734	0.0011552	0.0860518	4	TCTTTCACCCCAGGAAACAC;GGAAGTTTAAGGAAGCAGAG;CACAGATCCCCGACACCCGG;ATGTATGGCAACATTATTCG	-2.93;-1.86;-1.42;-0.91	169;2121;4121;9393	3.83E+00;3.37E+00;2.45E+00;2.10E+00	75763;81035;83035;84987	2.32E+00;1.90E+00;1.03E+00;3.43E-03	1.06524
CDAN1	-1.78132	-7.81421	2.79916	0.00158798	0.0934437	4	ATGGCCTGCAGGGTGAACGG;GCTGCGGTAATAGTCCAGCA;GGTGGGAAGATACTCTGGCA;TTCATACTTTCAAAAAACAG	-2.57;-2.47;-1.63;-0.45	514;658;3011;22017	3.77E+00;3.45E+00;2.35E+00;1.63E+00	63139;82145;84498;84642	2.16E+00;1.52E+00;1.29E+00;1.05E-02	1.02945
DNAJC17	-1.77921	-7.80507	3.06223	0.000866506	0.080959	4	GTACGCGCTATTAGGTATTG;AGAAGGAAGAAAGTAAAGCT;GGAGGATGTGCTTACCCTGG;CTGCCACCCAGACAAAAACC	-2.43;-1.83;-1.77;-1.08	730;2229;2451;7044	4.33E+00;4.03E+00;2.41E+00;1.48E+00	78112;82705;82927;84426	2.68E+00;2.33E+00;1.01E+00;1.49E-02	1.09173
SDHA	-1.77825	-7.80093	2.94825	0.00112656	0.0860518	4	GGACGCCATCCACTACATGA;ATGACCCTGGAAATCCGCGA;CTCTGAAGCAGGTTTCAACA;TGCACAGAGCGATCACACCG	-2.66;-2.04;-1.51;-0.91	385;1587;3641;9433	3.82E+00;3.52E+00;2.70E+00;1.75E+00	75723;81515;83569;84771	2.32E+00;2.00E+00;1.15E+00;7.85E-03	1.06524
GSS	-1.77618	-7.792	3.04832	0.000894716	0.0812573	4	GACTCACCGATGCACAGCTG;ATATCCATGTAATCCGACGA;ATGTTCCAGTGCAATCCGGA;GGTGAAGGGAAGAGTGTGAA	-2.88;-1.59;-1.36;-1.27	216;3211;4572;5188	4.86E+00;3.23E+00;2.10E+00;2.00E+00	79968;80584;81945;84940	3.07E+00;1.81E+00;8.72E-01;4.39E-03	1.09014
GALT	-1.77616	-7.79193	2.65561	0.00220999	0.103462	4	ACAACCCGCTACAAGATGAG;GGCAGTGTCACATCCGACCA;AGCGTGAGGAGCGATGTCAG;GGGGTTAGAACAGCCCATCA	-3.64;-1.86;-1.28;-0.32	14;2155;5148;28175	3.18E+00;3.08E+00;2.44E+00;1.92E+00	56981;80008;83001;85142	1.71E+00;1.03E+00;1.01E+00;2.65E-04	0.985218
LIAS	-1.77483	-7.78618	2.96762	0.00107742	0.0847322	4	TGAGCCCTACAATACTGCAA;GGGTGGCTTTACCATGATTG;GCAGGTTAAGACTACCTCCA;ATATACATCTAATCCTGACA	-2.8;-1.87;-1.38;-1.04	262;2085;4420;7525	4.22E+00;3.28E+00;2.47E+00;1.91E+00	77631;80736;83071;84894	2.60E+00;1.84E+00;1.04E+00;5.33E-03	1.07195
NSUN4	-1.77211	-7.77446	2.99921	0.00100181	0.0824501	4	GGCTGCACACAGGTCAAGCA;TCGAGTTCGAGTCACATCAT;ACGAACGAGCAGGCTACAGA;CACCATACTTCTGCTCTGAG	-3.08;-1.56;-1.31;-1.15	108;3389;4947;6346	4.51E+00;3.13E+00;2.30E+00;2.06E+00	78810;80209;81767;85048	2.82E+00;1.75E+00;8.51E-01;2.18E-03	1.08381
CDK6	-1.77145	-7.77159	3.05477	0.000881515	0.0812573	4	CAACGCTCCAGAGATCCACA;GAAAACTGTAGATGCGAGCA;GAAGAACGGAGGCCGTTTCG;TTAGATCACGATGCACCACT	-2.66;-1.67;-1.57;-1.19	400;2843;3306;5912	4.63E+00;3.65E+00;2.20E+00;1.73E+00	79244;81850;82313;84756	2.91E+00;2.08E+00;9.19E-01;8.16E-03	1.09014
GMPPB	-1.76961	-7.76366	2.85677	0.0013907	0.0897242	4	GGAAGAGGCACATGCCAGTG;GGAACCCTCTAAGTACGGTG;AACTCACGGCCAGAATCACG;GTGCCGGTGGAATTGCACCA	-2.56;-2.36;-1.47;-0.69	521;844;3866;14119	3.45E+00;3.24E+00;3.12E+00;1.62E+00	71037;81290;84312;84635	1.95E+00;1.82E+00;1.42E+00;1.06E-02	1.04709
COX18	-1.76588	-7.74757	2.89881	0.00126238	0.0876171	4	AGGAGAATGCTGCCCCACCA;GGCAGCCAGGGGTAGTGTGA;CGCGCCGCTCAGGCCAACTG;CCTGGACCCATTGCTCGCAC	-2.72;-2.28;-1.15;-0.92	331;983;6318;9265	3.85E+00;3.11E+00;2.82E+00;1.81E+00	75891;78838;84173;84825	2.34E+00;1.55E+00;1.35E+00;6.75E-03	1.05741
CCT3	-1.76369	-7.73811	3.15413	0.000701249	0.0748827	4	TGACATTGAAATCACACGAG;CTACCAAAGTAATCAGTCGG;GCAGCAGATGCACCCAACAG;CTGTGATATTTGCTCGCATG	-2.15;-1.89;-1.68;-1.34	1304;2044;2800;4684	5.04E+00;3.86E+00;2.48E+00;1.23E+00	80472;82356;83112;83852	3.20E+00;2.22E+00;1.05E+00;2.68E-02	1.12562
MRPL23	-1.76272	-7.73393	2.99329	0.00101556	0.0829209	4	GGTGCTCACCAGCTGCACGT;CTGCACCCTCGTCCGCACGG;GCACATTGTAGACGCGCTCG;TTCCGACAGGTTCCAACAGG	-2.61;-1.9;-1.41;-1.14	473;1994;4262;6436	4.49E+00;3.32E+00;2.50E+00;1.66E+00	78720;80894;83162;84683	2.80E+00;1.87E+00;1.06E+00;9.66E-03	1.08134
NOP56	-1.76147	-7.72855	2.91881	0.00120557	0.0863531	4	GCAAGTAAGTGTGTAGACTT;CTCACCTTCAGACACAGCGT;AGCCCCAAGGATCTGCACTG;GATAGGTGCGGCTATACAAG	-2.43;-2.27;-1.53;-0.82	735;1028;3508;10966	3.57E+00;3.56E+00;3.07E+00;1.47E+00	74190;81648;84128;84421	2.13E+00;2.03E+00;1.33E+00;1.50E-02	1.06372
STRAP	-1.76099	-7.72647	2.77477	0.0016797	0.0955557	4	TCATAGTAGCATGATCCCAA;GGTAAGCCTATGCTTCGCCA;AATGTATTCCATACTGCTAA;AGTAATTACTTGTTAACTGG	-2.91;-2.39;-1.06;-0.69	187;794;7355;14130	3.29E+00;3.12E+00;2.63E+00;2.06E+00	71026;77801;84362;84969	1.82E+00;1.44E+00;1.43E+00;3.80E-03	1.01974
RPL7	-1.75801	-7.71358	2.93392	0.00116433	0.0860518	4	TTCAGCTTCGAAAGGCAAGG;CGTTTGTCATCAGGATCAGA;AAAGAAGTTTGCCCAAAAGA;GCCATACATTGCATGGGGGT	-2.5;-2.24;-1.32;-0.96	613;1067;4813;8608	3.98E+00;3.17E+00;3.04E+00;1.55E+00	76548;80343;84089;84543	2.43E+00;1.77E+00;1.32E+00;1.25E-02	1.06524
DPH3	-1.75406	-7.69653	2.99067	0.00102173	0.0829209	4	ATGCAGAAGTTATCCCCACA;GATGGCGGTATTTCACGATG;CTTCCAATACGACGAAGACT;ACACGGGCAGGGGTAGAAGT	-2.19;-2.07;-1.9;-0.85	1195;1498;2002;10409	4.30E+00;3.65E+00;2.75E+00;1.27E+00	74747;83154;83658;83961	2.50E+00;2.19E+00;1.18E+00;2.45E-02	1.08134
NPRL2	-1.75292	-7.69165	3.19679	0.000635641	0.0715067	4	CGTCCAGAAGATCTCAGCCG;AGAGGCCAGGCCATACCGAT;AGGTGTCGGGCAGTACACAT;AAAGCCTAAGTTGAACAGCA	-1.93;-1.89;-1.85;-1.34	1906;2033;2190;4672	5.04E+00;4.18E+00;2.49E+00;1.08E+00	80484;82966;83123;83250	3.21E+00;2.42E+00;1.05E+00;3.93E-02	1.14565
UXT	-1.75267	-7.69057	2.86377	0.00136844	0.089433	4	GCTCATATACCTTGTCACGA;CAGGAAAAAACCATATCCAA;TAACTTCTTCGTTGACACAG;TCACTCGGAGTTATATATGC	-2.45;-2.19;-1.67;-0.71	694;1189;2867;13641	3.83E+00;3.18E+00;2.94E+00;1.50E+00	71515;82289;83967;84462	2.20E+00;1.86E+00;1.27E+00;1.42E-02	1.0485
ACTR5	-1.75119	-7.68415	2.62568	0.00236768	0.107446	4	CATCTGTCGTGAATACAGTG;AACTGCAAGCGCATCAACCT;CGAGCACAGCTACATTGCTG;CCAGATGGATCAGTTTCACA	-3.34;-2.45;-1.86;0.65	40;682;2128;78675	4.22E+00;3.42E+00;2.73E+00;1.37E-01	6481;83028;84474;85116	2.45E+00;1.51E+00;6.20E-01;7.96E-04	0.96881
ALG3	-1.74949	-7.67685	2.87445	0.00133523	0.0890001	4	TCCGATCCTACTCACACAAG;GAGAAGGAATAGTAATCCAG;GATGGAGTGGACACGATAAG;AGCGGGATAGGTAGCCGACG	-2.55;-2.26;-1.34;-0.84	531;1042;4676;10567	3.63E+00;3.20E+00;3.06E+00;1.61E+00	74589;80480;84114;84625	2.17E+00;1.79E+00;1.33E+00;1.08E-02	1.05061
XRCC3	-1.74913	-7.67529	2.89689	0.00126797	0.0877016	4	AGCTCCGTGATGCCGTCCAG;GCGTCTGCCTCACTCCTGCG;CTCTCAGACACTCACCACGT;GCCTGCGGGCAGACGTCCCG	-2.97;-1.84;-1.16;-1.03	155;2211;6153;7691	4.18E+00;2.85E+00;2.42E+00;2.14E+00	77465;79003;82945;85001	2.57E+00;1.57E+00;1.02E+00;3.14E-03	1.05699
XPO5	-1.74852	-7.67265	2.58348	0.00260928	0.11274	4	AAGGCCAAAATGTCTGACGA;TGCACACAGCTGATTGCCCA;AAACTGTCGAGTAGGAGTCG;CGTGCTCGGTTTAAGCCACA	-2.88;-2.11;-2.09;0.09	215;1384;1446;53605	4.72E+00;2.81E+00;2.00E+00;8.04E-01	31551;83710;83772;84941	2.78E+00;1.21E+00;4.32E-01;4.37E-03	0.947921
DNAAF5	-1.74781	-7.66957	2.86721	0.00135765	0.089433	4	AATAGCCGCTGAGCAAAGTG;AGACCACTTCCACATGCAGT;GTGGCGATGACCTTCACGTG;TCACGACATCGATGACTGGG	-2.71;-1.92;-1.55;-0.81	338;1954;3407;11136	3.61E+00;3.53E+00;2.52E+00;1.80E+00	74020;81749;83202;84818	2.11E+00;2.05E+00;1.07E+00;6.89E-03	1.0485
TTI2	-1.74546	-7.65944	2.79197	0.00161446	0.0941249	4	GGAGATTTACTGCGATCATG;GACCAGCCCAAGATCTCAAG;TGCAAAAGGTCACTCGACCC;CCAGCACATTGTGCTTAACG	-2.62;-2.49;-1.21;-0.67	454;632;5733;14647	3.49E+00;3.06E+00;2.94E+00;1.68E+00	70509;79423;84524;84702	1.77E+00;1.63E+00;1.54E+00;9.27E-03	1.0263
LSM10	-1.74514	-7.65807	2.97978	0.00104767	0.0836888	4	TCACCTACACAGACCGTTGG;CCAGGGCCAAGTCACCACCG;AACGTTGTCTATGCGTCCGT;CATTCCGGCCTGTCACAAAG	-3.03;-1.45;-1.32;-1.19	130;3983;4880;5926	4.63E+00;3.15E+00;2.22E+00;1.92E+00	79230;80276;81173;85026	2.90E+00;1.76E+00;7.90E-01;2.63E-03	1.07733
EIF3H	-1.74502	-7.65756	2.61456	0.00242907	0.108603	4	AACATCGACCACCTCCACGT;TCTGATCAACGTTCTAATGT;GAGAACGACAGACTCCTCAA;CAAGTCGATCTTCTACAACA	-3.43;-1.89;-1.32;-0.34	32;2032;4825;27186	3.16E+00;2.82E+00;2.49E+00;1.98E+00	57970;80331;83124;85124	1.77E+00;1.05E+00;1.05E+00;6.33E-04	0.964158
MTO1	-1.74351	-7.65101	3.00233	0.00099464	0.0824501	4	GACTCACACTAACCCTCGAG;AGTGTCACAGATAACCCTTG;AAATGGCACTACTGGTTACG;AAAGTATTAAACCGGCGCAA	-2.13;-2.11;-1.8;-0.93	1347;1401;2346;9045	4.09E+00;3.90E+00;2.80E+00;1.22E+00	76111;82810;83755;83809	2.37E+00;2.37E+00;1.20E+00;2.77E-02	1.08381
RPS10	-1.74309	-7.64922	3.08872	0.000815231	0.0780181	4	GAGATACTGGATGCCCTCGT;TCACGTCATGAAAGCCATGC;CAAGTCACGAGGCTACGTGA;CTATACCTTTGGGCCTTGGC	-2.27;-1.79;-1.62;-1.3	1012;2395;3082;4989	4.93E+00;3.74E+00;2.35E+00;1.34E+00	80167;82074;82761;84144	3.12E+00;2.14E+00;9.86E-01;2.07E-02	1.1078
NARFL	-1.74284	-7.64815	3.00299	0.000993137	0.0824501	4	GGAGCACCAGACACGCGACG;ATGACGTACAGACTGTCCAG;TGCTACGCGGAGAAGACCCA;AGCAGGGCATTACTGTCGCG	-2.31;-2.11;-1.42;-1.13	946;1396;4137;6470	4.48E+00;3.36E+00;2.81E+00;1.37E+00	78686;81019;83760;84210	2.79E+00;1.89E+00;1.21E+00;1.94E-02	1.08381
GTF2H2	-1.74017	-7.6366	2.85674	0.0013908	0.0897242	4	GTTGCTGGAATACTTCGTAG;GTAGATGCGCCATCTATATG;GCTCACTTATTCGTATGGGT;AGTCTGCATAGCCATGCTTA	-2.37;-2.37;-1.49;-0.72	826;827;3707;13147	3.50E+00;3.26E+00;3.25E+00;1.42E+00	72009;81449;84329;84330	1.98E+00;1.91E+00;1.42E+00;1.69E-02	1.04709
RPL26	-1.73587	-7.61805	3.01172	0.000973385	0.0824501	4	TCTACATTGAACGAGTGCAG;TTTGCACTAAGGTTGTACGA;ATTTGCACTAAGGTTGTACG;TGAACGAGTGCAGCGGGAGA	-2.16;-2.11;-1.62;-1.06	1275;1399;3070;7351	4.26E+00;3.74E+00;2.81E+00;1.24E+00	77805;82086;83757;83881	2.63E+00;2.14E+00;1.20E+00;2.62E-02	1.08381
NR2C2AP	-1.73567	-7.61718	2.61098	0.00244916	0.109055	4	TGGGAGACACAGATGCACTG;GACGTGTTGGAACTCGGACC;CGGTGCTGAATCGGAACACC;TTTGTCCAGAGACAGTGAGC	-2.87;-2.14;-1.63;-0.3	222;1316;3018;29601	3.77E+00;2.86E+00;1.99E+00;1.84E+00	55555;82138;83840;84934	2.15E+00;1.23E+00;9.60E-01;4.51E-03	0.962354
NDUFAF5	-1.73506	-7.61457	2.51609	0.00304729	0.120913	4	GAAGTTCGACTACTTGAAGG;TCAGCTAAAACACTGACAGT;CCGCTAACTGTAAGGAACAC;AACCAACATCCAACGCAAGA	-3.55;-1.81;-1.6;0.02	20;2321;3169;49025	3.70E+00;3.03E+00;2.38E+00;9.59E-01	36131;81987;82835;85136	2.11E+00;9.99E-01;4.90E-01;3.88E-04	0.917527
EIF5A	-1.73425	-7.61107	3.05867	0.000873644	0.0812573	4	ACTTCTAAGACCGGCAAGCA;AGGCCGGCCATGTAAGATTG;ATTACGTAAGAATGGCTTCG;TTGGTATTGACATCTTCACT	-2.18;-2.03;-1.45;-1.28	1231;1598;3993;5132	4.88E+00;3.41E+00;2.69E+00;1.26E+00	80024;81163;83558;83925	3.09E+00;1.92E+00;1.15E+00;2.53E-02	1.09014
GPR89A	-1.73321	-7.60656	3.03866	0.000914821	0.0816356	4	GAACAACTCATCAGCCGGGT;GGATCAACAAAATTACACAC;ATGCTTTGGAAGAACTAAGC;CAGATATTCTAGCCCTGGAA	-2.28;-1.91;-1.49;-1.25	978;1971;3720;5400	4.79E+00;3.50E+00;2.51E+00;1.35E+00	79756;81436;83185;84178	3.02E+00;1.98E+00;1.06E+00;2.00E-02	1.08812
ECSIT	-1.7285	-7.58626	2.6369	0.00230727	0.105424	4	GAGTACAACGTGCACAAGCG;GCATCTTCCTCCACTACCCA;AGCAGTTACCTGAGAGAAGG;TGGGACCTTACCTACGATGT	-2.85;-2.36;-1.27;-0.42	228;836;5181;23264	3.25E+00;3.07E+00;2.25E+00;1.97E+00	61892;79975;84320;84928	1.71E+00;1.42E+00;1.23E+00;4.64E-03	0.977061
KPNA6	-1.72774	-7.58295	2.51263	0.00307161	0.121061	4	TGTGGGTAACATCGTCACCG;CTCACGTTAACAAAGGATTG;AGTTATCAACACTCCAGGAG;CCCACCCCCAGAGTTTGCAA	-3.34;-2.68;-1.17;0.28	39;367;6061;64529	3.96E+00;2.87E+00;2.74E+00;4.82E-01	20627;79095;84789;85117	1.77E+00;1.58E+00;3.75E-01;7.75E-04	0.916996
NAA20	-1.72772	-7.58289	2.92154	0.001198	0.0863531	4	TGGCAAGGGAAGAATGGCAC;ACCAAGGCGCCGAAACTCCG;AGAGTACTTCATCGTCGCAG;GCAGTCATGGGCAAAGCAGA	-2.93;-1.65;-1.17;-1.15	168;2913;6045;6313	4.52E+00;2.88E+00;2.18E+00;2.11E+00	78843;79111;82243;84988	2.82E+00;1.58E+00;9.09E-01;3.41E-03	1.06372
WARS2	-1.72707	-7.58007	2.78315	0.00164761	0.0951177	4	AGAAACATAATGGAACCGTG;GTCAACAATACTGTACAGCA;TGACAGTGGCCAGTTTATCG;CTCCCCAACAGGAACATGTG	-2.63;-2.54;-0.97;-0.77	441;556;8477;12071	3.60E+00;3.39E+00;2.45E+00;1.69E+00	73085;76679;84600;84715	2.01E+00;1.59E+00;1.32E+00;9.00E-03	1.02174
HNRNPL	-1.72705	-7.57998	2.64818	0.00224815	0.1048	4	GATGTCAGCCCCGTTGAGTG;TAGAGTAATTGACAAAAGCT;GCAACCCTAACAAACGCCAG;CGGCTCAAGACTGACAACGC	-3.01;-2.15;-1.25;-0.5	138;1292;5344;20245	3.03E+00;2.87E+00;2.50E+00;2.19E+00	64911;79812;83864;85018	1.68E+00;1.39E+00;1.24E+00;2.80E-03	0.979639
NARS	-1.72577	-7.57447	2.924	0.00119123	0.0863531	4	GCAGATCACTCCTCCAACGT;TGTTACTGGTGATGGAACCA;GTTTAAAACTAGGCTCCGGG;GATCAACGAGGAGTCCGACG	-2.49;-2.01;-1.3;-1.1	623;1648;5002;6885	4.37E+00;3.12E+00;2.67E+00;1.54E+00	78271;80154;83508;84533	2.71E+00;1.74E+00;1.14E+00;1.27E-02	1.06372
SMG5	-1.72577	-7.57447	2.7458	0.00179557	0.0960177	4	AACCGGAGAACATTAGCCTG;GGATGTTGACGTGATTGACG;GGGCCTATGGAAACCTCAAG;CCAGGTACACCAGACATCGG	-2.66;-2.28;-1.32;-0.64	386;989;4868;15311	3.15E+00;3.10E+00;2.98E+00;1.75E+00	69845;80288;84167;84770	1.76E+00;1.72E+00;1.35E+00;7.87E-03	1.01765
RRP9	-1.72473	-7.56996	2.83284	0.00146946	0.0920198	4	CCTTACCAAGTACTTGCCAT;GGGGATCTTCCACACACGCA;GCTGACATTCGAATCCTACG;GGGTGGCGGCAAGATGAATG	-2.46;-2.34;-1.29;-0.81	669;874;5093;11259	3.52E+00;3.21E+00;3.09E+00;1.51E+00	73897;80063;84282;84487	2.10E+00;1.72E+00;1.40E+00;1.37E-02	1.03612
DTYMK	-1.71913	-7.54582	3.23647	0.00058013	0.0685589	4	CGGCTGCTTACACCAATCCA;GGCGTATCTGTCCACAACCA;TGGACGCACTGTGCGCCGAG;GTGTTTACACGTGCTCCCAG	-1.86;-1.69;-1.68;-1.64	2124;2756;2785;3001	5.81E+00;3.87E+00;2.23E+00;1.03E+00	82155;82371;82400;83032	3.77E+00;2.22E+00;9.31E-01;4.39E-02	1.16394
EXOSC6	-1.7185	-7.54308	2.64437	0.00226792	0.10505	4	GGGCGTCGAGATGTACGACC;CAGCCGCGCTGGGTCGCGAG;GACACCTCCAGCTGCGCGCG;AAGGTGCTGTGCGCCGTGTC	-2.53;-2.11;-1.96;-0.28	569;1393;1820;30771	4.42E+00;2.81E+00;1.77E+00;1.58E+00	54385;83336;83763;84587	2.58E+00;1.21E+00;9.19E-01;1.16E-02	0.978605
POLD2	-1.71829	-7.54216	3.13623	0.000730754	0.0753607	4	CTCACCTGTCTGTGTCGAGG;TGGATGTATTTGCTCCGAGG;GTACTTGACCAAGAAAACCC;GAATTGGTGTAAGTCACCAC	-2.09;-1.68;-1.63;-1.47	1439;2814;3017;3863	5.37E+00;3.77E+00;2.21E+00;1.19E+00	81293;82139;82342;83717	3.45E+00;2.15E+00;9.23E-01;2.96E-02	1.12285
CAND1	-1.717	-7.53662	3.11205	0.000772597	0.0769054	4	AGATCACCTTTATTGCAAGG;CCTCAAATCTATCTTCAACG;GGAGTCGCATCAAACGAGGA;GACCCTGACGCAATGGAACA	-2.16;-1.69;-1.54;-1.47	1258;2765;3439;3860	5.38E+00;3.60E+00;2.23E+00;1.25E+00	81296;81717;82391;83898	3.45E+00;2.05E+00;9.30E-01;2.58E-02	1.11404
PGM3	-1.71694	-7.53637	3.09082	0.000811298	0.0780181	4	AGTCAACCTTAAGTGTTCTG;TGGGATTATTAGCTGTCCTG;GAAACTCAATCATTTATGTG;ATCTCTACCGATCACCACGA	-2.02;-1.98;-1.53;-1.34	1624;1746;3510;4700	5.03E+00;3.57E+00;2.62E+00;1.14E+00	80456;81646;83410;83532	3.20E+00;2.03E+00;1.11E+00;3.34E-02	1.1078
ALAD	-1.71528	-7.52919	2.48653	0.00326193	0.125556	4	GGACTCACGTGACAAAGATG;AGAGATGCTGAAACCCCTGG;GGACATGATGGACGGACGCG;GGAAATTCTTGCGCAACAGA	-3.47;-2.21;-0.95;-0.22	24;1141;8739;33771	2.98E+00;2.95E+00;2.41E+00;1.61E+00	51385;76417;84015;85132	1.29E+00;1.29E+00;8.22E-01;4.69E-04	0.901164
TRNT1	-1.71357	-7.52181	2.763	0.00172583	0.0955557	4	TTGTTGGACAAGCTAAACAG;GTCAGTCGTGAATTCAACCT;AAATCATGAGTTGCGAATCG;GATGAATCAGATGGTTCACA	-2.68;-2.43;-0.91;-0.83	366;733;9409;10705	3.60E+00;3.36E+00;2.32E+00;1.77E+00	74451;75747;84423;84790	2.16E+00;1.47E+00;1.24E+00;7.46E-03	1.01974
TXN	-1.71081	-7.5099	3.05243	0.000886278	0.0812573	4	TTTGCAAGGCCCACACCACG;CTCTGAAAAGTATTCCAACG;CAGGAAGCCTTGAACAGTGC;GGTGAAACAGATTGAGAGCA	-2.14;-1.82;-1.61;-1.28	1330;2275;3122;5159	4.87E+00;3.72E+00;2.39E+00;1.22E+00	79997;82034;82881;83826	3.08E+00;2.13E+00;1.01E+00;2.73E-02	1.09014
TRMT6	-1.70923	-7.50308	2.83643	0.00145736	0.0919982	4	CGAGTGTATCGTATCTCATG;GGAATTCATAAAGACCACTG;GGACAAAGGCATTAAAGGCG;AGAAAGTAATGGCACACTGG	-2.51;-2.18;-1.21;-0.94	601;1229;5659;8966	3.91E+00;2.96E+00;2.92E+00;1.56E+00	76190;79497;83927;84555	2.38E+00;1.64E+00;1.26E+00;1.23E-02	1.03622
TIMM17A	-1.70879	-7.50118	2.70997	0.00194998	0.099145	4	TGGCGCATCGTGGATGACTG;GAGTAAACCACAGACTACGA;CCCTGGAACTCCATCACAAG;ACAGGTAGCTTCGCGGTTTG	-2.6;-2.1;-1.55;-0.58	475;1436;3401;17126	3.61E+00;2.79E+00;2.78E+00;1.66E+00	68030;81755;83720;84681	2.05E+00;1.59E+00;1.19E+00;9.70E-03	1.00373
CEPT1	-1.70783	-7.49703	2.80098	0.0015813	0.0934437	4	CTTGTATTGCAGTACAACTG;CCTGCTACAGTACAAAGCGC;ACAAGCAATATACGCCCACA;GAGATTTGGAGCGATCCAGG	-2.53;-2.43;-0.97;-0.91	572;732;8575;9403	3.83E+00;3.36E+00;2.44E+00;1.58E+00	75753;76581;84424;84584	2.32E+00;1.48E+00;1.31E+00;1.17E-02	1.02945
NDUFV1	-1.70777	-7.49678	2.68055	0.00208666	0.102305	4	AGCTCCATTTAAGGCCAGTG;GTTTGGCTGCCCTACAACTG;AGGTGACTGGTACAAGACGA;AAACACGTCGAAATCGTAGC	-2.81;-1.98;-1.48;-0.56	257;1724;3813;17917	3.46E+00;2.71E+00;2.63E+00;1.92E+00	67239;81343;83432;84899	1.96E+00;1.53E+00;1.12E+00;5.23E-03	0.990104
ANKRD17	-1.70713	-7.49404	2.62238	0.00238574	0.107446	4	AGAAGGGGAACACTCCGTTG;AAGTGTAAATGAACATACCG;CTATTTAAATCGTGGGATGG;AGCCCAGTCAGAAAGAACCA	-2.66;-2.28;-1.51;-0.39	391;995;3642;25039	3.52E+00;3.10E+00;2.13E+00;1.74E+00	60117;81514;84161;84765	2.00E+00;1.35E+00;1.14E+00;7.97E-03	0.96881
MRPL48	-1.70709	-7.49385	3.00106	0.000997554	0.0824501	4	AAATAAGAGCCATTAATGTG;TCACCTGATTGCATATGACA;TGACCTGTAGTGCCGACTGG;GCACCTAGTTAAGCCAGAAG	-2.05;-2.03;-1.68;-1.07	1561;1603;2798;7194	4.29E+00;3.86E+00;2.69E+00;1.16E+00	77962;82358;83553;83595	2.66E+00;2.22E+00;1.15E+00;3.21E-02	1.08381
FDPS	-1.70567	-7.48772	3.02095	0.000952915	0.0817003	4	GTACAATCGGGGTTTGACGG;AGACTCACTCACCATATACA;ACTCATCCCTCACCCGACGG;GATTGTCAAGGTGCTGACTG	-2.46;-1.52;-1.52;-1.33	680;3552;3557;4776	5.01E+00;3.55E+00;2.02E+00;1.51E+00	80380;81599;81604;84476	3.18E+00;2.02E+00;8.33E-01;1.39E-02	1.08778
REL	-1.70556	-7.48725	2.98968	0.00102404	0.0829209	4	TGAAGATTGTGACCTCAACG;TGACTGTGTACTTACAACAA;CAGAACATACCCATCCATCC;GCTTCAGCCATGCTACCGAT	-2.35;-1.67;-1.65;-1.16	864;2858;2935;6197	4.55E+00;3.80E+00;2.20E+00;1.40E+00	78959;82221;82298;84292	2.85E+00;2.18E+00;9.17E-01;1.77E-02	1.08134
SLC33A1	-1.70457	-7.48297	2.85412	0.00139919	0.0897242	4	GTAAACCGCATCAACCAACG;GAAAGAGTGACGATTCCCCT;AGATGGCCGAACCCCCGACG;ATGTTATCCCGGGAAAACGT	-2.67;-1.73;-1.49;-0.93	374;2600;3760;9057	3.89E+00;3.48E+00;2.28E+00;1.76E+00	76099;81396;82556;84782	2.37E+00;1.97E+00;9.54E-01;7.63E-03	1.04709
POLR3K	-1.70423	-7.48151	2.66814	0.00214712	0.103119	4	GGCAGGTGTTGCATGCGAAG;GGATGTTCACACTTGGGACA;GCGTGACGTTGTGCACGTAG;CGTGCACAACGTCACGCGCA	-2.31;-2.22;-2.02;-0.27	937;1136;1619;31128	4.57E+00;2.98E+00;1.75E+00;1.37E+00	54028;83537;84020;84219	2.68E+00;1.29E+00;9.07E-01;1.92E-02	0.986661
HDAC3	-1.70332	-7.4776	2.61482	0.00242761	0.108603	4	CTGTCATGACTCGGTCAGTG;TGAGTCAATGCCAAGCGATG;ACCTGGAGCACAATGCACGT;AGCCTTAATGCCTTCAACGT	-2.36;-2.25;-2.17;-0.03	843;1058;1243;45550	4.91E+00;3.04E+00;1.42E+00;1.09E+00	39606;83913;84098;84313	2.91E+00;1.32E+00;5.46E-01;1.73E-02	0.964158
MARS2	-1.70212	-7.47241	3.00756	0.000982746	0.0824501	4	GTCCTTGCCTATGATATGAG;TACTCCTTCGAGAGACCGAT;TTGTCTTGACCGCTATACGG;GTTCACGTAGAAAATAGGTG	-2.16;-1.81;-1.7;-1.15	1277;2329;2738;6294	4.53E+00;3.89E+00;2.37E+00;1.24E+00	78862;82418;82827;83879	2.83E+00;2.24E+00;9.97E-01;2.62E-02	1.08381
KTI12	-1.6995	-7.46109	2.55618	0.00277854	0.116151	4	TGATGTAGTTCAGCGAGTCG;CTGGTCGCACGCAGTAGACG;ATTCCGGTTCGGATTATCCA;ACCTACGGAATCCGAGCCAA	-3.43;-2.07;-0.75;-0.56	31;1510;12634;18065	2.84E+00;2.74E+00;2.69E+00;1.95E+00	67091;72522;83646;85125	1.52E+00;1.17E+00;1.02E+00;6.12E-04	0.934976
SEPHS2	-1.6986	-7.45722	2.59646	0.00253243	0.111178	4	GGCTGGATAATCCTGAACGA;CTCCACCGATGATAATCCAA;GGCGGGACTGACGCGACCGG;CAGTAATGCCCATCGCGTAA	-2.64;-2.42;-1.35;-0.38	415;743;4635;25336	3.35E+00;3.21E+00;2.11E+00;1.72E+00	59820;80521;84413;84741	1.80E+00;1.47E+00;1.13E+00;8.47E-03	0.953983
INTS9	-1.69838	-7.45628	3.03378	0.000925159	0.0817003	4	GGGCAAGTCGAGTCTCAACA;ACCCGAATTCTGCCTACCAG;AGGTCGTAGATCACTCCCGA;TCACCTGCCGATCTGAACGG	-2.21;-1.75;-1.44;-1.38	1143;2526;4027;4397	5.15E+00;3.39E+00;2.30E+00;1.29E+00	80759;81129;82630;84013	3.28E+00;1.91E+00;9.65E-01;2.35E-02	1.08778
NAA10	-1.69786	-7.45403	2.73934	0.00182247	0.096243	4	GCCCAAATACTACGCTGACG;GTTCTCAATCATGGCTCGGG;AGCGAGGTGATATGTCCATG;ACGAGAATGGGAAGATCGTG	-2.57;-2.42;-1.01;-0.79	505;741;7938;11743	3.44E+00;3.35E+00;2.53E+00;1.63E+00	73413;77218;84415;84651	2.04E+00;1.47E+00;1.37E+00;1.03E-02	1.01663
SKP2	-1.69625	-7.44705	2.90929	0.00123229	0.0869084	4	GTGAGATAGAAGGCCGTGCA;TGAAATCATAGCACCAGGAG;AGGTTCCACTCACTCAACAA;CTGGCAGACTGTAGACCTCG	-2.44;-1.76;-1.51;-1.07	711;2497;3601;7174	4.30E+00;3.54E+00;2.31E+00;1.49E+00	77982;81555;82659;84445	2.66E+00;2.01E+00;9.70E-01;1.45E-02	1.06094
UQCC1	-1.69491	-7.4413	2.46003	0.00346714	0.128108	4	GCAGCGTGGCAGAATCATGG;ACAGCTGGTATACATGCGCA;GACACATGTATTTCCCACTC;TTAAAGTCTCACCTTACTCG	-3.29;-2.89;-0.92;0.32	52;207;9255;66363	4.45E+00;2.61E+00;2.34E+00;4.33E-01	18793;75901;84949;85104	2.02E+00;1.25E+00;3.79E-01;1.04E-03	0.892423
MRPL39	-1.69387	-7.43681	2.934	0.00116412	0.0860518	4	AAAGGTTTATACATGTCCCA;AATGGGCTGTGTGATAGAGA;TGGATAAGAGACTTGATGAG;CACGTTGGTAAAACTGACCC	-2.26;-1.97;-1.4;-1.14	1039;1777;4284;6419	4.49E+00;3.32E+00;2.60E+00;1.33E+00	78737;80872;83379;84117	2.80E+00;1.86E+00;1.11E+00;2.13E-02	1.06524
OGA	-1.69213	-7.42928	2.82345	0.00150159	0.0923695	4	GACTGATGAACAGACGAACA;GCATCCAAACTGAGAAACCT;TTGGCGAGAGATGTATTCAG;CAGATAAAGTTAGAAAACGA	-2.41;-1.94;-1.57;-0.85	769;1876;3308;10496	3.65E+00;3.64E+00;2.56E+00;1.45E+00	74660;81848;83280;84387	2.18E+00;2.08E+00;1.08E+00;1.57E-02	1.03447
NUP50	-1.68988	-7.41958	2.9069	0.00123907	0.0870532	4	AAGAGCCTACTCACCGAACG;GTTTGTGATAGGCGTTCCCG;CAAGCATCGAACAGCAACAC;TTTCTTGCCAAAGTTAAACG	-2.37;-1.93;-1.3;-1.15	828;1895;4982;6259	4.54E+00;3.12E+00;2.55E+00;1.42E+00	78897;80174;83261;84328	2.83E+00;1.74E+00;1.08E+00;1.70E-02	1.06022
CSTF3	-1.68743	-7.409	2.74452	0.00180088	0.0960177	4	CTAGACTCTACTTACCATTG;GAGGCACTGACGGAGCATTG;GTTCGAAGAGTTTATCAACG;TAAAGCTAAAAATTATGACA	-2.9;-1.87;-1.07;-0.91	196;2093;7177;9460	3.82E+00;2.66E+00;2.46E+00;2.04E+00	75696;77979;83063;84960	2.31E+00;1.45E+00;1.04E+00;3.98E-03	1.01765
TSEN54	-1.6869	-7.40671	2.75053	0.00177609	0.0960177	4	GGTAAATTCTGGCAGACCAT;TAGGCCTCTTGGATAGACAG;ATCTGCTCAAAGTTCCAGCG;CTGTCCTGTCCCCTTACGAG	-2.52;-2.2;-1.22;-0.8	584;1168;5568;11418	3.49E+00;2.98E+00;2.96E+00;1.57E+00	73738;79588;83988;84572	2.08E+00;1.65E+00;1.28E+00;1.19E-02	1.01765
EMC7	-1.68586	-7.40224	2.68069	0.00208597	0.102305	4	GAGATCGCTTCAAGATTGAG;TCCACTACATAAGATCCAGA;CAGGTTTGATCCTGTCCGAG;TTTATTAAAAGGGAGTCTTG	-2.67;-2.49;-0.84;-0.74	379;633;10623;12647	3.49E+00;3.31E+00;2.17E+00;1.76E+00	72509;74533;84523;84777	1.95E+00;1.54E+00;1.15E+00;7.73E-03	0.990104
GINS1	-1.68579	-7.40191	2.53039	0.00294856	0.1196	4	TGCTTCGGATTAGAGCACTC;CAGTGTCGAAACTTGATGGT;TCCTCCCAATGACCTCATGT;ATGTGAAATCGTAAAGCACT	-2.63;-2.31;-2.16;0.36	436;932;1265;68307	4.89E+00;3.15E+00;1.70E+00;3.83E-01	16849;83891;84224;84720	2.89E+00;1.37E+00;3.89E-01;8.90E-03	0.922269
SNRPA1	-1.6853	-7.39981	2.82036	0.0015123	0.0926145	4	AGAATGAGTTCTGTCAGACA;AAAATGTTCAAGGGCAAACG;TCAAGTCACTGACTTATCTG;GGCGGCGCAGTACACCAACG	-2.48;-2.1;-1.14;-1.03	647;1431;6441;7713	4.17E+00;2.80E+00;2.79E+00;1.53E+00	77443;78715;83725;84509	2.57E+00;1.53E+00;1.19E+00;1.32E-02	1.03332
MRPS18A	-1.68466	-7.39704	2.69505	0.00201812	0.101664	4	CACAGCCCAGTGATGCTCCG;GGAAGAGCACCGCAAGATAG;AGATTGAAGGCCGAATCACA;GAAGCATAAGTATAGCTATG	-2.51;-2.01;-1.63;-0.59	602;1660;3044;16908	3.75E+00;2.81E+00;2.66E+00;1.56E+00	68248;82112;83496;84554	2.15E+00;1.60E+00;1.13E+00;1.23E-02	0.992832
RPSA	-1.68295	-7.38969	2.86411	0.00136738	0.089433	4	TCACGTAAGAGGCTTCCGTG;GGACTCTCCTCTGCGCTACG;GAAGCGGCCAGCGATAGGAG;AATGGCGACAATGGCCCGAG	-2.23;-1.98;-1.63;-0.9	1095;1759;3051;9615	3.79E+00;3.75E+00;2.61E+00;1.31E+00	75541;82105;83397;84061	2.29E+00;2.15E+00;1.11E+00;2.25E-02	1.0485
XRCC5	-1.68153	-7.38353	2.76753	0.00170793	0.0955557	4	CAAATGAAGTATAAATCGGA;GTTGTAAACATATCGAACCA;TGTCTTTAGAAGGTGAAGAT;TCAAGGATGGAAACATGTAC	-2.38;-2.28;-1.27;-0.79	812;984;5178;11630	3.46E+00;3.11E+00;3.07E+00;1.43E+00	73526;79978;84172;84344	2.06E+00;1.71E+00;1.35E+00;1.66E-02	1.01974
TXNRD1	-1.68087	-7.38068	2.64131	0.00228398	0.105126	4	ATAGGATGCTCCAACCACCA;CACATTGGTTCTCTCAACTG;AAAATTGGCTTAGAAAACGT;CCGGGGATACCCAAATAACG	-2.28;-2.11;-2.05;-0.28	985;1411;1547;30416	4.63E+00;2.80E+00;1.79E+00;1.35E+00	54740;83609;83745;84171	2.72E+00;1.20E+00;9.31E-01;2.02E-02	0.978291
TOMM22	-1.67993	-7.37663	2.90577	0.00124231	0.0870532	4	ACAGCTAGATGAAACCCTCT;GAAGAGGGAGAGATCAAAAG;GGAAGTGGTTCCAATCCACA;TTTCGGAAGCAATTCGTCCG	-2.5;-1.7;-1.31;-1.2	616;2691;4904;5753	4.68E+00;3.14E+00;2.25E+00;1.55E+00	79403;80252;82465;84540	2.94E+00;1.75E+00;9.40E-01;1.26E-02	1.06022
CSNK2B	-1.67928	-7.37382	2.74381	0.00180381	0.0960177	4	TGGTTCTCACAGTACACACG;ACGGTTGGTGAGGATATAGC;TCTAAAGCTTGTCGATAGTG;CTTTCCCAACACTCACCGAT	-2.76;-1.7;-1.49;-0.77	302;2702;3719;12180	3.50E+00;3.38E+00;2.25E+00;1.85E+00	72976;81437;82454;84854	2.00E+00;1.98E+00;9.39E-01;6.15E-03	1.01765
IMMT	-1.67857	-7.37076	2.53684	0.00290507	0.119386	4	GCCATGGATGATTCTGAGGT;CTCATATAACCGCTGCAGAG;GTCTCGTAAGTGATCAGTGT;GAAAATCTCTAGTGTATCAG	-3.05;-1.9;-1.37;-0.39	120;1985;4503;24884	3.25E+00;2.51E+00;2.25E+00;2.14E+00	60272;80653;83171;85036	1.82E+00;1.15E+00;1.06E+00;2.43E-03	0.923045
KIAA0391	-1.67825	-7.36939	2.73035	0.00186058	0.0973155	4	GCCTACACTCTTCTCATGCG;AACTATGATGACTGTATCCA;TGAATAATGTTCTCCACAGG;AGATGAGAGTAGTAATAAGC	-2.15;-2.12;-1.97;-0.48	1299;1368;1793;21090	4.44E+00;2.82E+00;2.42E+00;1.23E+00	64066;83363;83788;83857	2.59E+00;1.34E+00;1.21E+00;2.67E-02	1.01182
TBRG4	-1.6751	-7.35577	3.04203	0.000907757	0.0816356	4	TTCCGGGCGGAAGTTCACAC;AGATAACTGTAGTCTGGCAT;GGTTCATCAGAGACTCCGAA;TCCCTATACTGGGCGCCAGG	-1.95;-1.93;-1.42;-1.4	1847;1907;4143;4324	5.18E+00;3.36E+00;2.54E+00;1.09E+00	80832;81013;83249;83309	3.30E+00;1.89E+00;1.08E+00;3.81E-02	1.08812
EMC6	-1.67399	-7.35098	2.82342	0.0015017	0.0923695	4	CTCGGTGTCGGCTTTGTCGG;CCGGCAGTAATCCAGGACGG;CCTGGATTACTGCCGGACCT;GCGGCCTCGCTGATGAATGG	-2.55;-1.66;-1.56;-0.93	539;2882;3388;9130	3.88E+00;3.62E+00;2.19E+00;1.60E+00	76026;81768;82274;84617	2.36E+00;2.06E+00;9.13E-01;1.10E-02	1.03447
RPS17	-1.67275	-7.34567	2.63766	0.00230323	0.105424	4	GAGAAGTACTACACGCGCCT;ACGTCACACATCTGATGAAG;TTGATGGAGATACCTCTCAC;AGCTTCGCAATAAGATCGCA	-2.52;-2.02;-1.66;-0.49	585;1627;2879;20452	3.83E+00;2.68E+00;2.48E+00;1.57E+00	64704;82277;83529;84571	2.19E+00;1.38E+00;1.14E+00;1.20E-02	0.977061
RPS24	-1.67212	-7.34294	2.68886	0.0020471	0.101797	4	ACACAGTAACTATCCGGACT;TTTGTTTCCGCTGAAGCAGT;ATTCTTCTTCGCGTAATCCA;CAGTACCTAAAACAGAAATT	-2.66;-2.1;-1.17;-0.76	396;1429;6127;12223	3.37E+00;2.86E+00;2.79E+00;1.74E+00	72933;79029;83727;84760	1.99E+00;1.57E+00;1.20E+00;8.08E-03	0.992265
TIMM10	-1.67187	-7.34186	2.93559	0.00115987	0.0860518	4	GGGGAGGCACGCACTTCCGG;GTGCGTGCCTCCCCACTACA;CCAGGTACTTGGAGACACAT;GCCTTACCTGTTGTACATGT	-2.41;-1.59;-1.45;-1.24	766;3228;3974;5447	4.78E+00;3.41E+00;2.10E+00;1.46E+00	79709;81182;81928;84390	3.01E+00;1.93E+00;8.70E-01;1.57E-02	1.06524
TARS	-1.67149	-7.34021	2.52657	0.00297459	0.119928	4	TTGGCCGATGGTCAAACATG;CCGGCTATTATAGATGTTCG;AGAATGGGAGAAGTTCCAAG;GCCATGGAAAGAGTCTATGG	-2.62;-2.44;-1.31;-0.32	453;713;4912;28484	3.38E+00;3.14E+00;1.90E+00;1.68E+00	56672;80244;84443;84703	1.75E+00;1.49E+00;1.00E+00;9.25E-03	0.92108
NSF	-1.67097	-7.33798	2.93463	0.00116244	0.0860518	4	CAGACCAGATCTGATCGATG;ACAGGTACACATTTACACTG;GAATGCAAGAGAGCCTAAAG;AACAACCAGGCATTCTCAGT	-2.12;-1.78;-1.75;-1.04	1378;2401;2541;7614	4.19E+00;3.99E+00;2.35E+00;1.21E+00	77542;82615;82755;83778	2.58E+00;2.30E+00;9.85E-01;2.83E-02	1.06524
RPS21	-1.6675	-7.323	2.69037	0.00204	0.101797	4	GGGGACGCTCACCATTTCCG;AATGGCCCCGCAGATAGCGT;CGTTCATCTGGATGGACGCG;CGCGTCCATCCAGATGAACG	-2.64;-1.91;-1.4;-0.72	418;1968;4315;13290	3.31E+00;3.23E+00;2.51E+00;1.71E+00	71866;80841;83188;84738	1.89E+00;1.86E+00;1.06E+00;8.53E-03	0.992265
EIF4A1	-1.66643	-7.31836	2.82717	0.00148878	0.0922467	4	CTCTCAGAGTCACTCCTCCG;CTACATCAATGTGGAACGAG;ATGGCCTTAGGAGATTACAT;GGTTAAGCATGTCGAACACA	-2.61;-1.76;-1.16;-1.13	461;2507;6179;6467	4.48E+00;2.85E+00;2.31E+00;1.67E+00	78689;78977;82649;84695	2.79E+00;1.57E+00;9.68E-01;9.41E-03	1.03505
DOHH	-1.66627	-7.31769	2.8553	0.00139541	0.0897242	4	TGGGCCAAATGCAGGACCGA;GGGCACTGTTCACACTGCGT;GCTCGGTATCGGTCGAAGAG;CAGGGCTGAGTCATCATCGA	-2.02;-1.98;-1.92;-0.75	1628;1750;1932;12568	4.34E+00;3.32E+00;2.61E+00;1.14E+00	72588;83224;83406;83528	2.53E+00;1.96E+00;1.11E+00;3.35E-02	1.04709
GTF2B	-1.66622	-7.31745	2.81611	0.00152719	0.0926403	4	TTTGTCTACTATGATTGGCA;AGTTGTAATCAAATCCACAC;TTATCGATGTAGGATCTGAG;CCATCCAGATGCGATCCTAG	-2.11;-2.09;-1.7;-0.77	1412;1468;2726;12005	3.90E+00;3.40E+00;2.76E+00;1.20E+00	73151;82430;83688;83744	2.24E+00;2.02E+00;1.18E+00;2.90E-02	1.0332
DDX52	-1.66611	-7.31701	2.67263	0.00212507	0.102874	4	TCGTGTTGGTGATATAATCA;TTGCCTATGACGTTGAACAG;CTCCAGGAATAGACCTAACG;TTAATGCCCCACAATCACCT	-2.55;-2.34;-1.03;-0.74	534;885;7633;12725	3.30E+00;3.20E+00;2.58E+00;1.61E+00	72431;77523;84271;84622	1.95E+00;1.40E+00;1.40E+00;1.09E-02	0.987694
VPS53	-1.66604	-7.31667	2.68014	0.00208865	0.102305	4	TCAATGTACACGTAGAGATG;CCGCCATGTACCACTCACGT;GCATCTCGTAGAACGTTGCT;CTGCCTGCGTGCTTACTCGA	-2.61;-2.1;-1.2;-0.75	457;1424;5768;12604	3.32E+00;2.94E+00;2.79E+00;1.68E+00	72552;79388;83732;84699	1.96E+00;1.62E+00;1.20E+00;9.33E-03	0.990104
PGS1	-1.66563	-7.3149	2.6766	0.00210571	0.102305	4	AGTCCTGCAAGAACACGTAG;GAGCTCAAAAAACTCTGCTG;ATCCTCTTGGACTTCACGAG;ATGGAGGCGAGGTGACCACA	-2.17;-2.14;-1.94;-0.41	1250;1315;1868;23823	4.38E+00;2.86E+00;2.21E+00;1.25E+00	61333;83288;83841;83906	2.56E+00;1.23E+00;1.20E+00;2.57E-02	0.990104
HSPA9	-1.66257	-7.30171	2.63643	0.00230975	0.105424	4	CTTGCTGCGTCACATTGTGA;AAATGCTCCAATCTGACTTG;CTGGAATGGCCTTAGTCATG;CTACCAAGCGTCTTATTGGT	-2.91;-1.64;-1.53;-0.57	182;3005;3522;17487	3.57E+00;2.75E+00;2.16E+00;2.07E+00	67669;81634;82151;84974	2.03E+00;1.56E+00;8.97E-01;3.70E-03	0.977061
BTF3	-1.66246	-7.30122	2.90365	0.0012484	0.087179	4	TCAGTTGCTTTGTCTCAGCG;GTTCTCTTTAAAGAAGTTAG;GGAGAAACTCGCCAAACTGC;CAAGCTGGTTTAAGATGCTG	-2.24;-1.94;-1.26;-1.21	1085;1866;5309;5681	4.70E+00;3.04E+00;2.56E+00;1.31E+00	79475;79847;83290;84071	2.96E+00;1.69E+00;1.09E+00;2.23E-02	1.05959
WDR55	-1.66173	-7.29808	2.7222	0.00189581	0.0985279	4	TCTTCAACATCAAGCGACGC;AGGGCCCCTTAATGGATATG;ACTCGGCTCTCAAGGCAAAG;GCCACCTGTATCATCCCCAG	-2.34;-1.94;-1.72;-0.65	878;1885;2623;15204	3.95E+00;2.99E+00;2.55E+00;1.40E+00	69952;82533;83271;84278	2.27E+00;1.73E+00;1.08E+00;1.80E-02	1.00644
HSP90B1	-1.66072	-7.29375	2.76858	0.00170379	0.0955557	4	AGTGAGTAATACTCACGTAA;TAAAGTGGATATATGCCATG;TAAACAGACCGAAACGGTTG;AGAAGATGGCCAGTCAACAT	-2.25;-2.18;-1.42;-0.8	1061;1224;4157;11477	3.48E+00;3.35E+00;2.92E+00;1.32E+00	73679;80999;83932;84095	2.07E+00;1.89E+00;1.26E+00;2.18E-02	1.01974
TRAPPC4	-1.66062	-7.29328	2.92928	0.00117685	0.0860518	4	ATGGCAAGTATACGGCCGAT;GGGCAACCCTGCTAACTACC;GACTTACGAGTGGAACATCG;GTTGGACAGCTACGCCCCAC	-2.27;-1.63;-1.59;-1.16	1014;3047;3240;6174	4.56E+00;3.67E+00;2.15E+00;1.34E+00	78982;81916;82109;84142	2.85E+00;2.10E+00;8.92E-01;2.08E-02	1.06524
RACGAP1	-1.6597	-7.28931	2.75814	0.00174526	0.0956565	4	CCCGAATCTTGTGTACCATG;GAAACATGCACGCAATCAGG;TGAGCAAAGAGGGCTGACCG;CAATGATGGCGGGCCCATCG	-2.32;-2.08;-1.41;-0.82	909;1473;4215;11027	3.55E+00;3.34E+00;2.76E+00;1.38E+00	74129;80941;83683;84247	2.12E+00;1.88E+00;1.18E+00;1.86E-02	1.01929
XRCC2	-1.65959	-7.28885	2.61717	0.00241449	0.108394	4	TGGTCAAACACTGCCTTGGG;CAAGCCGGAGCATATCAAAG;ACCTGCAGGAGTCTACTCTG;ATACTTCCAAAATCGGAAGG	-2.84;-1.79;-1.41;-0.59	238;2381;4197;16817	3.34E+00;2.82E+00;2.35E+00;1.96E+00	68339;80959;82775;84918	1.88E+00;1.61E+00;9.88E-01;4.84E-03	0.964994
FAM136A	-1.65863	-7.28472	2.76877	0.00170307	0.0955557	4	CCATGGTGAAGAGTCTGGAG;GTGCAGCGCTGCCTGTTGTG;CTCCAACTCGCTGGTCACCA;CAGCGCTGCACCGGAACATA	-2.44;-1.97;-1.3;-0.92	712;1780;4994;9185	3.87E+00;3.12E+00;2.60E+00;1.49E+00	75971;80162;83376;84444	2.35E+00;1.74E+00;1.11E+00;1.46E-02	1.01974
MRPL11	-1.65814	-7.2826	2.86964	0.00135009	0.089433	4	GGAAGTAGGAAACAGTGGGT;GGCCCCCTTCTCAATCCCAG;AAGACCAAGGACATCAAAGA;GTCATCCTGAGCTTTGACGC	-2.15;-2.08;-1.32;-1.08	1282;1493;4831;7057	4.33E+00;3.16E+00;2.75E+00;1.24E+00	78099;80325;83663;83874	2.68E+00;1.77E+00;1.18E+00;2.63E-02	1.0485
MCM5	-1.65774	-7.28085	2.85277	0.00140354	0.0897242	4	AATACAGACGACACCTCCGT;TCAAGCGGCATTATAACCTG;GGAGAAGTGCTCACCCATTG;TGTGTGACAAGGTCGTCCCT	-2.11;-1.89;-1.75;-0.87	1391;2027;2520;10022	4.00E+00;3.72E+00;2.49E+00;1.21E+00	75134;82636;83129;83765	2.31E+00;2.24E+00;1.05E+00;2.86E-02	1.04709
MRPL20	-1.65474	-7.26794	2.80552	0.00156489	0.0934437	4	CTGTGACACGAGCGTTCGTG;TTCTTAACCAGCACTTCCGG;GTCTGAAGAAAAGGCACCTG;CTGAACCCTCCAGTAGCGGT	-2.27;-1.98;-1.45;-0.92	1008;1768;3973;9211	3.86E+00;3.41E+00;2.61E+00;1.34E+00	75945;81183;83388;84148	2.35E+00;1.93E+00;1.11E+00;2.07E-02	1.02945
DPH5	-1.65415	-7.26539	2.40697	0.00391765	0.133978	4	TTGACACTCATATACCGAGG;TTCTGAGAGCAACAAAACTG;TACAGTCAGAACTGACGTAT;ATGCACACATTATGCCTACT	-3.04;-2.12;-1.89;0.44	124;1364;2042;71865	4.27E+00;2.83E+00;2.24E+00;2.95E-01	13291;83114;83792;85032	2.48E+00;1.21E+00;4.26E-01;2.51E-03	0.872967
GART	-1.65409	-7.26513	2.96421	0.00108591	0.0847757	4	TTGCAGTTGAGATTCCATGT;GGCAAGGTGGTGACTAACGG;TTCCACAGGAAAAGTAATCG;TCAGCATTATACCAGCATAG	-2.21;-1.65;-1.39;-1.37	1152;2926;4394;4499	5.11E+00;3.28E+00;2.18E+00;1.28E+00	80657;80762;82230;84004	3.25E+00;1.84E+00;9.08E-01;2.36E-02	1.07173
CCT8	-1.65406	-7.26501	2.95238	0.00111588	0.0859192	4	GCAAATGTTGTAGTAACAGG;AAGCTTATAGCTCAGGCATG;CTCTTGCTCTTGCATATGAG;CAGTCACCTCTGAAACTGAC	-2.01;-1.97;-1.4;-1.23	1664;1789;4278;5488	4.76E+00;3.32E+00;2.60E+00;1.13E+00	79668;80878;83367;83492	3.00E+00;1.86E+00;1.10E+00;3.43E-02	1.06591
NPRL3	-1.65378	-7.26377	2.42859	0.00372741	0.132393	4	GGTCTTGATCACGCGCACCA;GCAACCAAGTCTGAAATGTG;TTGACAGCGTATCTGCTACG;GCCCCACAAGATCCACTACG	-2.65;-2.17;-1.92;0.13	411;1242;1925;55592	4.35E+00;2.91E+00;1.72E+00;7.41E-01	29564;83231;83914;84745	2.53E+00;1.25E+00;4.13E-01;8.38E-03	0.878134
LSM7	-1.65265	-7.25891	2.87627	0.00132964	0.0888986	4	TCTTGTCGATGTACTTGGAC;TGGTGATTCCGACAAGCCAG;GGCACCATCGAGTACATGCG;TGACCAGTACAAGCTCACAG	-2.06;-1.84;-1.8;-0.91	1536;2205;2331;9432	4.10E+00;3.82E+00;2.42E+00;1.17E+00	75724;82825;82951;83620	2.37E+00;2.32E+00;1.02E+00;3.16E-02	1.0511
CAP1	-1.65208	-7.25643	2.75802	0.00174573	0.0956565	4	AAGATCAGTAAAGAGATTGG;TCCCAGGGATAAAAAGCACG;CAAGCCTGGTCCCTATGTGA;CAGGGGGAGAGCATCACACA	-2.41;-1.96;-1.34;-0.9	763;1808;4683;9632	3.79E+00;3.20E+00;2.59E+00;1.46E+00	75524;80473;83348;84393	2.29E+00;1.79E+00;1.10E+00;1.56E-02	1.01929
IARS2	-1.65188	-7.25556	2.8061	0.00156277	0.0934437	4	ATCTTCCATACCATGAGCCG;AATCGATACCATATGATGAG;TGGCACATACTCCAACGCAT;TAATGGCAGCTATCGGGACA	-2.78;-1.54;-1.17;-1.12	274;3488;6115;6633	4.43E+00;2.86E+00;2.03E+00;1.89E+00	78523;79041;81668;84882	2.76E+00;1.57E+00;8.40E-01;5.58E-03	1.02945
PSMA2	-1.65132	-7.25317	2.87748	0.00132592	0.0888986	4	TGCAGGAATACACCCAGTCA;TTACCTTTAATTCCCACTGA;TTTGTGGTTGGAATGAGGGA;ATACAAGATACCTGTAATCT	-2.18;-1.8;-1.58;-1.05	1222;2345;3301;7446	4.23E+00;3.65E+00;2.37E+00;1.26E+00	77710;81855;82811;83934	2.61E+00;2.08E+00;9.95E-01;2.51E-02	1.0511
DHODH	-1.65062	-7.25015	2.45366	0.00351837	0.128929	4	CGCAGGATTTGACAAGCACG;GTAGAAGTGCTCATCCCCCG;CATGTCAGAGTCTTGAAACG;TGATAGCTTGGTCTTCTGGG	-2.62;-2.29;-2.06;0.36	451;973;1538;68390	4.64E+00;3.12E+00;1.68E+00;3.81E-01	16766;83618;84183;84705	2.72E+00;1.36E+00;3.89E-01;9.20E-03	0.88965
RPP21	-1.6501	-7.24789	2.41076	0.00388362	0.133448	4	GCAGAGAGTTCGCTTCACCG;ATCCTGAGCGAGGACGCAGT;TAATACAAGCCGCTTCGCTA;AATTCCCAGGAGGTCTTGCG	-2.65;-2.35;-1.72;0.12	401;870;2643;54891	3.94E+00;3.21E+00;1.73E+00;7.63E-01	30265;82513;84286;84755	2.27E+00;1.40E+00;4.19E-01;8.18E-03	0.874688
CPSF3	-1.64972	-7.24627	2.81748	0.00152237	0.0926403	4	AGTTTCCATTTGGATCACTG;GATCGAGATCGCAGGCGTGA;AAAGCTGGTGTACTGATAAG;TCTGTTCACAATATCATGGA	-2.1;-2.0;-1.67;-0.83	1418;1700;2830;10820	3.85E+00;3.58E+00;2.64E+00;1.20E+00	74336;82326;83456;83738	2.21E+00;2.15E+00;1.12E+00;2.92E-02	1.0332
IMPDH2	-1.64732	-7.23589	2.62308	0.00238186	0.107446	4	TGTATCCTGCAGCTTACGGG;GAAAAACCGAGATTACCCAC;GGTATCCCCATCACTGACAC;CATCTACGCCAGCATCAATG	-3.08;-1.7;-1.07;-0.74	106;2737;7155;12826	3.29E+00;2.66E+00;2.30E+00;2.24E+00	72330;78001;82419;85050	1.94E+00;1.45E+00;9.34E-01;2.14E-03	0.96881
MED31	-1.64716	-7.23522	2.59927	0.00251609	0.110683	4	CCAGTACGAGCACTTCCGCA;ACAGTTAAGGTAATTTGGGT;ATGATGCTGGAAATCGACTG;TGTAAACACTGAGGGTACCT	-2.91;-1.98;-0.96;-0.74	184;1761;8675;12733	3.30E+00;2.61E+00;2.42E+00;2.07E+00	72423;76481;83395;84972	1.94E+00;1.30E+00;1.11E+00;3.74E-03	0.95592
MRPL37	-1.64713	-7.2351	2.91218	0.00122411	0.0868842	4	GCCTCCCATTGCTTCCCGAG;CTTGGGGGAAACTTACCAGT;TTAGCCTTGCTGACAATCCG;GGACTAACCTCGTTTCCAGG	-2.11;-1.94;-1.32;-1.22	1407;1871;4855;5583	4.73E+00;3.16E+00;2.56E+00;1.20E+00	79573;80301;83285;83749	2.98E+00;1.76E+00;1.09E+00;2.89E-02	1.06106
STARD7	-1.64561	-7.22854	2.87932	0.00132032	0.0888191	4	AGAGTCTCCGGAATTCGTCA;ACCTCGGTACTGGTAAAGGG;GGGATTATGTGTACGTTCGG;CCTACACGGACGTGACACCG	-2.17;-1.83;-1.48;-1.11	1240;2249;3810;6782	4.40E+00;3.47E+00;2.40E+00;1.25E+00	78374;81346;82907;83916	2.73E+00;1.96E+00;1.01E+00;2.55E-02	1.05149
MRPS6	-1.64486	-7.2253	3.09123	0.000810523	0.0780181	4	CTGGAAGCCCTGATGGACAG;CACGCTTCCCTATAAGATGT;TGATCTTGAAAGCCATGCAG;CCACAGTCAGCGGCACACCA	-1.77;-1.7;-1.67;-1.45	2473;2735;2842;4003	5.31E+00;3.84E+00;2.24E+00;9.73E-01	81153;82314;82421;82683	3.40E+00;2.20E+00;9.34E-01;5.12E-02	1.1078
TONSL	-1.64367	-7.22016	2.7527	0.00176725	0.0960177	4	CCCACCGCAAAATCGGAGAG;ACCCGAATCTACCTCAACCT;GGACAGGGCAATGTTCAACC;GTCTCACAAGGTCTTGAACG	-2.61;-1.66;-1.37;-0.94	467;2885;4522;8989	3.91E+00;3.25E+00;2.19E+00;1.67E+00	76167;80634;82271;84689	2.38E+00;1.82E+00;9.13E-01;9.53E-03	1.01765
MAT2A	-1.6431	-7.2177	2.93153	0.00117076	0.0860518	4	TGTTCATCTTGACCGAAACG;TTAGAATCAGGGCGTAACCA;GAGCTTGTGTGCTAAGACAA;GAACAGATATAACAATTGTG	-2.02;-1.89;-1.48;-1.19	1621;2035;3812;5923	4.63E+00;3.47E+00;2.49E+00;1.14E+00	79233;81344;83121;83535	2.90E+00;1.96E+00;1.05E+00;3.34E-02	1.06524
PPM1D	-1.64272	-7.21607	2.84403	0.00143209	0.0912824	4	AAGATGTATGTTGCTCACGT;GCTTCTTAATGAAACCCCAC;CAAGTCTGGGGTGAACCGTG;CCGAGGAAGAGCTCTCGTCG	-2.32;-1.85;-1.24;-1.16	915;2188;5432;6178	4.56E+00;3.01E+00;2.42E+00;1.38E+00	78978;79724;82968;84241	2.85E+00;1.67E+00;1.02E+00;1.87E-02	1.03961
RPL38	-1.64191	-7.21257	2.88246	0.00131082	0.088452	4	ACTTACACTTGGCGTCCTTG;CAGCAGATACCTTTACACCT;GTTGCAGCCTCGCAAAATTG;TCTGCTCACAGCCCGCCGCA	-2.2;-1.81;-1.38;-1.17	1178;2297;4409;6058	4.59E+00;3.28E+00;2.38E+00;1.28E+00	79098;80747;82859;83978	2.87E+00;1.84E+00;1.00E+00;2.42E-02	1.05329
NOP58	-1.64171	-7.21171	2.88381	0.00130675	0.088452	4	GCATTCACAGCTCTAATGGA;ATAAATGAGACCATACTTAG;GTTGTTAATGAACTTATGAG;AACCTGTATCGGGACAAGCT	-2.07;-1.86;-1.58;-1.06	1513;2146;3283;7312	4.27E+00;3.66E+00;2.44E+00;1.17E+00	77844;81873;83010;83643	2.64E+00;2.08E+00;1.03E+00;3.11E-02	1.05329
DGCR8	-1.64143	-7.21049	2.53166	0.00293994	0.1196	4	GTGTGCAAGGACGAGTCGGT;GAAAACAGGCCGAGTCCGAG;TACAGTTCGGGTCTACGAGG;GGGACGCCGACATACCTCGT	-2.76;-1.78;-1.62;-0.4	294;2407;3076;24321	3.74E+00;2.34E+00;2.18E+00;1.86E+00	60835;82080;82749;84862	2.14E+00;1.18E+00;9.84E-01;5.99E-03	0.922269
NAT10	-1.63919	-7.20083	2.82273	0.00150407	0.0923695	4	GTCGATCCGATACGCCCCTG;TGGTGGGAAGATTTAATGAG;TGTTCACCCGGATTATCAAG;GAGCGCAACAGTACTCCTCA	-2.43;-1.7;-1.3;-1.13	726;2730;4975;6575	4.45E+00;3.12E+00;2.24E+00;1.48E+00	78581;80181;82426;84430	2.77E+00;1.74E+00;9.35E-01;1.49E-02	1.03447
SLIRP	-1.63803	-7.19581	3.04783	0.000895714	0.0812573	4	TTCGGCAGCGAGGGGCGCTG;AAAGAGACTGGCTTTCACAA;TCACTTGAGGCCGCCGTCCA;GTGGCGCTGCGTACAAACGT	-1.89;-1.63;-1.59;-1.45	2049;3039;3221;4001	5.31E+00;3.68E+00;2.15E+00;1.05E+00	81155;81935;82117;83107	3.40E+00;2.10E+00;8.93E-01;4.23E-02	1.09014
CLPP	-1.63705	-7.1916	2.92112	0.00119916	0.0863531	4	GCGCCTATGACATCTACTCG;TCCACCACGATGGGAATGAG;CGGGGCTGTTGATATACATG;CCACACACCACGTGCAGATG	-2.2;-1.58;-1.56;-1.21	1174;3277;3356;5714	4.69E+00;3.63E+00;2.09E+00;1.28E+00	79442;81800;81879;83982	2.95E+00;2.07E+00;8.64E-01;2.41E-02	1.06372
POLR1C	-1.63612	-7.18757	2.31173	0.00487834	0.144519	4	TCGGCGCATTCTGTTAGCTG;TGTATACCAGACACATGACG;AAACTCATTGGAGTTTGACA;GGTTGCAGGTCAGGTGCACG	-3.22;-2.19;-1.05;-0.08	70;1187;7459;42522	2.95E+00;2.61E+00;2.48E+00;1.21E+00	42634;77697;83969;85086	1.42E+00;1.27E+00;6.03E-01;1.41E-03	0.840074
SEC23B	-1.63494	-7.18249	2.51475	0.00305665	0.121061	4	GCAACACCAGTGGATCGCAA;AATGCCCCGATCCCGCAAGG;CACATACAGGAAGATCAGAG;GGTTCACGAACTCAGCTGCG	-2.26;-2.21;-1.88;-0.19	1037;1162;2058;35764	4.26E+00;2.96E+00;1.51E+00;1.33E+00	49392;83098;83994;84119	2.48E+00;1.28E+00;7.65E-01;2.13E-02	0.916996
TAF1	-1.63458	-7.18094	2.83546	0.00146063	0.0919982	4	AGAGTAAAGATCGCCCACGA;CATACGGACCACAAAAGACG;TATTACTACCCTAAGCAACA;GCATCAAGAGCGTTACAAAG	-2.1;-2.0;-1.4;-1.03	1419;1682;4266;7703	4.17E+00;3.32E+00;2.65E+00;1.20E+00	77453;80890;83474;83737	2.57E+00;1.87E+00;1.13E+00;2.92E-02	1.03622
SREK1	-1.63284	-7.1734	2.89129	0.00128443	0.0883064	4	AAAGGTCGCAGTCAAAACAC;TCCACAAAAGCAAACCGAGT;TTCCTTCCTAGGAGAAATCG;AACCGTGTTAGTTAGATGCT	-2.0;-1.82;-1.66;-1.04	1680;2256;2869;7562	4.21E+00;3.83E+00;2.40E+00;1.13E+00	77594;82287;82900;83476	2.59E+00;2.20E+00;1.01E+00;3.46E-02	1.05401
FPGS	-1.63268	-7.17272	2.81453	0.00153274	0.0926403	4	ACGTTCAGTGAAGGCACACG;CCCACCACTACAAGCCCTGG;GAGATGGTGAAGCGTAAGCG;CCCACGCCCCGCATGCAGCA	-2.61;-1.48;-1.28;-1.15	462;3780;5114;6273	4.53E+00;3.09E+00;1.97E+00;1.67E+00	78883;80042;81376;84694	2.83E+00;1.72E+00;8.10E-01;9.43E-03	1.0332
SARS2	-1.63123	-7.16645	2.91794	0.00120797	0.0863531	4	TAGACCGCAACTCCCCCTTG;GGAGCGGTGGCCAGACACAT;TCCAACCACATGGAGCACGC;GGTACTGGAACAAACCATCC	-2.13;-1.64;-1.56;-1.2	1355;2998;3380;5775	4.68E+00;3.62E+00;2.16E+00;1.22E+00	79381;81776;82158;83801	2.93E+00;2.06E+00;8.98E-01;2.78E-02	1.06372
MRE11	-1.63092	-7.16511	2.39331	0.00404289	0.135245	4	AAATTCCTCTCCGCACAGTG;TCTTGGCATAGGAGTAAACA;TTGCCGTGAATACTAAACAC;AATGCAGAACGGGAACGTCT	-2.63;-2.23;-1.59;-0.07	435;1101;3212;43143	3.69E+00;3.01E+00;1.70E+00;1.18E+00	42013;81944;84055;84721	2.10E+00;1.30E+00;5.91E-01;8.88E-03	0.86888
MED22	-1.63078	-7.16452	2.79728	0.00159483	0.0934795	4	ACCGGAAGCTCATCGCACTG;GTCTTACAACAAGCGGCTAA;CAGGTGTCAAGGGCTACTCA;TCACCGATGGGAAGTCGTTG	-2.57;-1.48;-1.41;-1.05	503;3770;4199;7399	4.24E+00;3.34E+00;1.97E+00;1.63E+00	77757;80957;81386;84653	2.62E+00;1.88E+00;8.11E-01;1.03E-02	1.02928
DDB1	-1.63022	-7.16209	3.02305	0.000948309	0.0817003	4	GTGGTCATCAGGATGGAACG;GGATAGCCATCTGAATTGAG;TCCTTGCGAATCATCCGGAA;GAGTCGATTACGTATCACAA	-1.89;-1.7;-1.48;-1.45	2046;2716;3779;3975	5.32E+00;3.48E+00;2.24E+00;1.05E+00	81181;81377;82440;83110	3.41E+00;1.97E+00;9.37E-01;4.22E-02	1.08778
HMBS	-1.63006	-7.16141	2.47838	0.00332371	0.126627	4	ATCAAGAATCTTGTCCCCCG;GAAACCTCAACACGCGACTG;CAGCATACATGCACTCCTCG;AAAGATGAGAGTGATTCGAG	-2.5;-2.49;-1.18;-0.34	611;626;5949;27415	3.50E+00;2.90E+00;1.97E+00;1.55E+00	57741;79207;84530;84545	1.60E+00;1.54E+00;1.04E+00;1.25E-02	0.897474
CPSF2	-1.62991	-7.16076	2.8142	0.00153391	0.0926403	4	AATGTCCTGGAAACACTTCG;ACTTTCCAACAGCATAGGGG;CCAGCTGGTCATATGATAGG;CAATAATGTCAGCTACAATG	-2.08;-1.93;-1.59;-0.92	1475;1912;3219;9269	3.85E+00;3.68E+00;2.54E+00;1.18E+00	75887;81937;83244;83681	2.34E+00;2.10E+00;1.08E+00;3.03E-02	1.0332
LOC100139115	-1.629	-7.15685	3.02981	0.000933661	0.0817003	4	GTGGAAGGGAGTGACCACGT;GGAAGGTGAATCCAGACACA;TGTGCCCACAGGTCCAGCGT;GCCGGGTCCACCATTGTCCG	-1.95;-1.56;-1.54;-1.48	1856;3371;3489;3827	5.39E+00;3.58E+00;2.06E+00;1.09E+00	81329;81667;81785;83300	3.46E+00;2.03E+00;8.53E-01;3.83E-02	1.08778
SRP72	-1.62895	-7.15665	2.41872	0.00381315	0.133174	4	AGAAGGCATACTGTGAGTAT;GCACACCACTTTACAGTGCA;AGTGACGATGTACAGCCATG;TGGGCAGCTTGGATCAACAC	-2.76;-2.28;-1.19;-0.28	293;990;5844;30424	3.10E+00;2.92E+00;1.87E+00;1.79E+00	54732;79312;84166;84863	1.61E+00;1.35E+00;9.31E-01;5.97E-03	0.875581
ERCC2	-1.62891	-7.15647	2.91771	0.00120862	0.0863531	4	CACTTCCCCCACGCACCATG;CGAGCGTGGCGAAGTTAGCG;CTAAACTCATCTACTGCTCG;CCCGCACGTACGATGCCGTG	-2.22;-1.54;-1.48;-1.28	1129;3457;3816;5153	4.87E+00;3.46E+00;2.04E+00;1.29E+00	80003;81340;81699;84027	3.08E+00;1.96E+00;8.44E-01;2.32E-02	1.06372
PTCD2	-1.62754	-7.15052	2.89564	0.00127162	0.0877016	4	AGTGGCATTAGCTCTGAACC;GGAGTTTCAACGTAAGAAGG;GGCCGCGAATACCTCCGAGA;GTGTACATCCCGGGACGACG	-1.95;-1.93;-1.55;-1.09	1861;1917;3428;6936	4.36E+00;3.60E+00;2.54E+00;1.09E+00	78220;81728;83239;83295	2.70E+00;2.05E+00;1.08E+00;3.84E-02	1.05699
EIF3I	-1.6255	-7.14174	2.35093	0.00445726	0.141823	4	TGGGCCATACCGGAGCTGTG;CTTGGATGCAGTGACGAACA;TCAGATTAAGTACAACCGCG;AAGATCACCAGTGCCGTTTG	-2.81;-2.19;-1.48;-0.02	258;1191;3794;46026	3.47E+00;2.94E+00;1.92E+00;1.07E+00	39130;81362;83965;84898	1.96E+00;1.27E+00;5.37E-01;5.25E-03	0.848253
PSMB7	-1.6253	-7.14086	2.80847	0.00155428	0.0934437	4	CAGATACAAGGGCAACTGAA;TGGCCGTCACAACTCTGGGA;AAGTTGCCTTATGTCACCAT;CTTATAGACCACACCTGCGA	-2.59;-1.46;-1.29;-1.16	485;3896;5057;6247	4.54E+00;3.10E+00;1.94E+00;1.65E+00	78909;80099;81260;84671	2.84E+00;1.73E+00;7.99E-01;9.90E-03	1.02945
MRPL40	-1.62443	-7.13712	2.99864	0.00100314	0.0824501	4	TCTGGGGACTCGTGCCCACG;TCCGTTCGCTCTCCTCAAAG;GGTGGACCCCAAGAAAGACC;TTGATTCAAGAACTTGACCG	-2.02;-1.55;-1.47;-1.46	1623;3434;3848;3912	5.35E+00;3.45E+00;2.05E+00;1.14E+00	81244;81308;81722;83533	3.43E+00;1.95E+00;8.46E-01;3.34E-02	1.08381
TANGO6	-1.6242	-7.13612	2.64615	0.00225864	0.104943	4	GTCTCATCAACCTTTCAGAG;TTGGTGACAGAAGAACAACT;GATCATAATGCCGCCCTGAG;GTGACGTCCATAGAGTCTTG	-2.93;-1.69;-0.97;-0.9	171;2746;8521;9499	3.81E+00;2.44E+00;2.23E+00;2.10E+00	75657;76635;82410;84985	2.31E+00;1.31E+00;9.32E-01;3.47E-03	0.979045
RPL31	-1.62343	-7.13279	2.55486	0.00278704	0.116284	4	GATTTCTTTGAGTGCCCTAG;GGTGTCGATGCGCACATCTG;CAGGCTCAACAAAGCCGTCT;GGGCCGGTCCGCCATCAACG	-2.57;-1.83;-1.6;-0.49	511;2233;3173;20392	3.70E+00;2.48E+00;2.41E+00;1.63E+00	64764;81983;82923;84645	2.11E+00;1.38E+00;1.01E+00;1.04E-02	0.934479
RPF2	-1.62279	-7.13005	2.64172	0.00228183	0.105126	4	AATGCTATGTTGATTAAAGG;GGCGGATATTTGATACCGTG;CTAGAATAGTAAATGTCCTG;GGTAGTCATACATACGACCT	-2.62;-2.01;-0.96;-0.9	452;1646;8589;9626	3.79E+00;2.67E+00;2.43E+00;1.68E+00	75530;76567;83510;84704	2.29E+00;1.31E+00;1.14E+00;9.23E-03	0.978291
TNPO1	-1.61894	-7.11341	2.83084	0.00147625	0.0920198	4	GTCCTTGATCGATGAAACCG;TTTACTAAATGCAAAGACCA;TCACATGCATAATATAGTTG;ATCACAACTATAGCCTCCAA	-2.08;-1.93;-1.4;-1.07	1492;1909;4292;7199	4.29E+00;3.31E+00;2.54E+00;1.18E+00	77957;80864;83247;83664	2.66E+00;1.86E+00;1.08E+00;3.07E-02	1.03612
IKBKG	-1.61684	-7.10434	2.51241	0.00307318	0.121061	4	GAGGAGAATCAAGAGCTCCG;CGTTACCTGGGCTTTCACTG;AAGCTGCCCTGCGCATGGAA;GCAGGGGACCAGGACATGCT	-2.79;-2.06;-0.98;-0.63	267;1526;8339;15652	2.94E+00;2.73E+00;2.47E+00;1.91E+00	69504;76817;83630;84889	1.69E+00;1.33E+00;1.17E+00;5.44E-03	0.916996
ERCC3	-1.6166	-7.10334	3.02111	0.000952563	0.0817003	4	GCGCTTCCTGACAGTACACG;TCCCGAGTGACAGATCCACA;TAGTTTGTACTCATGCACGT;GATGCCAAGGACAAGCCCAT	-1.92;-1.56;-1.5;-1.49	1941;3372;3687;3709	5.44E+00;3.51E+00;2.06E+00;1.07E+00	81447;81469;81784;83215	3.50E+00;1.99E+00;8.53E-01;4.00E-02	1.08778
RUVBL2	-1.61614	-7.10132	2.74589	0.00179518	0.0960177	4	GACCGAGATCATCGAAGGGG;ATAGTCTCGAGCCCGTGTGA;ATGGAGACCATATATGACCT;TGGCTGTGAATGGGGTGTCG	-2.48;-1.67;-1.3;-1.01	644;2847;4957;7939	4.12E+00;3.13E+00;2.20E+00;1.53E+00	77217;80199;82309;84512	2.53E+00;1.74E+00;9.18E-01;1.32E-02	1.01765
TSC2	-1.61488	-7.09588	3.02732	0.000939036	0.0817003	4	TGGATGCGATGTACTCATCA;CCCATCACGTCATAGCCATG;TCACCGTGACGACAAGCGTG;TAAGTTACCTCATAAAACGA	-1.76;-1.74;-1.51;-1.44	2481;2562;3594;4020	5.30E+00;3.54E+00;2.29E+00;9.72E-01	81136;81562;82594;82675	3.40E+00;2.01E+00;9.60E-01;5.13E-02	1.08778
MRPL53	-1.61457	-7.09455	2.83435	0.00146436	0.0919982	4	CCGTAGGACCTTCCTCCAGG;ATTGCGGACGTGAGGCACGA;CTGCCCCTTCGAGAAGAACG;GCGTGGACGTGCTGTTCGGT	-2.3;-1.72;-1.23;-1.22	963;2618;5551;5629	4.72E+00;2.98E+00;2.27E+00;1.36E+00	79527;79605;82538;84193	2.97E+00;1.65E+00;9.51E-01;1.97E-02	1.03622
RBM14	-1.61453	-7.09437	2.53236	0.00293519	0.1196	4	CACACTCGATGACGCGTCCG;GGGAAACAGAGGGCTGAGCG;AACGTGGAACTCTCAACCAA;TAACCAACCATCCTCTTACG	-3.25;-1.54;-1.03;-0.64	61;3486;7671;15350	2.98E+00;2.58E+00;2.54E+00;2.03E+00	69806;77485;81670;85095	1.72E+00;1.39E+00;8.40E-01;1.22E-03	0.922269
TSFM	-1.61317	-7.08852	2.39688	0.00400978	0.134871	4	TAAGTTCTGACAATGCAACA;AGACACAACTGTGTTAGTAG;ATCCCCGCCACAAGTCTCCA;TGAAAAGTATGCCACTGCTG	-2.65;-2.15;-1.4;-0.24	402;1286;4271;32741	3.32E+00;2.88E+00;1.73E+00;1.66E+00	52415;80885;83870;84754	1.87E+00;1.24E+00;8.54E-01;8.20E-03	0.870083
LSM8	-1.61253	-7.08578	2.43483	0.00367425	0.131473	4	CTAGGGTTATACATCGTAAG;TTCTGATGGGAGAATGATTG;AAGAGCTGAACACTCGTTCA;CGAGTGTTCAGCTCTTCACA	-2.87;-2.1;-0.99;-0.49	219;1437;8288;20334	2.78E+00;2.49E+00;2.48E+00;1.99E+00	64822;76868;83719;84937	1.38E+00;1.33E+00;1.19E+00;4.45E-03	0.881163
ATP6V1B2	-1.61235	-7.085	2.36475	0.0043177	0.140892	4	TGCTGGCTTACCGCACAATG;GCCGTGGTTAGAGCCAATCG;TCAATGTCGAATCTATCCAG;AACGTCCTGTGAGTTTACCG	-2.69;-2.67;-1.0;-0.09	360;375;8144;41645	3.94E+00;2.50E+00;1.78E+00;1.24E+00	43511;77012;84781;84796	1.76E+00;1.35E+00;6.22E-01;7.34E-03	0.851113
CMTR1	-1.61215	-7.08413	2.63968	0.00229254	0.105298	4	AATCCCTACGAGATGATCCG;CTGGATAACACCGATCACAA;CTACATGATACGGTCCAACG;TCTAATCAGAAAGGTCGACG	-2.07;-2.02;-1.86;-0.5	1504;1636;2129;20227	4.22E+00;2.67E+00;2.50E+00;1.17E+00	64929;83027;83520;83652	2.45E+00;1.39E+00;1.14E+00;3.09E-02	0.97758
DDX42	-1.61128	-7.08035	2.76616	0.00171335	0.0955557	4	GCGGCCAATCCTATGAGTAT;AGGTAAACTCCACTAGACGC;GTATTGCCAAAACAGGCAGT;AGGCGGCTAGAGACATGAAG	-2.57;-1.55;-1.18;-1.14	500;3406;5963;6459	4.48E+00;2.89E+00;2.05E+00;1.64E+00	78697;79193;81750;84656	2.79E+00;1.59E+00;8.49E-01;1.02E-02	1.01974
WDR3	-1.61068	-7.07779	2.841	0.00144213	0.0916424	4	GCTGGATCCATAATGCGGGA;GCTGCAGTGCATTCGCACGA;AAGGTCCCACCATTTCACCA;TTGAAGTATGATCAGCTAGG	-1.98;-1.88;-1.56;-1.02	1729;2066;3362;7827	4.15E+00;3.63E+00;2.47E+00;1.12E+00	77329;81794;83090;83427	2.55E+00;2.06E+00;1.05E+00;3.56E-02	1.0379
RUVBL1	-1.61023	-7.07583	2.81747	0.00152241	0.0926403	4	TCTTGAGCCCAATGATCACG;GTGAACAAGTACATCGACCA;GGGGAGTGAAGTATACTCCA;ATTTACATCGAAGCCAACAG	-2.48;-1.42;-1.37;-1.18	649;4172;4531;5979	4.61E+00;3.24E+00;1.89E+00;1.53E+00	79177;80625;80984;84507	2.89E+00;1.82E+00;7.73E-01;1.33E-02	1.0332
COG4	-1.6101	-7.07527	2.28833	0.00514835	0.146934	4	TGGTCTATATATCACCATGG;GCTGTGTACGAACGGCTCTG;GGCACAAGTAGCGATGAATG;CAATAGTGGAAACATACTAT	-3.1;-2.13;-1.09;-0.11	102;1339;6917;40672	2.84E+00;2.71E+00;2.32E+00;1.28E+00	44484;78239;83817;85054	1.48E+00;1.22E+00;6.43E-01;2.06E-03	0.832878
NAA38	-1.60985	-7.07421	2.38407	0.00412982	0.13639	4	CCAGGATAACGTTGCAGTCA;GCAGAGGAAGCAACCGACCA;CCCTGCACAGGACTCTGACG;ACCAACGATGCTGCTACGAG	-2.81;-2.41;-0.82;-0.39	253;757;10999;24697	3.33E+00;2.15E+00;2.12E+00;1.93E+00	60459;74157;84399;84903	1.46E+00;1.16E+00;1.12E+00;5.15E-03	0.865217
CSNK1A1	-1.60826	-7.06735	2.9299	0.00117518	0.0860518	4	CGCCAAATAAATGTCCCCGA;TGTACTTATGTTAGCTGACC;AGGATTCTTACCGTATGTGG;CACATCTTGGTATTGAACAA	-1.87;-1.81;-1.53;-1.22	2105;2295;3518;5598	4.73E+00;3.57E+00;2.38E+00;1.04E+00	79558;81638;82861;83051	2.97E+00;2.03E+00;1.00E+00;4.35E-02	1.06524
SMU1	-1.60815	-7.06684	2.9523	0.00111609	0.0859192	4	TACGACTGGAAAAATCAGAA;GTTTGGTCAGAAATCACATG;GTCTTATTTCGATCCTCGAG;CCACTCTTACCTGTTCATAG	-1.9;-1.67;-1.59;-1.27	2011;2837;3213;5185	4.86E+00;3.68E+00;2.21E+00;1.06E+00	79971;81943;82319;83145	3.07E+00;2.10E+00;9.20E-01;4.15E-02	1.06591
DNTTIP1	-1.60462	-7.05163	2.5348	0.00291877	0.1196	4	GAATGTACGAGACAATGTCG;GGCTCGAGATCCCAACACGA;GGAACATAATGATCAAGCAC;CTCTACTCACACCATGCCCG	-2.54;-1.75;-1.64;-0.48	555;2528;2962;20734	3.79E+00;2.45E+00;2.30E+00;1.59E+00	64422;82194;82628;84601	2.17E+00;1.36E+00;9.65E-01;1.13E-02	0.922269
GLRX5	-1.60435	-7.05045	2.35687	0.0043967	0.141778	4	GCACGGCGTCCGCGACTACG;GCTGCTCCGGAGTCCCCTTG;CAGCCGCAGGATCTGCACCA;CCTTCTTCACTAACGCGTCC	-2.78;-2.22;-1.9;0.48	278;1132;2005;73344	4.29E+00;2.99E+00;1.89E+00;2.59E-01	11812;83151;84024;84878	2.50E+00;1.29E+00;4.50E-01;5.66E-03	0.848393
ESS2	-1.603	-7.04462	2.54813	0.00283055	0.117299	4	CCTGAGCCGGCACACCAGTG;GGACGAAGAGGAGTACATTG;TCCCTCATGTACTACCCAGA;AATCCAAAGCCGCCCACTCG	-2.47;-2.25;-1.01;-0.68	650;1065;7919;14352	3.09E+00;3.04E+00;2.54E+00;1.53E+00	70804;77237;84091;84506	1.80E+00;1.37E+00;1.32E+00;1.33E-02	0.930707
C17H12orf65	-1.59805	-7.02326	2.32145	0.00477037	0.143855	4	ACCTTGACGACGATGCCCGA;TTCAAGCTCACGCTCGTCCA;CAACAAAACAAGCAACTGCG;CTTGAAGAGCAGTTCGTGAA	-3.1;-1.84;-1.27;-0.18	104;2204;5197;36213	3.07E+00;2.42E+00;2.31E+00;1.49E+00	48943;79959;82952;85052	1.71E+00;1.02E+00;7.53E-01;2.10E-03	0.842077
ASH2L	-1.59802	-7.02313	2.72819	0.00186988	0.0975687	4	TGTTAAACGGGTGTTCCAAG;TCACGAGGTATCTATACCAA;TCATCGGAGATCTTTAACTG;TGACGACCAGACAAAGACCT	-1.97;-1.92;-1.79;-0.72	1786;1951;2389;13343	4.07E+00;3.22E+00;2.52E+00;1.10E+00	71813;82767;83205;83370	2.35E+00;1.89E+00;1.07E+00;3.68E-02	1.01069
OTUD5	-1.59752	-7.02099	2.99091	0.00102115	0.0829209	4	CCATGGCCTGCATCTCAATG;CGGCGCAGGTTACAACAGTG;CCATTCGTGTCAGCTACCAT;CCGTGACTCGGGCGTCGTGG	-1.74;-1.73;-1.54;-1.38	2549;2585;3458;4451	5.13E+00;3.59E+00;2.28E+00;9.61E-01	80705;81698;82571;82607	3.27E+00;2.04E+00;9.56E-01;5.28E-02	1.08134
CHD8	-1.59745	-7.02067	2.47453	0.00335332	0.12706	4	AGCTTCGTGAGATTGAATGG;CCTGAATACAAACCACTCCA;CTGTCTCTTACACTATCGTG;CAGGAATCGAGGAAAACCGT	-2.59;-2.09;-1.2;-0.51	489;1458;5815;19555	2.93E+00;2.77E+00;2.56E+00;1.65E+00	65601;79341;83698;84667	1.61E+00;1.43E+00;1.19E+00;9.98E-03	0.895991
RPL28	-1.59726	-7.01988	2.76415	0.00172129	0.0955557	4	CTCATTCACCGCAAGACCGT;GTGGTGATGAAGCGGAGATC;AATGAGCCCATTGTAGCGAA;GTTGATGGTGGTCCGCACGT	-1.98;-1.91;-1.67;-0.83	1748;1973;2838;10804	3.84E+00;3.59E+00;2.51E+00;1.11E+00	74352;82318;83183;83408	2.21E+00;2.15E+00;1.06E+00;3.60E-02	1.01974
PDCD2	-1.59714	-7.01936	2.93238	0.00116848	0.0860518	4	CAAGGCACATTACTGCAGTA;GAGCAGTTCCCAAGCAAGGT;TCTGACGGAGGATCCTCAGA;TCAGAGATTATAGGAACCAT	-1.92;-1.7;-1.4;-1.37	1944;2706;4310;4506	5.11E+00;3.31E+00;2.25E+00;1.07E+00	80650;80846;82450;83212	3.25E+00;1.86E+00;9.38E-01;4.01E-02	1.06524
HCCS	-1.59565	-7.01289	2.47208	0.00337226	0.127213	4	TCTGGATGCCCAATGCACGA;AGCCGTCGGACTCAACCTGT;AACATACTTACGCAGCGTGA;GGGACACTGCACGTACTCGT	-2.89;-1.91;-0.95;-0.64	211;1979;8816;15400	2.97E+00;2.51E+00;2.40E+00;2.01E+00	69756;76340;83177;84945	1.71E+00;1.29E+00;1.06E+00;4.29E-03	0.89547
CCT2	-1.59355	-7.00386	2.70204	0.00198592	0.100273	4	CAACCCGCAATAATGGTCTG;AGACTTGGTAAAGAGCACGT;TTGAACGTATTCTTAAGCAT;CCATACCTGTGACAAGAGCG	-2.08;-2.05;-1.43;-0.81	1477;1559;4094;11099	3.54E+00;3.37E+00;2.71E+00;1.18E+00	74057;81062;83597;83679	2.11E+00;1.90E+00;1.16E+00;3.04E-02	0.998816
TBL1XR1	-1.59324	-7.00253	2.53743	0.00290115	0.119386	4	GAAAGGTCTACAGTATGTAG;AATAAAGCAGTTGTGTTACG;GCAGCTGCGACAAACCAACA;GCAAGACGTCCCAAGCAACA	-3.0;-1.65;-0.97;-0.76	143;2915;8536;12377	3.35E+00;2.44E+00;2.18E+00;2.17E+00	72779;76620;82241;85013	1.98E+00;1.31E+00;9.09E-01;2.90E-03	0.923045
RABIF	-1.59209	-6.99753	2.71833	0.00191279	0.0985279	4	TCGGATACCAGCTCGCTCGG;CGAGGAGGGCCGGAACCGGA;AGCTCTTCCTCCCGTCCATG;ATGTTCACTTTCGAGAACGT	-2.15;-1.98;-1.31;-0.93	1288;1770;4902;9089	3.89E+00;3.14E+00;2.60E+00;1.24E+00	76067;80254;83386;83868	2.36E+00;1.75E+00;1.11E+00;2.65E-02	1.00644
GPAT4	-1.59111	-6.9933	2.74198	0.00181141	0.0960177	4	AGACCCCACGTCACTAGAGG;GGATAGCTCTCGCTTTCACG;AGCGCTCGAACCAGACGTGG;TGACGTCAATGGGTGACGTG	-2.11;-1.79;-1.58;-0.88	1406;2365;3282;9839	3.75E+00;3.66E+00;2.36E+00;1.20E+00	75317;81874;82791;83750	2.26E+00;2.08E+00;9.91E-01;2.89E-02	1.01765
PSMB2	-1.59026	-6.98966	2.8839	0.00130647	0.088452	4	TAATTTCACTCGCCGAAACC;ATTGCTAGCAGCCACCCGGT;GAGGAGGTTGACATGATACG;TCTATAAGATGCGAAATGGT	-1.89;-1.88;-1.35;-1.25	2052;2080;4617;5374	4.80E+00;3.22E+00;2.47E+00;1.05E+00	79782;80539;83076;83104	3.03E+00;1.80E+00;1.04E+00;4.24E-02	1.05329
NSD1	-1.58907	-6.98453	2.86365	0.00136884	0.089433	4	TTATCACAAACATTCAACCG;GCCCTATCGACAGTACTACG;AATCACTTTACCCCTAGGCG;TATGCATGATAGTAAGACCA	-1.98;-1.65;-1.59;-1.14	1743;2906;3241;6457	4.48E+00;3.67E+00;2.19E+00;1.11E+00	78699;81915;82250;83413	2.79E+00;2.09E+00;9.10E-01;3.59E-02	1.0485
DDX6	-1.58851	-6.98211	2.42991	0.00371617	0.132358	4	CTATGAGATTAACCTGATGG;AGGTCAGCAAACACATGGGA;TCATGTCCAGATGATAGTAT;GACTTTAAAACTCCCTCCAA	-2.85;-2.1;-0.76;-0.64	230;1421;12361;15345	2.98E+00;2.79E+00;1.98E+00;1.97E+00	69811;72795;83735;84926	1.72E+00;1.20E+00;1.03E+00;4.68E-03	0.878251
UQCC3	-1.58833	-6.98132	2.41393	0.00385545	0.133373	4	GGTCACAAGGGCAAAAAGCG;GGAGCAGTACCCGCAGCGCA;CAGGACCAAAGAGTTGCTGC;CTGCTTCCGCTCCTCACCCG	-2.72;-2.25;-0.87;-0.52	330;1062;10069;19449	3.04E+00;2.57E+00;2.23E+00;1.81E+00	65707;75087;84094;84826	1.43E+00;1.32E+00;1.19E+00;6.72E-03	0.874932
RAD51C	-1.58766	-6.97842	2.42343	0.003772	0.132575	4	GACTGCTGAGGAACTCCTAG;GCACTGGATAATATTCTTGG;GCAGGAACACATATGGAAGA;GTTCGATTAGTGATAGTGGA	-2.58;-2.19;-1.13;-0.45	494;1197;6497;22297	2.94E+00;2.79E+00;2.33E+00;1.64E+00	62859;78659;83959;84662	1.53E+00;1.28E+00;1.27E+00;1.01E-02	0.877539
HYOU1	-1.58728	-6.97681	2.52037	0.0030174	0.119945	4	TGGGGTAGATCACTGCATCC;ACAGGTTTGACCGTACCCTG;GCTTTGTAAAGGGCTACATG;TATCCCGACTATGAGTCCAA	-2.37;-1.85;-1.66;-0.47	825;2187;2903;21192	3.82E+00;2.43E+00;2.42E+00;1.42E+00	63964;82253;82969;84331	2.19E+00;1.33E+00;1.02E+00;1.69E-02	0.921019
PPIL2	-1.58481	-6.96612	2.66315	0.00217196	0.103119	4	GTCGAAGACGACACCTTCCG;AACATGAAAATAATTGACCC;GGTGCTACCTGCTTCGTGTG;TGCAAGAAGCGATACTACGA	-2.71;-1.46;-1.22;-0.95	337;3909;5587;8861	3.93E+00;2.98E+00;1.94E+00;1.81E+00	76295;79569;81247;84819	2.39E+00;1.65E+00;7.97E-01;6.87E-03	0.986661
BRAT1	-1.58462	-6.96532	2.65152	0.00223091	0.104219	4	CCCACCCCGCCCGTACCGTG;CTCAGCAGCCCCTAACTCCG;ACAGCCTACCTGGCATTCCG;CCCTGCGAGGCGAAGCACAA	-2.84;-1.36;-1.18;-0.95	237;4543;5947;8834	3.94E+00;2.90E+00;1.96E+00;1.82E+00	76322;79209;80613;84919	2.40E+00;1.60E+00;7.42E-01;4.82E-03	0.982055
BARD1	-1.58427	-6.96378	2.44085	0.00362367	0.130589	4	GCTGTGAAGAGAAATCATCG;CGAGTCGTTCTGATACCCAG;TCACATCCGCCTAAGCACAC;CGCTTCCCATTACGACCTGA	-2.42;-2.0;-1.57;-0.35	747;1697;3323;26700	3.64E+00;2.64E+00;2.01E+00;1.47E+00	58456;81833;83459;84409	2.07E+00;1.12E+00;1.07E+00;1.53E-02	0.884093
PTPN11	-1.58006	-6.94563	2.34696	0.00449822	0.141823	4	TTGATACGAGTTGTGTTGAG;CTGACAGCGAATCATGACGT;GATTACTATGACCTGTACGG;CATGCGCGTTAGGAACGTCA	-2.51;-2.37;-1.21;-0.23	603;830;5651;33602	3.25E+00;2.96E+00;1.62E+00;1.56E+00	51554;79505;84326;84553	1.64E+00;1.42E+00;8.27E-01;1.23E-02	0.848253
CDH1	-1.57822	-6.9377	2.73045	0.00186016	0.0973155	4	TCCCAGATTCAACCCAACCA;GTACGTGGCAGTGACAAATG;GGAGCTGATACACCCCCTGT;GGCCACAGATATAGATGACG	-2.26;-1.56;-1.55;-0.94	1035;3385;3416;8877	3.93E+00;3.61E+00;2.06E+00;1.33E+00	76279;81740;81771;84121	2.39E+00;2.05E+00;8.52E-01;2.12E-02	1.01182
DARS2	-1.57739	-6.93413	2.77825	0.00166629	0.0951177	4	CTGGTCTTGAACCTTCGTCT;GATGCCCTTAGTAAACCCCA;GTTGCCCGGACCAACACATG;AGTTGCTAAGTTCATAATGG	-2.17;-1.69;-1.31;-1.14	1244;2747;4915;6434	4.49E+00;3.14E+00;2.23E+00;1.25E+00	78722;80241;82409;83912	2.80E+00;1.75E+00;9.32E-01;2.55E-02	1.02174
MRPS2	-1.57732	-6.93382	2.66504	0.00216253	0.103119	4	CTCACACCTGATCGAGAGCA;AAGAAGTCGGAGTGCTTGAG;CACACGCGCTACTTCAAGGG;CAGCGTCCTGCCTCTCTGCG	-2.44;-1.71;-1.2;-0.97	719;2687;5817;8514	4.00E+00;2.93E+00;2.25E+00;1.48E+00	76642;79339;82469;84437	2.44E+00;1.61E+00;9.41E-01;1.47E-02	0.986661
DPH2	-1.57615	-6.92875	2.47513	0.00334865	0.12706	4	AGGCTACAGATCGTTGACCG;CTGAAGTTCACACCTGCCAT;ACACTTGCGGAATTTGACAC;CGGCGCCCAAAACGCTCCAG	-2.46;-1.75;-1.69;-0.41	678;2543;2779;23680	3.87E+00;2.30E+00;2.22E+00;1.51E+00	61476;82377;82613;84478	2.22E+00;1.21E+00;9.62E-01;1.39E-02	0.895991
LARS	-1.57607	-6.92842	2.93074	0.00117291	0.0860518	4	TGGAATAAGATCCTTGCCAG;GGTACTGTGAGGAGACTAGG;GCAAGAAATATGTCATACCA;TGTCTGTCATGATCCATACA	-1.89;-1.55;-1.46;-1.4	2026;3404;3899;4319	5.18E+00;3.44E+00;2.05E+00;1.05E+00	80837;81257;81752;83130	3.31E+00;1.94E+00;8.49E-01;4.18E-02	1.06524
SNAPC5	-1.57562	-6.92648	2.44557	0.0035845	0.130031	4	CGACCAGCTGAACCGGCTCA;TAGAACTAATCATCGACTGG;GACACTGCTCCGCTTGAAAG;TCCTTGACTAAAGCAGATGT	-2.24;-1.99;-1.8;-0.27	1080;1710;2339;31228	4.09E+00;2.63E+00;1.74E+00;1.31E+00	53928;82817;83446;84076	2.37E+00;1.12E+00;9.03E-01;2.22E-02	0.885953
LOC112446406	-1.57544	-6.92569	2.31683	0.00482137	0.144351	4	ATTGCGCCGATAACACACCT;GGCATCCATATCCGGCTGAG;CAGCTCACTGTCCGAGTACG;GGTGGTGGCTACTTACCGGT	-2.97;-1.86;-1.22;-0.26	152;2157;5599;31864	2.97E+00;2.44E+00;2.15E+00;1.71E+00	53292;79557;82999;85004	1.65E+00;1.03E+00;8.82E-01;3.08E-03	0.84058
OXA1L	-1.57532	-6.92517	2.70803	0.0019587	0.0993573	4	CTGGTAGAATGTCATCTCCG;CCAGAGGTAATACGTAGATG;TTAACCTAGGCCTACCATGG;CATCGTGAAGGGCCAACGAG	-2.02;-1.8;-1.71;-0.77	1620;2361;2666;12012	3.93E+00;3.40E+00;2.36E+00;1.14E+00	73144;82490;82795;83536	2.26E+00;2.02E+00;9.92E-01;3.33E-02	1.0028
ACTB	-1.57462	-6.92215	2.30472	0.00495767	0.145685	4	CGTGATGGACTCCGGTGACG;CAAGGAGAAGCTCTGCTACG;CTTCTACAACGAGCTCCGTG;AGCTGTAGCCACGCTCCGTG	-2.79;-2.44;-0.67;-0.39	266;716;14571;24680	3.38E+00;2.15E+00;1.91E+00;1.78E+00	60476;70585;84440;84890	1.48E+00;1.16E+00;9.18E-01;5.41E-03	0.836585
MRPS16	-1.57397	-6.91935	2.88604	0.00130006	0.088452	4	CAGGCCTTTCTACCGCATCG;TCTACGAAACGGCCATCCCT;CTCCACGGTAGGCCTTGCAA;GATCCAATGCCCAACAGTCA	-1.8;-1.72;-1.61;-1.16	2338;2622;3112;6205	4.55E+00;3.73E+00;2.27E+00;9.96E-01	78951;82044;82534;82818	2.84E+00;2.13E+00;9.50E-01;4.83E-02	1.05329
KANSL1	-1.57363	-6.91788	2.53116	0.00294334	0.1196	4	GTTCTACTCACAGGGGTACG;GGATAGGCGTTCCAACAGAG;GGAGCATTGAGACCTGTCAA;ACAGACTCCAGTTCTAACGT	-2.19;-1.98;-1.64;-0.49	1198;1737;3000;20635	3.77E+00;2.62E+00;2.46E+00;1.27E+00	64521;82156;83419;83958	2.16E+00;1.37E+00;1.12E+00;2.46E-02	0.922269
USP9X	-1.57306	-6.91543	2.75169	0.00177138	0.0960177	4	ACAAGTACTATACCTAACAG;CAACAATACTCATCGCCTGG;AGGTGGTAGATATTCCCACT;GTGTATCATACTACACCCAT	-2.27;-1.58;-1.34;-1.1	999;3298;4665;6860	4.38E+00;3.21E+00;2.08E+00;1.34E+00	78296;80491;81858;84157	2.72E+00;1.79E+00;8.61E-01;2.05E-02	1.01765
KPNA2	-1.57305	-6.91537	2.53406	0.00292374	0.1196	4	CCAACAGAGAAATGAATGCT;CGGATTATGTTGTCAATAGG;GATTACGTAAGTAACCACAC;GCAGGAAAACCGCAACAACC	-2.71;-1.61;-1.29;-0.68	334;3136;5063;14278	3.10E+00;3.10E+00;2.12E+00;1.81E+00	70878;80093;82020;84822	1.80E+00;1.73E+00;8.81E-01;6.81E-03	0.922269
MRPL57	-1.57237	-6.91247	2.7151	0.00192707	0.0985279	4	CCGTCGCCTGGAGATAGAAG;GCCAGTGCCGACACGGTCCG;CTGACCGCGCTCCTGTGCCG;CTCACGGCCGAGCAGGAGCG	-2.25;-1.74;-1.26;-1.04	1056;2568;5274;7592	4.20E+00;3.05E+00;2.29E+00;1.32E+00	77564;79882;82588;84100	2.59E+00;1.69E+00;9.59E-01;2.17E-02	1.00644
TOMM40	-1.57215	-6.91151	2.40367	0.00394753	0.134194	4	CTGCTGTGAAGTCGGAACCC;GCACAGGTCGAGGTTCCGAA;AGTAGCCCTCAGCACAATCG;GGTGGCGGCAGTCCCACGAG	-2.28;-2.14;-1.63;-0.24	982;1329;3042;32768	3.76E+00;2.85E+00;1.66E+00;1.35E+00	52388;82114;83827;84174	2.15E+00;1.23E+00;8.53E-01;2.01E-02	0.872266
ELOVL6	-1.572	-6.91087	2.289	0.00514049	0.146934	4	CAGGTCCATTGTAAAAACCC;TGAAGCCATCCAGTGGATGC;GTCGGCACCTAATGAACAAG;CTAAGCAAAGCACCCGAACT	-2.94;-1.91;-1.24;-0.19	165;1972;5450;35469	3.01E+00;2.51E+00;2.11E+00;1.52E+00	49687;79706;83184;84991	1.67E+00;1.06E+00;7.73E-01;3.35E-03	0.832878
GUK1	-1.57121	-6.90743	2.64573	0.00226082	0.104943	4	ACATCAAGAAGACCGACCTG;GAACTTGTATGGGACCAGGT;CCAAGGCCCGTTGTCCTGAG;CTTATTCCTAGACACGACAA	-2.3;-1.92;-1.12;-0.95	961;1939;6618;8848	3.93E+00;2.76E+00;2.53E+00;1.36E+00	76308;78538;83217;84195	2.40E+00;1.51E+00;1.07E+00;1.97E-02	0.979045
RFC3	-1.57066	-6.90506	2.66203	0.00217757	0.103119	4	ACCTAGGATTAACTTCAAGG;AGGCACCTACTACGAATAGG;GGTCCATACACTAACAGATG;TACACACAGTAGATAACACA	-2.46;-1.71;-1.07;-1.05	674;2677;7244;7435	4.24E+00;2.65E+00;2.25E+00;1.51E+00	77721;77912;82479;84482	2.61E+00;1.44E+00;9.42E-01;1.38E-02	0.986661
GK	-1.57	-6.90223	2.39041	0.00406992	0.135435	4	AGAACCTCTCTACAACGCTG;TGGAATTATAAAAAGCTCCG;TCTGTCCAGAGCTTGACAGG;ACTATGTAATACAGGCCGTA	-2.62;-1.8;-1.52;-0.34	446;2334;3584;27538	3.54E+00;2.37E+00;1.96E+00;1.69E+00	57618;81572;82822;84710	2.01E+00;1.04E+00;9.96E-01;9.10E-03	0.86827
NCBP2	-1.56955	-6.90026	2.34934	0.00447361	0.141823	4	CAGATGCAGAAAACGCCATG;GTACTGGCTCAGCTCGACGT;GACATAAAGAAAATCATCAT;AAATGAAGAAGACAGCATGT	-3.02;-1.74;-1.16;-0.37	133;2567;6212;26031	2.84E+00;2.29E+00;2.21E+00;2.06E+00	59125;78944;82589;85023	1.56E+00;1.10E+00;9.59E-01;2.69E-03	0.848253
POLR3A	-1.56944	-6.8998	2.86319	0.0013703	0.089433	4	CTTCAAATCACTCACGACAG;GTGGGACAGCAAGCTATCAG;TGTCTGTACACCCTACAATG;CAAACCTTGAGTATTGTAGG	-2.05;-1.49;-1.44;-1.29	1568;3718;4015;5026	4.92E+00;3.40E+00;1.98E+00;1.16E+00	80130;81141;81438;83588	3.11E+00;1.92E+00;8.16E-01;3.23E-02	1.0485
MRPS34	-1.56932	-6.8993	2.58224	0.00261676	0.11284	4	CCAGGCCGAAGAACGGAAGG;AGGTCATGCACCACGACTGG;GCGTAGCGCACTGAGTCGCG;ACGTCGACCCAGGCTCGCAA	-2.41;-1.67;-1.51;-0.69	767;2841;3628;13971	3.53E+00;3.14E+00;2.20E+00;1.46E+00	71185;81528;82315;84389	2.00E+00;1.83E+00;9.19E-01;1.57E-02	0.947535
RAD51D	-1.56653	-6.88726	2.33121	0.00466435	0.142658	4	CTCTACATTGATTCCAATGG;CACAAACCTCCCAATGCCAG;GGTCACCTGTCTTGATCCCG;CCCGGGTAGCGGCAAAACCC	-2.39;-2.34;-1.38;-0.15	796;872;4435;37965	3.27E+00;3.21E+00;1.44E+00;1.40E+00	47191;80721;84284;84360	1.84E+00;1.40E+00;7.07E-01;1.63E-02	0.845703
METAP1	-1.56647	-6.88698	2.42174	0.00378667	0.132575	4	TTATCGGAATGGTTATCATG;AAGTATTGGACATTGCCGCT;GTATATCGATAACCTGCCCA;ACTGAAGTACAACAAGACTT	-3.23;-2.14;-1.91;1.01	69;1322;1976;83654	4.31E+00;2.85E+00;2.49E+00;3.09E-02	1502;83180;83834;85087	2.51E+00;1.23E+00;1.17E+00;1.39E-03	0.877539
PTDSS1	-1.56413	-6.87687	2.35911	0.00437407	0.141256	4	GAAGTACATGAGGCTGACGA;GGGGTCAAACCACCGCACGT;CTGGACAATCAGTATCACCT;AAACCTTCGCTATGCCACAA	-3.59;-1.21;-1.15;-0.31	16;5725;6310;29141	3.12E+00;2.82E+00;1.86E+00;1.63E+00	56015;78846;79431;85140	1.55E+00;9.77E-01;6.61E-01;3.06E-04	0.849993
CHAF1B	-1.56363	-6.87472	2.44061	0.00362565	0.130589	4	TCTTGCTCGCCATACCAAAG;GAACATAAAAGTTACGTACA;GGACTGTCGTAAAAACCCTG;ATGTTGGACACGTAACCGAA	-2.47;-2.24;-0.95;-0.59	653;1074;8820;16916	3.03E+00;2.81E+00;2.40E+00;1.52E+00	68240;76336;84082;84503	1.60E+00;1.31E+00;1.29E+00;1.34E-02	0.884093
C16H1orf112	-1.56318	-6.87279	2.77996	0.00165975	0.0951177	4	GGACAGACGGCAATTCCCGG;TAGGAAACAAACTGCACTTG;TAGAATGACGGATTCCTGAG;AAAGAGTAAAGGGCAAGCCG	-2.07;-1.7;-1.33;-1.15	1502;2712;4758;6315	4.52E+00;3.18E+00;2.24E+00;1.17E+00	78841;80398;82444;83654	2.82E+00;1.78E+00;9.37E-01;3.09E-02	1.02174
DCTN5	-1.56229	-6.86896	2.62188	0.00238845	0.107446	4	AATACAGTCATTCATCACAA;ATTGGCTCTTATGTTCACGT;CAAGTCCGAGTACATCGAAA;AATCTTCCTCAATAAAGACG	-2.55;-1.43;-1.43;-0.83	537;4069;4079;10742	3.60E+00;3.38E+00;1.91E+00;1.61E+00	74414;81077;81087;84619	2.15E+00;1.90E+00;7.83E-01;1.10E-02	0.96881
HINFP	-1.56167	-6.86626	2.76066	0.00173515	0.0955557	4	CGAGTGGTTCTACCGGCACG;CTTGATAGAGTAGAGCGACC;GGGCAGGTCATGTCACACAG;CAATCGCTTACGATCCAACG	-2.01;-1.9;-1.2;-1.13	1655;1996;5770;6501	4.47E+00;2.94E+00;2.50E+00;1.13E+00	78655;79386;83160;83501	2.78E+00;1.62E+00;1.06E+00;3.41E-02	1.01974
DDX49	-1.56141	-6.86516	2.69359	0.00202492	0.101772	4	AAGCTGTCTGAGGATCCCTA;AGCCCAGGCAGTCCCGACCT;GTAGATCTTCGGGAGTCCGG;ACTTGCGTAGCATCATGCAT	-2.19;-1.88;-1.1;-1.08	1201;2063;6906;7065	4.32E+00;2.71E+00;2.47E+00;1.27E+00	78091;78250;83093;83955	2.68E+00;1.48E+00;1.05E+00;2.47E-02	0.992371
ATP2A2	-1.56109	-6.86375	2.55348	0.00279587	0.116431	4	ATGTCTGTCATTCGGGAATG;AAAACAGCGAGCATTCAAGC;GAGGCCACTTCAATTCTCGG;GCAATTTCTACAATATCACC	-2.22;-2.07;-1.26;-0.69	1117;1505;5305;14044	3.13E+00;3.04E+00;2.74E+00;1.30E+00	71112;79851;83651;84039	1.82E+00;1.69E+00;1.17E+00;2.29E-02	0.933932
MRPL27	-1.55854	-6.85275	2.71506	0.00192727	0.0985279	4	AGCAACTTACATGGGCACCT;GGTGGCAGCTCCAAGAACCT;CAAATGCCTGTATGCCCTGG;TTTGGCATCAGGAAAATGGA	-2.39;-1.46;-1.27;-1.12	798;3900;5249;6670	4.42E+00;3.06E+00;1.94E+00;1.44E+00	78486;79907;81256;84358	2.75E+00;1.70E+00;7.98E-01;1.63E-02	1.00644
EXOSC3	-1.55744	-6.84803	2.67227	0.00212684	0.102874	4	CGGCGGTGGCGTTTACTGGG;GCTGCGGCGTTTAGGCGCAG;CTGGATCAAGTGGTGCTGCC;CGACTGCTGGTCACCAAGTG	-2.51;-1.41;-1.29;-1.02	606;4229;5044;7799	4.15E+00;3.11E+00;1.87E+00;1.55E+00	77357;80112;80927;84550	2.55E+00;1.73E+00;7.68E-01;1.24E-02	0.987694
TAF6L	-1.55733	-6.84756	2.27918	0.00525794	0.147567	4	TTATTCAGTATCGAATGCCC;TACCCATTACCTGATCCTTG;GTGCGGTTATGGATCTCAGG;AGCGTCCAGTGGTCATTCAG	-2.78;-1.89;-1.39;-0.17	275;2050;4386;36789	3.29E+00;2.48E+00;1.89E+00;1.46E+00	48367;80770;83106;84881	1.84E+00;1.05E+00;7.37E-01;5.60E-03	0.831012
MRPS21	-1.55692	-6.84578	2.48507	0.0032729	0.125757	4	AGGACTGTGATGGTACAAGA;ATTATGAGAAGCCTTGCCGT;ACAGAATCCTTACCATGGAT;TTGAGGACATAAAGCGACGG	-2.3;-2.1;-1.27;-0.57	958;1438;5252;17574	3.06E+00;2.78E+00;2.74E+00;1.36E+00	67582;79904;83718;84198	1.70E+00;1.55E+00;1.19E+00;1.96E-02	0.900469
COQ3	-1.55528	-6.83868	2.176	0.00666809	0.161803	4	AGTCATTGGAATCGATCCTG;TTCATTCTATGAATGACCTG;TTCTCGCTTAACTACGTCGG;TACTGTATGGTCTTGTCCAA	-2.96;-2.76;-0.63;0.13	156;296;15662;55936	4.14E+00;2.14E+00;1.69E+00;7.30E-01	29220;69494;84860;85000	1.86E+00;8.69E-01;4.10E-01;3.16E-03	0.791014
COPS6	-1.55409	-6.83357	2.44901	0.00355626	0.130018	4	TTGCTGTCATTCGGGCTACG;GGGTTCAACTTAAGAAACAG;TCTGGGTTGGTATACCACAG;AACGCTGCCAGTCACTCCGG	-2.13;-1.98;-1.79;-0.31	1356;1732;2367;28901	4.08E+00;2.62E+00;1.88E+00;1.22E+00	56255;82789;83424;83800	2.36E+00;1.12E+00;9.86E-01;2.79E-02	0.885997
RAD1	-1.55372	-6.83195	2.21812	0.00605171	0.156755	4	CGAGTTGGATATGACGAGTG;AAATGGAATCAAGGTTACAG;TCAGAGGGTAACCATAACCT;AGTGTGTAAAATCAACACTC	-2.77;-2.66;-0.64;-0.15	288;387;15562;38316	3.91E+00;1.87E+00;1.70E+00;1.39E+00	46840;69594;84769;84868	1.75E+00;8.73E-01;6.98E-01;5.86E-03	0.80478
EIF3E	-1.55278	-6.8279	2.35289	0.00443718	0.141823	4	TCTTCTTAGTGATACCAACA;TGACTGCTGTGGTCAAGTAG;AATATTTAGATACACTGTAC;GCTTCAACAGGTTCCAGCAA	-2.57;-2.19;-1.01;-0.44	509;1200;7972;22411	2.94E+00;2.53E+00;2.32E+00;1.63E+00	62745;77184;83956;84647	1.36E+00;1.27E+00;1.27E+00;1.04E-02	0.848253
HARS2	-1.55268	-6.82745	2.77008	0.00169791	0.0955557	4	AGTGGTTCTTACCATGACAT;TTAAACGTCATGGAGCAAAG;ATCATGTTGGAAAAGTGTGG;ATATCCCATCCAAAATCCGT	-1.83;-1.76;-1.73;-0.9	2247;2511;2599;9544	3.96E+00;3.80E+00;2.31E+00;1.01E+00	75612;82557;82645;82909	2.30E+00;2.28E+00;9.67E-01;4.64E-02	1.01974
VCP	-1.55257	-6.827	2.45339	0.00352058	0.128929	4	TCAGCAACACTGTGTCACCT;AATAACCTTCGCGTACACCT;CCATAGAGCAGGATTCCCCG;TTTGTCCTGACAGACCCATG	-2.64;-2.02;-0.79;-0.77	429;1633;11671;12123	3.39E+00;2.67E+00;2.05E+00;1.70E+00	73033;73485;83523;84727	2.00E+00;1.14E+00;1.08E+00;8.75E-03	0.88965
AATF	-1.5524	-6.82628	2.56326	0.00273365	0.115587	4	AGGCACTTAAAGCACTGTTG;GTTCCTATAGACAGTGAAGT;TGAGGTCAGAGTTTCCGAGG;GAGTCACTCACAGACATCGT	-2.8;-1.42;-1.14;-0.85	263;4152;6455;10368	3.66E+00;2.79E+00;1.91E+00;1.89E+00	74788;78701;81004;84893	2.20E+00;1.53E+00;7.75E-01;5.35E-03	0.937091
TAF1C	-1.55162	-6.82288	2.74323	0.00180623	0.0960177	4	AGAAGGGTCCCGGAACACCA;CCACTGTCTTCGTCTTAGAG;TGTGGAAGGTCAGCACGCAG;CGTCTGAAAGCACCCACCGT	-2.09;-1.68;-1.35;-1.09	1464;2806;4619;6951	4.35E+00;3.22E+00;2.22E+00;1.19E+00	78205;80537;82350;83692	2.70E+00;1.80E+00;9.24E-01;3.01E-02	1.01765
GET4	-1.55121	-6.82113	2.86317	0.00137035	0.089433	4	CACTTCCTGCACTCGAGCGA;GGCCCAGAGTAAGCACGCCG;AGCACGCCTACCTTTCCACA;CACGAACGCCACTCGCTCCG	-1.98;-1.46;-1.39;-1.37	1740;3889;4344;4530	5.10E+00;3.30E+00;1.94E+00;1.11E+00	80626;80812;81267;83416	3.24E+00;1.85E+00;7.99E-01;3.58E-02	1.0485
MCM2	-1.55114	-6.82084	2.77901	0.00166336	0.0951177	4	GGCGCTGGACATACGCTGTG;TCCTTCCATCTACGGGCACG;AACCAGCTGATCCGCACGAG;TCACCCACTCACGCACCGAG	-1.89;-1.86;-1.33;-1.12	2041;2126;4730;6658	4.43E+00;3.19E+00;2.45E+00;1.05E+00	78498;80426;83030;83115	2.75E+00;1.78E+00;1.03E+00;4.21E-02	1.02174
ATP5PO	-1.55077	-6.81923	2.66361	0.00216964	0.103119	4	GAGAAGGAGTTGTTGCGAGT;TCGCTTGACTAATACCCCTG;AATACAGAGCTGTGGCGTAG;ACCATGATGAGTGTCCACCG	-2.38;-1.59;-1.21;-1.03	817;3233;5718;7670	4.18E+00;2.95E+00;2.10E+00;1.43E+00	77486;79438;81923;84339	2.58E+00;1.63E+00;8.69E-01;1.67E-02	0.986661
TAF13	-1.54915	-6.81224	2.46524	0.00342579	0.127942	4	CAGTGATGAACTCTATGACA;TGTCAATTGGAAGACAAGGT;ATAGTACGGTGTATGATGTA;GAAGAAAATGAAGAAATTGG	-2.62;-1.97;-0.81;-0.8	444;1794;11299;11431	3.49E+00;2.59E+00;2.09E+00;1.69E+00	73725;73857;83362;84712	2.08E+00;1.10E+00;1.10E+00;9.06E-03	0.892988
NUP43	-1.54893	-6.81129	2.57586	0.00265546	0.113613	4	CTCATTGTCCCAAGAGCCCG;CAGCACGTTGTAGCTACTGG;TAAGGATCTCAGGAGTTCGA;TTGTGCAGTATCAAACATCA	-3.19;-1.04;-1.04;-0.94	83;7595;7611;8992	3.91E+00;2.59E+00;2.41E+00;1.40E+00	76164;77545;77561;85073	2.38E+00;1.40E+00;5.69E-01;1.67E-03	0.944571
LOC100336564	-1.54654	-6.80098	2.34777	0.00448985	0.141823	4	CCTGGAGGAGTGGTTCGTAG;GTTCGTACTCCCCCCGACAA;GAACAGGACGCCTCGCAACG;GCAGAAGGCGGTAGTACCGG	-2.27;-2.06;-1.69;-0.17	1029;1529;2750;37070	3.89E+00;2.73E+00;1.44E+00;1.33E+00	48086;82406;83627;84127	2.23E+00;1.17E+00;7.30E-01;2.11E-02	0.848253
FAU	-1.54617	-6.79938	2.66598	0.00215786	0.103119	4	CCTGGCTGGCACGCCCCTAG;GCTCATGTAGCTTCGTTGGA;CCAACTCACCTCCAAGCATG;CACTTTCCCAGCACGGGCCA	-1.94;-1.9;-1.55;-0.8	1880;2008;3410;11523	3.61E+00;3.47E+00;2.50E+00;1.08E+00	73633;81746;83148;83276	2.07E+00;2.05E+00;1.06E+00;3.88E-02	0.986661
MOCS3	-1.54599	-6.7986	2.22509	0.00595535	0.156681	4	GGATACAGCGGAAATCGCCT;CTCACGGTCTACCACTACGG;TGGCGGCAGCCCTTTCGACG;CGAAAGCTTCTGCGGTTCGT	-2.55;-2.35;-1.39;0.1	541;871;4351;54051	3.30E+00;3.21E+00;1.60E+00;7.90E-01	31105;80805;84285;84615	1.85E+00;1.40E+00;4.28E-01;1.11E-02	0.804984
RPS20	-1.5457	-6.79736	3.11052	0.000775324	0.0769054	5	AACGTGAAGTCTCTGGAGAA;CTTCACGTTGCGGCTGGTGA;ACACACTCTCTCACCTTGGT;TGACCTGATCAGAGGCGCGA;AGACACCGGCAAGACTCCCG	-2.4;-1.69;-1.45;-1.1;-1.09	781;2743;3976;6862;7006	5.42E+00;3.71E+00;3.03E+00;2.03E+00;1.35E+00	78150;78294;81180;82413;84375	3.68E+00;2.35E+00;1.72E+00;8.50E-01;2.00E-02	1.11404
COQ7	-1.54547	-6.79637	2.64158	0.00228257	0.105126	4	TGTGGATCGAATAATCCGGG;GAGCGAACCGCATCTATGCA;GGGTCGGACAAGCATCGGGC;CCACGTTCCAAAAGGGCATG	-2.3;-1.62;-1.34;-0.93	949;3098;4728;9132	3.88E+00;3.19E+00;2.13E+00;1.37E+00	76024;80428;82058;84207	2.36E+00;1.78E+00;8.85E-01;1.94E-02	0.978291
RNASEH2B	-1.5438	-6.78916	2.46068	0.00346192	0.128108	4	GTTACTTCAACACGTGACAG;AGGGGCACCTACCTGAACAT;TCAGCAACAAGATGCAATCC;AAAATGCAGTAGACTGTACC	-3.12;-1.44;-0.83;-0.79	99;4060;10744;11707	3.45E+00;2.33E+00;2.15E+00;1.91E+00	73449;74412;81096;85057	2.05E+00;1.14E+00;7.83E-01;2.00E-03	0.892423
SSBP1	-1.54224	-6.7824	2.54786	0.00283229	0.117299	4	CCACATCTCTGAGGCCCGGT;GTTGCTCGGTCGAGTAGGTC;AAATGAGATGTGGCGATCAG;GTCTGAAGTAGCTAGCAGTT	-2.19;-2.02;-1.23;-0.72	1192;1617;5508;13155	3.24E+00;2.99E+00;2.68E+00;1.27E+00	72001;79648;83539;83964	1.90E+00;1.66E+00;1.14E+00;2.45E-02	0.930707
MFN2	-1.54216	-6.78205	2.45497	0.00350777	0.128891	4	GGCCACCAGCACAAACACGT;ACTCGTCCACCAACACAGAG;TTGCAGAAGGCTTTCAAGTG;TTCGGAGCCTGAGTACATGG	-2.14;-2.06;-1.53;-0.43	1328;1520;3497;22869	3.58E+00;2.73E+00;2.28E+00;1.23E+00	62287;81659;83636;83828	2.03E+00;1.25E+00;1.17E+00;2.73E-02	0.889776
DDX1	-1.54133	-6.77849	2.97022	0.00107098	0.0847322	4	CAGGACCAGGAATCTAACTT;GCAACGAAACCATCTTTCGG;CAAATGAACCCGTATGACAG;CCTTTCAAATCGACCCACGT	-1.63;-1.55;-1.52;-1.48	3049;3429;3587;3809	5.40E+00;3.54E+00;2.05E+00;8.91E-01	81347;81569;81727;82107	3.47E+00;2.01E+00;8.47E-01;6.33E-02	1.07195
USP7	-1.54098	-6.77696	2.523	0.00299919	0.119945	4	CAGCACAGCGATAAGCCCGT;GGACAATAAATACGACGCCG;AGACACGAGTTGGCGCTCCG;AAACTTACGCAACTCCATGG	-2.37;-1.72;-1.39;-0.68	832;2605;4376;14257	3.29E+00;3.10E+00;2.28E+00;1.42E+00	70899;80780;82551;84324	1.85E+00;1.81E+00;9.53E-01;1.70E-02	0.921019
ATP7A	-1.54097	-6.77695	2.38429	0.00412773	0.13639	4	GATGTGGAACTTGTACAACG;GACACCAATTCATGACAAGG;TTTCCCGTTTATGGTCTAGG;GATTATAGTATGGCTCAACC	-3.54;-1.27;-0.74;-0.62	21;5231;12871;16044	3.01E+00;2.90E+00;1.93E+00;1.70E+00	69112;72285;79925;85135	1.66E+00;1.01E+00;6.92E-01;4.08E-04	0.865217
SEC13	-1.54081	-6.77623	2.76097	0.00173394	0.0955557	4	AGGATGAGGCCATAGTCGTG;GTGACAACCTCATCAAACTG;CGAGTATATTGCCATACATG;GATATTCGATGTGCGCAACG	-2.27;-1.36;-1.27;-1.26	1006;4565;5202;5301	4.82E+00;3.07E+00;1.81E+00;1.34E+00	79855;79954;80591;84150	3.04E+00;1.70E+00;7.41E-01;2.06E-02	1.01974
ZRSR2	-1.54068	-6.77566	2.60233	0.00249845	0.110574	4	AACTTAGAACCTCATCTGAG;GAAACGAAAGAAACGGCGAC;TGTACTCCAGGCTTGCATCA;AGAAGGGTGGGACTCGATGT	-2.05;-1.77;-1.67;-0.68	1555;2468;2859;14376	3.84E+00;3.09E+00;2.32E+00;1.16E+00	70780;82297;82688;83601	2.20E+00;1.80E+00;9.74E-01;3.20E-02	0.956346
NELFB	-1.53718	-6.76057	2.72101	0.00190104	0.0985279	4	ACGATGTACTGCTTCAGCAG;TGGACGCTTGCATCCGAGAG;TGTCAGCCATCGCTTCCGAG;GGGCCTCGGCCCTATTTGCG	-2.04;-1.71;-1.35;-1.06	1591;2689;4661;7274	4.27E+00;3.21E+00;2.25E+00;1.15E+00	77882;80495;82467;83565	2.64E+00;1.79E+00;9.40E-01;3.27E-02	1.00644
MRPS30	-1.53672	-6.75858	2.49942	0.00316651	0.123052	4	GCAACCAGTAGAAGTGAACT;AATATCCAGACAACTCCCTG;GCAGTTAGGGAGGCCACGAT;GAAGCGTGCGCCCATCTACC	-2.42;-1.63;-1.46;-0.63	749;3013;3894;15687	3.44E+00;2.94E+00;2.16E+00;1.47E+00	69469;81262;82143;84407	1.94E+00;1.69E+00;8.96E-01;1.53E-02	0.90991
RPA1	-1.53619	-6.75629	2.49289	0.00321448	0.124166	4	TGTGAAATCAAACTGAACTG;AACTCACTTGGATTGGTACG;GTGGTGAACGCTACCCTGTG;ATAAGCAGTCGATAACGGGG	-2.21;-2.14;-1.12;-0.67	1146;1313;6685;14492	3.08E+00;2.86E+00;2.75E+00;1.29E+00	70664;78471;83843;84010	1.79E+00;1.50E+00;1.23E+00;2.35E-02	0.905996
ACLY	-1.5356	-6.75377	2.44584	0.00358227	0.130031	4	CATCGCAAACTTCACCAACG;GATCCATAAACGTTGAGCCG;TTCCCGATCTTAAAGCACCC;CGGCACTGAGACTCACATGA	-2.21;-1.92;-1.56;-0.45	1159;1930;3359;22112	3.63E+00;2.53E+00;2.34E+00;1.28E+00	63044;81797;83226;83997	2.07E+00;1.29E+00;1.07E+00;2.38E-02	0.885953
MTX1	-1.53466	-6.74971	2.66259	0.00217475	0.103119	4	GGCACCAGTAAATCTGGCAT;GACCCGGAAGTGGTATGCAG;TCCTCCACAGAAGTACAATG;CCCTTCATAGCTATACCAGG	-2.35;-1.41;-1.38;-1.01	869;4234;4469;7980	4.11E+00;3.26E+00;1.87E+00;1.40E+00	77176;80687;80922;84287	2.53E+00;1.83E+00;7.68E-01;1.78E-02	0.986661
ELP2	-1.53325	-6.74363	2.88362	0.00130732	0.088452	4	CAGTGCATGCTGTTTACCAG;TGGTGTCCAAGACCTAACGT;AGCAGTATGACCATTCAGGT;CCAGTGCCAGTATTAGCATG	-1.79;-1.54;-1.43;-1.38	2394;3462;4115;4416	5.14E+00;3.37E+00;2.04E+00;9.86E-01	80740;81041;81694;82762	3.28E+00;1.90E+00;8.43E-01;4.95E-02	1.05329
CENPC	-1.53252	-6.74046	2.73612	0.00183604	0.0967264	4	AAGCAGAAGAGAGCTAATGA;TAGACGCCCATCTAATTGGT;CCACAGATGATACACTGTCA;ATGAAAATCAACCACAAGCT	-2.04;-1.62;-1.34;-1.13	1573;3079;4714;6544	4.46E+00;3.19E+00;2.14E+00;1.16E+00	78612;80442;82077;83583	2.78E+00;1.79E+00;8.88E-01;3.24E-02	1.01446
SNAP23	-1.53217	-6.73894	2.60054	0.00250875	0.110683	4	ACTATGCTGGATGAACAAGG;TTACCTCAATGGCTAAACCC;TTATCAACTCACCTACTACA;AAAGCCTATAAGGCAACATG	-2.61;-1.42;-1.05;-1.05	463;4163;7390;7490	4.22E+00;2.62E+00;1.89E+00;1.67E+00	77666;77766;80993;84693	2.61E+00;1.42E+00;7.74E-01;9.45E-03	0.95592
NOA1	-1.53189	-6.73774	2.34448	0.00452399	0.141823	4	GAAGAGCTCAACGTTCCAGT;AGCTCTTGTACTGTACATGG;CAGAAGCGTATTGAAAAGAG;CAGCGAGAAGTTTAACAGCG	-2.32;-2.17;-1.31;-0.34	927;1255;4934;27410	3.14E+00;2.90E+00;1.97E+00;1.38E+00	57746;80222;83901;84229	1.75E+00;1.25E+00;1.04E+00;1.90E-02	0.848253
SLC25A26	-1.53119	-6.73472	2.68267	0.00207649	0.102305	4	GTATACTCCATAAAAACCAC;GGCATCCAAGGATTATATCG;AGAAGGAACTCGAATCAGGC;CTGGAGGCAAGATCGTGTGG	-2.19;-1.66;-1.16;-1.12	1203;2892;6185;6662	4.43E+00;2.85E+00;2.19E+00;1.27E+00	78494;78971;82264;83953	2.75E+00;1.57E+00;9.12E-01;2.47E-02	0.990104
DAD1	-1.53115	-6.73456	2.55718	0.00277218	0.116151	4	TGTGGGGAGCTTCATCCTAG;CAACTTCAAACGCTGAGGTG;CAGTCAGCAGTATATACAGG;TCGGTTATTGTCTCCTCGTG	-2.44;-1.53;-1.35;-0.8	709;3509;4620;11405	3.49E+00;3.22E+00;2.03E+00;1.49E+00	73751;80536;81647;84447	2.08E+00;1.80E+00;8.38E-01;1.45E-02	0.934976
PRELID1	-1.53025	-6.73066	2.66906	0.00214259	0.103119	4	GGAGACACCAAATAAGCTAG;GGAAGACATAGTGCACAGAG;AACAGTCGCTCAGCCCAGCG;CGTGTGAACTCTGATAATAG	-2.09;-1.6;-1.52;-0.9	1444;3168;3546;9482	3.81E+00;3.56E+00;2.11E+00;1.19E+00	75674;81610;81988;83712	2.31E+00;2.02E+00;8.77E-01;2.97E-02	0.986661
CLASRP	-1.5294	-6.727	2.24559	0.00568075	0.153142	4	GGTGAGCGCGGACATCAAAG;TACATCGACGAGCTGTATGG;TCACCTGACGAAGTCGCCAT;ACTGGCATTACGTCCCGGTG	-3.65;-1.37;-0.77;-0.32	12;4483;12017;28661	3.25E+00;2.02E+00;1.89E+00;1.83E+00	56495;73139;80673;85144	1.05E+00;9.95E-01;7.47E-01;2.24E-04	0.814906
C17H12orf49	-1.52939	-6.72696	2.91118	0.00122693	0.0868842	4	AGTGCCGTAACTCCATTCAG;ATCACGATCAACCCATCCCA;TTTCAGGTTACGTTTGTGAG;TGTGACGGCTGCTTGTCCAG	-1.65;-1.6;-1.49;-1.37	2939;3158;3692;4480	5.12E+00;3.51E+00;2.12E+00;9.06E-01	80676;81464;81998;82217	3.26E+00;1.99E+00;8.78E-01;6.10E-02	1.06106
CARM1	-1.52832	-6.72236	2.75158	0.00177183	0.0960177	4	TTGAAGAGCATGTAGCCCAT;GCACCGGACTTGGTACCAGT;GGTATTCAGCGAGCGCACAG;GAGAAAGATCTATGCAGTGG	-1.89;-1.78;-1.32;-1.13	2043;2430;4843;6530	4.46E+00;3.16E+00;2.34E+00;1.05E+00	78626;80313;82726;83113	2.78E+00;1.76E+00;9.80E-01;4.22E-02	1.01765
ENO1	-1.52649	-6.71445	2.68655	0.00205801	0.101797	4	TACAGCGACAAGGTCGTCAT;GGGTCCTACCTTGCTAACCA;AGCGCGTCTTATCATTGTCC;AAGGTGGCACATACCTTTCG	-2.26;-1.44;-1.32;-1.09	1044;4058;4800;6994	4.34E+00;3.17E+00;1.91E+00;1.33E+00	78162;80356;81098;84112	2.69E+00;1.77E+00;7.84E-01;2.14E-02	0.992265
SLC12A9	-1.52477	-6.70701	2.46586	0.00342092	0.127942	4	TTCTACCTGGCTAACGTCTG;CCAAGGTGGTATCCCGAGGG;GCCAACCAGCTCAAGAAAGG;CGCCAAGGACTACACCACGG	-2.41;-1.87;-1.1;-0.72	761;2099;6828;13322	3.22E+00;2.72E+00;2.46E+00;1.46E+00	71834;78328;83057;84395	1.89E+00;1.49E+00;1.04E+00;1.56E-02	0.892988
RPS23	-1.52443	-6.70557	2.32324	0.00475069	0.143855	5	GTCGCGGTCTTCGTACTGCC;TCACGCTAAGGGAATTGTGC;AGAAGCGCCGCCAAAAGGGT;CGTGAGAAGCGCCGCCAAAA;GCGTGAGAAGCGCCGCCAAA	-3.06;-2.68;-1.82;-0.2;0.13	115;368;2290;35298;56026	3.74E+00;3.74E+00;2.17E+00;1.06E+00;9.09E-01	29130;49858;82866;84788;85041	2.18E+00;1.67E+00;6.12E-01;4.94E-01;2.91E-03	0.842077
C3H1orf109	-1.52385	-6.70304	2.29555	0.00506345	0.14682	4	CACGGGAAAGCACTTCCTCA;CCTTCCCAGACTTACAGGAG;GAGCAGCACGCAGACACGAT;CCTCCTCAAGGTGCGTGATG	-2.43;-2.31;-0.99;-0.37	737;934;8290;25701	3.15E+00;2.48E+00;2.08E+00;1.47E+00	59455;76866;84222;84419	1.37E+00;1.33E+00;1.11E+00;1.51E-02	0.833215
UFM1	-1.52352	-6.70163	2.37099	0.00425607	0.139506	4	TCACACTGACGTCGGACCCG;ACAAGTGCAATTATTACCAA;CGAGCTACTCACACTTTGTA;AACTTTAACACTGCTGTGAA	-2.44;-1.92;-1.25;-0.48	705;1942;5357;20941	3.03E+00;2.53E+00;2.44E+00;1.49E+00	64215;79799;83214;84451	1.68E+00;1.35E+00;1.07E+00;1.44E-02	0.855407
TRUB2	-1.52194	-6.69481	2.33863	0.0045853	0.142512	4	GAAGCATCTACGGGATACCG;CCCGAATGTGCATTACCCAG;ACCAGCCTGAAGGTTGGCGT;GAAGCGAACACGCTGTTTAG	-2.87;-1.78;-0.8;-0.63	221;2419;11321;15692	2.94E+00;2.34E+00;2.09E+00;1.99E+00	69464;73835;82737;84935	1.69E+00;1.10E+00;9.82E-01;4.49E-03	0.846147
ADSS	-1.52154	-6.69309	2.15471	0.00700304	0.166602	4	CTGGCAGCGGCACACGATGT;TGGAGGGAACCGGGTAACGG;TCTTCCAAAGCTGCTCGGAG;GGTATGCCCCCTCAAAACGT	-3.19;-1.63;-1.32;0.06	82;3040;4802;51155	3.17E+00;2.42E+00;2.15E+00;8.85E-01	34001;80354;82116;85074	1.77E+00;8.93E-01;4.61E-01;1.65E-03	0.778319
HSPA5	-1.51975	-6.68534	2.4748	0.00335119	0.12706	4	TTGCTGGACTGAATGTCATG;TGAAGTGTTCCATGACACGC;AATGGCAAGGAGCCATCCCG;TTCAAATTTAGCCCGAGTCA	-2.5;-1.48;-1.48;-0.63	621;3805;3819;15764	3.46E+00;2.93E+00;1.96E+00;1.54E+00	69392;81337;81351;84535	1.96E+00;1.68E+00;8.07E-01;1.27E-02	0.895991
SSSCA1	-1.51941	-6.6839	2.08258	0.00826844	0.181086	4	ATGGGCGACTACCTGCTGCG;ACAGCGGAAAATCTACTGCG;GACGTGGATAAAGATAACCC;GTCTTGGAGGAGGATCGTCT	-3.01;-2.35;-0.59;-0.12	137;859;16875;40051	3.22E+00;2.19E+00;1.60E+00;1.31E+00	45105;68281;84297;85019	1.41E+00;8.20E-01;6.57E-01;2.78E-03	0.742114
METTL14	-1.51922	-6.68309	2.40514	0.00393422	0.133978	4	GGCCGTCTTCCAGAGAACAA;TGAAGAATACCCTAAACTGC;CAGAGAAAAATAAATGATCG;AAACGTAAGTATCAGGATGA	-2.35;-2.21;-0.86;-0.66	868;1160;10229;14823	3.04E+00;2.97E+00;2.21E+00;1.40E+00	70333;74927;83996;84288	1.76E+00;1.28E+00;1.17E+00;1.78E-02	0.872967
NADK2	-1.51841	-6.67959	2.76436	0.00172046	0.0955557	4	TGTGGTAGCCGCCCCGACGG;GCCTTGCAGAAGTTCTATCG;GCGTAAACACCGACCCAGAA;GCAGCAGCGATACCGTTACG	-1.84;-1.64;-1.52;-1.08	2218;2997;3578;7027	4.33E+00;3.55E+00;2.16E+00;1.02E+00	78129;81578;82159;82938	2.69E+00;2.01E+00;8.98E-01;4.58E-02	1.01974
PSMD13	-1.51774	-6.67668	2.74906	0.00178213	0.0960177	4	CCTACTACAAAGACGCTCTG;ATGTAGAATGATCTCTACCA;TGTGAACGGATGTCACCCCA;GGAGCTCTGAAGCTGAACAT	-1.86;-1.67;-1.45;-1.09	2143;2828;3999;6950	4.35E+00;3.40E+00;2.21E+00;1.03E+00	78206;81157;82328;83013	2.70E+00;1.92E+00;9.21E-01;4.43E-02	1.01765
RPS14	-1.51744	-6.67537	2.47175	0.0033748	0.127213	4	ACACGGCAGATGGTTTCCCT;GCCTTACCTATTTCCTCCTG;GGATGTAGCCCAGAGATGCA;CATTGAAGGACGCAAAGATG	-2.24;-1.7;-1.57;-0.55	1072;2710;3310;18193	3.65E+00;2.68E+00;2.24E+00;1.31E+00	66963;81846;82446;84084	2.08E+00;1.51E+00;9.37E-01;2.20E-02	0.89547
MGC148714	-1.51681	-6.67268	2.35976	0.00436761	0.141256	4	TGTAGCTGAAAAAAGAAAGA;TTGGCAAAACCTCAGATGCG;GCGCATTCATGGTCTCTCTG;AATATGAAATCGCAGACGTC	-2.27;-2.2;-1.16;-0.44	998;1181;6211;22629	2.95E+00;2.84E+00;2.30E+00;1.34E+00	62527;78945;83975;84158	1.56E+00;1.27E+00;1.26E+00;2.05E-02	0.849994
POLR2E	-1.51663	-6.67188	2.34381	0.00453097	0.141823	4	AGACAAACATCTGGTCGGTG;CATCACGCGTGCCCTCATTG;GGAGTTCAAGGCCCAATTTG;CTTGGGTGCCATGTCAACCA	-2.54;-1.85;-1.21;-0.47	549;2192;5693;21366	2.95E+00;2.42E+00;2.40E+00;1.60E+00	63790;79463;82964;84607	1.63E+00;1.32E+00;1.02E+00;1.12E-02	0.848253
NDUFS2	-1.51631	-6.67051	2.43626	0.00366217	0.131465	4	TCAGCTCCATCACTAGCCGC;CCTCGTGCACAATGGATCCG;GGGCACTCACCATTCCAAGG;CGAAATCGGACAGTCGACAT	-2.31;-1.99;-1.12;-0.65	943;1716;6644;15240	2.99E+00;2.76E+00;2.63E+00;1.37E+00	69916;78512;83440;84213	1.73E+00;1.51E+00;1.12E+00;1.93E-02	0.881189
DDX27	-1.51606	-6.66943	2.50135	0.00315249	0.123052	4	GTGATCGATGAGCCGGCCTG;GCCACGATGACGGACGAGGT;GAGAAGGAGGGAATGTACGA;CAGAAGGATGTGCATACGGT	-3.15;-1.07;-0.94;-0.9	91;7143;8882;9593	3.79E+00;2.39E+00;2.37E+00;1.45E+00	75563;76274;78013;85065	2.29E+00;1.28E+00;5.88E-01;1.84E-03	0.90991
DLD	-1.51565	-6.66768	2.10167	0.00791272	0.177334	4	GGTGGAACATGCTTGAATGT;GATGTACTGCTGGTTTGCAT;GTCACCGCCACGAAAGCCGA;GCAGTAAAAGCTTTAACAGG	-2.97;-2.3;-1.03;0.24	154;954;7649;61990	3.13E+00;2.58E+00;2.14E+00;5.52E-01	23166;77507;84202;85002	1.40E+00;1.36E+00;3.77E-01;3.12E-03	0.751208
ALG2	-1.51515	-6.66549	2.82698	0.00148941	0.0922467	4	AGCAGGGTCTATGTGAGACA;TTGATGACATAGTCCCCCAG;TTCCTCTACCCAGTCAATCG;TGGCGATGAGGAGTTCGACG	-1.65;-1.65;-1.64;-1.12	2940;2942;2975;6601	4.44E+00;3.78E+00;2.18E+00;9.06E-01	78555;82181;82214;82216	2.77E+00;2.17E+00;9.05E-01;6.10E-02	1.03505
RPL23A	-1.51491	-6.66447	2.26294	0.00545828	0.149918	4	ATGGCATAGTGGTCAAGTCT;ACCCTCGGAAGAGCGCGCCT;AGTACTGACTTGTTTCTCCT;TCCTAGGCGCGCTCTTCCGA	-2.76;-1.93;-0.95;-0.42	295;1914;8800;23347	2.54E+00;2.40E+00;2.25E+00;1.86E+00	61809;76356;83242;84861	1.29E+00;1.22E+00;1.08E+00;6.01E-03	0.824147
PRPF40A	-1.51454	-6.66288	2.71571	0.00192437	0.0985279	4	GTATACGTGGAATACGAAAG;ACTGAACATAAATCACCTGA;ATTTGTGGCATCATTCCATG;AGTTCCACTGACAGTACTAG	-1.89;-1.72;-1.42;-1.04	2045;2632;4177;7606	4.20E+00;3.35E+00;2.27E+00;1.05E+00	77550;80979;82524;83111	2.59E+00;1.88E+00;9.49E-01;4.22E-02	1.00644
POLA2	-1.51408	-6.6609	2.46074	0.0034615	0.128108	4	CCAGGATGCAGACGTCCGGT;AAGCTCCCAGACATTCGAGA;ATGGAAGGAATCAACACCAC;TACAGCTCGAGAAGTAACCG	-2.6;-1.72;-0.9;-0.84	476;2640;9614;10559	3.63E+00;2.29E+00;2.27E+00;1.66E+00	74597;75542;82516;84680	2.18E+00;1.22E+00;9.48E-01;9.72E-03	0.892423
COX4I1	-1.51395	-6.66031	2.69036	0.00204006	0.101797	4	AGCTCTCCTTGAACTTAAGG;CACAAATGAGTGGAAGACGG;GGCAGACAGGTTCTTGACAT;TAGGCGTGCAATTTCCACCT	-1.88;-1.86;-1.29;-1.02	2076;2148;5024;7742	4.17E+00;3.11E+00;2.44E+00;1.04E+00	77414;80132;83008;83080	2.56E+00;1.73E+00;1.03E+00;4.29E-02	0.992265
MVD	-1.51176	-6.65086	2.42276	0.00377783	0.132575	4	AGCGCTGAGAGGAAGCCGAT;CCTCAGCTACAAGGTTCATG;TCCAGGGGGAAAGCGAGATG;GATTTGGCTGAATGGCCGGG	-2.38;-1.9;-1.11;-0.66	818;1991;6748;14961	3.02E+00;2.74E+00;2.50E+00;1.43E+00	70195;78408;83165;84338	1.75E+00;1.50E+00;1.06E+00;1.67E-02	0.877539
RIOK2	-1.51164	-6.65035	2.71922	0.0019089	0.0985279	4	GTGGTCATGGAACTCATAAG;GGCTATCGGTTGACAAACGC;AGCGTGATTACCATAAACAC;TCTATAGCTAGCCTTAAACA	-1.89;-1.66;-1.45;-1.05	2036;2886;3987;7476	4.23E+00;3.41E+00;2.19E+00;1.05E+00	77680;81169;82270;83120	2.61E+00;1.92E+00;9.13E-01;4.20E-02	1.00644
CCDC115	-1.51123	-6.64861	2.75565	0.00175528	0.0959393	5	CGGACTCCAGAAGTTCTGGA;GCAGGCGCTAAACGCCCGGG;GAAGTTCTGGATGGTGAGAG;CAGGAGAACAAAGTCCACCT;TTCTGTAGCGAGTCTCAGGA	-2.62;-2.25;-1.19;-0.76;-0.73	447;1057;5897;12228;13021	4.08E+00;2.83E+00;2.74E+00;2.54E+00;1.59E+00	72135;72928;79259;84099;84709	2.64E+00;1.66E+00;1.41E+00;1.23E+00;1.14E-02	1.018
TFB2M	-1.51102	-6.64769	2.32811	0.00469775	0.143445	4	GGACCCTAGAAATCATGGCA;GTACGTAACCAGTCCGAGAG;GTCCCGGCAGAGAACTGTCG;ACTTTCAAGGGCAATCACTC	-2.28;-2.22;-1.15;-0.39	981;1133;6268;24780	2.99E+00;2.83E+00;2.14E+00;1.35E+00	60376;78888;84023;84175	1.55E+00;1.29E+00;1.16E+00;2.01E-02	0.843313
EPRS	-1.51064	-6.64603	2.77989	0.00165999	0.0951177	4	CACGAACTGTAGGAAACCGT;GGGCAGGCAAAATCATACGT;ACCTTAGAACTATACCACAC;AATGTATATCAGAATGCATG	-1.72;-1.72;-1.48;-1.12	2609;2614;3800;6676	4.42E+00;3.47E+00;2.27E+00;9.52E-01	78480;81356;82542;82547	2.75E+00;1.96E+00;9.52E-01;5.40E-02	1.02174
MRM3	-1.51028	-6.6445	2.41745	0.00382429	0.133249	4	TCAGCCTACGACCTTCCAGC;TCCGACCTGGTAACACCACA;AGGCTTGGGACCTCGATGCG;TGGAACGGAAGCTCGATCCC	-2.57;-1.78;-0.95;-0.74	504;2416;8810;12787	3.29E+00;2.40E+00;2.34E+00;1.63E+00	72369;76346;82740;84652	1.94E+00;1.29E+00;9.83E-01;1.03E-02	0.875337
NSMCE4A	-1.51004	-6.64344	2.28971	0.00513208	0.146934	4	GGACCGAGTTGATAAGCGCG;TGCCAGCGACAAGTTAACAG;CTTGGAGGATACCGAACCGT;GAGCGGGTGCGATCCCGGTG	-2.74;-2.04;-0.64;-0.63	316;1579;15506;15866	2.92E+00;2.70E+00;1.83E+00;1.70E+00	69290;69650;83577;84840	1.68E+00;1.15E+00;8.76E-01;6.44E-03	0.832878
NAE1	-1.50899	-6.63893	2.0846	0.00823006	0.180844	4	ATGGACTAGTTGGTTATATG;TTAGCTACGATCACAATCCA;CGAGCTAAAATCCAAAATGT;TTCAGAGATTTGATTAGACA	-3.03;-2.11;-1.09;0.19	129;1408;6962;59545	2.80E+00;2.70E+00;2.22E+00;6.21E-01	25611;78194;83748;85027	1.47E+00;1.20E+00;3.86E-01;2.61E-03	0.742697
CTC1	-1.50834	-6.63611	2.58449	0.0026032	0.11274	4	ACACCCGGTAACGGTGACCA;CCTACTCACCTCACAATCCA;TGACACGCTGAATCAACCTG;ACTCCAAACCTATGAGCCTG	-2.36;-1.44;-1.29;-0.94	835;4045;5056;9001	3.90E+00;3.10E+00;1.91E+00;1.42E+00	76155;80100;81111;84321	2.37E+00;1.73E+00;7.85E-01;1.71E-02	0.947921
GTF3A	-1.50821	-6.63557	2.40543	0.00393158	0.133978	4	GCGGCATGGGAAGGTCCATG;GAGATGGTAGTCCCTGACGA;ACAGTTCCCCACTTACACAA;CAACGAGCCACTGTTCAAGT	-2.27;-1.79;-1.51;-0.47	1019;2390;3631;21293	3.53E+00;2.41E+00;2.35E+00;1.34E+00	63863;81525;82766;84137	2.00E+00;1.33E+00;9.87E-01;2.09E-02	0.872967
UTP23	-1.50707	-6.63065	2.58919	0.0025752	0.112378	4	ACAGCTGAGTCTCCGCCATG;TTCTGTCAGGCGGCTCTACG;ATTGGGAAAGGACTTATATG;GTTGCCAGGAAATAATGGTG	-2.46;-1.39;-1.15;-1.03	673;4349;6308;7711	4.17E+00;2.82E+00;1.85E+00;1.51E+00	77445;78848;80807;84483	2.57E+00;1.55E+00;7.58E-01;1.38E-02	0.949317
TFB1M	-1.50705	-6.63053	2.38508	0.0041202	0.13639	4	AGATGTGCTGAACGTCGCAG;CATTTGCATATGGTAGAACC;CACCAGAAGTTCAGCAACAC;AGAAAGTCTCAAAAGACAGT	-2.61;-1.57;-1.3;-0.55	466;3337;5003;18148	3.12E+00;2.69E+00;2.07E+00;1.67E+00	67008;80153;81819;84690	1.74E+00;1.52E+00;8.57E-01;9.51E-03	0.865217
IDH3A	-1.50609	-6.62639	2.44609	0.00358026	0.130031	4	AATACGCACGGAACAACCAC;ACCGCCATTCAAGGTCCGGG;TGTCACCATTCGAGAGAACA;CTTCGATTGAGACACATGGT	-2.44;-1.69;-1.21;-0.69	706;2778;5705;14131	3.12E+00;2.95E+00;2.22E+00;1.49E+00	71025;79451;82378;84450	1.82E+00;1.63E+00;9.28E-01;1.44E-02	0.885953
ERH	-1.50474	-6.62059	2.79064	0.00161942	0.094163	4	CAAGGCAGCTGAGGTCTGCC;ATACTTACACAAGGCAGCTG;TGCTGGTACAGCCTACCAAG;GGTAGGCTGTACCAGCAAGA	-1.93;-1.43;-1.34;-1.32	1901;4114;4693;4823	4.99E+00;3.20E+00;1.90E+00;1.08E+00	80333;80463;81042;83255	3.16E+00;1.79E+00;7.78E-01;3.92E-02	1.02612
FNTA	-1.50405	-6.61761	2.09951	0.00795229	0.177717	4	AGCGCGACGAGAGAAGTGAG;ATACCTGAATAACCCACTGT;CAGGAACCCGTCGTCCATAG;TAAACTCAAGCTCCTGTGAT	-3.0;-2.27;-0.44;-0.31	142;1000;22623;29055	3.09E+00;2.18E+00;1.87E+00;1.26E+00	56101;62533;84156;85014	1.34E+00;9.80E-01;6.41E-01;2.88E-03	0.750272
NDUFS7	-1.50379	-6.61649	2.1678	0.00679523	0.163063	4	CCCAGCCACAATCATCACGT;TCCACCCTATCCTTGCTGTG;AAGCGGTCCATGTCATAGCG;GCGAGGGGTCCATTCTAGCA	-2.96;-1.7;-1.7;0.34	159;2719;2725;67517	3.90E+00;2.24E+00;2.13E+00;4.03E-01	17639;82431;82437;84997	2.24E+00;9.36E-01;3.84E-01;3.23E-03	0.787645
GTPBP8	-1.50336	-6.61461	2.05595	0.00879127	0.185311	4	CCGCATCGAGTACCTCACCT;GACTCTAACTTCAACCTCTG;TTGCGATGGGACCAGAACTG;ACCTGAAGATTTCGTTGACA	-3.0;-2.29;-0.8;0.07	140;976;11424;52263	3.11E+00;2.18E+00;2.08E+00;8.48E-01	32893;73732;84180;85016	1.35E+00;1.09E+00;4.47E-01;2.84E-03	0.732099
RPUSD4	-1.50317	-6.6138	2.45541	0.00350419	0.128891	4	GTCCTGGCAAAGATACTCCA;AGCCAACACCATTACACCTG;GTGGTCATCAATAAGCCCTA;GGAGAGTGCGAGAACTAGTG	-2.89;-1.3;-1.0;-0.82	205;5004;8059;11017	3.55E+00;2.51E+00;2.02E+00;1.74E+00	74139;77097;80152;84951	2.12E+00;1.36E+00;7.08E-01;4.17E-03	0.889776
UBE2M	-1.50283	-6.61234	2.46803	0.00340387	0.127684	4	GCGCAGCTGCGGATCCAGAA;GCTGGTTATCTGTCCTGATG;CACCCCAACATTGACCTCGA;AAACTGATGTCACACGTCTT	-2.55;-1.42;-1.33;-0.71	536;4138;4790;13498	3.20E+00;3.17E+00;1.89E+00;1.61E+00	71658;80366;81018;84620	1.87E+00;1.77E+00;7.76E-01;1.09E-02	0.893863
HJURP	-1.50165	-6.60725	2.47969	0.00331368	0.126627	4	GCAGTACAACCAGCCCTTCG;CAGGGACCTTAAGAGATCGT;TCCAGACCCAGAATCCTACG;ATCCCATTACACGGGACCGG	-2.47;-1.47;-1.35;-0.72	659;3883;4639;13183	3.24E+00;3.21E+00;1.94E+00;1.52E+00	71973;80517;81273;84497	1.90E+00;1.80E+00;8.00E-01;1.35E-02	0.897474
LSM4	-1.50123	-6.60544	2.65722	0.00220179	0.103307	4	AAAACGGGGAGACATACAAC;GATGAACATCAACCTGCGCG;AACGGCTCAGAATCACCCAA;CTGCCGCGAATGTAGCACTC	-1.95;-1.79;-1.22;-1.04	1844;2372;5592;7566	4.21E+00;2.98E+00;2.36E+00;1.09E+00	77590;79564;82784;83312	2.59E+00;1.65E+00;9.90E-01;3.80E-02	0.98587
SLU7	-1.50093	-6.60414	2.66173	0.00217907	0.103119	4	TAAACAGAGTCAGCTACGCG;TCGTAGTCAAACATCAGCTG;ATAACTACTAAATACCGAAA;AATTCTCCGAAACATCAGTG	-1.9;-1.7;-1.45;-0.94	1983;2701;3957;8915	3.92E+00;3.42E+00;2.25E+00;1.06E+00	76241;81199;82455;83173	2.39E+00;1.93E+00;9.39E-01;4.09E-02	0.986661
NDUFA1	-1.50081	-6.60363	2.27663	0.00528891	0.14787	4	ACTGAACCTGTGGATGCGCG;TGCGCGCGGTGGCCATTCCC;CAGGTTCAGTAACGGCGGCA;TGTGGTTCGAGGTTCTTCCC	-2.5;-1.99;-1.11;-0.41	622;1704;6773;24096	2.73E+00;2.64E+00;2.19E+00;1.54E+00	61060;78383;83452;84534	1.49E+00;1.19E+00;1.12E+00;1.27E-02	0.830119
INTS11	-1.50078	-6.60349	2.17944	0.0066155	0.161076	4	TTACCCCAAATGCCGGTCTG;AGGTCGTGTTTGCAACCCCG;TGGGTCACAAGATCCTCAGT;AGTCCAGAAAGTCGGTCAGT	-2.59;-1.9;-1.81;0.31	482;1988;2308;65806	4.11E+00;2.51E+00;1.65E+00;4.48E-01	19350;82848;83168;84674	2.38E+00;1.06E+00;3.77E-01;9.84E-03	0.79297
NIP7	-1.50035	-6.60164	2.49993	0.00316281	0.123052	4	TAAGTTTCGGTTGCACATCA;ACGACCGGGTGTACTACGTG;ACCCTACAAACCTTGGCATA;GTTGTGCAGCCTGAAACAGT	-2.03;-1.73;-1.68;-0.56	1601;2592;2786;17991	3.87E+00;2.70E+00;2.28E+00;1.15E+00	67165;82370;82564;83555	2.22E+00;1.53E+00;9.55E-01;3.30E-02	0.90991
RPL13A	-1.49873	-6.59462	2.36816	0.00428395	0.14	4	AGCGCACGACCACAACCTTG;GAAAGGCCAGGTATTTCACT;CTGCCCCACAAGACCAAGCG;GATCCCACCACCCTATGACA	-2.53;-1.9;-0.88;-0.7	573;2009;9987;13875	3.15E+00;2.50E+00;2.24E+00;1.58E+00	71281;75169;83147;84583	1.84E+00;1.19E+00;1.06E+00;1.17E-02	0.853872
MARS	-1.49833	-6.5929	2.65947	0.00219044	0.10321	4	GCTGTGGTCAATATGCGTCA;ATAACCCGAGACCTCAAGTG;ACATCTCGTCAGAATTACCC;GCCACACCTTGCAAAGACGT	-2.19;-1.42;-1.28;-1.11	1208;4192;5142;6729	4.41E+00;3.08E+00;1.88E+00;1.26E+00	78427;80014;80964;83948	2.74E+00;1.71E+00;7.72E-01;2.48E-02	0.986277
ADAT2	-1.49744	-6.58905	2.52227	0.0030042	0.119945	4	CACTGTGCTGTACGTCACCG;CTGCGGAGGAGACCGAAAAG;TGGCAGCCATAGACAACCAG;AGACACCGAGTATGCGCCAT	-2.65;-1.34;-1.02;-0.98	404;4674;7856;8400	4.02E+00;2.55E+00;1.79E+00;1.73E+00	76756;77300;80482;84752	2.46E+00;1.38E+00;7.32E-01;8.24E-03	0.921019
TMEM208	-1.49503	-6.57866	2.49358	0.00320936	0.124166	4	TACTGCCAGACTAAAGAGCA;TTGCCATCGAGCTCATAGAG;TGGTGGAATGGATCTCAACA;CCTACTGACAGCTATTGTGC	-2.5;-1.36;-1.35;-0.77	617;4593;4596;12065	3.39E+00;3.23E+00;1.81E+00;1.55E+00	73091;80560;80563;84539	2.01E+00;1.81E+00;7.38E-01;1.26E-02	0.905996
ANAPC1	-1.49499	-6.57851	2.57414	0.00266602	0.113842	4	TGCCACGTTCACATATTCCG;TGACAATGGAGGGATCGGTG;CCCTCCTCGGAACACGACAG;GCGTTACCCTGTTACGGACA	-2.16;-1.64;-1.27;-0.91	1259;2965;5250;9425	3.82E+00;3.06E+00;2.17E+00;1.25E+00	75731;79906;82191;83897	2.32E+00;1.70E+00;9.02E-01;2.59E-02	0.943697
CHTF8	-1.49435	-6.57575	2.58433	0.00260416	0.11274	4	AGACCTACATTACACCACTG;TGTAATGTAGGTCTCCCAGG;CCTTGTTAAACACACTCCCG;TTCCAGCTAATCCAGTGCTG	-2.17;-1.6;-1.27;-0.94	1249;3164;5196;9008	3.90E+00;3.07E+00;2.11E+00;1.25E+00	76148;79960;81992;83907	2.37E+00;1.71E+00;8.77E-01;2.56E-02	0.947921
PGK1	-1.49277	-6.56893	2.3844	0.00412672	0.13639	4	TGGCCAGGAACGGTCGCTCA;CTTCCTCCACATGAAAACGA;AGCTTCACTTTCTAAGCTAG;TTTGTTCTTGAAGGACTGTG	-2.85;-1.51;-0.83;-0.78	227;3590;10892;11922	3.42E+00;2.14E+00;2.01E+00;1.98E+00	73234;74264;81566;84929	2.03E+00;1.13E+00;8.29E-01;4.62E-03	0.865217
COA5	-1.49208	-6.56596	2.4646	0.00343081	0.127942	4	CATAGGAAGGAAAATCCCCT;AGTCATGCCCCGGTATTACG;GCAGTCTGACTGCGTGCTCA;TATTACGAGGACAAGCCTGA	-2.23;-1.77;-1.27;-0.7	1112;2446;5190;13829	3.16E+00;3.07E+00;2.33E+00;1.30E+00	71327;79966;82710;84044	1.84E+00;1.71E+00;9.78E-01;2.28E-02	0.892988
NOB1	-1.49146	-6.56329	2.33392	0.00463533	0.142512	4	GAACGGCATGCTCATCCGCG;TTCCCTGAATACGTGCGACT;TGGAAACCAGAAACGTGCAG;TGCAGTTCACAATCAATGTT	-2.48;-1.72;-1.28;-0.48	645;2610;5134;20825	3.08E+00;2.45E+00;2.28E+00;1.53E+00	64331;80022;82546;84511	1.72E+00;1.35E+00;9.52E-01;1.32E-02	0.846147
GLMN	-1.49035	-6.55848	2.13555	0.007319	0.170957	4	TACATACCAATGTCTCAATG;GAATGGTTTATTGAGAATAG;GCATATCTAGTATTTGTACA;TCAGAAACTTCGTAACAACA	-2.94;-1.74;-1.61;0.32	166;2558;3144;66649	3.71E+00;2.29E+00;2.11E+00;4.26E-01	18507;82012;82598;84990	2.12E+00;9.60E-01;3.80E-01;3.37E-03	0.767114
PPIE	-1.49009	-6.55735	2.14113	0.00722548	0.169496	4	ATTCAACAAAAGCAAATCCT;TGGGCACGACGTCTGAACGC;TCAATTTGGCAAAACCCATG;GTACACCTGAGGGTTTGACC	-2.74;-1.85;-1.67;0.31	311;2172;2835;65829	3.85E+00;2.43E+00;1.84E+00;4.47E-01	19327;82321;82984;84845	2.21E+00;1.03E+00;3.77E-01;6.34E-03	0.77084
STN1	-1.48639	-6.5414	2.45684	0.00349266	0.128769	4	GATGCATTCTACAGTTACGG;TGGGCATCCAATAAAACAGG;TGTATGCTTACAATAAGTCG;CTTTGCAAAACTCTACATCA	-2.44;-1.52;-1.25;-0.74	720;3564;5376;12712	3.30E+00;3.03E+00;2.02E+00;1.48E+00	72444;79780;81592;84436	1.95E+00;1.68E+00;8.32E-01;1.47E-02	0.890189
CENPL	-1.48375	-6.52997	2.33277	0.00464764	0.142512	4	GCAAAGTGTTGTGGACTGGT;CCACGAAGGAAAATCCCCCA;TTCTAATCGTTTCTGCAGAG;GTACTCTTTGAAATTAGTAT	-2.32;-2.17;-0.83;-0.62	920;1254;10713;16075	2.90E+00;2.90E+00;2.16E+00;1.38E+00	69081;74443;83902;84236	1.66E+00;1.25E+00;1.14E+00;1.89E-02	0.846147
PAK1IP1	-1.48374	-6.52995	2.17954	0.00661393	0.161076	4	GTGGCACCATCACAAATGAA;TGCTCCCTGTGACTACAAAG;TTGCAGAACATGGAATCTTG;GGGGCGCTCATGCATCACAA	-2.33;-2.19;-1.71;0.3	892;1193;2653;65589	3.93E+00;2.94E+00;1.39E+00;4.54E-01	19567;82503;83963;84264	2.26E+00;1.27E+00;3.77E-01;1.83E-02	0.79297
QRSL1	-1.4836	-6.52937	2.76275	0.00172685	0.0955557	4	ACATCCATTGAATTCACCAG;TTGGACCAGTTAAAAACCCG;GCTTTAGGATCAGATACGGG;CTTCCGACGTGCACAATACG	-1.91;-1.38;-1.32;-1.32	1974;4408;4808;4847	4.98E+00;3.17E+00;1.84E+00;1.06E+00	80309;80348;80748;83182	3.16E+00;1.77E+00;7.53E-01;4.07E-02	1.01974
MTOR	-1.48317	-6.5275	2.34731	0.00449455	0.141823	4	ACCTGGTCTCCAACGCCCCG;GTACACGTGTATGATCCCTC;TCAGGAAGTGATCCGCACAG;TCACTTTCGAGAAGGCAATG	-2.72;-1.38;-1.31;-0.53	326;4455;4944;19005	3.13E+00;2.61E+00;1.83E+00;1.82E+00	66151;80212;80701;84830	1.75E+00;1.46E+00;7.49E-01;6.64E-03	0.848253
POLR2L	-1.48253	-6.52473	2.80182	0.00157828	0.0934437	4	CACACGTGAAGCAGCGAACA;CAAGATCGTCGGCAACAAGT;TTCACGTGTGGCAAGATCGT;GCTGCAGGCCGAGTACACCG	-1.67;-1.57;-1.43;-1.27	2861;3338;4087;5237	4.84E+00;3.38E+00;2.07E+00;9.16E-01	79919;81069;81818;82295	3.06E+00;1.90E+00;8.57E-01;5.93E-02	1.02945
CNOT11	-1.48221	-6.52336	2.54313	0.00286335	0.118339	4	AGAGCAGGTAGAGCGCCGTG;TAAAGCTTCCGTGATCTGAG;GAAAGAAAAAACTTCTCTGG;CAGATCGCCCTTATGGACGT	-2.19;-1.69;-1.06;-0.98	1188;2744;7255;8413	4.02E+00;2.65E+00;2.23E+00;1.27E+00	76743;77901;82412;83968	2.46E+00;1.44E+00;9.33E-01;2.44E-02	0.926872
CPSF1	-1.48015	-6.51445	2.58753	0.00258508	0.112585	4	AGTCTTCCCGGCTAAGAATG;AGTAGCGGAACCGCGCCACG;CTCAAGAATGATTCGTACGG;GCAGGACACATGCTCCATCG	-2.26;-1.34;-1.34;-0.98	1031;4703;4716;8325	4.04E+00;3.19E+00;1.79E+00;1.33E+00	76831;80440;80453;84125	2.47E+00;1.78E+00;7.30E-01;2.11E-02	0.94852
NUDCD3	-1.47936	-6.51104	2.44455	0.00359292	0.130031	4	CTACACCGACCTAGAGCTCA;CATCATCCTGACGGGCCATG;GACTCCACCACAGACTCAGG;GAAGAGCTAGCGGTTCCCTG	-2.2;-1.93;-1.0;-0.79	1170;1922;8045;11687	3.45E+00;2.53E+00;2.52E+00;1.28E+00	73469;77111;83234;83986	2.05E+00;1.36E+00;1.07E+00;2.40E-02	0.885953
TCP1	-1.47932	-6.51086	2.29427	0.00507841	0.146934	4	GGGAGATGGGACCACCTCCG;CGCATTGCTAAAGCTTCCGG;ACCAGTGGTTAGGATAACGT;ATTAAATACACAGATATCAG	-2.72;-1.63;-1.02;-0.54	327;3016;7765;18590	2.64E+00;2.56E+00;2.15E+00;1.82E+00	66566;77391;82140;84829	1.49E+00;1.39E+00;8.96E-01;6.66E-03	0.832878
TARDBP	-1.47931	-6.51084	2.25011	0.00562202	0.15231	4	ATCATCTGCAAACGTAACAA;GACATATGATAGATGGACGA;AGATACCATCGGAAGACGAT;TATGTTGTCAACTATCCCAA	-2.54;-2.03;-0.83;-0.52	552;1608;10765;19420	2.69E+00;2.57E+00;2.15E+00;1.59E+00	65736;74391;83548;84604	1.44E+00;1.15E+00;1.14E+00;1.13E-02	0.817272
SAE1	-1.47883	-6.50877	2.29018	0.00512653	0.146934	4	CATGCCGACAAGAAGCACCT;GATTGGCAAACGTGTATCCA;TCAACACACCTTCTTGACCA;ATTCTGTGCTCGCTCCAAAG	-2.83;-1.68;-0.74;-0.67	245;2812;12744;14619	3.06E+00;2.21E+00;1.94E+00;1.94E+00	70537;72412;82344;84911	1.78E+00;1.01E+00;9.23E-01;4.98E-03	0.832878
UBA5	-1.47871	-6.50825	2.62456	0.0023738	0.107446	4	GGGAATTGTGAGCGACTATG;GCTGAAATGCTGACACGATG;TTACTTAATCCTGCTTGATG;GCAACCACTCCCATAGTAGT	-1.84;-1.78;-1.35;-0.94	2207;2405;4621;8940	3.92E+00;3.22E+00;2.35E+00;1.02E+00	76216;80535;82751;82949	2.38E+00;1.80E+00;9.85E-01;4.56E-02	0.96881
GFM1	-1.47864	-6.50793	2.27262	0.00533796	0.148409	4	CAGCGGCCACATATACCATG;GAACGAGTGCTTTACTACAC;GTTTAGAGTAGCTCTTCGAA;TAGTCAGATTGTTCGATACG	-2.69;-1.63;-1.13;-0.46	352;3045;6485;21773	2.79E+00;2.37E+00;2.15E+00;1.79E+00	63383;78671;82111;84804	1.53E+00;1.30E+00;8.92E-01;7.18E-03	0.828539
RABGGTB	-1.47844	-6.50709	2.48028	0.00330915	0.126627	4	TAAATTCTGATTTACTCGGT;CTAAGAGTATACAAAAGATG;CTGACCGTAATGGATCTCAT;TTTCTGATTATAGGGGAAGT	-2.23;-1.83;-0.94;-0.91	1100;2236;8923;9416	3.83E+00;2.41E+00;2.39E+00;1.30E+00	75740;76233;82920;84056	2.32E+00;1.28E+00;1.01E+00;2.26E-02	0.897474
MRPL15	-1.47809	-6.50558	2.52881	0.00295934	0.119815	4	GCTTCTCGGGTCGTAGAAGG;ATGGCTTTAATGAAGGACAC;CACAAAGGAGAACGGCAGAG;TTCCAGGAAAGACGACGAAG	-2.27;-1.43;-1.36;-0.84	996;4088;4549;10544	3.63E+00;3.24E+00;1.90E+00;1.35E+00	74612;80607;81068;84160	2.18E+00;1.81E+00;7.81E-01;2.04E-02	0.921489
AASDHPPT	-1.47516	-6.49291	2.1712	0.00674216	0.162424	4	AAAGACCCGCGGTACCAGGG;CAGCTAGCAGCCATTCGGCG;AGCAGCCATTCGGCGCGGCT;TTTCCTCAATTGACAGGTCG	-2.73;-1.57;-1.48;-0.12	324;3317;3803;39865	3.47E+00;2.08E+00;1.82E+00;1.32E+00	45291;81353;81839;84832	1.96E+00;8.59E-01;6.61E-01;6.60E-03	0.789349
DHX33	-1.47373	-6.48677	2.42826	0.00373025	0.132393	4	CCCCGAAGAGCACATCCGTG;CTCGCGCAAGAGCATGCCAT;CGGTCACTCACCGATAAGGA;CTCAGTACCTGTACGAAGCG	-1.87;-1.83;-1.79;-0.41	2102;2251;2371;24036	4.08E+00;2.40E+00;2.20E+00;1.04E+00	61120;82785;82905;83054	2.36E+00;1.19E+00;1.01E+00;4.34E-02	0.878134
POP7	-1.47333	-6.48504	2.04017	0.00911644	0.188911	4	GTAGGGCAATGTTGATGGCT;TGAGATCTACATTCACGGCT;TAGATGTCATTGGGCCTCCG;GTCCCGCGGGACCGTCGAGG	-2.84;-2.15;-1.09;0.18	240;1297;6941;58992	2.87E+00;2.70E+00;1.95E+00;6.38E-01	26164;78215;83859;84916	1.47E+00;1.24E+00;3.89E-01;4.88E-03	0.723742
CLNS1A	-1.47323	-6.48461	2.20445	0.00624529	0.157635	4	GCACCCTGTACATCGCTGAA;TCACATGCTGATTTATCACT;CTGCATGCAAACTAATGGTG;GCAGCAGCAACCAGACACCG	-2.18;-1.99;-1.78;0.06	1215;1713;2435;51291	4.04E+00;2.63E+00;1.26E+00;8.81E-01	33865;82721;83443;83941	2.33E+00;1.12E+00;4.59E-01;2.49E-02	0.802348
RNMT	-1.47279	-6.48267	2.07075	0.00849662	0.183016	4	CATAGGACTCGAATGAGTAA;TATACTCATTATCACGACAA;AAAGGAAAGTTCTAGCTGTG;AAGGTGGAGATTTGCTCAAG	-3.22;-1.67;-1.33;0.33	71;2849;4743;66985	3.19E+00;2.48E+00;2.20E+00;4.17E-01	18171;80413;82307;85085	1.78E+00;9.18E-01;3.81E-01;1.43E-03	0.73751
PSMG3	-1.47128	-6.47618	2.25128	0.00560692	0.152089	4	TTTGCGAAGACATGGACGAG;AGCAGTGTGACTAGTGACGT;CTGACCACCAAAGTCCTCCT;GACGTCCAAGCAGAAGACTG	-2.22;-1.93;-1.49;-0.25	1138;1894;3753;32320	3.49E+00;2.55E+00;1.68E+00;1.29E+00	52836;81403;83262;84018	1.97E+00;1.08E+00;8.67E-01;2.34E-02	0.817901
ATAD3A	-1.47106	-6.47522	2.68818	0.00205029	0.101797	4	GACTACGCCATCATGACGGG;GGAATCTGTGCAGAAACAGG;TTTGTCCCAGTCTGTCACAA;GGGACATTGCCATCGCCACA	-1.9;-1.55;-1.27;-1.17	2016;3412;5240;6073	4.59E+00;3.06E+00;2.05E+00;1.05E+00	79083;79916;81744;83140	2.87E+00;1.70E+00;8.49E-01;4.16E-02	0.992265
LETM1	-1.46724	-6.45872	2.0377	0.00916851	0.189042	4	GACTGGGTCTCGAACGTGGA;GCTGGGCGATGACTCCGTGG;CAGGGTAGACTTGAGCTGGT;GGGCGAGAGACCCAGCAACG	-3.27;-1.69;-1.07;0.16	55;2754;7223;57569	2.65E+00;2.59E+00;2.23E+00;6.80E-01	27587;77933;82402;85101	1.44E+00;9.31E-01;3.98E-01;1.10E-03	0.723442
PRKCSH	-1.46626	-6.45453	2.4247	0.00376099	0.132575	4	AAAGATGGCTCAGATGAACC;GGGACCGACGAATACAACAG;AGGAGGACGAGGATTCCCAG;GGCTGGAAAGAAGTCACTGG	-2.55;-1.44;-1.05;-0.83	535;4044;7470;10901	3.57E+00;2.61E+00;1.91E+00;1.61E+00	74255;77686;81112;84621	2.14E+00;1.42E+00;7.85E-01;1.09E-02	0.877539
BUD23	-1.46547	-6.45108	2.19011	0.00645484	0.159636	4	TTTCTGTTGCAGGTTCGTGG;GGACAAGCCCTGTTACGTGT;GGTGATTATCTCTCAGATGA;TCAGGGCATTCCCTTCAAAG	-2.16;-2.12;-1.86;0.27	1269;1382;2142;64126	4.21E+00;2.82E+00;1.24E+00;4.93E-01	21030;83014;83774;83887	2.44E+00;1.21E+00;3.75E-01;2.61E-02	0.79687
SLC31A1	-1.46478	-6.44811	2.39962	0.00398454	0.134643	4	TTGGTGATCAATACGGCTGG;AGGACTCAAGATAGCCCGAG;GGGATGAACATGGATATGAG;GGACGGGCATGGAATTGTAC	-2.53;-1.58;-0.91;-0.83	568;3248;9364;10733	3.60E+00;2.32E+00;2.09E+00;1.58E+00	74423;75792;81908;84588	2.16E+00;1.24E+00;8.67E-01;1.16E-02	0.870816
RPL3	-1.46269	-6.43909	2.79871	0.00158961	0.0934437	4	AGCATGTACTTACTGGACCC;CTGCCCCGTAAGACCCACCG;TGTGGGCATCGTGGGCTACG;GAAGAAGGCCCACCTCATGG	-1.6;-1.52;-1.4;-1.32	3145;3541;4269;4862	4.97E+00;3.32E+00;2.02E+00;8.80E-01	80294;80887;81615;82011	3.15E+00;1.87E+00;8.34E-01;6.54E-02	1.02945
MRPL19	-1.46255	-6.43848	2.12291	0.00753515	0.173449	4	CACATTCCAGAGTTCTACGT;AGGAATACTATTGAAGGACA;CCGGTTATAGTGGACAAGCG;CCCGAGCTTTCGATCCGCCA	-2.67;-2.07;-0.77;-0.34	381;1515;12022;27140	2.74E+00;2.01E+00;1.99E+00;1.75E+00	58016;73134;83641;84775	1.17E+00;1.05E+00;1.05E+00;7.77E-03	0.760828
CTPS1	-1.4605	-6.42964	2.57871	0.00263808	0.113251	4	AGACCCAGTGCGCTACCACG;ACCTCGATAACACACACTTG;CCCTTATTGTTAGAGGAGCA;AAAATAGCCAAGTTCAACAG	-1.84;-1.76;-1.36;-0.88	2210;2487;4587;9825	3.75E+00;3.23E+00;2.32E+00;1.02E+00	75331;80569;82669;82946	2.27E+00;1.81E+00;9.71E-01;4.57E-02	0.945958
UBA52	-1.46033	-6.42892	2.22777	0.00591875	0.15666	4	TCAGATTACAATATCCAGAA;CAAAGCCAAAATCCAAGACA;GTCACTGGGCTCGACCTCAA;TTGGTGCTTCGTCTGCGAGG	-2.85;-1.42;-1.16;-0.41	235;4122;6156;23977	2.85E+00;2.20E+00;1.96E+00;1.90E+00	61179;79000;81034;84921	1.57E+00;1.19E+00;7.78E-01;4.78E-03	0.80504
RBM8A	-1.46021	-6.42838	2.56109	0.00274732	0.115731	4	TGGGGGCGAGGATTTCGCCA;CAGACGTACAGGATATCTAA;CTTTGTCACTGGAGTCCATG;TAGAAGAGGGGTCTCGAGCG	-1.97;-1.62;-1.37;-0.88	1795;3102;4479;9821	3.75E+00;3.26E+00;2.13E+00;1.10E+00	75335;80677;82054;83361	2.27E+00;1.83E+00;8.85E-01;3.70E-02	0.936549
PSMG1	-1.45984	-6.42681	2.74829	0.00178528	0.0960177	4	GAATGAATGGTGTAGGACAA;GCAATAGGGAATAATGCAGT;CCGAAGATCAGCAATATCAG;AAGACAGACAAAAACAACGT	-1.6;-1.6;-1.5;-1.14	3153;3166;3679;6426	4.49E+00;3.51E+00;2.11E+00;8.79E-01	78730;81477;81990;82003	2.80E+00;1.99E+00;8.77E-01;6.55E-02	1.01765
NPLOC4	-1.45984	-6.42681	2.19943	0.00631788	0.15817	4	GTCTCAGAAGATACTCGGAA;GTACTTGTATGGACGGTACA;TCTACAGAAATACAGACATG;CAGTGCACGCACTTCCCCAG	-2.62;-1.86;-0.9;-0.46	450;2141;9567;21708	2.44E+00;2.37E+00;2.30E+00;1.68E+00	63448;75589;83015;84706	1.31E+00;1.22E+00;1.03E+00;9.18E-03	0.800875
NGDN	-1.45938	-6.42482	2.41678	0.00383014	0.133249	4	GCACTGGAACCAAGCGTGGT;GAGACTGGTGGAGATTCGCA;TCCCTGAAGAGAACCTCCTG;GATGAGGCTTAAAACGGAGT	-1.95;-1.72;-1.69;-0.48	1837;2637;2776;20976	3.87E+00;2.43E+00;2.27E+00;1.09E+00	64180;82380;82519;83319	2.22E+00;1.35E+00;9.48E-01;3.79E-02	0.875337
YKT6	-1.45916	-6.42389	2.21404	0.00610882	0.156755	4	GAAGGAGGACACATCGTATG;AGGCAGCCGAGCTTCTGTGA;CTGACAGTGAATACCCATCC;TGAGTACCTGATGGTATCAG	-2.64;-1.76;-0.97;-0.46	420;2479;8538;21579	2.44E+00;2.38E+00;2.32E+00;1.71E+00	63577;76618;82677;84736	1.31E+00;1.31E+00;9.73E-01;8.57E-03	0.80478
SNRNP25	-1.45866	-6.42173	1.99841	0.0100366	0.197053	4	GACAGTGCGAGTGTGCAAGA;GAGCTGCACATATCTCTGGA;CAGCTCAGGCAGGAGCGCGA;TTTCCAGGTTACTTTAGAAG	-2.9;-2.77;-0.11;-0.05	197;283;40704;44386	4.18E+00;2.04E+00;1.13E+00;6.42E-01	40770;44452;84873;84959	1.88E+00;5.67E-01;4.28E-01;4.00E-03	0.705417
SEC24C	-1.45774	-6.41775	2.62274	0.00238377	0.107446	4	TCAGATACAACCATCATCTG;TTCTGCAGCTGTATCAACGA;GATGTGCATCGAATGTACCG;AATTATGGAAGTCCCTACCC	-1.93;-1.55;-1.29;-1.05	1911;3398;5032;7379	4.25E+00;3.11E+00;2.06E+00;1.08E+00	77777;80124;81758;83245	2.62E+00;1.73E+00;8.50E-01;3.94E-02	0.96881
GEMIN2	-1.45768	-6.41748	2.31857	0.00480212	0.144017	4	TCGATCCCAGCGTACCTCCG;CTAACAATACTAAGCAAGGG;AGTGGGGGAGTATCCTTCCG;GTTGGATAGTAATGTGACCA	-2.17;-1.71;-1.55;-0.39	1238;2658;3411;24689	3.61E+00;2.26E+00;2.15E+00;1.25E+00	60467;81745;82498;83918	2.05E+00;1.16E+00;9.45E-01;2.54E-02	0.841585
NIFK	-1.45714	-6.41515	2.50861	0.0031002	0.121906	4	GGTCACTTGTTCAAAAGCTA;AAGGAATACACACCAATGAA;ACTCCTGGAGTAATCTATGT;CCTGTCCCTAAACCCGCAGG	-2.52;-1.19;-1.1;-1.01	579;5909;6817;7884	4.13E+00;2.72E+00;1.60E+00;1.57E+00	77272;78339;79247;84577	2.54E+00;1.49E+00;6.50E-01;1.18E-02	0.913976
FARSB	-1.45644	-6.41213	2.24835	0.00564479	0.152738	4	AGGCGATGGGAATCAGATCG;TTAGGAACTGGCTTATCGAA;GAACCGCTGCAACAGCGTAC;TGAACTGATGAACATATACA	-2.35;-1.88;-1.19;-0.41	861;2064;5925;23854	2.90E+00;2.47E+00;2.21E+00;1.41E+00	61302;79231;83092;84295	1.60E+00;1.20E+00;1.05E+00;1.76E-02	0.816054
GTPBP10	-1.45447	-6.40364	2.5207	0.00301506	0.119945	4	CTGGAGAAGGAGCAAACAGT;GAAGGAGCACATATGAACAA;TAGCTGATATAGGCCTGGTG;CCACCTTCTCCACCTAAACG	-2.2;-1.5;-1.15;-0.96	1172;3656;6248;8633	3.98E+00;2.83E+00;1.99E+00;1.28E+00	76523;78908;81500;83984	2.43E+00;1.56E+00;8.22E-01;2.41E-02	0.921019
USP36	-1.45395	-6.40138	2.53335	0.00292852	0.1196	4	GAGCGAGAGCGTCAGGACGT;TTCAGGCAAGCAATGGACAG;CAGGTTGGATCGTCAGACGC;GAATGTCAGCAACGGAACCG	-2.25;-1.42;-1.12;-1.03	1060;4141;6661;7726	4.17E+00;2.75E+00;1.89E+00;1.32E+00	77430;78495;81015;84096	2.57E+00;1.51E+00;7.76E-01;2.17E-02	0.922269
NUP160	-1.45288	-6.39676	2.27221	0.005343	0.148409	4	AAGATCATAAACTACGAATG;GGGATCGGCTGATAGTTGCA;TGTATGGTAGTAGCACGTCA;ATACAAATGATCCACTAAGG	-2.23;-1.96;-1.17;-0.45	1099;1799;6123;22225	2.86E+00;2.59E+00;2.33E+00;1.30E+00	62931;79033;83357;84057	1.57E+00;1.28E+00;1.10E+00;2.25E-02	0.828539
SNAPC2	-1.45274	-6.39615	2.5781	0.00264181	0.113251	4	GCCATTCAGAGGATACATCC;ACCGGGCCGGAGCAATACGG;GAAGATAACAGGCCCACTGG;AGGGCCTGGTGTCTTGAGAG	-1.88;-1.75;-1.19;-0.99	2060;2522;5910;8247	4.06E+00;2.91E+00;2.31E+00;1.05E+00	76909;79246;82634;83096	2.48E+00;1.60E+00;9.66E-01;4.25E-02	0.945958
NAA50	-1.45151	-6.39085	2.10881	0.00778381	0.176014	4	GCGAACTAGCAAAACTTGGT;GCTGTCTGGCACCATACCGA;GGGTGCAGTGTGCTGTAGGG;TTCAGCTGTTTAATATTGTG	-2.51;-1.83;-1.42;-0.04	597;2239;4123;45113	3.36E+00;2.41E+00;1.56E+00;1.10E+00	40043;81033;82917;84559	1.90E+00;1.01E+00;5.53E-01;1.22E-02	0.754454
RPL7L1	-1.44941	-6.3818	2.37003	0.0042655	0.139606	4	GTGGAACCTTATGTGACCTG;AAGTTCCCTACCTTTCAATG;GGGACAGAGTGCGACTCAGA;AAGCGTCTTTATGGTTTCAG	-2.6;-1.49;-0.86;-0.85	474;3757;10234;10511	3.63E+00;2.21E+00;1.97E+00;1.66E+00	74645;74922;81399;84682	2.18E+00;1.17E+00;8.12E-01;9.68E-03	0.855096
UMPS	-1.44924	-6.38104	2.31331	0.00486064	0.144386	4	GAACAGACAATTGTAGCCAA;CTCAAGAATACGCAGCACTG;GATGAAGGAGTTAACCACTC;CCCCGCAGATCGATGTACAC	-2.34;-1.94;-0.8;-0.72	880;1865;11511;13287	3.23E+00;2.56E+00;2.07E+00;1.40E+00	71869;73645;83291;84276	1.89E+00;1.09E+00;1.09E+00;1.80E-02	0.840474
RPAP1	-1.44915	-6.38066	2.04516	0.0090124	0.18754	4	GCAGGGCTTGCATCAGCACA;CACACATAGTACATACCCCA;GAGCGAACATCAGTGCTCCG;CTGTATTCCATCGCTCACAG	-2.68;-2.38;-0.4;-0.34	372;815;24197;27461	3.27E+00;1.97E+00;1.76E+00;1.18E+00	57695;60959;84341;84784	1.43E+00;1.04E+00;6.05E-01;7.59E-03	0.726905
AARS	-1.44768	-6.37433	2.50005	0.00316195	0.123052	4	TCGTAGTGGATCTCACTGCA;GAGAGTATCGAACAGCCCGG;CGAATGGTAACTGTACTTCG;GAGGGCAGACCTACGACGAA	-1.97;-1.81;-1.13;-0.88	1791;2304;6579;9852	3.75E+00;2.77E+00;2.38E+00;1.10E+00	75304;78577;82852;83365	2.26E+00;1.52E+00;1.00E+00;3.69E-02	0.90991
ARFRP1	-1.44701	-6.37142	2.24632	0.0056713	0.153076	4	CTTACTGTTTAGGCCCACGG;GATTCAACAAGAACTACAAG;CAGTACTATGCAGAGTGTCA;AGAGAAGATGGTCACAAGCG	-2.64;-1.71;-0.82;-0.62	414;2683;11037;16093	2.89E+00;2.25E+00;2.12E+00;1.72E+00	69063;74119;82473;84742	1.66E+00;1.12E+00;9.41E-01;8.45E-03	0.815093
PTPA	-1.44671	-6.37013	2.49911	0.00316876	0.123052	4	TTTACCTAAAGGAATCCGTG;GCTCCAAAAGACGTACCGAA;ATTGAACACCTTGAAGACAA;GGTCGCTCTTCTCAACACGC	-2.18;-1.52;-1.15;-0.93	1213;3574;6277;9066	3.89E+00;2.83E+00;2.01E+00;1.26E+00	76090;78879;81582;83943	2.37E+00;1.55E+00;8.31E-01;2.49E-02	0.90991
MTG1	-1.44483	-6.36203	2.33679	0.0046048	0.142512	4	GTTTCTGCTCGACACCCCTG;GCTGGTGGACTGCATCATCG;CCACGTCGCGACCTTCCAGA;AGCAGCTACCGCTATCACCG	-2.17;-1.87;-1.15;-0.59	1252;2108;6302;16825	2.82E+00;2.82E+00;2.46E+00;1.25E+00	68331;78854;83048;83904	1.61E+00;1.55E+00;1.04E+00;2.57E-02	0.846147
PCYT2	-1.4433	-6.35543	2.17058	0.00675174	0.162424	4	ATGCAAGCCAGCGATGACGT;GAGAATGCAAGCGCACCCAG;GCCGTCGCACCACACCCGCA;TGCATACTCCCGGTACTCGG	-2.4;-1.92;-1.11;-0.34	773;1940;6706;27578	2.74E+00;2.53E+00;1.96E+00;1.45E+00	57578;78450;83216;84383	1.50E+00;1.07E+00;1.04E+00;1.58E-02	0.789349
NCAPG2	-1.44198	-6.34975	2.41028	0.00388795	0.133448	4	AGGTCAATAAGAATGGTCGG;GTGAACACTCGCATGTACTG;AGGGTAACTCAGCCTCCAAG;AAGGCTCAAGAATTTGCTAG	-2.49;-1.38;-1.03;-0.86	634;4399;7661;10199	3.69E+00;2.58E+00;1.84E+00;1.54E+00	74957;77495;80757;84522	2.22E+00;1.40E+00;7.54E-01;1.30E-02	0.874688
ACTL6A	-1.44129	-6.34674	2.77248	0.00168857	0.0955557	4	ACTGCAATTCCTGTTCACGA;AGTACACTGATGGAAATCGA;TGCCAAGACCTGGTAACCTG;CTTTATCACTATGCAATGCA	-1.55;-1.49;-1.49;-1.24	3418;3742;3743;5442	4.78E+00;3.49E+00;1.98E+00;8.48E-01	79714;81413;81414;81738	3.01E+00;1.98E+00;8.14E-01;7.11E-02	1.01974
USE1	-1.44065	-6.34398	2.02478	0.00944539	0.190327	4	TGTACCGAGCCCGTGACTGT;AGAAACGGGACCCGGACGAG;GCCGAGTACCAACTACAGCA;GCTCAATGAATATTCTCGGA	-2.59;-2.13;-1.19;0.15	487;1334;5891;57053	2.91E+00;2.85E+00;1.65E+00;6.96E-01	28103;79265;83822;84669	1.60E+00;1.22E+00;4.01E-01;9.94E-03	0.7205
CDT1	-1.4405	-6.34332	2.23412	0.00583281	0.155705	4	ACCCCATCCACATTGAAGCG;CGCAGCATGGACACCATCGT;CAGATCAAAACTGTGTACCC;GCACGACTTGAGCTCAGATA	-2.3;-1.63;-1.53;-0.31	957;3032;3521;29242	3.57E+00;2.15E+00;1.86E+00;1.36E+00	55914;81635;82124;84199	2.03E+00;9.73E-01;8.94E-01;1.96E-02	0.807696
TIMM50	-1.44024	-6.34221	2.12637	0.00747525	0.17276	4	TGAAATCGTCATCTTTACGT;ATTCCCGATGAATTCGACAA;CTACCAACCCCCATACACAC;GAAGATATAGATGACGCTCA	-2.56;-1.87;-1.01;-0.32	523;2081;7970;28633	2.53E+00;2.47E+00;1.89E+00;1.62E+00	56523;77186;83075;84633	1.36E+00;1.04E+00;9.96E-01;1.07E-02	0.762556
RIOK1	-1.43963	-6.33959	2.06665	0.00857735	0.183203	4	AGTTATCAGAGTCCAAGGCT;CCGGGATAAGTACGTCAGTG;CTCCACCTGAAGCGTAACAC;TCAAGAACTCCAAGGCGTGT	-2.66;-1.81;-1.6;0.32	388;2305;3151;66467	3.71E+00;2.38E+00;1.75E+00;4.30E-01	18689;82005;82851;84768	2.12E+00;1.00E+00;3.79E-01;7.91E-03	0.737068
TFDP1	-1.43939	-6.33856	2.71471	0.00192883	0.0985279	4	GGAGGGGTGGACGGCAACCA;AGGGACCACGTCCTACAACG;GCGCCAAACACTATCGTGGT;ACGATCAGAAGAACATCCGG	-1.67;-1.47;-1.44;-1.18	2834;3838;4059;6030	4.60E+00;3.38E+00;1.95E+00;9.20E-01	79126;81097;81318;82322	2.88E+00;1.91E+00;8.04E-01;5.88E-02	1.00644
EIF4A3	-1.4393	-6.33815	2.02068	0.00953492	0.191189	4	AGCTTGGGTTTCACGAACCT;GACACGTGCTATCAAGATGT;GGAATTCGAGACTAGCGAGG;GCGGCATCTATGCCTACGGT	-2.81;-2.01;-0.7;-0.24	259;1654;13695;33009	2.66E+00;1.92E+00;1.86E+00;1.65E+00	52147;71461;83502;84897	1.14E+00;9.61E-01;8.46E-01;5.27E-03	0.718538
ALDH18A1	-1.43849	-6.33467	2.14226	0.00720672	0.169422	4	ATTACCACTTGCTATAGCCA;TTCATCCCCTCGGGTCACCA;CAGGCTGTTCAATTTAGATG;CTTCTCCCATTAGGTGAAAG	-2.32;-2.0;-1.23;-0.21	916;1690;5557;34671	2.98E+00;2.64E+00;1.56E+00;1.38E+00	50485;79599;83466;84240	1.65E+00;1.13E+00;7.96E-01;1.88E-02	0.77103
PPP1R8	-1.43714	-6.32885	2.65719	0.00220194	0.103307	4	ATTTGGTTATTCCCAGCACA;TTCCGAAAGCGACCAACCGA;ACTACATCCAGATGTAAACC;GGATGCACCAAATGAGACCG	-1.9;-1.42;-1.22;-1.21	2013;4173;5575;5664	4.71E+00;2.98E+00;1.89E+00;1.06E+00	79492;79581;80983;83143	2.96E+00;1.65E+00;7.73E-01;4.15E-02	0.98587
MDM4	-1.43708	-6.32857	2.55656	0.00277616	0.116151	4	CAAAAACCACAAGTCATCTG;TCCAAGTCAAGACCACCTGA;ATTAGAAATTCATACCTCAG;CATCCCACTCCTCAAACCCG	-2.14;-1.35;-1.19;-1.07	1311;4638;5854;7250	4.28E+00;2.92E+00;1.80E+00;1.23E+00	77906;79302;80518;83845	2.65E+00;1.61E+00;7.35E-01;2.69E-02	0.934976
UBA1	-1.43698	-6.32813	2.28909	0.0051394	0.146934	4	CATAGGAAAAAACCGAGCTG;GCTTACGGTAGTACACGCAG;GGCCCTACTCACATACCGGG;CCAGACAAGTAACAACACCG	-2.34;-1.85;-0.88;-0.67	875;2173;9930;14510	3.07E+00;2.43E+00;2.25E+00;1.40E+00	70646;75226;82983;84281	1.78E+00;1.20E+00;1.02E+00;1.79E-02	0.832878
DPH6	-1.43662	-6.32661	2.22862	0.00590715	0.156543	4	TCTTTCCCCTTATGGTACGG;CCAGTGTACACCAAATGTGA;AGCTACATGTATCAGACAGT;CTCTGCCAAAGGTAAGCTAA	-2.19;-1.82;-1.41;-0.32	1190;2271;4232;28219	3.33E+00;2.39E+00;1.92E+00;1.27E+00	56937;80924;82885;83966	1.87E+00;1.01E+00;1.01E+00;2.44E-02	0.805366
LDLRAP1	-1.43637	-6.32553	2.68752	0.00205343	0.101797	4	GGCTACGATCCTCTTGACGG;CTGAAAACTGGACAGACACG;TTTCAGAATCTCCTACTGCA;ACTCTCAAGGTGTCGCCCCG	-1.68;-1.62;-1.24;-1.2	2788;3065;5477;5757	4.68E+00;3.00E+00;2.14E+00;9.26E-01	79399;79679;82091;82368	2.94E+00;1.66E+00;8.90E-01;5.78E-02	0.992265
NDUFA6	-1.43534	-6.32106	2.69019	0.00204085	0.101797	4	ACTGAAAATGGGCTTCACCG;CCAGAAGATCAACCACCCTG;GCACCTCCCGATACCAGGCG;TTTCAGTCGGGACATGAACG	-1.61;-1.58;-1.45;-1.1	3120;3292;3956;6849	4.38E+00;3.42E+00;2.08E+00;8.83E-01	78307;81200;81864;82036	2.72E+00;1.93E+00;8.62E-01;6.48E-02	0.992265
SMARCA4	-1.43503	-6.31974	2.33467	0.00462734	0.142512	4	AAGGGGGTACTGCTGACCGA;CGTACCACGCCAACACCGAG;TGGCCCACGCCGTTACCGAG;CCCGGTGAAAGTGATCCACG	-2.27;-1.86;-0.85;-0.77	1013;2153;10517;12157	3.38E+00;2.44E+00;2.18E+00;1.34E+00	72999;74639;83003;84143	2.00E+00;1.15E+00;1.03E+00;2.08E-02	0.846147
ZWILCH	-1.43293	-6.31068	2.49118	0.00322718	0.124437	4	GGTGCTATTCAGCCATGGGT;GAGTGTCTTCTCACAGTACG;TGAGGACTGGTGTAACTGAA;TCTTTACAGTTAACAGCCAG	-1.99;-1.55;-1.39;-0.81	1719;3400;4395;11308	3.51E+00;3.28E+00;2.05E+00;1.12E+00	73848;80761;81756;83437	2.09E+00;1.84E+00;8.50E-01;3.54E-02	0.90505
POP5	-1.43208	-6.30701	2.00916	0.0097913	0.193901	4	GAATAGTGCTACTTCGATGC;TTTCTCAACACCTTACACGT;CTATTCCGGTATAGGCATTG;ACCGAAAGTCCCGTGCACGC	-3.14;-1.53;-1.29;0.24	94;3504;5068;62063	3.10E+00;2.36E+00;2.03E+00;5.50E-01	23093;80088;81652;85062	1.73E+00;8.38E-01;3.77E-01;1.90E-03	0.712419
PPCDC	-1.43182	-6.30587	2.03574	0.00920993	0.189067	4	CAGTGACTCCCACAAGAACA;GTCAATGTGGAGAACTGGGT;TCCCCAGAGTGTTGGCATCG;AAAAGCTTAGACACCAGAAG	-3.47;-2.11;-0.89;0.74	23;1402;9739;80537	2.97E+00;2.80E+00;2.28E+00;9.69E-02	4619;75417;83754;85133	1.21E+00;1.20E+00;7.36E-01;4.49E-04	0.723383
MRPS27	-1.43159	-6.30489	2.39198	0.00405525	0.135245	4	GCACTGGTATAGAACATACA;GTAGCCTGGCCGCCACAGAA;AAGTGCATAGCCGTACAACT;CTTGTCAGATGCCTTATCCG	-2.24;-1.65;-1.03;-0.8	1069;2934;7644;11391	3.49E+00;2.58E+00;2.18E+00;1.32E+00	73765;77512;82222;84087	2.08E+00;1.40E+00;9.06E-01;2.19E-02	0.86888
ZNF830	-1.43137	-6.30393	2.27432	0.00531719	0.148089	4	CTTAACCGGAGTGTTACACA;CTCGGATACAAATCCTCCCA;CTGTACCTGAGGAACCAGGG;GAGTCCACTAGGGCGACCGT	-2.44;-1.64;-1.05;-0.6	714;3009;7386;16680	2.83E+00;2.62E+00;2.16E+00;1.49E+00	68476;77770;82147;84442	1.62E+00;1.42E+00;8.97E-01;1.46E-02	0.829478
PNO1	-1.43108	-6.30271	2.11802	0.00762041	0.174091	4	AGGAAGCCCGACCCGCTAAG;GTGGCGTGTATCTGTTAGCT;TTCAGTCAGGTCACCCGCAA;TTTCAAAAGACTCTAGAAAG	-2.63;-1.65;-1.2;-0.24	440;2918;5763;32734	2.94E+00;2.18E+00;1.69E+00;1.66E+00	52422;79393;82238;84716	1.62E+00;9.09E-01;8.54E-01;8.98E-03	0.759224
CHMP3	-1.43071	-6.30111	2.22366	0.00597506	0.156755	4	GGATGCATAGAGCTTGCTCA;ATGGGGATGAAGAACCAGCT;CGGAAATCCAGGCCACCATG;CAATGACCATTCATTGACCT	-2.34;-1.55;-1.53;-0.32	887;3430;3537;28659	3.56E+00;2.05E+00;1.89E+00;1.39E+00	56497;81619;81726;84269	2.02E+00;9.95E-01;8.47E-01;1.82E-02	0.80478
ATP6V1D	-1.43018	-6.2988	2.66002	0.00218765	0.10321	4	CTGAGGCCAAGTTCACAGCA;GACTGGTTTAGCCAGAGGTG;GATCCTTAAGAAGATAATAG;CACAGACCATCATGAAGGCT	-1.66;-1.61;-1.36;-1.1	2902;3128;4580;6864	4.37E+00;3.23E+00;2.12E+00;9.11E-01	78292;80576;82028;82254	2.72E+00;1.81E+00;8.82E-01;6.02E-02	0.986277
POLD3	-1.42824	-6.29042	2.41182	0.00387421	0.133448	4	TCATAGTCGGTATTGAACAG;AAATGGCTGAGCTATACACT;CTCTCACTACTGCAACCTTG;GAGCTGACAACCAATGGTCA	-2.07;-1.81;-1.0;-0.83	1496;2314;8146;10760	3.59E+00;2.50E+00;2.38E+00;1.18E+00	74396;77010;82842;83660	2.15E+00;1.35E+00;1.00E+00;3.08E-02	0.874688
NGRN	-1.42786	-6.28878	2.34449	0.00452382	0.141823	4	CAGCACCGATGTGATCCGAA;GAAAATTCGAAGGCAAATGG;CGATTTCGACTGGGAACCGG;CAGTGGGTTTGCTACCCGGA	-2.11;-2.0;-0.85;-0.75	1405;1688;10385;12490	3.33E+00;2.65E+00;2.20E+00;1.20E+00	72666;74771;83468;83751	1.97E+00;1.16E+00;1.13E+00;2.89E-02	0.848253
ZNF131	-1.42777	-6.28841	2.11085	0.00774732	0.175967	4	GACATCACCCTTATTGTCGA;CTTCAAGGTGGTAACAACTG;ACAGCAAAGTTAATGATACA;AGATGAAGGCATCGAAACGT	-2.24;-1.97;-1.49;-0.01	1082;1787;3724;46773	3.50E+00;2.60E+00;1.31E+00;1.04E+00	38383;81432;83369;84074	1.98E+00;1.10E+00;5.25E-01;2.22E-02	0.754569
ASNA1	-1.42768	-6.28802	2.20849	0.00618748	0.157116	4	CGCAGTGTCGAACACCACCA;CTTAAGTGGATCTTCGTTGG;TCCCCACCATCGTCGAGCGG;GAGGACAACATGCTGAGCAT	-2.49;-1.74;-0.95;-0.53	639;2546;8777;19081	2.60E+00;2.41E+00;2.30E+00;1.53E+00	66075;76379;82610;84517	1.46E+00;1.29E+00;9.62E-01;1.31E-02	0.80378
TRAPPC1	-1.42732	-6.28648	2.30179	0.00499127	0.146279	4	GTTGTCATGAATACAGACTT;GAAGCAAGCAGGGATCCCTA;ATGACAACCTTGATCCCAGT;GACTCCGCGTACATGTCTAG	-2.19;-1.69;-1.31;-0.52	1210;2748;4888;19473	3.15E+00;2.56E+00;2.23E+00;1.26E+00	65683;80268;82408;83946	1.76E+00;1.43E+00;9.32E-01;2.48E-02	0.834818
SLC1A5	-1.42732	-6.28645	2.16736	0.00680205	0.163063	4	TGTCACCACACTGCTAGCGT;ACCCCCAAAGACTCACTGAG;TTGGTCCCCATAGAGGACGT;CCAGGAACAAGATTCCCACA	-2.44;-1.96;-0.82;-0.49	721;1807;11058;20394	2.59E+00;2.48E+00;2.12E+00;1.48E+00	64762;74098;83349;84435	1.38E+00;1.12E+00;1.10E+00;1.48E-02	0.787645
TRAPPC3	-1.42623	-6.28174	2.20292	0.00626725	0.157858	4	TGGCACGGTCAAACGTCGGG;CTGGGTAACTAGAGCCCCGT;GGGAGAATTCGTCACCAGCT;ACTCCAATGTTATAGCCCCT	-2.24;-2.14;-0.82;-0.5	1076;1310;11003;20043	2.86E+00;2.51E+00;2.12E+00;1.31E+00	65113;74153;83846;84080	1.40E+00;1.23E+00;1.12E+00;2.21E-02	0.801733
PPAT	-1.42618	-6.28155	2.22141	0.00600613	0.156755	4	TTAGTGTGGGCTTCCATACG;GCTGGTATCGTGACCAGTGA;TACACAGTAAGATATCGCTG;TATGCAGTCCGAGATCCCTA	-2.19;-1.78;-1.39;-0.34	1205;2399;4342;27332	3.30E+00;2.35E+00;1.97E+00;1.27E+00	57824;80814;82757;83951	1.85E+00;1.05E+00;9.86E-01;2.47E-02	0.80478
HNRNPK	-1.42592	-6.28043	2.1062	0.0078307	0.176498	4	CTGTTGGGACATACCGCTCG;TCATAATCTCTTCTGGAGGG;GACAGAGTCGTTCTTATCGG;TAAAATCAAAGAACTTCGAG	-2.47;-1.71;-1.36;-0.15	655;2649;4550;38027	3.24E+00;2.26E+00;1.52E+00;1.40E+00	47129;80606;82507;84501	1.81E+00;9.46E-01;7.05E-01;1.34E-02	0.753261
TADA3	-1.42419	-6.27297	2.28202	0.00522376	0.147174	4	CTGTGCTGATATCACCAGTG;GCCAACACCGCTGTGTAGCG;ACAAGAAGAAAGGCCTCATG;TGGGAGTAGTGCTTCCCCAA	-2.79;-1.19;-1.09;-0.63	272;5836;6989;15804	2.93E+00;2.69E+00;1.90E+00;1.61E+00	69352;78167;79320;84884	1.68E+00;1.47E+00;6.55E-01;5.54E-03	0.832169
NUBP2	-1.42381	-6.2713	2.2163	0.00607718	0.156755	4	GCCGTGCACCAGGGCGACAG;GCAGGAAGCCCACAGACATG;AAAGCAGTTTGTGTCCGATG;TGCTTGTGGACACGCCCCCG	-2.19;-1.99;-1.08;-0.43	1204;1708;7021;22959	2.69E+00;2.64E+00;2.28E+00;1.27E+00	62197;78135;83448;83952	1.46E+00;1.24E+00;1.12E+00;2.47E-02	0.80478
TRAPPC2	-1.42325	-6.2689	2.46106	0.00345888	0.128108	4	CAATATGTACTTGAAGACGG;GCCACATGTTCTCATCTACG;CAGATGGCGGTGATCGTCCT;GGGCAGCGTGAGCTATGAAC	-2.01;-1.75;-1.0;-0.93	1673;2538;8037;9034	3.90E+00;2.52E+00;2.30E+00;1.13E+00	76122;77119;82618;83483	2.37E+00;1.36E+00;9.63E-01;3.44E-02	0.892423
HNRNPF	-1.42308	-6.26817	2.37683	0.00419923	0.138057	4	ACTCCCGTTTGGATGCACCA;GGGGGGTATGAGGAGTACAG;CGACTGCACGATCCATGACG;TGAAGTTCATGTCAGTGCAG	-2.32;-1.37;-1.29;-0.71	913;4512;5086;13433	3.21E+00;3.10E+00;1.82E+00;1.38E+00	71723;80070;80644;84243	1.88E+00;1.72E+00;7.45E-01;1.87E-02	0.859942
SF1	-1.42249	-6.26562	2.42581	0.0037514	0.132575	4	GCAGGGTATCGAGACCCCTG;AGCCCATCTACAATAGTGAG;ACTTGCAATCAGAAGCAATG;CACCACTGGCCAGTGCACCT	-2.0;-1.88;-0.93;-0.88	1683;2074;9139;9837	3.75E+00;2.47E+00;2.36E+00;1.13E+00	75319;76017;83082;83473	2.26E+00;1.26E+00;1.04E+00;3.47E-02	0.877539
EIF1AX	-1.42199	-6.26344	2.28654	0.00516967	0.146934	4	GTGTTCAAAGAAGATGGGCA;AGAGATTGTGCCACATCAGA;TTGGAAGCGATGTGTTTCGA;GGTTGGTCTACGGGACTACC	-2.23;-1.93;-0.83;-0.7	1094;1921;10807;13824	3.16E+00;2.54E+00;2.15E+00;1.31E+00	71332;74349;83235;84062	1.84E+00;1.13E+00;1.07E+00;2.24E-02	0.832878
CPSF4	-1.42159	-6.26175	2.12816	0.00744454	0.172233	4	TTGGAGTAGAAGTAGCACTC;GACTGCCCATGGTACGACCG;CCTCCGGGCAGAATCCCACG;GTTTGACTTGGAGATCGCCG	-2.48;-1.55;-1.49;-0.17	646;3391;3733;37266	3.49E+00;2.06E+00;1.53E+00;1.44E+00	47890;81423;81765;84510	1.98E+00;8.51E-01;7.25E-01;1.32E-02	0.763884
LYRM4	-1.42121	-6.26007	2.00972	0.00977863	0.193826	4	CTGCGGGAGAGCAAGCGCTT;GCTTCGGCGCCTACAACTAC;ACCTGTACCGCGCGATGCTG;TTAGAACTTACGCCATCCGG	-2.41;-2.39;-0.82;-0.06	756;793;10914;43900	3.29E+00;2.13E+00;1.46E+00;1.15E+00	41256;74242;84363;84400	1.44E+00;1.13E+00;5.76E-01;1.55E-02	0.712588
NUDT21	-1.41975	-6.25378	2.51331	0.00306685	0.121061	4	ACTAAAACGCTTAATGACAG;CAGATTTCAGCGCATGAGGG;CCGAACTGGGTGACTCCCCG;AGCTGTAGCAGTAACACATG	-2.08;-1.44;-1.11;-1.05	1470;4051;6745;7493	4.22E+00;2.74E+00;1.91E+00;1.18E+00	77663;78411;81105;83686	2.60E+00;1.50E+00;7.84E-01;3.02E-02	0.916996
RPL30	-1.41942	-6.25238	2.73315	0.00184864	0.0971559	5	GATCAACTCTAGGCTCCAGC;AATAGAGTATTACGCCATGT;AAAGTGGAAAGTACGTGCTG;ACTGGTGTCCATCACTACAG;GGGTTCTTTCAATTACCTCA	-2.22;-1.98;-1.13;-1.01;-0.75	1127;1736;6475;7937;12521	4.16E+00;3.47E+00;2.43E+00;2.41E+00;1.20E+00	72635;77219;78681;83420;84029	2.70E+00;2.18E+00;1.34E+00;1.03E+00;2.89E-02	1.01253
TOP3A	-1.41845	-6.2482	2.41571	0.00383967	0.133249	4	AGATGTCCAAGCCTGATCTG;GCTCGAAACATTCTAGAGCG;GACAGTGACTCATGACCACA;GCAGTCGGTCCAAATCACCA	-2.06;-1.49;-1.43;-0.69	1519;3737;4108;13915	3.37E+00;3.15E+00;1.98E+00;1.17E+00	71241;81048;81419;83637	1.90E+00;1.84E+00;8.14E-01;3.12E-02	0.875337
ATAD1	-1.41631	-6.23897	2.11992	0.00758715	0.173922	4	ACTGACGGATAAGTGGTATG;TGGTAAAACGTTGATTGCCA;ATATATTTAGGTCATCGTGA;GTTACTTGGAGTGATATAGC	-2.92;-1.57;-0.64;-0.54	180;3325;15455;18822	2.62E+00;2.08E+00;2.07E+00;1.71E+00	66334;69701;81831;84976	1.47E+00;8.78E-01;8.58E-01;3.66E-03	0.759647
RPS12	-1.41626	-6.23875	2.40063	0.00397533	0.13454	4	TGAGCCTATGTATGTCAAGT;GGATGCGAGCACACACAGAT;TTCCACGTGCTAAGCCATCG;TGATGACAACAAGAAACTAG	-2.17;-1.65;-0.98;-0.87	1245;2937;8389;10060	3.71E+00;2.46E+00;2.18E+00;1.25E+00	75096;76767;82219;83911	2.24E+00;1.33E+00;9.06E-01;2.56E-02	0.87115
USO1	-1.41396	-6.22882	2.30875	0.00491188	0.144959	4	GGACATAAGAAGTACTACGA;ACTACTGGACATTATTACAG;ATATCATGTATTCTGGACTG;GTTCAACTTGCTACAAGTAT	-2.34;-1.48;-1.21;-0.63	877;3795;5701;15841	2.95E+00;2.92E+00;1.96E+00;1.40E+00	69315;79455;81361;84279	1.68E+00;1.63E+00;8.08E-01;1.80E-02	0.838755
CARS	-1.41304	-6.22483	2.42442	0.00376343	0.132575	4	CCAGAGCGCAAAGTCATTGG;CCCTCCGTGGATGTCCATCG;GGATTCCATGCACGGCAGTG;TGTACAACAGCCTGACACGG	-2.36;-1.27;-1.1;-0.92	840;5224;6814;9259	3.85E+00;2.72E+00;1.70E+00;1.42E+00	75897;78342;79932;84316	2.34E+00;1.49E+00;6.93E-01;1.72E-02	0.877539
UBAC1	-1.4123	-6.22166	2.18969	0.00646111	0.159636	4	TATTTAGGAAGGCAAACGGT;TAATACACGCCGCGTCTGAG;GCGCGTCCGATGGCGCCGAG;GCCCGGTCCATGTTGTGGGA	-2.31;-1.83;-1.05;-0.46	929;2250;7433;21787	2.61E+00;2.40E+00;2.37E+00;1.37E+00	63369;77723;82906;84227	1.42E+00;1.30E+00;1.01E+00;1.90E-02	0.79687
ARIH1	-1.41201	-6.22037	2.48113	0.00330271	0.126627	4	GAACACGCCAGATGAATACA;GATACTGAACTTTAACAACG;AAGATATCACAACCATGAGC;GGAGGAGGATTACCGCTACG	-1.78;-1.65;-1.48;-0.74	2422;2930;3791;12805	3.47E+00;3.29E+00;2.18E+00;9.82E-01	72351;81365;82226;82734	1.96E+00;1.94E+00;9.07E-01;5.01E-02	0.897474
PIK3C3	-1.41104	-6.21619	2.05243	0.00886278	0.185957	4	AGCCTGCAAAAACTCAACAC;TCGGCTGGTGCACCTAATGA;CTTGAAAGTCTGGCCTAACG;CCTACCAAGAAGGATAGTCA	-2.27;-2.05;-1.46;0.14	1001;1557;3916;56202	3.43E+00;2.71E+00;1.34E+00;7.22E-01	28954;81240;83599;84155	1.94E+00;1.16E+00;4.08E-01;2.05E-02	0.730588
POLD1	-1.41084	-6.21535	2.08519	0.0082189	0.180844	4	TTGGAGATCGACCATTACGT;CAAGGTGATACGCAGAAACG;GGGTGGTGAGGACTATACCG;AGTTCATCAAGACGCCCACG	-2.65;-1.91;-0.56;-0.52	409;1963;17773;19507	2.56E+00;2.52E+00;1.72E+00;1.54E+00	65649;67383;83193;84747	1.43E+00;1.07E+00;7.86E-01;8.34E-03	0.742697
RPS3	-1.41019	-6.21255	2.2809	0.00523722	0.147363	4	ACTGAACGAGTTTCTCACTC;CTGCGTTACAAACTCCTAGG;TGGGAAACTTCGAGGACAGA;GCTGAAAAGGTAGCCACAAG	-2.54;-1.42;-0.97;-0.71	551;4158;8508;13535	3.20E+00;2.44E+00;1.89E+00;1.60E+00	71621;76648;80998;84605	1.87E+00;1.31E+00;7.75E-01;1.13E-02	0.831611
MRPS18B	-1.40971	-6.21045	2.3388	0.0045835	0.142512	4	ACTCCGTAGGCACCTCTGAA;GACTACCGTCGAAACCACAA;GAGGTTCAACCTGGGGAATG;AGCGTGGAAATAAAGTTGCT	-2.12;-1.58;-1.32;-0.62	1380;3254;4821;16138	3.16E+00;2.89E+00;2.09E+00;1.21E+00	69018;80335;81902;83776	1.77E+00;1.66E+00;8.67E-01;2.84E-02	0.846147
RPRD1B	-1.40795	-6.20287	2.33595	0.00461372	0.142512	4	CAAGAAAGAAGTGTGTATGG;CGGGCCCCATCGTGTCGGTG;GAAAGGACCCGAATTCACGA;ACCTAGAAAATGCTGCATCG	-2.01;-1.76;-1.26;-0.61	1671;2490;5314;16448	3.04E+00;2.86E+00;2.32E+00;1.13E+00	68708;79842;82666;83485	1.69E+00;1.63E+00;9.71E-01;3.44E-02	0.846147
UHRF1	-1.40742	-6.20058	2.01672	0.0096223	0.191596	4	CTGCCGGATCGACTCCAGTG;CGGCGTCGTACCAGAAACCG;TTCCGGAAACAAGCGGACTG;TCGGACAAGTCCTCCAACAG	-2.55;-1.9;-1.03;-0.15	533;1998;7695;38386	2.57E+00;2.50E+00;1.61E+00;1.38E+00	46770;77461;83158;84623	1.39E+00;1.06E+00;6.96E-01;1.09E-02	0.717613
GEMIN5	-1.40732	-6.20016	2.42636	0.00374663	0.132575	4	TGGAGAGTGTATTCCATACG;TGAGCTGGTGAAATAACTCG;GATGCAATCTGGATCCAACG;ACTATCAGATCCTTTACTCG	-1.76;-1.67;-1.6;-0.6	2500;2821;3177;16738	3.70E+00;2.83E+00;2.21E+00;9.69E-01	68418;81979;82335;82656	2.11E+00;1.61E+00;9.22E-01;5.17E-02	0.877539
POLR2G	-1.40694	-6.19849	2.26624	0.00541699	0.149525	4	ACCAGCACCGATATTGTCGA;TACATGTCGAGAGATGAAGC;AGGTTAGGGCCGAAGTATCG;CCGGATAAAGGACAAAGCCT	-2.31;-1.64;-1.07;-0.61	944;2960;7227;16261	2.88E+00;2.65E+00;2.17E+00;1.37E+00	68895;77929;82196;84212	1.65E+00;1.44E+00;9.03E-01;1.93E-02	0.825286
CDC123	-1.40674	-6.19766	2.5716	0.00268165	0.114287	4	CAAGAGACATACTTACGGCT;ACTGTTCATTGCTATCCAGT;GGAAGCGATCAATTCCCTGG;TCCGCAGCCTCACTATCAAG	-1.77;-1.57;-1.23;-1.05	2439;3311;5527;7417	4.24E+00;2.99E+00;2.08E+00;9.79E-01	77739;79629;81845;82717	2.62E+00;1.66E+00;8.60E-01;5.05E-02	0.942005
GTF2A2	-1.4061	-6.1949	2.32436	0.00473847	0.143855	4	GTTGTACAGAAATACCACAT;TAAGGCGATAAATGCAGCGC;TCACCTGTATAAGCTCATCG;TCCTTACCCTGAAGTTGACA	-2.23;-1.7;-0.92;-0.78	1108;2720;9271;11906	3.42E+00;2.34E+00;2.24E+00;1.30E+00	73250;75885;82436;84048	2.03E+00;1.25E+00;9.36E-01;2.27E-02	0.842077
RAD9A	-1.40603	-6.1946	2.56247	0.00273861	0.115587	4	GCACATGGGGACACAAGGCT;TGCAGTGCAGCTGAACTACC;GGAGGAGTTCACGGTCCGGA;GGTAGAGTTCGTCCCCGATG	-1.84;-1.5;-1.24;-1.05	2216;3678;5412;7477	4.23E+00;3.02E+00;1.99E+00;1.02E+00	77679;79744;81478;82940	2.61E+00;1.67E+00;8.20E-01;4.58E-02	0.937091
TRAPPC11	-1.40563	-6.19286	2.09377	0.00805812	0.178676	4	GTATCCTAAATGTAGACCCA;CTGAGCGATTGCATCCAGCG;TTATAATATAACCCACAAGG;AACATCGACATGAAAACTTG	-2.47;-1.73;-1.14;-0.27	654;2574;6384;30967	2.81E+00;2.29E+00;1.76E+00;1.52E+00	54189;78772;82582;84502	1.54E+00;9.58E-01;9.12E-01;1.34E-02	0.747933
ALG1	-1.40545	-6.19206	2.36149	0.00435021	0.141111	4	TGTGTGTGACCAACGCGATG;TCCAGGCAGTACACTTGCTG;CCAGCACCACGACAATAACG;CAACAAGCTTGCTCCCACGG	-2.08;-1.47;-1.44;-0.63	1483;3846;4024;15879	3.40E+00;2.92E+00;1.95E+00;1.18E+00	69277;81132;81310;83673	1.92E+00;1.68E+00;8.03E-01;3.05E-02	0.85044
SARS	-1.40411	-6.18628	2.21716	0.00606518	0.156755	4	CAGGAAGAAGTACTCTCACG;AGTGTAGCCCCGACTTGCCA;GGACTTGTTGTCGTGTGGCG;CGGGAACCTCCTGCACCCGT	-2.62;-1.54;-0.76;-0.7	455;3475;12272;13769	3.17E+00;2.04E+00;1.99E+00;1.68E+00	71387;72884;81681;84701	1.85E+00;1.04E+00;8.42E-01;9.29E-03	0.80478
WDR75	-1.40395	-6.18559	2.18899	0.00647163	0.159636	4	TTGATGGCACAATTAAACTG;TTTACTTGCTGTAACCAACG;CTTCACATTCCGATAACAGT;GATCCAAATTGAGCTAACAA	-2.51;-1.61;-0.94;-0.55	600;3129;8881;18191	2.68E+00;2.39E+00;2.12E+00;1.56E+00	66965;76275;82027;84556	1.51E+00;1.28E+00;8.82E-01;1.23E-02	0.79687
PFDN2	-1.40369	-6.1845	1.94577	0.0113299	0.210813	4	AACCCGCAAGTGCTACCGCA;GGTGGAGCGGACCGTCAAAG;CGTCTTAGGCAGGAACAGCG;CCTTCAGAGTATCAATCACT	-2.79;-1.96;-1.15;0.28	271;1804;6354;64527	2.81E+00;2.59E+00;1.90E+00;4.82E-01	20629;78802;83352;84885	1.54E+00;1.10E+00;3.75E-01;5.52E-03	0.676102
PALB2	-1.40331	-6.18283	2.58456	0.00260279	0.11274	4	GAAGAAAGGTCCTTTCCCCG;TCAACACAGCTAACCCACAC;GAGGAAGAGTAGTCGCCCTG;AATATTACGTTAGGACAACA	-1.75;-1.56;-1.21;-1.1	2533;3363;5726;6903	4.37E+00;2.95E+00;2.06E+00;9.64E-01	78253;79430;81793;82623	2.71E+00;1.63E+00;8.54E-01;5.24E-02	0.947921
PGGT1B	-1.40274	-6.18039	2.50685	0.00311282	0.122182	4	ATGGATTGAATGGAATACCC;TATGACAATGGGTTGGCACA;TCCTACGAGACCGGCACGTG;TATGTTGGACTCCTTAGATG	-1.74;-1.61;-1.45;-0.82	2552;3134;4011;11075	3.54E+00;3.40E+00;2.12E+00;9.61E-01	74081;81145;82022;82604	2.12E+00;1.92E+00;8.81E-01;5.28E-02	0.912991
RPP14	-1.40247	-6.17923	1.93563	0.0115976	0.213075	4	AGACCCTGTCAGCTATCCTG;CCTAAAGGACCTGTTTGGTG;TCTTACAGAGAATTTCAAGA;GTAAACAATTCTTTCATATG	-2.77;-2.2;-0.33;-0.32	291;1180;28037;28459	2.95E+00;1.90E+00;1.87E+00;1.02E+00	56697;57119;83976;84865	1.27E+00;1.00E+00;5.34E-01;5.93E-03	0.671467
RAE1	-1.40155	-6.17523	2.0391	0.00913894	0.18903	4	CCAACTATAGCATCGATGTG;GATATATCCTATGGCTGTGG;CTCCAGCAGACATCTAGGAC;ATTACTGTAGGTTCGATGCT	-2.27;-2.09;-1.23;-0.02	1011;1447;5534;46471	2.99E+00;2.78E+00;1.34E+00;1.05E+00	38685;79622;83709;84145	1.65E+00;1.19E+00;5.30E-01;2.07E-02	0.723469
GALE	-1.39928	-6.16546	2.0184	0.00958516	0.191507	4	TGGCAGTCATCCACTTTGCG;TGTATCGGCGAGGATCCACA;GGTGGCTGTACCAACCCCTA;GTATTGGGGGTTCCCGTACA	-2.39;-2.08;-0.94;-0.18	792;1478;8908;36195	2.76E+00;2.39E+00;1.49E+00;1.44E+00	48961;76248;83678;84364	1.28E+00;1.18E+00;7.53E-01;1.62E-02	0.717816
CDC45	-1.39848	-6.16202	2.2854	0.00518326	0.146934	4	GTACGAGTATCATGGGACGT;CAGAGGATACTCGTACTCGA;GTGAAGTACGTGACCGACGT;TATTTCATCCTCATAAACTG	-1.98;-1.91;-1.14;-0.56	1758;1965;6370;17945	2.81E+00;2.71E+00;2.52E+00;1.11E+00	67211;78786;83191;83398	1.54E+00;1.53E+00;1.07E+00;3.62E-02	0.832878
NDUFB9	-1.39724	-6.15666	2.10837	0.00779171	0.176014	4	ACACTCATATCTCTCATAGG;CAGGGAAGATGTACGGCTGG;AATCATGGTGCATCCACAGG;CCAGTCATCTAAGCACCACT	-2.33;-1.96;-0.91;-0.39	903;1809;9435;24767	2.59E+00;2.32E+00;2.15E+00;1.39E+00	60389;75721;83347;84253	1.23E+00;1.16E+00;1.10E+00;1.85E-02	0.754454
SGF29	-1.39722	-6.15655	2.26945	0.00537707	0.148621	4	TCAGCTGATCAAGCAAACCC;TCTTATCCAGGGCTTTCCGA;ACCAGGCTTCCCGATCCACA;TATTACCGGACAAAGCTGCG	-2.05;-1.98;-0.92;-0.64	1551;1739;9234;15549	2.95E+00;2.62E+00;2.34E+00;1.16E+00	69607;75922;83417;83605	1.70E+00;1.25E+00;1.11E+00;3.19E-02	0.827921
AMD1	-1.39688	-6.15509	2.29223	0.00510231	0.146934	4	AAACTTGCTAGGGATTACAG;TTCATGAAGCCTTCTCACCA;GACGCATGAATTCTGACTGT;CAGCAACCCGACGCAAACCA	-2.08;-1.84;-1.01;-0.67	1491;2215;7992;14688	3.05E+00;2.52E+00;2.41E+00;1.18E+00	70468;77164;82941;83665	1.77E+00;1.36E+00;1.02E+00;3.07E-02	0.832878
C3H1orf43	-1.39679	-6.15468	2.43557	0.00366802	0.131465	4	TTTGCAATGAAATCCCGAAG;AGCAGCCCTTACCAGAGGCA;TATCCTGAACCTTGGACAGT;TAGTGTTTCGAAGATCTAGC	-2.04;-1.54;-1.08;-0.92	1578;3460;7050;9200	3.87E+00;2.68E+00;2.04E+00;1.15E+00	75956;78106;81696;83578	2.35E+00;1.46E+00;8.43E-01;3.25E-02	0.881189
EXOSC7	-1.39576	-6.15027	2.311	0.0048865	0.144565	4	GGTCACACCGACATATTGGT;AAGCTGGAGAAACCAAACGA;GAGAAGGTGTACATTGTACA;CGGTCTCCACTTCGACACAT	-2.12;-1.83;-0.85;-0.78	1383;2226;10472;11760	3.44E+00;2.41E+00;2.19E+00;1.21E+00	73396;74684;82930;83773	2.04E+00;1.16E+00;1.02E+00;2.84E-02	0.839937
PRELID3B	-1.3949	-6.14656	2.54778	0.00283281	0.117299	4	GCTGTTGTAACGGTTTCCCA;AAATCCTATGAATCCGAGTG;CACACTTACAGACTTCACAA;ATGGCTGTGCAACTTTCCAG	-1.74;-1.46;-1.45;-0.93	2550;3940;3967;9109	3.88E+00;3.41E+00;1.93E+00;9.61E-01	76047;81189;81216;82606	2.36E+00;1.93E+00;7.94E-01;5.28E-02	0.930707
ABT1	-1.39483	-6.14623	2.33674	0.00460528	0.142512	4	CAAAAGCAAGATGCTCGCTG;CAAGCGAGTAGCCAAGCGTG;GTTCCACAGATCATAACGGA;AACACGCCCGACCTCCCCGT	-2.32;-1.5;-0.92;-0.85	921;3682;9278;10454	3.64E+00;2.34E+00;1.99E+00;1.38E+00	74702;75878;81474;84235	2.19E+00;1.25E+00;8.20E-01;1.89E-02	0.846147
MAU2	-1.39438	-6.14429	2.23601	0.00580753	0.1556	4	GGGCTCTGAGTACACACGGT;GTCCGAGTTATACTGTCAAG;GATCTCGTCATCGTGCAGTG;CAAGCCGCCTCAGCGCATTG	-1.94;-1.9;-1.34;-0.4	1875;1999;4697;24554	3.20E+00;2.50E+00;2.16E+00;1.08E+00	60602;80459;83157;83281	1.79E+00;1.17E+00;1.06E+00;3.87E-02	0.807989
TRPM7	-1.39318	-6.13914	2.31458	0.00484642	0.144356	4	AGAAACTGCTAACTTAAGAC;AGCACAGCCCTACCGACCAA;GATGTTCATCTGATCCAATG;ACAGGTGTGGCAAAACATGT	-2.57;-1.13;-1.1;-0.76	502;6518;6810;12208	3.37E+00;2.73E+00;1.64E+00;1.52E+00	72948;78346;78638;84654	2.00E+00;1.49E+00;6.18E-01;1.03E-02	0.840566
TAF1D	-1.39251	-6.13624	1.87404	0.0133647	0.227211	4	TTCTGGTATATAGCAAGCAG;GAAGTATGAATACTACCTCA;TTTAAATAAGCTGCTACCAG;TTCCTGTCCCACCTAAACGG	-2.96;-2.72;-0.32;0.43	157;329;28425;71439	4.05E+00;2.13E+00;1.00E+00;3.05E-01	13717;56731;84827;84999	1.82E+00;5.28E-01;4.20E-01;3.19E-03	0.643571
DENR	-1.39193	-6.13372	2.94703	0.00112973	0.0860518	6	AGTCTGTTCATTACCAACAG;TTAATAAATAAAGGTGGAAG;ATGTTGCTAAATGTAGACAA;GAGTTTGCAAAACTTACTGT;CACAGTAAAGGACTCGAAGT;CCACAGTAAAGGACTCGAAG	-2.45;-1.66;-1.49;-1.43;-0.75;-0.56	688;2875;3690;4102;12454;17826	4.14E+00;4.08E+00;3.47E+00;2.85E+00;1.83E+00;1.33E+00	67330;72702;81054;81466;82281;84468	2.72E+00;2.72E+00;2.30E+00;1.63E+00;7.68E-01;2.11E-02	1.06524
HNRNPU	-1.39184	-6.13335	2.03656	0.00919258	0.189042	4	CAATGTACTCAAAATAGCCA;ATCGAGTTAGAGGACCAAAG;GTCACCGCGAACAGCGACGT;GGGAACGGCAGCCTAGACCT	-2.51;-1.84;-0.93;-0.29	598;2217;9131;29948	2.41E+00;2.36E+00;1.82E+00;1.56E+00	55208;76025;82939;84558	1.26E+00;1.02E+00;9.48E-01;1.22E-02	0.723442
UQCR10	-1.39096	-6.12955	2.02944	0.0093445	0.189191	4	GAAGGCGCGCTCGAAGAACA;TTCGCCCTCACCATCGTCGT;TACAACCTCGCAGTCAACGT;TTCGAGCGCGCCTTCGATCA	-3.06;-1.48;-0.57;-0.45	116;3801;17438;22316	2.33E+00;2.27E+00;1.96E+00;1.56E+00	62840;67718;81355;85040	1.27E+00;8.08E-01;7.98E-01;2.35E-03	0.7231
RBBP7	-1.38958	-6.12361	2.20541	0.00623144	0.157635	4	GGTTGATGCGCACACTGCCG;TACACCGTTTCTGTATGACC;CATGGTCATCAGATGCACTT;ATCAGCAACAGATCCAAACA	-2.04;-1.94;-1.13;-0.45	1586;1877;6499;22274	2.78E+00;2.55E+00;2.33E+00;1.15E+00	62882;78657;83279;83570	1.53E+00;1.28E+00;1.08E+00;3.26E-02	0.802348
SEC63	-1.38901	-6.12114	2.32254	0.00475843	0.143855	4	ACTATGGACATAAAGTCACA;AAATATCATCCAGATAAAGG;TATCGCTCAATACGCTATAG;TACCTGTCCTTATAGCCTGA	-2.17;-1.46;-1.26;-0.67	1246;3933;5272;14683	3.05E+00;3.05E+00;1.93E+00;1.25E+00	70473;79884;81223;83910	1.77E+00;1.69E+00;7.95E-01;2.56E-02	0.842077
MRPL10	-1.38816	-6.11747	2.15265	0.00703634	0.167212	4	CTGCAGCTATCTCCCGACGG;GCTGGTCAGTGAAGAACCCA;GCCATAGCGGATAAACTGGT;CAAAGTGCATCACACGACGG	-2.15;-1.93;-1.08;-0.4	1294;1915;7062;24602	2.68E+00;2.54E+00;2.16E+00;1.24E+00	60554;78094;83241;83862	1.46E+00;1.16E+00;1.08E+00;2.66E-02	0.776732
EIF2S1	-1.38798	-6.11667	2.56822	0.00270257	0.114508	4	ATGTGTGGTTGTTATTAGAG;GATGACAAGTACAAGAGACC;CAGGCTGTCAAAATTCGAGC;CTGGAATACAACAACATCGA	-1.66;-1.64;-1.18;-1.08	2901;2961;6036;7111	4.31E+00;2.88E+00;2.17E+00;9.11E-01	78045;79120;82195;82255	2.67E+00;1.58E+00;9.03E-01;6.02E-02	0.941163
UBTF	-1.3866	-6.11074	2.13211	0.00737714	0.171478	4	CCAGGTTACTCATCTCCGGG;CTACCACAAGAAGTGCGACC;ATGGGTGGAGATTTCTAACG;AAGATGAACATGGCTGACAC	-1.98;-1.91;-1.52;-0.13	1727;1977;3551;39291	3.56E+00;2.51E+00;1.34E+00;1.12E+00	45865;81605;83179;83429	2.02E+00;1.06E+00;6.74E-01;3.56E-02	0.765792
COX6B1	-1.38613	-6.10872	2.09263	0.00807917	0.178742	4	TCCCCAACCAGAACCAGACC;ACGCCGGTACCATTCACACA;AACTGCTGGCAGAACTACCT;GGAGACATCACCTCCTTTAG	-2.0;-1.98;-1.57;0.02	1679;1728;3303;48808	3.65E+00;2.63E+00;1.13E+00;9.67E-01	36348;81853;83428;83477	2.08E+00;1.12E+00;4.93E-01;3.46E-02	0.747773
FECH	-1.38603	-6.10827	2.06532	0.00860364	0.183203	4	GTACGTCCACCCGTTAACAG;GCATGGATCTTACTCTTGGA;AGGGGACCCCTATCCTCAAG;AGTGGAGCACGATCGACAGG	-2.15;-1.94;-1.38;-0.08	1301;1867;4432;42786	3.27E+00;2.56E+00;1.23E+00;1.20E+00	42370;80724;83289;83855	1.84E+00;1.09E+00;5.98E-01;2.67E-02	0.737068
BCAS2	-1.38433	-6.10094	2.38006	0.00416808	0.137265	4	CTGGAACTAATGTCTCAGCA;TAGCTTAGATAGTTCTTCGT;CCCTTCTCGTCCTTAGGCTG;AGAAAAATGACATCACTGCA	-1.98;-1.58;-1.22;-0.75	1738;3259;5578;12478	3.34E+00;2.98E+00;2.09E+00;1.11E+00	72678;79578;81897;83418	1.97E+00;1.65E+00;8.66E-01;3.58E-02	0.86244
EDC4	-1.3843	-6.10081	1.99681	0.0100736	0.1973	4	GGATACCGAAGCTCAGTACA;GCAACTCCACGATACGTCGG;GGCCAAAATTCCAATGCCAG;GGCTGAGGAGATAACATCGG	-3.37;-1.23;-0.63;-0.3	34;5498;15820;29359	2.80E+00;1.85E+00;1.68E+00;1.66E+00	55797;69336;79658;85122	9.69E-01;8.62E-01;6.75E-01;6.73E-04	0.704873
EXOC3	-1.38372	-6.09831	2.04501	0.00901545	0.18754	4	GGAAGATCTCGTAGTGCGGA;ATGTACTGCACGTAGCAGTG;GGTGTAAGTGTTCAAAACCC;TAACGCGCTAAATGACGTCA	-2.65;-1.47;-1.21;-0.21	413;3861;5715;34604	2.95E+00;1.95E+00;1.72E+00;1.56E+00	50552;79441;81295;84743	1.63E+00;8.02E-01;7.98E-01;8.43E-03	0.726905
VMA21	-1.38368	-6.09812	1.91982	0.0120277	0.215013	4	GTCCCTATTGGACATCCCAA;GAACAGGAGCGTCTTCAGAG;CGCTCCGGACTACCTGAAGT;GTTGTGAAATATAACCCAAT	-2.63;-2.41;-0.92;0.43	430;752;9291;71433	3.34E+00;2.33E+00;1.70E+00;3.05E-01	13723;75865;84404;84726	1.46E+00;1.25E+00;4.20E-01;8.77E-03	0.667534
ISCU	-1.38297	-6.09508	2.25707	0.00553266	0.150824	5	TTCATGACATCACCACACGC;TTCGGTGGCTAACGAGCTAG;ATGTTGGGACTGGATTGGTG;CGCTCGGCTCTATCACAAAA;GGGAGCTGAGAGCTCCCGGG	-2.27;-2.14;-2.04;-0.24;-0.23	1010;1314;1590;32775;33598	4.20E+00;2.64E+00;2.02E+00;1.25E+00;1.17E+00	51558;52381;83566;83842;84146	2.48E+00;1.14E+00;1.13E+00;6.66E-01;2.59E-02	0.821531
MRPL52	-1.38285	-6.09455	1.81025	0.0154791	0.243468	4	GCTCCCAGACTGGTCGTACG;GGCCTTTCATTGGAGGAGCA;GAGACTGCACTGCGGCTCCG;AGCTTCGAAGAAAAGCCCAA	-3.06;-2.11;-0.24;-0.13	118;1409;32858;39526	2.80E+00;2.26E+00;1.33E+00;8.50E-01	45630;52298;83747;85038	1.20E+00;6.69E-01;4.72E-01;2.39E-03	0.613559
EXOSC9	-1.38261	-6.09351	2.28232	0.00522012	0.147174	4	AGATTATGGGTGCTGCATTG;GGCATGTGATGGATGCTCAA;AAACTCAATAGGGCAACAGA;TAGCCTTATGTCACTTCCGA	-2.21;-1.4;-1.33;-0.59	1151;4305;4735;17018	3.19E+00;2.80E+00;1.86E+00;1.28E+00	68138;80421;80851;84005	1.78E+00;1.59E+00;7.62E-01;2.36E-02	0.832169
BCL2L1	-1.38221	-6.09179	2.03712	0.00918073	0.189042	4	TTCCGGGACGGGGTGAACTG;AGTTTGAACTGAGGTACCGA;ACAGAACTGAGGCCCCAGAA;GGGCATCCGAGCTTCTGCTG	-2.38;-1.72;-1.32;-0.11	811;2642;4804;40717	3.17E+00;2.27E+00;1.43E+00;1.28E+00	44439;80352;82514;84345	1.77E+00;9.47E-01;6.42E-01;1.66E-02	0.723442
UTP18	-1.38155	-6.08893	2.22618	0.00594049	0.156681	4	CTGAACGTCCTACTACTGCT;AGATTTCAGCATGCTATGGG;AACACCATTTATAAGCAGGA;GAACCGTCTGATGCTAGAGG	-2.04;-1.88;-1.07;-0.53	1581;2059;7209;18834	2.65E+00;2.62E+00;2.48E+00;1.15E+00	66322;77947;83097;83575	1.47E+00;1.44E+00;1.05E+00;3.25E-02	0.804984
GATB	-1.38127	-6.08773	2.32145	0.00477036	0.143855	4	AAAGATACCAAAGAATTGGG;GACGCTCATTGACCTGAACA;TGGCATACAGCGTCTATGTG;TTGGACGTGGACCCAGTCGG	-2.06;-1.69;-1.03;-0.75	1532;2751;7705;12613	3.32E+00;2.57E+00;2.23E+00;1.17E+00	72543;77451;82405;83624	1.96E+00;1.39E+00;9.32E-01;3.15E-02	0.842077
MCM7	-1.38121	-6.08748	2.58006	0.00262991	0.113185	4	GCTGAGACTTAGCCACACCA;TGGACGTTTACATTGAGCAC;TGAGGTCAAACCAAGAATGG;GTCGTCTAGGTCTACGTACA	-1.59;-1.48;-1.46;-0.98	3205;3768;3911;8294	4.05E+00;3.43E+00;1.97E+00;8.72E-01	76862;81245;81388;81951	2.48E+00;1.94E+00;8.11E-01;6.66E-02	0.946213
NSL1	-1.37969	-6.08091	2.36375	0.00432762	0.140932	4	TCAGCATTAATGGGCAAGCA;GCTTCGAGGTGCAGCGCACA;CAGCTTCGTGCAAAAGCTCG;GGTCCAACAGATGTACAACA	-1.72;-1.64;-1.64;-0.52	2617;2963;2992;19535	3.78E+00;2.56E+00;2.17E+00;9.51E-01	65621;82164;82193;82539	2.16E+00;1.43E+00;9.03E-01;5.42E-02	0.85099
RPL18A	-1.37946	-6.07992	2.2201	0.00602421	0.156755	4	GTCTCTGCAGACCGAGACAT;CGGCACCCACAACATGTACC;TTAGCTTCGAGAGTATAAGG;CGAAGTTCTTCACTCGCAGG	-2.09;-1.8;-1.09;-0.54	1459;2342;7002;18674	2.69E+00;2.64E+00;2.37E+00;1.19E+00	66482;78154;82814;83697	1.48E+00;1.47E+00;9.95E-01;3.00E-02	0.80478
NELFCD	-1.37884	-6.07726	1.82395	0.0149985	0.240053	4	AAGCATCAAACAGTCTGGGT;AAGATAGAGTCTGCTTTGCG;GCCACTCACGAGTTCAACAG;GTGTGATTTGACTGGCGTCG	-2.92;-2.21;-0.66;0.28	178;1145;14813;64638	2.98E+00;2.08E+00;1.76E+00;4.79E-01	20518;70343;84011;84978	1.29E+00;9.07E-01;3.75E-01;3.61E-03	0.619692
MED14	-1.3788	-6.07706	2.44531	0.00358666	0.130031	4	TTGCCACAACACCTCGACTT;ACTGTAAGATTTGCTAACTG;ACTTCAGTAAGCGAATCGCG;CTCTAATGTTAATCCGAGAG	-1.99;-1.41;-1.17;-0.94	1701;4196;6126;8932	3.92E+00;2.86E+00;1.88E+00;1.12E+00	76224;79030;80960;83455	2.38E+00;1.57E+00;7.71E-01;3.50E-02	0.885953
NAA25	-1.37848	-6.07568	2.26383	0.00544714	0.1498	4	TCTGCAGCGACATTTGTGTG;AAAAATTCTCGCCATCTCCG;CTGGAGTACAGATCCACCAC;TTGCACAAGTTCGTACTGAG	-2.68;-1.12;-0.94;-0.77	365;6674;8933;12060	3.40E+00;2.38E+00;1.77E+00;1.50E+00	73096;76223;78482;84791	2.01E+00;1.28E+00;6.10E-01;7.44E-03	0.824489
PAFAH1B1	-1.37796	-6.07343	2.10107	0.00792369	0.177334	4	CCAGAAAAATATGCATTGAG;AGCAAAAGAAGAATTTACGT;ATGGTGCGGCCAAATCAAGA;GATATTTCATTCGACCACAG	-2.19;-1.96;-1.01;-0.36	1212;1833;7918;26458	2.58E+00;2.54E+00;2.03E+00;1.26E+00	58698;77238;83323;83944	1.37E+00;1.09E+00;1.08E+00;2.49E-02	0.751208
NUDC	-1.3776	-6.07191	1.99685	0.0100728	0.1973	4	GAAGCCCAACCTCGGCAACG;CAGCTGGAAATTGACCAGGT;ATGGCAGCCTTGGCTCACCA;AGCCGGAAGTTCACACAGAA	-2.32;-1.98;-1.11;-0.1	912;1765;6731;41283	2.74E+00;2.61E+00;1.38E+00;1.26E+00	43873;78425;83391;84244	1.50E+00;1.11E+00;6.29E-01;1.87E-02	0.704873
RECQL4	-1.37742	-6.0711	2.41138	0.0038781	0.133448	4	AGACACGCAAGTAACAAGGC;TGAAGCAGCGACGCTATGTG;GAGGATCTTTGTGCAAGCCG;CCTTACAGGAAGCATCCCTG	-2.07;-1.33;-1.25;-0.86	1506;4736;5383;10318	3.67E+00;3.02E+00;1.78E+00;1.17E+00	74838;79773;80420;83650	2.20E+00;1.68E+00;7.27E-01;3.10E-02	0.874688
WDR61	-1.37736	-6.07084	2.4443	0.00359503	0.130031	4	GCCATCTGGTCAGTTGCCTG;CTGGCCACAGGAACTCACGT;AAGTCTATAGATGCAGGACC;TGAATCCGGGGAAAAAGTCA	-1.96;-1.41;-1.25;-0.9	1822;4257;5381;9621	3.79E+00;3.02E+00;1.87E+00;1.10E+00	75535;79775;80899;83334	2.29E+00;1.68E+00;7.66E-01;3.76E-02	0.885953
CEP44	-1.3769	-6.06886	1.95756	0.0110265	0.207821	4	GTAAGGGAATAGCTGATGAT;GTCTTCTCAGTACTTGAACA;GGATATAACAGTCAATCCTG;TTTGTGACTTCAGGAAAGGT	-2.59;-1.93;-0.71;-0.28	481;1919;13500;30774	2.54E+00;1.87E+00;1.77E+00;1.65E+00	54382;71656;83237;84675	1.07E+00;9.72E-01;9.19E-01;9.82E-03	0.68231
ATP5F1B	-1.37579	-6.06409	2.61111	0.00244843	0.109055	4	ATTCTACTTACCCAAATGCT;GACCGCCACGATGCGCCCAG;GGAGAACCTATTGATGAGAG;AGCGGCCCGCAGTAAAAGCT	-1.55;-1.52;-1.31;-1.12	3408;3576;4893;6623	4.44E+00;3.15E+00;2.01E+00;8.49E-01	78533;80263;81580;81748	2.76E+00;1.75E+00;8.31E-01;7.09E-02	0.962354
CRLS1	-1.37546	-6.06264	1.87626	0.0132966	0.22643	4	AATCAAATAGCCCAAAACTG;ACATATTTGGGATTGTCCAG;ACCTGGAATAAGATCTGCAT;TGGATTTATTGCTCGAAACT	-3.24;-1.52;-0.66;-0.08	63;3588;14873;42424	2.53E+00;2.01E+00;1.75E+00;1.21E+00	42732;70283;81568;85093	9.04E-01;8.29E-01;6.05E-01;1.27E-03	0.645066
CPSF6	-1.37521	-6.06159	1.86242	0.013727	0.230019	4	GGGCAAATGGCCAGTCAAAG;GTATATTGGGAATCTAACAT;TTAGCTGGGCCTCCTAATCG;CATGTAATCCCGATCTTCCG	-2.85;-1.89;-0.8;0.04	231;2023;11471;50213	2.49E+00;2.07E+00;1.97E+00;9.18E-01	34943;73685;83133;84925	1.09E+00;1.05E+00;4.73E-01;4.70E-03	0.638237
POLR2A	-1.37506	-6.06092	2.28871	0.00514382	0.146934	4	TTGATCAGCTCCTTAAGTCG;AGAATTTGAGCGGATGCGTG;CCCTAGACTTACCCTCAATG;GGAACGGCACATGTGTGATG	-1.85;-1.65;-1.54;-0.46	2174;2923;3452;21933	3.59E+00;2.36E+00;2.18E+00;1.02E+00	63223;81704;82233;82982	2.04E+00;1.29E+00;9.08E-01;4.49E-02	0.832878
C11H9orf78	-1.37494	-6.06042	2.52105	0.00301264	0.119945	4	AAAACTGGAAGAGACCCGAG;AAAGACTGACACCTACATGT;GAAAGGGATCGTGGAACATG;AAAATGATGTCCCCAGATGG	-1.73;-1.59;-1.1;-1.07	2572;3218;6859;7128	4.31E+00;2.72E+00;2.10E+00;9.58E-01	78028;78297;81938;82584	2.67E+00;1.48E+00;8.71E-01;5.33E-02	0.921019
METTL1	-1.37405	-6.05658	2.01204	0.0097266	0.19297	4	GCAGCGTATGATCCGCCATG;CTTCCTAACTTCTTCCACAA;TCCCTGACCCACATTTCAAG;GACCCAGAATCAGCGTGTCT	-3.27;-1.23;-0.58;-0.41	54;5528;17203;23777	2.60E+00;2.22E+00;1.66E+00;1.58E+00	61379;67953;79628;85102	1.20E+00;8.07E-01;6.73E-01;1.08E-03	0.714511
RCC1	-1.37336	-6.0536	2.06593	0.00859157	0.183203	4	CATTCCAGAAGACATCGTGC;GTGTGTGATGCTGAAATCCA;TCCTTCGGCTGCAATGACGA;GCCATATACATGGCCCTCGG	-2.34;-1.83;-0.97;-0.35	883;2228;8557;26612	2.44E+00;2.41E+00;2.02E+00;1.40E+00	58544;76599;82928;84273	1.31E+00;1.08E+00;1.01E+00;1.81E-02	0.737068
FBXW11	-1.37318	-6.05281	2.05856	0.00873853	0.184814	4	GACGACGAGAAAATTATCAG;AGACTATAGAGTCTAACTGG;CACGTTGATCCACCACAACG;ACCTGGAGACATCTGACACT	-2.08;-2.06;-1.73;0.38	1472;1525;2588;69374	3.96E+00;2.73E+00;1.18E+00;3.56E-01	15782;82568;83631;83684	2.28E+00;1.17E+00;3.97E-01;3.03E-02	0.733264
COX20	-1.37202	-6.04781	2.05647	0.00878076	0.185311	4	AGATCATGTGACGTTGGAGT;TTGCATAATTATACCTACAG;AATACCGAATCCCGAGCACA;TGGCTCATTAGGATCTGTTG	-2.88;-1.46;-0.6;-0.55	213;3943;16634;18302	2.67E+00;2.00E+00;1.93E+00;1.62E+00	66854;68522;81213;84943	1.51E+00;8.29E-01;7.94E-01;4.33E-03	0.732099
PSMD4	-1.3716	-6.04599	2.33357	0.00463903	0.142512	4	TGTGAAGCTTAGACAGGATG;AGCAACCCTGAGAACAACGT;CAGGACTCACATGGGCCACG;CTCTTCCATAGAAACACGCA	-1.83;-1.81;-1.19;-0.66	2252;2319;5904;14787	3.04E+00;2.91E+00;2.38E+00;1.01E+00	70369;79252;82837;82904	1.76E+00;1.60E+00;9.99E-01;4.65E-02	0.846147
FDFT1	-1.37103	-6.04355	1.96975	0.0107214	0.20369	4	AGGCGCTGGATGGGGAAATG;ACCTTTATGAGCCTGACTGG;GGTGATACCCAAAATGGACC;CGTGACGTCTGAACGGGAGT	-2.9;-1.36;-1.11;-0.12	201;4558;6762;40200	2.73E+00;2.03E+00;1.81E+00;1.30E+00	44956;78394;80598;84955	1.49E+00;7.41E-01;6.53E-01;4.08E-03	0.69103
EXOSC2	-1.36928	-6.03599	2.67773	0.00210022	0.102305	4	CCACGGACACAGGCTTCATG;TCATCCATGAACCTTCCCGG;CACTTCCATGACCTGCCGTG;TGAAGTGGGAGACATTGTAG	-1.46;-1.39;-1.38;-1.25	3893;4391;4426;5390	4.79E+00;3.27E+00;1.84E+00;7.99E-01	79766;80730;80765;81263	3.02E+00;1.84E+00;7.55E-01;8.13E-02	0.990104
GTF2E2	-1.36914	-6.03536	2.10166	0.007913	0.177334	4	CAATAGACACGGCATCAGCG;GAAGCAATGGCTAATGAGTG;CAATTCCCAGAAAGCTGTCA;AAAGCAAAGCTAGAACATGG	-2.71;-1.47;-0.71;-0.58	336;3834;13493;17274	2.77E+00;1.96E+00;1.87E+00;1.81E+00	67882;71663;81322;84820	1.57E+00;9.72E-01;8.05E-01;6.85E-03	0.751208
CYCS	-1.3686	-6.03303	2.56825	0.00270237	0.114508	5	GTTTGGACGAAAGACAGGTC;GGTCTGTTTGGACGAAAGAC;TCCTTGTTTAGGTATCACCT;CCTTGTTTAGGTATCACCTG;GCTCTTACCTTTGTTCTTAT	-2.14;-1.74;-1.64;-0.67;-0.66	1331;2559;2971;14590;14991	3.77E+00;3.40E+00;2.45E+00;2.08E+00;1.13E+00	70165;70566;82185;82597;83825	2.40E+00;1.96E+00;1.46E+00;8.76E-01;3.42E-02	0.941163
FDX1	-1.36818	-6.03122	2.2707	0.00536173	0.148409	4	CCGGCCGGCCGTGTCGCCGA;CTGTTCAAAGATGAGGTGAC;ATTGGAAGCAATCACTGATG;TTGTTAATGTTTCACCATCA	-1.94;-1.58;-1.46;-0.5	1874;3291;3929;20312	3.43E+00;2.49E+00;2.08E+00;1.08E+00	64844;81227;81865;83282	1.94E+00;1.38E+00;8.62E-01;3.86E-02	0.828539
SUPT20H	-1.36788	-6.02995	2.25831	0.00551681	0.150579	4	TTAGTGGTCAACCTATACCC;AGGAGATCAACCAAAATTGG;TCTGTTACGTCCAACAATGC;GAGCTATGCGACATCTTCAC	-2.24;-1.39;-1.23;-0.61	1084;4375;5512;16196	2.99E+00;2.88E+00;1.85E+00;1.31E+00	68960;79644;80781;84072	1.66E+00;1.65E+00;7.56E-01;2.22E-02	0.822235
IPO9	-1.36669	-6.0248	2.02002	0.00954938	0.191189	4	CCTGTGCATCGTGTGCACGG;GCGGAGATTCGAACTGATGG;GACAGAAGTCAATTACACAG;AGCCTCCTGTAAGTGCCGAG	-2.43;-1.58;-1.32;-0.14	727;3293;4820;39016	3.16E+00;2.08E+00;1.48E+00;1.36E+00	46140;80336;81863;84429	1.77E+00;8.62E-01;6.81E-01;1.49E-02	0.718538
ATP5PB	-1.36565	-6.02031	2.34287	0.00454083	0.141823	4	GAGGGCTGCGTTCTTCAGAG;ATAGGGTATTGCAGGCAACG;ATTTGCTGATAAACTCAATG;AGGAACTGGAAGAATTCCTC	-2.01;-1.54;-1.13;-0.78	1642;3474;6489;11962	3.41E+00;2.79E+00;2.04E+00;1.14E+00	73194;78667;81682;83514	2.02E+00;1.53E+00;8.42E-01;3.38E-02	0.848253
URI1	-1.36437	-6.01481	2.17816	0.00663504	0.161359	4	CTGTTGGCTTAGTTGAGCAC;AAATGACCATGATACCTTAG;GAGAGACAAGAAGAATTGCT;GACTGTTGTAACAACTGCTG	-2.24;-1.45;-1.34;-0.43	1089;3988;4709;22822	3.19E+00;2.29E+00;1.92E+00;1.31E+00	62334;80447;81168;84067	1.79E+00;1.25E+00;7.90E-01;2.23E-02	0.792206
NHEJ1	-1.36366	-6.01175	1.95346	0.0111312	0.208715	4	AAGGCGTATATCACCAGGCA;TGACGAAGAAAAGCCTCGGG;AAACTGCACTTACCAGTGAA;TACCATAAATCGTTCCAAGA	-2.6;-1.57;-1.36;0.07	479;3314;4592;52036	3.23E+00;2.08E+00;1.66E+00;8.56E-01	33120;80564;81842;84677	1.81E+00;8.60E-01;4.50E-01;9.78E-03	0.680447
ELP6	-1.36354	-6.01122	2.43618	0.00366284	0.131465	4	CCAGGCTCAGCAGCACGCTA;TCCCGCACAAATGCATACAG;CGAGGGTCTCAAGTCCGCGG;GTGACTAAAGGACTGGACGA	-1.9;-1.51;-1.07;-0.98	2010;3645;7132;8397	4.02E+00;2.67E+00;2.00E+00;1.06E+00	76759;78024;81511;83146	2.46E+00;1.45E+00;8.24E-01;4.15E-02	0.881189
HARS	-1.36342	-6.0107	2.18866	0.00647655	0.159636	4	GTTTGTGCTCAAAACCCCCA;GGGGACTACGTCCAGCAACA;ACATAGCAAAAGTATATCGG;TTCGACCTGAGCCTTGCTCG	-1.98;-1.93;-1.04;-0.5	1741;1897;7509;20283	2.60E+00;2.55E+00;2.49E+00;1.11E+00	64873;77647;83259;83415	1.41E+00;1.39E+00;1.08E+00;3.59E-02	0.79687
NOP9	-1.36333	-6.01032	1.86604	0.0136133	0.22912	4	TCAGGGCTCCCTAGCAATCG;GCAGCCCATACGCGACACAT;CTTGGTGGGTCCCAACTCTG;GTTCTGAAGGCAATTCAAGA	-2.64;-2.15;-0.43;-0.24	425;1307;23080;32784	2.86E+00;1.71E+00;1.66E+00;1.24E+00	52372;62076;83849;84731	1.23E+00;8.53E-01;6.30E-01;8.67E-03	0.639937
TTC4	-1.36177	-6.00359	2.13452	0.00733639	0.17118	4	GGCGAGTTCTTCATAAACAG;GCCAGGACTTACAAAGACGA;GGAACTGAAAAACTATGTCG;CTAGCCTAATGTTCCTAGCC	-2.62;-1.21;-1.14;-0.48	448;5685;6429;21109	2.80E+00;2.42E+00;1.68E+00;1.63E+00	64047;78727;79471;84708	1.53E+00;1.34E+00;6.63E-01;9.14E-03	0.766547
EXOSC4	-1.36073	-5.9991	2.28737	0.00515982	0.146934	4	AGCTGCGCAAGATCCAGGCG;GGTGGTCTACGGGCCTCACG;ATCGGACCAGGGCTACCGAG;GGTTCGGCCTACATCGAACA	-2.3;-1.4;-0.9;-0.84	962;4283;9539;10573	3.62E+00;2.30E+00;1.86E+00;1.36E+00	74583;75617;80873;84194	2.17E+00;1.23E+00;7.64E-01;1.97E-02	0.832878
MIS18A	-1.36007	-5.99624	1.99539	0.0101066	0.197548	4	CAGCTCAGCGAGTCTCCCAG;ACAGCGTAGCAAGATGCAGT;ACAGGATGTTCGCTCAACCT;TCCTCTACTAACTGTACGTG	-2.33;-1.67;-1.62;0.18	900;2856;3068;58609	3.74E+00;2.20E+00;1.39E+00;6.49E-01	26547;82088;82300;84256	2.14E+00;9.17E-01;3.91E-01;1.84E-02	0.704327
UBE3D	-1.36004	-5.99611	2.06597	0.00859072	0.183203	4	GTGAAACAGTCATTCTCTCG;CCCCTGCCAGGCGATAACTG;GGCGTTACCGAAACAGCCAT;AGTAATTTGTAAGCGTTGCA	-2.23;-1.59;-1.44;-0.18	1104;3209;4056;36474	3.39E+00;2.10E+00;1.47E+00;1.30E+00	48682;81100;81947;84052	1.91E+00;8.72E-01;7.46E-01;2.26E-02	0.737068
AFG3L2	-1.35968	-5.99457	2.59504	0.00254075	0.111319	4	GCTCACCCACCTGAAAACCC;ATTTAACACAACAACCAATG;GAGCAAGAGCGAATAAGTCA;GCAGTGTGGACACCTTTGAG	-1.66;-1.32;-1.27;-1.19	2893;4797;5232;5902	4.64E+00;3.06E+00;1.77E+00;9.12E-01	79254;79924;80359;82263	2.91E+00;1.70E+00;7.23E-01;6.00E-02	0.95343
PFAS	-1.35945	-5.99357	2.31904	0.00479692	0.144017	4	CTTCAAGGGTCGACTCCATG;AATGTCTGAACAGACAGCAT;CAACATCGTCCAGTAACAAG;CAAGCGCTACCTCACCAACA	-1.98;-1.51;-1.27;-0.68	1735;3636;5204;14344	3.09E+00;3.07E+00;2.00E+00;1.12E+00	70812;79952;81520;83421	1.80E+00;1.70E+00;8.24E-01;3.57E-02	0.841585
NDUFAF6	-1.35884	-5.99093	2.34306	0.0045388	0.141823	4	TGCACTGAGAGCCTTCAATG;TGTGGCCATTGAACTGTGGA;GACCATGCCGCCAGTCACAT;GGCGCCAAGTCCACTACCCG	-1.92;-1.75;-0.89;-0.87	1945;2532;9664;10031	3.72E+00;2.30E+00;2.29E+00;1.07E+00	75125;75492;82624;83211	2.24E+00;1.22E+00;9.64E-01;4.01E-02	0.848253
DCAF1	-1.35867	-5.99017	2.34347	0.0045345	0.141823	4	AAGATACAACCTACCTACAG;ACTGATCCTACCAATCACAG;ATGTGGTGAACTACACCCTG;TAGACAATTCAACAAACATG	-1.74;-1.58;-1.54;-0.57	2553;3253;3476;17612	3.58E+00;2.74E+00;2.09E+00;9.61E-01	67544;81680;81903;82603	2.04E+00;1.55E+00;8.67E-01;5.29E-02	0.848253
TUBD1	-1.35799	-5.98726	2.03979	0.00912457	0.188911	4	GTAGTGAAATAAGCCTTCCC;AATGACTCACACTGTTCCCG;CATCCAGAATTCAAGATGCT;TTGTAAGTTCTGAGTAACGA	-2.23;-1.94;-0.95;-0.32	1114;1889;8814;28351	2.55E+00;2.40E+00;1.91E+00;1.30E+00	56805;76342;83267;84042	1.29E+00;1.08E+00;1.01E+00;2.29E-02	0.723742
COQ4	-1.35603	-5.97879	1.98593	0.0103292	0.200025	4	CTGTACGATCCCTATCGCCA;CACAGGACGCCGTACCCTGA;AGAGCCGTGAGCCATGGCAC;CGCCCGCTTTACGCCTTCCG	-2.64;-1.4;-1.25;-0.13	417;4297;5372;39337	3.03E+00;1.86E+00;1.71E+00;1.34E+00	45819;79784;80859;84739	1.68E+00;7.63E-01;6.73E-01;8.51E-03	0.698916
DCAF13	-1.35557	-5.97681	2.29705	0.00504604	0.146573	4	ACCAAATTGGACTTACAGCG;AAAATGGACGGACCAAGCTG;CGTACGATACAAGCACATGA;ATCTCGGTGACCATCCAGGG	-2.44;-1.09;-1.06;-0.83	708;6995;7280;10778	3.59E+00;2.64E+00;1.49E+00;1.47E+00	74378;77876;78161;84448	2.15E+00;1.44E+00;5.95E-01;1.45E-02	0.833945
PAICS	-1.35535	-5.97588	2.34067	0.0045638	0.142337	4	ATGCCAATAATGATCCACAG;CAGCAAAAAGACAAACAGGT;TTCACAGTGATTAAGATCGG;TCCAAGGACCAAATAACAGC	-1.8;-1.8;-1.05;-0.77	2340;2349;7405;12149	3.38E+00;2.62E+00;2.36E+00;9.95E-01	73007;77751;82807;82816	2.00E+00;1.42E+00;9.94E-01;4.84E-02	0.846682
YBX1	-1.35515	-5.975	1.75688	0.0175033	0.25597	4	CTTGCACTGGAACTCCACCA;GTCTTGTAGGAATGACACCA;GGATCGGAGAGCGCTCCCGA;TTCTGCTGGTAATTGCGTGG	-3.31;-1.81;-0.48;0.18	47;2296;20945;58962	2.66E+00;2.38E+00;1.35E+00;6.39E-01	26194;64211;82860;85109	1.00E+00;6.85E-01;3.89E-01;9.39E-04	0.591811
MMACHC	-1.35479	-5.97343	2.05951	0.00871954	0.184724	4	CAGTAGCACCACCCCTCGGA;AGGGATAAACCAACCTGGAA;AGAAGTCATCGCTGACTACG;CTTGTGGGTACACAGTCAAC	-2.4;-1.41;-1.37;-0.24	783;4260;4488;32613	3.26E+00;1.87E+00;1.67E+00;1.45E+00	52543;80668;80896;84373	1.83E+00;8.58E-01;7.66E-01;1.60E-02	0.733476
LRR1	-1.35418	-5.97083	1.95487	0.011095	0.208375	4	TGAGGTCTCCAATTGTAGCT;AGGCTCCTTTAAGCGAACAG;AAAGCATACGCATATCAACC;TGGAAATGAACAAACAGGCG	-2.27;-2.21;-0.68;-0.26	1009;1150;14414;31751	2.97E+00;1.79E+00;1.71E+00;1.34E+00	53405;70742;84006;84147	1.29E+00;9.26E-01;8.86E-01;2.07E-02	0.681154
NDUFB7	-1.35376	-5.969	2.37259	0.00424043	0.139202	4	TGCACTTGAGAAACCGGATG;TTCCCCGAGCGCAAGGAACG;ATACCTGGGCGATGCATCGG;TCCTGGCCTGCAAGCACGAG	-1.85;-1.53;-1.28;-0.76	2184;3531;5146;12290	3.36E+00;3.08E+00;2.02E+00;1.02E+00	72866;80010;81625;82972	1.99E+00;1.71E+00;8.36E-01;4.51E-02	0.856354
DEPDC5	-1.35339	-5.9674	2.21801	0.00605323	0.156755	4	GGTGGTGTTCCGTTCTACGT;CCTACAGAATGACTACACGG;CCGACTCGAGAGAGTGCGTG;GGGTTAATCAGTGCCCGCTG	-1.91;-1.59;-1.52;-0.4	1967;3236;3572;24525	3.55E+00;2.16E+00;2.10E+00;1.06E+00	60631;81584;81920;83189	2.01E+00;1.17E+00;8.69E-01;4.06E-02	0.80478
KIAA1109	-1.35298	-5.96565	2.15546	0.00699094	0.166496	4	GGGGTCTTGATACAACAGGT;TTCCCTGACATAGTAACCGG;TTCAGCCTGCAGTACTACGG;AAGTACATTCGGTAGCAGAG	-2.12;-1.7;-1.13;-0.47	1377;2733;6569;21356	2.77E+00;2.40E+00;2.24E+00;1.21E+00	63800;78587;82423;83779	1.52E+00;1.33E+00;9.34E-01;2.83E-02	0.778597
KIF11	-1.35185	-5.96075	2.19783	0.00634116	0.158356	4	TCTATTACTACAACAGCACT;GGAAATCACAGTACACAACA;CGTGGAATTATACCAGCTAA;CCAGTATAGATGCCACAGTG	-2.02;-1.93;-0.77;-0.68	1613;1899;12028;14407	3.09E+00;2.55E+00;2.01E+00;1.15E+00	70749;73128;83257;83543	1.79E+00;1.08E+00;1.05E+00;3.32E-02	0.800364
BRD2	-1.35156	-5.95949	2.28537	0.00518358	0.146934	4	GCCACTTTCTCTACGCACAG;ATGGCCTTTCCGGCAACCTG;CTGGCCTTTCTATAAACCAG;GGGATTCGAGAGTCCCACAA	-1.87;-1.65;-1.3;-0.59	2101;2941;5023;16846	3.11E+00;2.81E+00;2.18E+00;1.04E+00	68310;80133;82215;83055	1.73E+00;1.60E+00;9.06E-01;4.34E-02	0.832878
SNRPB	-1.35131	-5.95842	2.45981	0.00346888	0.128108	4	CTCGAAGTAGCACAAGACCG;GTGATGACCCCACAAGGAAG;AGCACATTGACTACAGGATG;TGGTAGAGGAATCCCAGCTG	-1.78;-1.42;-1.26;-0.94	2398;4140;5336;8883	3.93E+00;3.04E+00;1.89E+00;9.86E-01	76273;79820;81016;82758	2.39E+00;1.68E+00;7.76E-01;4.96E-02	0.892423
NDC80	-1.35108	-5.95744	2.25458	0.0055644	0.1515	4	ATGAGGTACTCACGTTTGAG;TCATACGTGGCCTCACATTG;GAAATATGCCCGAGGCAAAG;TGTTGACAACCAGAAGTACT	-1.88;-1.77;-1.17;-0.58	2057;2443;6125;17190	2.86E+00;2.78E+00;2.33E+00;1.05E+00	67966;79031;82713;83099	1.58E+00;1.57E+00;9.78E-01;4.25E-02	0.819588
CYC1	-1.35039	-5.95447	2.28429	0.00519649	0.146974	4	GGGAGATGTTCATGCGCCCA;AGCTATCCGTGGTCCCACCG;AAAGTGATTCTGTCAGCGCT;GGTGGGCGTGTGCTACACAG	-2.28;-1.34;-0.95;-0.84	992;4670;8858;10702	3.60E+00;2.39E+00;1.79E+00;1.35E+00	74454;76298;80486;84164	2.16E+00;1.28E+00;7.32E-01;2.03E-02	0.83276
PRIM2	-1.35026	-5.95389	2.23457	0.00582673	0.155705	4	TTATGTAACTGACGCATGCA;ATCGCGACAATATCCTTGTG;AAATACTGAATCGAAATCGA;TCTTGGTCTGAGCTACATGA	-1.94;-1.82;-1.02;-0.62	1869;2284;7829;15906	2.91E+00;2.55E+00;2.39E+00;1.09E+00	69250;77327;82872;83287	1.67E+00;1.38E+00;1.01E+00;3.85E-02	0.807696
RNASEH1	-1.3502	-5.95365	2.0778	0.00835996	0.181766	4	CATAGAACATGGCAAGACTG;ATTTAAGAAGTTCGCCACAG;ACCACCAGGGAATCCCCTAG;ATGTAGGAATTAGACTTCCC	-2.5;-1.62;-0.7;-0.58	618;3078;13698;17269	2.77E+00;2.14E+00;1.85E+00;1.55E+00	67887;71458;82078;84538	1.58E+00;9.61E-01;8.88E-01;1.26E-02	0.740488
DYNLRB1	-1.34975	-5.9517	2.27812	0.00527086	0.147739	4	CTGGGGGTCAATTTCGCGCA;GAGGTTGGCGTACTGTGTGG;ATCATCGTGGTAAACACAGA;AAGCGACTCCAGAGCCAGAA	-2.24;-1.38;-0.97;-0.81	1077;4445;8468;11253	3.52E+00;2.45E+00;1.83E+00;1.31E+00	73903;76688;80711;84079	2.10E+00;1.32E+00;7.50E-01;2.21E-02	0.830503
POLR1D	-1.34933	-5.94987	2.28582	0.00517826	0.146934	4	GTACCGAAGAGAATTTCCTA;AACTTGCGCATACAGACCCG;TGTGACATTTGTGTTGCACG;AAGAGGACCAGGAGCTGGAG	-2.02;-1.48;-1.23;-0.66	1614;3771;5546;14772	3.04E+00;2.99E+00;1.97E+00;1.15E+00	70384;79610;81385;83542	1.76E+00;1.65E+00;8.11E-01;3.32E-02	0.832878
SUPT16H	-1.34781	-5.94332	1.90151	0.0125457	0.219957	4	GGTGTTGCAATGCCAAACAC;ACTGGCAGCTCAACTCAACG;GAAACAGATTGCCAACACGA;AGATTTGAAGCGAATACCCA	-2.81;-1.73;-0.51;-0.34	256;2595;19583;27324	2.28E+00;1.97E+00;1.92E+00;1.43E+00	57832;65573;82561;84900	1.05E+00;9.54E-01;7.26E-01;5.21E-03	0.657663
RPS29	-1.34768	-5.94275	1.92932	0.0117675	0.213328	4	CTCACCAAGAGCGAGAACCC;CCGGATCAGACCGTGCCGGT;CGTGCCGGTTGGAGCAGACC;CCAACCGGCACGGTCTGATC	-2.39;-1.87;-1.06;-0.07	791;2110;7314;43069	2.64E+00;2.46E+00;1.44E+00;1.18E+00	42087;77842;83046;84365	1.43E+00;1.04E+00;5.92E-01;1.62E-02	0.670953
MBNL1	-1.34623	-5.93651	2.55883	0.00276169	0.116113	4	GCTTACCACGGGTTGTAATG;GTATGTCGAGAGTACCAGCG;GCAGCCTTTAATCCCTACCT;CCCACACTTAAAAACACAGT	-1.56;-1.49;-1.2;-1.13	3343;3754;5781;6486	4.47E+00;2.93E+00;1.97E+00;8.56E-01	78670;79375;81402;81813	2.79E+00;1.62E+00;8.12E-01;6.96E-02	0.935119
UBA2	-1.34622	-5.93648	2.15103	0.00706271	0.167294	4	CATTAAACGTGTTTCCACCA;TGACGATGGACAAACTATGG;GATGTCCCTCTTATTGAGAG;AAACACTCACTGTTCTACAC	-2.21;-1.61;-1.03;-0.53	1154;3116;7667;18879	2.62E+00;2.58E+00;2.13E+00;1.28E+00	66277;77489;82040;84002	1.47E+00;1.40E+00;8.83E-01;2.37E-02	0.776521
EIF3G	-1.34568	-5.93413	2.25204	0.00559705	0.15201	4	GTGTCCTGCCGAATCTGCAA;GAGAAGGAGAAGCTCCCCGG;GACGGAGTATAAGATAGATG;GGATACATCATCGCTGACTG	-2.4;-1.24;-0.94;-0.81	784;5441;8999;11231	3.52E+00;2.37E+00;1.67E+00;1.45E+00	73925;76157;79715;84372	2.10E+00;1.27E+00;6.79E-01;1.60E-02	0.818127
RBBP5	-1.34564	-5.93396	2.36248	0.00434028	0.140998	4	ATGGGGAGTACATAGTGGCA;TGATAACATAGTGTCACAGT;CGATGACTCCGATTTGAACG;ATCTGGGATTTCTTGACGAG	-1.85;-1.7;-0.92;-0.92	2189;2713;9245;9319	3.84E+00;2.34E+00;2.24E+00;1.02E+00	75837;75911;82443;82967	2.33E+00;1.25E+00;9.37E-01;4.52E-02	0.850788
POLR1B	-1.34532	-5.93258	2.41593	0.00383771	0.133249	4	TTGGTCTTACCATTGCAATG;CAGTTGACGGAACTCCACAT;GTTTATCCAGCAGAGTGCCG;ACAGGCCGCACCAGTCGACA	-1.85;-1.49;-1.08;-0.97	2179;3758;7122;8519	4.00E+00;2.67E+00;1.97E+00;1.02E+00	76637;78034;81398;82977	2.44E+00;1.45E+00;8.12E-01;4.50E-02	0.875337
ARPC4	-1.34383	-5.92615	1.98918	0.0102523	0.199227	4	CGTGGAACGACACAACAAGC;GCCCCTACCTGAGTGCCGTG;TACAACCCGTGACCATCAGC;TATCCTCCGAAGGAAACCAG	-2.06;-1.98;-1.42;0.08	1522;1756;4164;52997	3.35E+00;2.61E+00;1.17E+00;8.24E-01	32159;80992;83400;83634	1.89E+00;1.11E+00;4.39E-01;3.13E-02	0.700651
ILF2	-1.34382	-5.92609	2.28215	0.00522211	0.147174	4	TGATGAAACTTCCTTCAGTG;AAACGGAATATGTGGCACAA;TGCACTAGGAAACAAGGTCG;ACAAGTAGGTCAAGTATCCA	-1.83;-1.69;-1.26;-0.61	2246;2780;5334;16432	3.04E+00;2.86E+00;2.22E+00;1.01E+00	68724;79822;82376;82910	1.68E+00;1.63E+00;9.27E-01;4.64E-02	0.832169
MRPS7	-1.3427	-5.92126	1.79171	0.0161545	0.248722	4	GGCCAGATCACTCATGACAC;CCCCCACCCCAGGCTAACCC;TAATATTCCTTGTCAATCTG;TTTCAGTGCTTGATGGAAGA	-3.17;-1.68;-0.3;-0.22	87;2793;29677;33897	2.39E+00;2.22E+00;1.60E+00;9.57E-01	51259;55479;82363;85069	9.26E-01;8.19E-01;5.10E-01;1.76E-03	0.604285
RAMMET	-1.34228	-5.91947	2.59973	0.00251344	0.110683	4	GAGGAATGGAATAGCAGAGC;CCATTCCTCAACAATCGGAG;GAGGTAGGGATAGCAGACGG;GCCTGAGAAATAGAGGCAAT	-1.58;-1.31;-1.25;-1.23	3294;4889;5401;5493	4.76E+00;3.02E+00;1.76E+00;8.62E-01	79663;79755;80267;81862	3.00E+00;1.67E+00;7.16E-01;6.85E-02	0.95592
DHX8	-1.34173	-5.91708	2.22953	0.0058948	0.156543	4	TGCCCAATGACATTCCCGAG;AAACTTCACAGCATCCAACG;CAGATGGAGAGATAAGCACG;ATCTAAACCCAAATCGACGG	-1.88;-1.62;-1.39;-0.48	2075;3101;4361;20780	3.29E+00;2.45E+00;2.13E+00;1.04E+00	64376;80795;82055;83081	1.85E+00;1.36E+00;8.85E-01;4.28E-02	0.805366
MRPL9	-1.3414	-5.91568	1.95592	0.0110683	0.20825	4	GGAGCTCATCCTCACCCAGT;CAGTCATTGTAGAGCGCTGG;TCGTGGAAGATACGAAACAC;GTCTCAGTGAAAAAGTCTGT	-2.24;-2.05;-0.87;-0.21	1087;1571;10097;34338	2.71E+00;2.23E+00;1.58E+00;1.31E+00	50818;75059;83585;84069	1.18E+00;1.16E+00;8.05E-01;2.23E-02	0.681416
U2AF1	-1.34112	-5.91446	2.12874	0.00743464	0.172233	4	GTCATGGAGACAGATGCTCT;ATGAACGTCTGTGACAACCT;TTCTCTGAAGTCGGTCACGG;TCGGCTGGCCGTTAAACCAG	-2.02;-1.64;-1.36;-0.34	1616;2976;4567;27392	3.23E+00;2.17E+00;1.97E+00;1.14E+00	57764;80589;82180;83540	1.81E+00;1.04E+00;9.01E-01;3.33E-02	0.763884
CDC20	-1.34097	-5.91382	2.39799	0.00399952	0.134733	4	CCGCTACCCGAACGTCATGG;GAATGACGTCTTACCCTCTG;ATCTGGGAAGCATTGCGATG;GTAGTCATTCCGGATTTCAG	-1.93;-1.38;-1.08;-0.97	1896;4430;7043;8549	3.99E+00;2.68E+00;1.84E+00;1.08E+00	76607;78113;80726;83260	2.44E+00;1.46E+00;7.51E-01;3.91E-02	0.870527
C25H7orf26	-1.33998	-5.90954	2.333	0.0046452	0.142512	4	TTATTTCCAGGAGCAAACCA;TGATGACAGGTCGTACAGTG;CAGCGGATCAATCCGGTGAG;AAGGTGATGAGGATCAACCT	-1.95;-1.59;-0.92;-0.9	1846;3239;9256;9518	3.81E+00;2.34E+00;2.10E+00;1.09E+00	75638;75900;81917;83310	2.30E+00;1.25E+00;8.68E-01;3.81E-02	0.846147
TXNL4A	-1.33982	-5.90885	1.89726	0.012669	0.22157	4	AAGAAAAACATGACAGTACA;CATTCGGTTTGGGCACGACT;CAAACCGAATGACGACCACG;TACTTGCATGAAGATGGATG	-2.89;-1.5;-0.72;-0.25	204;3683;13139;32501	2.02E+00;1.99E+00;1.91E+00;1.67E+00	52655;72017;81473;84952	9.91E-01;8.62E-01;8.20E-01;4.15E-03	0.654489
MRPL12	-1.33946	-5.90731	2.07129	0.00848606	0.182969	4	ATGCAGCAGCCATCGAAGGG;GATGTCGGGTTGATGCCAAT;ATACCTTCAGGAGCTCGTTG;GCGGTCCGCAGTACCTGACG	-2.16;-1.53;-1.44;-0.23	1266;3533;4034;33430	3.39E+00;2.02E+00;1.62E+00;1.25E+00	51726;81122;81623;83890	1.91E+00;8.35E-01;8.33E-01;2.60E-02	0.737622
NMT1	-1.33885	-5.90464	2.31261	0.0048685	0.144423	4	TGATCCGTGAGATAACCCGG;TCAGGGACCTGCGAAAACCA;GGGTTCGAGTGGTCTCAAGT;GAGGACAACAGCTACAACCG	-1.87;-1.6;-1.16;-0.73	2098;3155;6240;13053	3.26E+00;2.84E+00;2.12E+00;1.04E+00	72103;78916;82001;83058	1.91E+00;1.56E+00;8.78E-01;4.33E-02	0.840363
OSBP	-1.3387	-5.904	2.46406	0.00343511	0.127942	4	TAGAGAGTTCTCGCACGTGG;CAAACTACAGCCTAAACCTG;CGTTTCCCAGACCGACAAGA;ATTACATCAAAGGCTACCAG	-1.81;-1.33;-1.18;-1.04	2294;4778;6038;7586	4.20E+00;2.88E+00;1.77E+00;1.00E+00	77570;79118;80378;82862	2.59E+00;1.58E+00;7.24E-01;4.74E-02	0.892988
FTSJ3	-1.33833	-5.90243	2.44391	0.00359826	0.130031	4	ACATCACAACAGAACGCTGT;CTCCGCAGATTCATGACGAG;AACGAAGCTTCGGCGATACG;AGAGTCTAAAGGACCGAAAG	-1.81;-1.39;-1.15;-1.01	2299;4396;6349;7963	4.12E+00;2.81E+00;1.84E+00;1.00E+00	77193;78807;80760;82857	2.53E+00;1.54E+00;7.54E-01;4.75E-02	0.885953
MRTO4	-1.33775	-5.8999	2.23843	0.00577525	0.154926	4	CCCGTAGCTTCGGAAATGTG;GCAACGCCTGGAAGCACAGT;CTTCACCAATCGCACTAAGG;GGAAATGGACTATGCCCGAG	-1.9;-1.86;-0.9;-0.7	2018;2165;9575;13746	3.17E+00;2.43E+00;2.30E+00;1.05E+00	71410;75581;82991;83138	1.85E+00;1.22E+00;1.03E+00;4.16E-02	0.809877
STT3B	-1.33616	-5.89306	2.27536	0.00530441	0.147921	4	CGTGGATGATGCTTTCGAAG;TCCAAGGTTACATTGCACCG;GAAAAGGGAAAACCCGCCTG;CCAGGGTTGATGATAACAGC	-1.96;-1.43;-1.32;-0.63	1811;4093;4809;15728	3.17E+00;2.93E+00;1.90E+00;1.10E+00	69428;80347;81063;83345	1.77E+00;1.69E+00;7.80E-01;3.73E-02	0.829969
DYNC1H1	-1.33593	-5.89205	2.21298	0.00612376	0.156755	4	GAACATCTATAACCGACTCG;GTACAGACGCACCCCGAACG;AAAGCACGCGACCATAACCT;ACAACGCCAAGTCTTTCGAG	-2.11;-1.53;-1.07;-0.64	1404;3528;7207;15394	2.97E+00;2.65E+00;2.02E+00;1.20E+00	69762;77949;81628;83752	1.71E+00;1.44E+00;8.36E-01;2.89E-02	0.80478
EIF4E2	-1.33592	-5.89201	2.30865	0.00491308	0.144959	4	AAGTGTAGTTATACTGCAGT;CCCAGTACTCACAGAGGCAA;TCATAGCTCTGTGAGCTGGT;TCAGAGCAGCAGTAAGAGGA	-1.84;-1.56;-1.27;-0.68	2219;3361;5229;14357	3.09E+00;3.06E+00;2.06E+00;1.02E+00	70799;79927;81795;82937	1.80E+00;1.70E+00;8.54E-01;4.58E-02	0.838755
RPS4X	-1.33458	-5.88622	2.08426	0.00823652	0.180844	4	TATTACACCTGAGGAGGCCA;AATGATACTTACAAACACAC;ACTTACCCATAAAACCAGCA;AAGATATTTGTGGGAACAAA	-2.56;-1.32;-0.94;-0.52	526;4839;8983;19271	2.58E+00;2.38E+00;1.76E+00;1.62E+00	65885;76173;80317;84630	1.45E+00;1.27E+00;7.20E-01;1.07E-02	0.742697
DHX38	-1.33269	-5.87808	1.95063	0.011204	0.209541	4	GGTGACCTCAGATCAGATCG;GGAAAGGCAGTCAAACAGTG;CTTCCTATCGGGATTCCGAG;AGAAGCGCATTTCGGCTCAG	-2.87;-1.2;-1.03;-0.23	220;5795;7699;33409	2.57E+00;1.99E+00;1.63E+00;1.62E+00	51747;77457;79361;84936	1.39E+00;8.33E-01;6.57E-01;4.47E-03	0.678731
PRPF8	-1.3326	-5.87769	2.2195	0.0060325	0.156755	4	TTCTAGGCCGACACTCAAAG;GTATCGCTACATACAGCCAT;CCATCAGAATTTGACGCACG;GGACGGTCCTTACATCACAG	-2.02;-1.54;-1.19;-0.59	1632;3468;5896;17082	2.91E+00;2.79E+00;2.04E+00;1.14E+00	68074;79260;81688;83524	1.60E+00;1.59E+00;8.42E-01;3.36E-02	0.80478
HUWE1	-1.33217	-5.87583	2.1582	0.00694697	0.165629	4	CAGCATCGTAGCTTGCCAGA;AACTACACCAACGTCCAGAG;GCCAACTACAGCTACACTGT;CGCCCAATAGAATCCCCCGG	-2.0;-1.6;-1.3;-0.43	1686;3195;4987;22956	3.12E+00;2.28E+00;2.11E+00;1.13E+00	62200;80169;81961;83470	1.74E+00;1.24E+00;8.74E-01;3.47E-02	0.780864
LSM12	-1.33046	-5.86844	2.30058	0.0050052	0.146402	4	TTATAAGCAAGATATCTGCG;ACGTTGAGTGAAGCTAGGGG;CCTAGCTTGCCAGCAAAGCA;CAGCGCTGGTGTCTCCCTAG	-1.96;-1.38;-1.26;-0.72	1810;4405;5310;13329	3.22E+00;3.04E+00;1.84E+00;1.10E+00	71827;79846;80751;83346	1.89E+00;1.69E+00;7.53E-01;3.73E-02	0.834452
EIF2B1	-1.32822	-5.85879	2.25221	0.00559489	0.15201	4	CATAGAAACCCTGTGTGGCG;AACACACGCCTACTCCAGAG;AGGTCAGGCTGATGAAACGC;AAAAAGATCATGATTGAGCG	-2.05;-1.48;-1.05;-0.73	1544;3807;7428;12973	3.27E+00;2.62E+00;1.96E+00;1.16E+00	72183;77728;81349;83612	1.92E+00;1.42E+00;8.07E-01;3.18E-02	0.818127
EIF2B5	-1.32763	-5.85624	1.8434	0.0143416	0.234826	4	AGAGCTGTATAGATCACTGG;GTAGTCAATTAGTGCCACAT;TCCCGACATAACATCTACCG;TCGTTGTCATGAGGATAACG	-2.88;-1.71;-0.37;-0.35	217;2676;25841;26702	2.26E+00;2.01E+00;1.99E+00;1.11E+00	58454;59315;82480;84939	1.07E+00;9.42E-01;5.72E-01;4.41E-03	0.629253
CCNK	-1.32685	-5.85285	2.49626	0.00318963	0.123644	4	GGAACCAGAGATCATAGCAG;CCGCCAGGCGAAGCGAGCCG;AGGACTTGATCCAGCCACTG;TCCTGGATCTGTACTCCCAA	-1.56;-1.42;-1.36;-0.98	3384;4183;4582;8416	4.02E+00;3.23E+00;1.88E+00;8.52E-01	76740;80574;80973;81772	2.46E+00;1.81E+00;7.72E-01;7.04E-02	0.907828
GARS	-1.32585	-5.84857	2.11502	0.00767317	0.174654	4	CTTTCAATAGATGGTCAGCA;TCTGATCAGTCCAGATCGAG;GAGAGACTCCAACCTTCACG;AAAGGTTTCTCGGCTACGAG	-1.81;-1.73;-1.55;-0.21	2315;2571;3432;34460	3.60E+00;2.29E+00;1.57E+00;9.99E-01	50696;81724;82585;82841	2.05E+00;9.58E-01;8.02E-01;4.79E-02	0.757822
RPL27	-1.32578	-5.84823	1.85333	0.0140174	0.232803	4	ACGCAAAGCGGTCATCGTGA;CAAGTTCATGAAACCCGGGA;CAATTCCAGCAACCAGAGCG;ATGCTCACCTTGTGGGCATG	-2.68;-1.76;-0.62;-0.25	370;2475;16164;32517	2.32E+00;1.77E+00;1.67E+00;1.65E+00	52639;68992;82681;84786	9.73E-01;8.61E-01;8.48E-01;7.54E-03	0.633011
MRPS10	-1.32518	-5.84565	1.92716	0.011826	0.21396	4	TGTCCAATACAGCCTTATCA;AGGCGCTTATATAATGTGTC;AGCAATATAGCCAAAAACGA;TAGGCTTGGTCAAATCCTTG	-2.23;-2.18;-0.54;-0.35	1102;1218;18667;26944	2.92E+00;2.00E+00;1.48E+00;1.30E+00	58212;66489;83938;84054	1.26E+00;1.06E+00;7.55E-01;2.26E-02	0.669667
ORC4	-1.32381	-5.83973	2.17618	0.00666534	0.161803	4	ATTCTCATTATTGGACCCCG;GTAGCATGTGTAATGAACGC;CATTAAGTGTATCTGCCGGT;ACTCCAAATAGGTTACCATG	-2.08;-1.7;-0.82;-0.7	1489;2728;10977;13809	3.16E+00;2.24E+00;2.13E+00;1.18E+00	71347;74179;82428;83667	1.85E+00;1.12E+00;9.35E-01;3.06E-02	0.791014
WDR5	-1.32371	-5.83932	2.22602	0.0059427	0.156681	4	ATCTGACGACCAGGCCACGT;CTCTCTTTAACAGCCCACAC;ATAGTTTCCAGTAGTTACGA;TTACGGAGCCCGAGACAATG	-2.15;-1.43;-0.97;-0.75	1289;4113;8481;12594	3.32E+00;2.45E+00;1.90E+00;1.24E+00	72562;76675;81043;83867	1.96E+00;1.32E+00;7.79E-01;2.65E-02	0.804984
INTS14	-1.32353	-5.83855	2.47827	0.00332452	0.126627	4	AAACAGCATTGTCAAACCAT;CTACCTATAGCACTTAACAA;AATATCGTTCAGCAAGAATG;TTGGCTACTCACAACCAACG	-1.72;-1.34;-1.12;-1.11	2621;4710;6617;6707	4.42E+00;2.76E+00;1.79E+00;9.50E-01	78449;78539;80446;82535	2.74E+00;1.51E+00;7.29E-01;5.43E-02	0.897474
2005-03-01	-1.32328	-5.83747	2.3193	0.00479406	0.144017	5	GGCTTGTTTACAGCGCTGGG;GACAGCTGTGACTTACGGAG;TGTTCTATCATCTTCATCAG;AGGCAAGATGATTCGCTGGG;ATTCCTGTCATGCTGATACT	-2.02;-1.94;-1.58;-1.09;0.01	1625;1891;3256;6961;48312	3.69E+00;3.29E+00;2.34E+00;1.23E+00;1.05E+00	36844;78195;81900;83265;83531	2.34E+00;1.89E+00;9.94E-01;6.50E-01;4.18E-02	0.841585
PHF5A	-1.32323	-5.83726	1.80233	0.015764	0.245128	4	CTCGTCGCATATGCGCACCA;CAGGGTGCAAGGACGCACAT;TGCGGCAAAAGATCAAGTCC;ATATGCGACGAGTGTAACTA	-2.47;-2.14;-0.58;-0.09	651;1309;17187;41667	2.86E+00;1.58E+00;1.52E+00;1.24E+00	43489;67969;83847;84505	1.23E+00;8.08E-01;6.21E-01;1.33E-02	0.610608
CENPN	-1.32292	-5.83589	2.19589	0.00636958	0.158608	4	GTATGGATTCGAATTGCCTG;GTTGTGAGTTTCAAAGCTCT;GTTCCATACCTGACCCAGAA;TGAAAATGGACCTCAGAAGC	-1.96;-1.6;-1.17;-0.56	1803;3179;6111;17896	2.86E+00;2.71E+00;2.11E+00;1.10E+00	67260;79045;81977;83353	1.57E+00;1.53E+00;8.76E-01;3.72E-02	0.799674
MAX	-1.32256	-5.83436	2.2332	0.0058452	0.155846	4	GGAGAGCATTCTGCCGCTTG;TGCACTGGAACGAAAACGCA;CATATACTGGATATACTCTG;GCAACCGAGGTTTCAATCTG	-2.33;-1.14;-1.06;-0.77	906;6410;7352;12151	3.38E+00;2.63E+00;1.54E+00;1.38E+00	73005;77804;78746;84250	2.00E+00;1.43E+00;6.23E-01;1.86E-02	0.807305
PLK1	-1.32249	-5.83407	2.29762	0.00503947	0.146573	4	AGCCGGCGGCGCTATCTACG;GGTTTGAGCAACAGCGACTT;TCCTAATTACATAGCTCCTG;GGAGCGATTGAAAACCTCGG	-1.63;-1.62;-1.48;-0.55	3022;3063;3775;18251	3.48E+00;2.68E+00;2.14E+00;8.95E-01	66905;81381;82093;82134	1.97E+00;1.51E+00;8.90E-01;6.27E-02	0.833945
PDSS1	-1.32174	-5.83081	1.90934	0.0123214	0.217069	4	GTGATTGAAGATTTGGTGCG;TACACCATACATATTTCGAA;AAAGAATTAAGTCACCAGCA;GCGGCGCATACAGTGCCGCG	-2.24;-2.04;-1.36;0.35	1079;1582;4555;68110	3.24E+00;2.70E+00;1.31E+00;3.88E-01	17046;80601;83574;84077	1.81E+00;1.15E+00;3.88E-01;2.21E-02	0.663403
MRPL45	-1.32033	-5.82471	2.06626	0.00858508	0.183203	4	CCAAGGTATGAAGTCGGTCA;TGTGGCATCACAATTGTCGT;TATTTGGGTTGATAAATAGG;TCAAATATAAGACTGTCCGC	-2.09;-1.85;-0.87;-0.48	1456;2185;10108;21123	2.43E+00;2.42E+00;2.23E+00;1.19E+00	64033;75048;82971;83700	1.34E+00;1.18E+00;1.02E+00;2.99E-02	0.737068
SDHD	-1.32021	-5.8242	2.13652	0.00730266	0.170757	4	CAAAGATGCACATACAATGG;TGGAGGCTAAGTGTCCTCTG;GAGTAGTCCATCGCAGAACA;AAGAGCTGGTCTGACCACTG	-2.66;-1.02;-0.93;-0.67	395;7780;9127;14563	3.07E+00;2.36E+00;1.74E+00;1.38E+00	70593;76029;77376;84761	1.78E+00;1.26E+00;5.62E-01;8.06E-03	0.767621
HSPD1	-1.32013	-5.82389	2.23931	0.00576359	0.154926	4	GAAGGCATGAAGTTTGACAG;TCAACAGCTAACATCACACC;GATGTTCAGCCTCATGACTT;CTATTACCTATTCAAAACAA	-2.14;-1.33;-1.08;-0.73	1332;4773;7023;12952	3.27E+00;2.69E+00;1.77E+00;1.22E+00	72204;78133;80383;83824	1.92E+00;1.46E+00;7.25E-01;2.74E-02	0.809877
NUP107	-1.31923	-5.82	2.18426	0.0065424	0.160535	4	AAGGTCTTGAGGCAAATGAC;CTCGTAACATAACAGCACTG;CGAACAGGAGATCAGGACAT;TAATACCACTCCAAGAAACC	-2.53;-1.11;-0.82;-0.81	564;6738;10943;11203	3.52E+00;2.13E+00;1.59E+00;1.50E+00	73953;74213;78418;84592	2.10E+00;1.12E+00;6.07E-01;1.15E-02	0.794431
DDX3X	-1.31891	-5.81862	2.27062	0.00536263	0.148409	4	CCTACACTTTCAATGTGTGG;CAAATTCGAGACTTAGAACG;ACGAACGTGGAAATAGCCGC;TGGTGTTAGATGAAGCCGAT	-1.8;-1.65;-1.16;-0.67	2363;2933;6166;14617	3.06E+00;2.85E+00;2.18E+00;9.91E-01	70539;78990;82223;82793	1.78E+00;1.57E+00;9.07E-01;4.89E-02	0.828539
MCL1	-1.31891	-5.81862	2.40309	0.00395285	0.134194	4	CCCTACCTCTCGCCGCGCCG;GGGGGAGCCGGATTAGGACA;CTGGCTTCTCCGACCAACAA;GATAATCTCTCAGTACCTCC	-1.76;-1.44;-1.11;-0.97	2503;4052;6788;8493	4.00E+00;2.73E+00;1.91E+00;9.69E-01	76663;78368;81104;82653	2.45E+00;1.49E+00;7.84E-01;5.18E-02	0.872266
PSMD7	-1.31824	-5.81573	2.31564	0.00483457	0.144351	4	ATAGTTGGGTGGTACCACAC;CATCAATGATGACCAATACC;GACATCAAAGACACTACAGT;TTTCTCATTCAGAATAGGCA	-1.74;-1.72;-1.02;-0.8	2564;2636;7788;11491	3.48E+00;2.56E+00;2.27E+00;9.59E-01	73665;77368;82520;82592	2.07E+00;1.38E+00;9.48E-01;5.31E-02	0.84058
ACTR10	-1.31814	-5.8153	1.79718	0.0159522	0.246302	4	ACTCGATAACCACAACTCTG;GGTCTAACCTGATTGATCCA;TTTGTTAGTGATCTGAAGCG;ATCCCAGTACTAAATTGTTG	-2.46;-2.09;-0.68;-0.04	666;1454;14307;45219	2.77E+00;1.80E+00;1.51E+00;1.10E+00	39937;70849;83702;84490	1.19E+00;9.31E-01;5.51E-01;1.36E-02	0.608532
YEATS4	-1.31737	-5.81195	1.98856	0.0102669	0.199227	4	GTTTCAGTAATCTCATATGG;GAATTTGGGCCTGACTCCGG;TCAGACACCAATGCAATGCT;AATTGTTGCATCATTGCTGT	-2.33;-1.48;-1.23;-0.22	889;3799;5524;33755	2.99E+00;1.96E+00;1.61E+00;1.39E+00	51401;79632;81357;84267	1.66E+00;8.23E-01;8.08E-01;1.82E-02	0.700651
SYS1	-1.31734	-5.81184	2.20621	0.00622002	0.157635	4	CAGGTGTTCGACGCCGAGGT;GATGAAGTACAGCAAGCCCA;ATCTGAGACAGGATCAGCAA;ACCGTCTATTACGGCTCGCT	-1.8;-1.63;-1.35;-0.49	2347;3035;4607;20683	3.22E+00;2.46E+00;2.15E+00;9.94E-01	64473;80549;82121;82809	1.80E+00;1.36E+00;8.93E-01;4.85E-02	0.802348
HSD17B12	-1.31726	-5.8115	2.0161	0.009636	0.191694	4	GCAGAGTAGATGGTCAACAG;ACCCAAACCCCAGACCCGAA;GTTGTCACAGGTAGTACTGA;TGTCCTTATCAGCAGATCAC	-2.31;-1.59;-0.98;-0.39	942;3204;8354;25079	2.47E+00;2.12E+00;2.10E+00;1.37E+00	60077;76802;81952;84214	1.33E+00;1.14E+00;8.73E-01;1.93E-02	0.717391
MTHFD2	-1.3171	-5.8108	2.21227	0.00613374	0.156755	4	AGAGTGACACATACCCACGC;CCTCTTACCGCACTGCCGAG;TCCAACCCTAGGGAAGAATG;ATGTTACCAGCTACTCCATG	-1.9;-1.72;-0.99;-0.66	2007;2630;8211;14858	3.03E+00;2.49E+00;2.27E+00;1.06E+00	70298;76945;82526;83149	1.76E+00;1.34E+00;9.49E-01;4.14E-02	0.80478
MTCH2	-1.31685	-5.80973	2.04016	0.0091168	0.188911	4	AGCACCTTCACGTACATGAG;ACTGCAGACCTACCGTGGAA;CCAGAGCGTAGGTATTGACG;TCACCATAACAAAAGAGACC	-2.01;-1.89;-1.03;-0.34	1666;2028;7676;27480	2.57E+00;2.49E+00;1.96E+00;1.13E+00	57676;77480;83128;83490	1.39E+00;1.05E+00;1.04E+00;3.43E-02	0.723742
EAPP	-1.31675	-5.80928	1.96262	0.0108988	0.206303	4	ATAGTGTAGTCATGCAGGCA;TTCTACCATAAAAACAATGG;TATCAGAGAATGCCTTACTG;AGTTGAGGAGCCTAGCGACG	-2.22;-1.6;-1.37;-0.07	1125;3149;4515;42953	3.25E+00;2.12E+00;1.29E+00;1.19E+00	42203;80641;82007;84031	1.82E+00;8.79E-01;5.94E-01;2.31E-02	0.685494
NOL9	-1.31553	-5.804	2.42979	0.00371713	0.132358	4	GCTGATTATAAAGTTCACGG;CATTGATGGTCAGACGAGAG;AGCAAAGAAATGCAACCCGG;ACGGCTTGTACACAAGACGC	-1.58;-1.47;-1.34;-0.87	3258;3841;4726;10067	3.71E+00;3.19E+00;1.95E+00;8.66E-01	75089;80430;81315;81898	2.23E+00;1.78E+00;8.04E-01;6.77E-02	0.878251
CHMP2A	-1.31551	-5.80392	2.33807	0.00459121	0.142512	4	ACTCAAGTCTAACAACTCAA;AGATCATGATGGAGTTTGAG;AAACTTTCGGACGTACCGCC;AAGGGCGTCACCAAAGCCAT	-1.91;-1.31;-1.2;-0.83	1958;4909;5745;10768	3.59E+00;2.94E+00;1.75E+00;1.07E+00	74388;79411;80247;83198	2.15E+00;1.62E+00;7.15E-01;4.04E-02	0.846147
NUBPL	-1.31551	-5.80392	1.93114	0.0117182	0.213176	4	CCAAAGCAGAAACCGATAGA;CTAGCAGCGAATGATTCGGT;GGCGCCGACAAATCACTAGT;CTGCCATTGAGAAACTATTG	-2.12;-2.03;-0.94;-0.17	1366;1594;8974;37199	2.69E+00;2.38E+00;1.44E+00;1.21E+00	47957;76182;83562;83790	1.27E+00;1.15E+00;7.26E-01;2.81E-02	0.671261
EXOSC10	-1.31513	-5.8023	2.10355	0.00787866	0.177031	4	GGACGCAGACAGCTTCGTGA;GTTGGTACCACTTACCCTGA;AACTGACCGTATCCGCCAGT;AGACATAGAATGGCTCCAGA	-1.9;-1.66;-1.4;-0.31	2017;2878;4327;29147	3.30E+00;2.19E+00;1.86E+00;1.05E+00	56009;80829;82278;83139	1.86E+00;9.77E-01;9.14E-01;4.16E-02	0.751951
MAPRE1	-1.31472	-5.80051	2.02939	0.00934574	0.189191	4	CCAGCATGTCATGTCGACTG;TGGAAAAGAGTATGACCCTG;CATGTCCATAAACTGACAGT;CCTGCACTGCTAGAGCTGAG	-2.37;-1.92;-1.81;0.84	829;1957;2307;82082	4.11E+00;2.52E+00;1.42E+00;6.39E-02	3074;82849;83199;84327	2.38E+00;1.07E+00;8.88E-01;1.70E-02	0.7231
CPOX	-1.31396	-5.79725	2.07013	0.0085088	0.183098	4	TCAGCTGTGTACTTCAAGAC;TCCACCACCAAACCACCACA;TGAGAACTCGGCTAGCCGCG;GCGGCTCTGCTCGCCGCAAG	-2.76;-2.09;-1.56;1.16	297;1440;3369;84374	3.62E+00;2.78E+00;1.86E+00;1.60E-02	782;81787;83716;84859	2.06E+00;1.45E+00;1.19E+00;6.05E-03	0.737315
E4F1	-1.31359	-5.79563	1.84316	0.0143497	0.234826	4	CCACGAGTGCAAACTGTGTG;AGGAGGCGGACACATCAAAG;CAGTGAGACCTTCCCAACGG;AAGACCATCGCCCACGTCCG	-2.49;-1.77;-1.02;0.02	637;2457;7795;49091	2.55E+00;2.33E+00;1.53E+00;9.57E-01	36065;77361;82699;84519	1.38E+00;9.76E-01;4.89E-01;1.30E-02	0.629253
PSMA7	-1.31322	-5.79403	2.20471	0.00624151	0.157635	4	GGGCACATACCATGCCTGGA;GAGCCACCGACTGACCGTAG;TGCAGGATGAAAGGACAGTG;GTCAGTCTGATAGAGTCGGG	-2.12;-1.46;-0.92;-0.75	1372;3897;9223;12586	3.32E+00;2.34E+00;1.94E+00;1.21E+00	72570;75933;81259;83784	1.96E+00;1.25E+00;7.99E-01;2.82E-02	0.802348
UBE2L3	-1.31171	-5.78753	1.70246	0.0198401	0.27164	4	CCTTCTCGTCGATGTTCGGG;TTGAAGAAATCCGCAAGTGT;GAAAAACTTCCGTAACATCC;AAGGCCCCCTTATCATAGGG	-2.7;-2.43;-0.12;0.01	348;723;40376;47980	3.37E+00;1.79E+00;9.97E-01;6.49E-01	37176;44780;84433;84808	1.48E+00;5.05E-01;4.28E-01;7.09E-03	0.566006
GAK	-1.31042	-5.78194	2.18667	0.0065063	0.160008	4	ACTTACTGCTTAGTAACCAG;CCGTCTACAACCTGTCCCCG;CACCGCACAGTACGACGCCG;TTCAGATCCAGTTTCACACA	-2.01;-1.6;-0.95;-0.68	1645;3201;8789;14297	3.10E+00;2.40E+00;2.11E+00;1.14E+00	70859;76367;81955;83511	1.80E+00;1.29E+00;8.73E-01;3.39E-02	0.795858
EIF3D	-1.31032	-5.78151	2.32674	0.00471259	0.143698	4	GGCATACCGGTACGCCACAG;ACTTCCACCGAAGAGTCTCG;ATACGCTTGATGCTCCGAAG;CATTCGATTCCGCTGGTAGG	-2.05;-1.18;-1.09;-0.92	1562;5939;6921;9308	3.85E+00;2.71E+00;1.60E+00;1.16E+00	75848;78235;79217;83594	2.33E+00;1.48E+00;6.49E-01;3.21E-02	0.84255
SSRP1	-1.31022	-5.78109	2.10784	0.00780118	0.176014	4	CACTGGGACACATTGCTGAG;CGGATGTCGTAGCGGCCTCG;CCCGCGGGCGAAGTTGACAA;AAGCTCAACATCAAAAACCG	-2.11;-1.72;-0.78;-0.63	1390;2607;11895;15860	2.92E+00;2.28E+00;2.03E+00;1.21E+00	69296;73261;82549;83766	1.68E+00;1.06E+00;9.53E-01;2.86E-02	0.754454
MBD1	-1.30992	-5.77981	2.03706	0.00918201	0.189042	4	GCTCAGACACCTACTACCAG;TACACCGTACAGTACCTTGG;AGCAGCCTTACACAAACCGT;GGCGAAGGCAGACTCGACAG	-2.22;-1.8;-0.62;-0.59	1120;2341;16016;16809	2.82E+00;2.37E+00;1.67E+00;1.30E+00	68347;69140;82815;84036	1.61E+00;9.95E-01;8.54E-01;2.30E-02	0.723442
SON	-1.30992	-5.77979	2.18565	0.00652155	0.160203	4	TTCATCCATGACACGACCGC;ACCTCCATCGAAACTACAGG;TTATACTGATACATACACGG;AGCTCAGTTTCACTAACACT	-2.58;-0.94;-0.92;-0.8	497;8941;9228;11461	3.48E+00;2.34E+00;1.64E+00;1.28E+00	73695;75928;76215;84659	2.07E+00;1.25E+00;5.21E-01;1.01E-02	0.795329
COX7B	-1.3092	-5.77672	1.95454	0.0111036	0.208375	4	CAAGGCAGATCCATCAAAAG;CCATACAGCAACACAGAAAG;AACGCACTAAGTCGTCTGAG;TTACAGATGGCAACACAAAT	-2.22;-1.52;-1.52;0.02	1118;3561;3569;49142	3.55E+00;2.02E+00;1.30E+00;9.55E-01	36014;81587;81595;84038	2.01E+00;8.32E-01;4.88E-01;2.29E-02	0.681154
DNMT1	-1.30894	-5.77556	2.42137	0.00378993	0.132575	4	CAACTTGAATCGATTCACAG;TCCGAAAACTCAGCCGACGG;TCTAGCGTGTACTGTAAACG;AGGAGCCAGACAGAGATGTG	-1.71;-1.42;-1.08;-1.03	2686;4147;7080;7687	4.18E+00;2.68E+00;1.89E+00;9.41E-01	77469;78076;81009;82470	2.57E+00;1.46E+00;7.76E-01;5.57E-02	0.877539
SRP54	-1.30827	-5.7727	2.52269	0.00300132	0.119945	4	AGTTAGCATATTATTATCAG;AAAGCATGGACACCCACTAA;TTCACAAGCCTGTCCAATGG;ATGCACAGCATTATTGGAAG	-1.56;-1.32;-1.18;-1.17	3345;4870;6017;6051	4.59E+00;2.88E+00;1.76E+00;8.56E-01	79105;79139;80286;81811	2.88E+00;1.59E+00;7.17E-01;6.96E-02	0.921019
SOD2	-1.30775	-5.77042	1.88621	0.0129955	0.224958	4	CCACCGTTGAACTTCAACGC;GACGTTGAGGTTGTTCACGT;ATGATCTGCGCGTTGATGTG;ACAAATCTGAGCCCTAACGG	-2.32;-1.75;-1.16;0.0	923;2529;6151;47598	2.85E+00;2.30E+00;1.38E+00;1.01E+00	37573;79005;82627;84233	1.57E+00;9.65E-01;5.12E-01;1.89E-02	0.647899
COQ8B	-1.3074	-5.76892	1.93961	0.0114919	0.212203	4	GCGCCGACTTCATGCCACGC;GGAGTGTGACTATCGTCGTG;AGCCCCCCGAACTGTACACA;GGTACTTGCGTTCTCGAGAA	-2.35;-1.74;-1.67;0.53	865;2555;2850;74997	3.84E+00;2.29E+00;1.40E+00;2.21E-01	10159;82306;82601;84291	2.20E+00;9.61E-01;4.87E-01;1.77E-02	0.673249
MED12	-1.30692	-5.76688	2.14052	0.00723577	0.169556	4	TGTGTGGCGTAGTTAAGCAT;GAGGAGCGGATTCCTACAGT;CTGTTGGAAAACCTCGATTG;CAGTGAATAGTGCCAAACCA	-2.23;-1.33;-1.08;-0.59	1113;4750;7094;16888	2.81E+00;2.67E+00;1.78E+00;1.30E+00	68268;78062;80406;84043	1.60E+00;1.46E+00;7.26E-01;2.28E-02	0.770687
SNUPN	-1.3061	-5.7633	1.77443	0.01681	0.25138	4	CTGGACGTGATGTGCTGGCG;TGGCTGAAGATGACTGGACG;GAGGAAATGGACGTTGACAC;ATTCCTGCCCCAAATCTGAA	-2.45;-2.1;-0.64;-0.04	693;1435;15412;45096	2.78E+00;1.71E+00;1.50E+00;1.10E+00	40060;69744;83721;84463	1.19E+00;8.80E-01;5.54E-01;1.42E-02	0.599669
MRPL49	-1.30511	-5.75905	2.50458	0.00312911	0.122601	4	ACGTTTCGGTTTGTGCTGCG;AGTCGCCGTAATCCGCAGCC;GAACATTATCCCACTCCTTG;GCACAACATCCCAGTCTACA	-1.48;-1.41;-1.26;-1.07	3774;4218;5333;7184	4.30E+00;3.04E+00;1.88E+00;8.10E-01	77972;79823;80938;81382	2.66E+00;1.68E+00;7.69E-01;7.87E-02	0.911504
RPS3A	-1.30487	-5.75802	2.34651	0.00450288	0.141823	4	TTTAGAAAATGGGTCAACCC;TGTGCTCCATGGTCAAAAAG;ACATTGGTCACGAGAACTCA;CTCCATGGTCAAAAAGTGGC	-1.86;-1.32;-1.15;-0.89	2127;4869;6335;9683	3.78E+00;2.82E+00;1.76E+00;1.03E+00	75473;78821;80287;83029	2.28E+00;1.55E+00;7.17E-01;4.39E-02	0.848253
LARS2	-1.30272	-5.74872	1.9353	0.0116066	0.213075	4	TAATCCCGTACCATTCCGGA;CACTGGGTCCCAGTTAACCA;ATGTAGATTCCTCTCAATCG;AGGCGCCATAAACGGCCTCG	-2.14;-1.67;-1.45;0.04	1323;2851;3992;50547	3.41E+00;2.20E+00;1.23E+00;9.06E-01	34609;81164;82305;83833	1.92E+00;9.18E-01;4.69E-01;2.72E-02	0.671467
NDUFA9	-1.30188	-5.7451	2.02311	0.00948171	0.190707	4	TAGATTGTGGATGTCACCAA;TGGTGTCATATGGCTCGCAG;AGAAGCCACCATCATAAAGC;GGCCACAATTCCACTGACGG	-2.32;-1.37;-1.14;-0.38	911;4495;6452;25541	2.79E+00;2.09E+00;1.82E+00;1.38E+00	59615;78704;80661;84245	1.53E+00;1.12E+00;7.46E-01;1.87E-02	0.719633
NDUFAF7	-1.30074	-5.74017	1.94106	0.0114535	0.21203	4	TGTGTTTAGAAAACCCCACA;TACATGAACCGTGACATGCT;GTATATAAGATGCCTCAGCA;GCAGAAGCGTTCATACAAGT	-2.23;-1.96;-0.56;-0.45	1106;1835;17801;22021	2.57E+00;2.35E+00;1.54E+00;1.30E+00	63135;67355;83321;84050	1.29E+00;1.09E+00;7.85E-01;2.27E-02	0.673603
USP5	-1.30051	-5.73921	2.03369	0.00925361	0.189076	4	AGATGTATACTCGTATGACG;AGTGCTCCAAGTGCGACATG;CAACAGCTGCTACCTCAACT;AGGCGGATTTGACCTCAACG	-2.02;-1.64;-1.27;-0.28	1622;3008;5192;30840	3.07E+00;2.16E+00;1.76E+00;1.14E+00	54316;79964;82148;83534	1.71E+00;9.17E-01;8.97E-01;3.34E-02	0.723363
PMF1	-1.30035	-5.73851	1.84694	0.0142254	0.234196	4	GGAAGAAAGCAAAGACCGCA;CCCCGGCACTAACATTTCGA;AGAAGTTGGTCGCTGCCGGG;CAATCGCGTCCAATGCAATC	-2.28;-2.16;-0.45;-0.31	977;1274;22144;29097	2.89E+00;1.87E+00;1.35E+00;1.28E+00	56059;63012;83882;84179	1.24E+00;9.79E-01;6.53E-01;2.00E-02	0.630421
QARS	-1.29971	-5.73575	2.17978	0.00661027	0.161076	4	AGGAGTGGTCACATAGCCCG;GGTGCGGCGTGTACTTGACG;ATGACTCCGCACATACTCAA;CAGCTGGTCAAAATAATCGG	-2.19;-1.33;-0.94;-0.74	1186;4780;8967;12786	3.29E+00;2.38E+00;1.77E+00;1.27E+00	72370;76189;80376;83970	1.94E+00;1.27E+00;7.24E-01;2.43E-02	0.79297
PNPT1	-1.29965	-5.73546	2.2385	0.00577437	0.154926	4	CAAGATTAGATTAGATACAG;GATGTCCTAGCAATTAATGG;GTCGAGATTTGACTTCACTT;GAAGGGACAAATAACTTCTG	-1.75;-1.57;-1.28;-0.6	2545;3307;5127;16721	3.09E+00;2.83E+00;2.08E+00;9.62E-01	68435;80029;81849;82611	1.72E+00;1.61E+00;8.60E-01;5.27E-02	0.809877
TBP	-1.29954	-5.73501	1.94598	0.0113246	0.210813	4	AATATCAGTGCAGTGGTGCG;TTTACAACCAAGATTCACTG;ACTCCTTTAAACCCACCTCT;CTCCAGAATAGACAGACTGT	-2.66;-1.17;-1.08;-0.28	384;6043;7056;30744	2.68E+00;1.77E+00;1.75E+00;1.58E+00	54412;78100;79113;84772	1.46E+00;9.20E-01;6.43E-01;7.83E-03	0.676102
ZMAT5	-1.2986	-5.73097	2.19907	0.00632305	0.15817	4	ACTTCTGCGACTACTGCGAC;GGAAGCTCGGCGACATCTAG;CTCTGGTATGACATGTTCCG;GTCAGTAGAAACTTCCGGCA	-2.32;-1.16;-0.88;-0.83	910;6241;9879;10739	3.60E+00;2.26E+00;1.56E+00;1.38E+00	74417;75277;78915;84246	2.15E+00;1.20E+00;6.32E-01;1.86E-02	0.800875
ATP6V1A	-1.29782	-5.72758	1.84572	0.0142653	0.234196	4	ACACTCACCAGTATAAATAG;AGTGATGTGATCATCTACGT;GTTTACCAGTGCGAAGTACA;ATGTTGCCTCCACGAAACAG	-2.47;-1.63;-1.25;0.15	664;3027;5408;57020	3.02E+00;2.15E+00;1.52E+00;6.97E-01	28136;79748;82129;84492	1.67E+00;8.94E-01;4.01E-01;1.36E-02	0.630421
EMC3	-1.29693	-5.72376	2.30026	0.00500887	0.146402	4	TAGCATAGGCTTAAAACGGA;CAGGATGCAGAACTCACCCT;AAGAAGGTGATGATAACGAT;AAGAATCATAGGCAGGACAT	-1.64;-1.56;-1.3;-0.68	2990;3364;4967;14201	3.13E+00;3.11E+00;2.06E+00;8.99E-01	70955;80189;81792;82166	1.81E+00;1.74E+00;8.54E-01;6.21E-02	0.834452
TELO2	-1.29645	-5.72166	1.92255	0.0119522	0.21462	4	ATGCCTCGCTTCTTACCCTG;TGTCCCCTACGACATGTCAG;GACCAGACATCTGAGAATGG;ATTTCTGTTATAGTACGAAG	-2.31;-1.63;-1.0;-0.24	941;3030;8035;32875	2.52E+00;2.15E+00;1.65E+00;1.37E+00	52281;77121;82126;84215	1.36E+00;8.94E-01;8.50E-01;1.93E-02	0.66833
TIMM13	-1.29393	-5.71079	1.68662	0.020577	0.276505	4	AAGTGTATCGGGAAGCCGGG;GGTGAAAGTGCAGATCGCCG;CCTGCTCCATTATGAGCCCT;GGCTTCGGCTCCGATTTCGG	-2.82;-1.89;-0.53;0.07	247;2034;18969;52008	2.49E+00;1.94E+00;1.46E+00;8.57E-01	33148;66187;83122;84909	1.05E+00;7.45E-01;4.50E-01;5.03E-03	0.558297
SMIM4	-1.29344	-5.70869	2.12893	0.00743137	0.172233	4	TCCTCGGAGGAACAATGGAG;TCCTCCGAGGACAAAAAAGA;ATGCCCGGGAAGCAGCGATT;ATCATGATTAAAGTGCGCGT	-2.13;-1.54;-0.81;-0.7	1352;3481;11288;13733	3.17E+00;2.09E+00;2.04E+00;1.22E+00	71423;73868;81675;83804	1.85E+00;1.10E+00;8.41E-01;2.78E-02	0.763884
MED6	-1.2931	-5.70721	2.10443	0.0078626	0.176852	4	CAGGACATGTAATAACGAAG;GTCAGTTATAAACTCTAGAG;TTATCATTCGGAAGCAACAG;TGCCACCAATACCCTTTGGA	-1.89;-1.7;-1.13;-0.45	2039;2703;6506;22176	2.78E+00;2.34E+00;2.25E+00;1.05E+00	62980;78650;82453;83117	1.52E+00;1.28E+00;9.38E-01;4.21E-02	0.75239
POLR2B	-1.29303	-5.70691	2.09674	0.00800317	0.177999	4	TGGGAGAATTTAAACGACGC;TCAGCTTGTAGGTCTATAGG;TCATGTTCGTATGGATACGT;ACAAAAGCTTCATCGAGTGA	-2.26;-1.35;-0.96;-0.6	1030;4647;8637;16672	2.83E+00;2.43E+00;1.80E+00;1.33E+00	68484;76519;80509;84126	1.62E+00;1.30E+00;7.34E-01;2.11E-02	0.749582
METAP2	-1.2926	-5.70507	1.93164	0.0117048	0.213176	4	AAAGAGAATGGATTAAACGC;CAGGTCACATATTGGAACTG;GGCCGCTTCCTCAGCCGTAG;TCTTGTCACCTCATCAACTG	-2.31;-1.62;-0.93;-0.3	940;3054;9040;29463	2.37E+00;2.14E+00;1.84E+00;1.37E+00	55693;76116;82102;84216	1.27E+00;9.65E-01;8.91E-01;1.93E-02	0.671261
ZPR1	-1.29255	-5.70484	2.1149	0.00767535	0.174654	4	CTGCGGCCATCGGACCAACG;AGATCATTGATGATCCCTCA;GCAGGATCAGCCCACTCGAA;ACACAGCGACTCGATCTCAG	-2.32;-1.22;-1.02;-0.61	925;5591;7802;16197	2.88E+00;2.55E+00;1.65E+00;1.38E+00	68959;77354;79565;84231	1.65E+00;1.38E+00;6.69E-01;1.90E-02	0.757822
MTREX	-1.29226	-5.70358	2.13198	0.00737932	0.171478	4	TACTTCCTCTCTTGAAACGG;AGTCAGTTGAAACTGTCGAA;TTTCCATTTGACGTACAACA;TTCAGAGCGTGGTGTCGTAT	-1.92;-1.54;-1.23;-0.48	1929;3493;5487;21107	3.00E+00;2.42E+00;2.03E+00;1.07E+00	64049;79669;81663;83227	1.66E+00;1.34E+00;8.40E-01;3.98E-02	0.765792
SRPRA	-1.29192	-5.70214	2.05167	0.00887835	0.186105	4	CCCCTCCTTAGCTAAGAATG;CTGCAGAGCTTGCTTGACCG;GATCCTAACACTGACGTATG;AGATCCATGATTGAGACACG	-2.0;-1.92;-0.66;-0.59	1699;1924;14898;17033	2.80E+00;2.53E+00;1.75E+00;1.12E+00	68123;70258;83232;83457	1.59E+00;1.07E+00;9.03E-01;3.50E-02	0.730242
DHX29	-1.29	-5.69383	1.96059	0.0109499	0.206913	4	GTGCCCTACGATCTTAACAG;TGTTGTACAATAGAGTAACC;ATGTAAGAGTGTGTTAGTCA;AAAATAAGGAAATTTCAAAG	-2.59;-1.18;-1.04;-0.35	491;5958;7533;26858	2.60E+00;2.00E+00;1.64E+00;1.60E+00	58298;77623;79198;84665	1.41E+00;1.07E+00;6.48E-01;1.00E-02	0.684212
RPS15A	-1.28908	-5.68988	2.12112	0.00756617	0.17376	4	AATCAACTTACCCAAACTGA;CTTACCCAAACTGACGGGAT;TTGTGTTCTACAGGTTACAT;CCTCACAGGCAGGCTAAATA	-1.86;-1.7;-1.1;-0.5	2130;2732;6888;20161	2.71E+00;2.50E+00;2.24E+00;1.03E+00	64995;78268;82424;83026	1.48E+00;1.39E+00;9.34E-01;4.40E-02	0.760051
RPS18	-1.28783	-5.68447	2.02209	0.00950402	0.190885	4	TGAGTACTCGCAAGATGTGC;GCCAATACAAGATCCCAGAC;GGGGCGAAGATATGCTCATG;TCAACACCAACATCGATGGG	-2.52;-1.16;-0.98;-0.49	587;6209;8348;20322	2.49E+00;2.47E+00;1.57E+00;1.56E+00	64834;76808;78947;84569	1.38E+00;1.33E+00;6.34E-01;1.20E-02	0.719228
NDUFB8	-1.28739	-5.68258	1.87203	0.0134268	0.227688	4	ACTGGGACCACCCAGACCTG;GGACCTGTCCGTGCACCCAG;CGTACCCAGATGATGGCACG;GTTCCAATTAACAGGAGTCG	-2.12;-1.96;-1.32;0.25	1376;1827;4811;62686	3.17E+00;2.58E+00;1.21E+00;5.32E-01	22470;80345;83329;83780	1.77E+00;1.09E+00;3.76E-01;2.83E-02	0.642659
RPL7A	-1.28569	-5.67522	2.23508	0.00582	0.155705	4	GTGTGTTCTAGGGGTCAACA;TCACGACGTGGATCCCATTG;TGCAATTAACCAGTTCACGC;CCGAGCTGAGAAGAAAGCCG	-1.61;-1.54;-1.47;-0.51	3119;3446;3835;19550	3.46E+00;2.56E+00;2.04E+00;8.83E-01	65606;81321;81710;82037	1.96E+00;1.43E+00;8.45E-01;6.48E-02	0.807696
PDHB	-1.28525	-5.67334	2.2596	0.00550045	0.150321	4	GCATTGCCCAGGCTTAAAGG;AGAAGTTGCCCAGTACGATG;CAAGACGTACTACATGTCAG;CATAGATACTCCCATATCTG	-1.68;-1.52;-1.29;-0.65	2802;3544;5036;15277	3.11E+00;2.98E+00;2.02E+00;9.24E-01	69879;80120;81612;82354	1.73E+00;1.72E+00;8.34E-01;5.81E-02	0.822982
RPP38	-1.28524	-5.67329	1.69474	0.0201956	0.274198	4	CTGCTTCCTGACGTCAACCG;CTTGGCAGACTTACACGCCA;TAAAATGCGTCCTGGCCTTG;AGACACGAGCAGCATAGACG	-2.59;-2.52;-0.42;0.4	480;580;23250;70227	3.56E+00;1.65E+00;1.23E+00;3.35E-01	14929;61906;84576;84676	1.57E+00;6.26E-01;4.05E-01;9.80E-03	0.561936
MRPL46	-1.28498	-5.67216	2.14502	0.00716117	0.169259	4	AACTGCTTCGAGACCAGCGG;TTCTCGTAGCTTGACCCTTG;CCAGGCCGAGTGGCAACCCG;ATGACCGAAGCTCACTGCAC	-2.13;-1.28;-1.11;-0.63	1343;5170;6784;15865	2.92E+00;2.73E+00;1.71E+00;1.22E+00	69291;78372;79986;83813	1.68E+00;1.49E+00;6.96E-01;2.76E-02	0.771448
ELOVL1	-1.28497	-5.67213	2.29892	0.00502432	0.146573	4	TCCAGGGAAGCACTGAGTGA;CTTCTTACAGATGGTTCGAG;TGTAGACAACCATGAAGCCA;GTACATGACGACGTGCACAG	-1.66;-1.62;-1.04;-0.82	2896;3061;7553;11053	3.55E+00;2.59E+00;2.14E+00;9.11E-01	74103;77603;82095;82260	2.12E+00;1.41E+00;8.90E-01;6.01E-02	0.833945
POLR3C	-1.28419	-5.66876	2.39469	0.00403003	0.135245	4	CCAGCCATTGTCTTCCAACG;TTCACTGACGACAAGAGTGG;ACATATCAAGTGCACAAACG;AGGCTCACAGAGACTATGGA	-1.6;-1.42;-1.16;-0.96	3191;4127;6217;8667	3.97E+00;2.84E+00;1.89E+00;8.74E-01	76489;78939;81029;81965	2.42E+00;1.56E+00;7.77E-01;6.63E-02	0.86888
MED23	-1.28384	-5.66725	1.94906	0.0112445	0.210015	4	TGCTCACGCAAAGTCCAGTG;GATCAGGAAACTATATCCTG;AGAGTATGCATTACATAGCA;ACGTAGAGAACTCATATACC	-2.77;-1.11;-0.82;-0.44	290;6759;11074;22458	2.32E+00;2.12E+00;1.87E+00;1.49E+00	62698;74082;78397;84866	1.27E+00;1.11E+00;6.06E-01;5.91E-03	0.677749
KPNB1	-1.28346	-5.6656	2.29828	0.00503173	0.146573	4	GCACATGAAAGAGTCGACAT;AAGCATGAGGCACACCCCTG;AATGAAAAGTGACATTGATG;TATCTCGAACAACCACACTG	-1.64;-1.44;-1.35;-0.7	2974;4032;4606;13847	3.22E+00;3.16E+00;1.91E+00;9.01E-01	71309;80550;81124;82182	1.84E+00;1.80E+00;7.86E-01;6.17E-02	0.833945
NSMCE1	-1.28328	-5.66484	1.80413	0.015699	0.244585	4	AGAAGTTCGTACAAAACAAG;CGGGAGACCTATTTACGCGC;TGCCTTTAAGCTGATCAACC;TTTCTTTATCTCTATGTACA	-2.84;-1.36;-1.22;0.29	239;4574;5595;64652	2.97E+00;1.95E+00;1.81E+00;4.79E-01	20504;79561;80582;84917	1.65E+00;7.40E-01;3.75E-01;4.86E-03	0.61157
C1QBP	-1.28325	-5.66471	2.30751	0.00492597	0.145144	4	GGACGGAAGCCAAATTAGTG;AGTGGATGTCAATTCAGGCT;ATAGTGGCAGTCCAGCACAA;CCTCCTTGATCTCATCGCTG	-1.76;-1.32;-1.26;-0.79	2477;4824;5296;11713	3.45E+00;3.04E+00;1.77E+00;9.73E-01	73443;79860;80332;82679	2.05E+00;1.69E+00;7.21E-01;5.13E-02	0.838202
SUPT6H	-1.28257	-5.66178	2.41026	0.00388814	0.133448	4	ACCTGGGCAAACTCAATCAG;TCACCCTGAGACTTATGAGT;GTTCGCCGTTTGGTAAAATG;GCTGTGATTACCTAGACCGA	-1.48;-1.41;-1.37;-0.87	3773;4263;4490;10079	3.71E+00;3.26E+00;1.87E+00;8.10E-01	75077;80666;80893;81383	2.23E+00;1.83E+00;7.65E-01;7.87E-02	0.874688
MRPL33	-1.28215	-5.65995	2.35597	0.00440588	0.141823	5	TGTCGCCATGTTCCTGTCGG;ACTTACACGTAACCGCCGAC;CACTAAGAGAAGCCGACTAT;TTTAAATCTTAGAACAATTC;TACTTACTTTGACTTGCTCT	-2.35;-1.5;-1.1;-1.05;-0.4	857;3658;6803;7432;24219	3.58E+00;2.73E+00;2.36E+00;1.79E+00;1.32E+00	60937;77724;78353;81498;84299	2.26E+00;1.63E+00;1.30E+00;7.44E-01;2.19E-02	0.848253
XAB2	-1.282	-5.65932	2.17403	0.00669838	0.162358	4	GCTGACTACTACATCCGTAG;GAAGCGTTCGTCGTTCACCA;CCAGATCATCAATACGTACA;GTTAATGACGATCTGCGGCG	-2.01;-1.4;-1.02;-0.69	1656;4289;7751;13997	3.14E+00;2.56E+00;1.86E+00;1.13E+00	71159;77405;80867;83500	1.83E+00;1.39E+00;7.63E-01;3.41E-02	0.789527
MRPS25	-1.28187	-5.65875	2.187	0.0065013	0.160008	4	ACTCACCCAGATAGAACCGC;AGATCCAGTACAAGAACCCC;GGTGAACTACAACACGCACG;ACCCTGCAGTACCTCAGTCA	-2.17;-1.28;-0.85;-0.83	1248;5173;10452;10724	3.60E+00;2.19E+00;1.71E+00;1.25E+00	74432;74704;79983;83908	2.16E+00;1.16E+00;6.96E-01;2.56E-02	0.795858
PPP6C	-1.28156	-5.65744	1.80441	0.0156889	0.244585	4	TGAGAGTAGACAGATAACAC;AACTTTGGTACAGTATCTCC;ATTTAGCCTTTAGTGCAAGA;GCGGCTATGCAAATACCTAC	-2.53;-1.7;-0.68;-0.22	576;2724;14374;33811	2.24E+00;1.80E+00;1.60E+00;1.58E+00	51345;70782;82432;84580	9.35E-01;9.28E-01;8.21E-01;1.18E-02	0.61157
FTH1	-1.28122	-5.65595	2.04585	0.00899814	0.187537	4	ATGAAGCTGCAGAACCAGCG;CTCCTATGTCTACCTGTCCA;TGGCGGCCTCCGAGTCCTGG;GAAACCAGACCGTGATGACT	-2.4;-1.35;-0.69;-0.68	772;4644;14000;14252	3.11E+00;1.83E+00;1.80E+00;1.45E+00	70904;71156;80512;84384	1.81E+00;9.46E-01;7.34E-01;1.58E-02	0.726913
VARS2	-1.27984	-5.64999	1.81461	0.0153246	0.242345	4	CAGCCAGTCCTCACAAAGGG;AGGTTGTGGTGGGAACCACG;CCGCACGAAAGCTTCTGTCA;AGAATTAACAGGGAGACCAG	-2.27;-1.98;-0.69;-0.18	1023;1725;13934;36668	2.63E+00;1.83E+00;1.46E+00;1.33E+00	48488;71222;83431;84133	1.12E+00;9.49E-01;7.40E-01;2.10E-02	0.615566
TBCB	-1.27798	-5.64196	2.13272	0.0073668	0.171478	4	CCTTGAACTCAGCTACGGTG;GAAGCCTATGAACAGAGGCA;TGCGACAGCCGTCGTCTACG;GAACTCCCAGCGCCTTATCG	-1.81;-1.62;-1.2;-0.49	2323;3089;5811;20532	2.93E+00;2.47E+00;2.13E+00;9.98E-01	64624;79345;82067;82833	1.62E+00;1.37E+00;8.87E-01;4.80E-02	0.765792
DPH1	-1.27793	-5.64173	1.86281	0.0137147	0.230019	4	GTCCACACAGCAAGCCCCGT;GTAAGCGGAGATGTTAGGGT;GCCCAGTCAGCTAAATCCTG;CAAGGTTGACACGAACTGAA	-2.1;-2.01;-0.84;-0.17	1425;1663;10701;37207	2.66E+00;2.16E+00;1.44E+00;1.20E+00	47949;74455;83493;83731	1.14E+00;1.13E+00;7.26E-01;2.93E-02	0.638237
RABGGTA	-1.27756	-5.64015	2.03009	0.00933066	0.189191	4	GCCAGGTACCATAAGACTTG;GTGCCTGGTTCTACCATCGG;CCTCTGGAATTGTCGACGAG;GGGCAACTGATCGTTGAGGG	-2.24;-1.45;-0.89;-0.53	1093;3959;9729;18974	2.61E+00;2.28E+00;1.93E+00;1.31E+00	66182;75427;81197;84063	1.46E+00;1.21E+00;7.93E-01;2.24E-02	0.7231
PPIL4	-1.27707	-5.63803	1.92209	0.011965	0.21462	4	AGATGACAGAAGAATACATG;TGATCAAGCAAGCTTCTTCG;TGTTCATACAGTGTTTGGTG;TCGATCACCAGAACCTACAA	-1.99;-1.72;-1.49;0.1	1705;2604;3729;53918	3.49E+00;2.28E+00;1.12E+00;7.94E-01	31238;81427;82552;83451	1.98E+00;9.53E-01;4.29E-01;3.51E-02	0.66833
SEC61B	-1.27639	-5.6351	1.69813	0.0200389	0.273307	4	GGATCCTTACCTCTGCCGGA;GATGTGGCGATTCTACACAG;GCCCCCAGTGGCACTAACGT;CGCAGGCCGTACGACCTCAG	-2.48;-2.13;-0.41;-0.09	648;1360;23862;41750	2.83E+00;1.53E+00;1.24E+00;1.20E+00	43406;61294;83796;84508	1.22E+00;6.19E-01;6.12E-01;1.32E-02	0.563349
EMC4	-1.27515	-5.62976	1.9755	0.0105805	0.202557	4	AAGTGGGCGATTGAGCTGAG;AGAGACAGATCGGATCCTAG;GCTTGTCCAAGTAACCAACT;GGGAGCCTGGTGGCTAACCG	-1.96;-1.81;-1.01;-0.31	1818;2293;7922;28766	2.53E+00;2.39E+00;1.89E+00;1.10E+00	56390;77234;82863;83338	1.37E+00;1.00E+00;9.91E-01;3.75E-02	0.693452
PSMC5	-1.2744	-5.62653	2.53756	0.0029003	0.119386	4	TAAGAAAAAAGTGCTAGTCA;GGTGACACCCAATTGCCGGG;ATAAGAGCCAAAATCTCCGG;ATTGGTACAGAAATTCATCG	-1.35;-1.32;-1.24;-1.19	4655;4832;5419;5905	4.64E+00;3.02E+00;1.76E+00;7.33E-01	79251;79737;80324;80501	2.91E+00;1.67E+00;7.20E-01;9.76E-02	0.923045
SBNO1	-1.27376	-5.62376	2.19757	0.00634498	0.158356	4	TTATTCAGGCAGTAGAACGG;TAAAGAACTAGTCTCAACTA;TATAACAAGTCAAGATGCCG;ATTCAGAGATGAGTCTAGTG	-1.6;-1.59;-1.42;-0.49	3163;3231;4178;20572	3.35E+00;2.47E+00;2.10E+00;8.77E-01	64584;80978;81925;81993	1.88E+00;1.37E+00;8.69E-01;6.57E-02	0.800364
WDR1	-1.27373	-5.62364	2.43047	0.00371131	0.132358	4	GTGGCCAAGTACGCACCCAG;AGACAGTAAGAGGATCGCCG;GGATATTAATGTGTCCGTCG;GTGAACTTGAACTTGAACGG	-1.64;-1.21;-1.14;-1.11	2964;5709;6458;6776	4.40E+00;2.79E+00;1.63E+00;9.02E-01	78380;78698;79447;82192	2.73E+00;1.53E+00;6.62E-01;6.15E-02	0.878251
ATP5MF	-1.27244	-5.61806	2.34318	0.00453758	0.141823	4	ATCGCTGGAGCATTTCAAAG;TCCCGCATCAGTATCCAGCT;TGAAGAAAGGGAGCATCGCG;TTCACCCCTTCAGGCATCGC	-1.56;-1.41;-1.32;-0.8	3368;4213;4835;11481	3.48E+00;3.16E+00;1.88E+00;8.53E-01	73675;80321;80943;81788	2.07E+00;1.76E+00;7.70E-01;7.01E-02	0.848253
XRCC6	-1.27237	-5.61774	2.05414	0.00882801	0.185762	4	TCACGATAAAGCCTCACTGG;TTGATGCACCTAAAGAAACG;AAACCGATGAGAATGAAACC;TTCATCCTGAGATTCAAACA	-1.76;-1.57;-1.55;-0.21	2486;3327;3425;34499	3.60E+00;2.07E+00;1.57E+00;9.71E-01	50657;81731;81829;82670	2.05E+00;8.58E-01;8.01E-01;5.14E-02	0.731043
DIS3	-1.27216	-5.61685	2.01253	0.00971566	0.192928	4	AATATTACTACTAGTCTCCG;AGGCCTCTACGTTAGAAGGA;CATTTACTAATGAGCACCAT;CCTGTCAACATTAGATCTCA	-1.97;-1.68;-1.08;-0.36	1796;2808;7060;26107	2.68E+00;2.21E+00;2.05E+00;1.10E+00	59049;78096;82348;83360	1.46E+00;1.10E+00;9.24E-01;3.70E-02	0.714605
CBFB	-1.2721	-5.61657	2.00227	0.00994786	0.196114	4	GCCTTGCAGATTAAGTACAC;GCCGACTTACGATTTCCGAG;AAGTCGACATACTCTCGGCT;CAGACTCCATTGAGAATCAT	-2.13;-1.39;-1.24;-0.33	1361;4363;5418;28044	3.02E+00;1.93E+00;1.85E+00;1.22E+00	57112;79738;80793;83795	1.67E+00;1.02E+00;7.57E-01;2.80E-02	0.707492
RFT1	-1.2715	-5.61398	1.94326	0.0113957	0.211433	4	TAGCAGGGACTCCAAAACCA;AAGGACCAAAACACACCCAG;AGGCAACCACAGCACAAGAA;TGCCAACGATTTCCTTCGAT	-2.2;-1.47;-1.15;-0.26	1166;3847;6321;31612	2.82E+00;1.95E+00;1.72E+00;1.28E+00	53544;78835;81309;83990	1.55E+00;8.91E-01;8.03E-01;2.39E-02	0.674828
COX5B	-1.27104	-5.61201	2.09798	0.00798024	0.177717	4	GGCAACCTCAGGTACCAAGG;GTGCGCTCTATGGCGTCTGG;GGGTCCAAATGGAGTCTCCG;ATACAATATACTTGCCCCAA	-1.7;-1.56;-1.52;-0.3	2693;3350;3554;29702	3.56E+00;2.07E+00;1.83E+00;9.40E-01	55454;81602;81806;82463	2.02E+00;9.57E-01;8.55E-01;5.58E-02	0.750272
PWP1	-1.26824	-5.59992	2.29686	0.00504824	0.146573	4	CAGACAACAGGATATCATGG;TGACCCCTGTTATTGAAGTG;CCGGCAGTCATACAGAGCCA;CAAACTATGAGATTGTCACT	-1.56;-1.43;-1.38;-0.7	3344;4091;4404;13895	3.28E+00;3.15E+00;1.90E+00;8.56E-01	71261;80752;81065;81812	1.84E+00;1.84E+00;7.81E-01;6.96E-02	0.833945
IPO11	-1.26798	-5.59881	2.16567	0.00682853	0.163433	4	GTACATTTATATCCAGAGTG;CATATCGCTTCATATAACAT;GGAACCTCATAAGAATATGG;CTTCAATGAACCGATAAACC	-1.9;-1.55;-0.9;-0.72	2019;3419;9492;13112	3.25E+00;2.31E+00;2.05E+00;1.05E+00	72044;75664;81737;83137	1.91E+00;1.23E+00;8.48E-01;4.17E-02	0.786659
NAMPT	-1.26781	-5.59809	2.10852	0.00778902	0.176014	4	GAGGGCTCTGTCATTCCGAG;TAATGCGTGTGAGAAAACAT;CTAGTACCATAACAGCTTGG;GTCCTGGTATCCAATCACAG	-1.72;-1.7;-1.22;-0.43	2603;2692;5624;23153	2.97E+00;2.26E+00;2.25E+00;9.53E-01	62003;79532;82464;82553	1.64E+00;1.23E+00;9.40E-01;5.39E-02	0.754454
UBA3	-1.26743	-5.59642	2.21032	0.00616135	0.157	4	TGAAGGGTCCAGATCGCTCG;AGTATGTCAGGATATTGCAG;ACAGATTCACGTTATAGACA;TGCTTGTATTGAATGCACGC	-1.67;-1.57;-1.2;-0.62	2816;3309;5787;15953	2.93E+00;2.91E+00;2.08E+00;9.22E-01	69203;79369;81847;82340	1.67E+00;1.62E+00;8.60E-01;5.84E-02	0.804102
ALG11	-1.26577	-5.58929	1.74625	0.0179369	0.257488	4	AATGTCTGCACATCACAAGG;TGGCCCAGCAGTGTGAAATG;GCAGCAGTCGGATTCCCCAA;AATGAACATAGCTTCCAACT	-3.26;-1.04;-0.82;0.06	58;7574;10956;51154	2.57E+00;2.13E+00;1.40E+00;8.85E-01	34002;74200;77582;85098	1.12E+00;5.70E-01;4.61E-01;1.16E-03	0.589243
TBCE	-1.26508	-5.58629	1.84193	0.0143904	0.234964	4	TAACCGGACAGGAGTAACAT;AAATGACAATCAGATAGCGC;AGCGTCCGGAAAATGTATAG;ACAATATCATCATTTCAGAA	-2.81;-1.07;-0.99;-0.19	254;7173;8281;35616	2.48E+00;1.93E+00;1.51E+00;1.45E+00	49540;76875;77983;84902	1.34E+00;7.69E-01;5.87E-01;5.17E-03	0.628998
RRS1	-1.26506	-5.58619	2.21955	0.00603179	0.156755	4	TGGAGGACCAGTTCGCCAAG;CAGAGGCCAGCAAATTACCC;GTGTCCAGTAGGGTGCATGC;CTCCTGGAAGCGCCCCACAG	-1.95;-1.25;-1.06;-0.79	1838;5364;7313;11550	3.47E+00;2.64E+00;1.68E+00;1.09E+00	73606;77843;79792;83318	2.06E+00;1.43E+00;6.83E-01;3.79E-02	0.80478
PPP4C	-1.26484	-5.58528	2.01811	0.00959155	0.191507	4	GTCATAGAAGCCGTAGACCT;GACAATTGACCGAAAGCAAG;CTCAGTGCAGTAGCGCCACA;TGGACAATTCTATGACCTCA	-1.87;-1.82;-0.95;-0.42	2097;2285;8730;23556	2.41E+00;2.39E+00;2.23E+00;1.04E+00	61600;76426;82871;83059	1.29E+00;1.21E+00;1.00E+00;4.33E-02	0.717816
USP39	-1.26452	-5.58388	2.38965	0.00407711	0.135468	4	AGGCATGAGACTTCAAACCC;GTGTAGAGCATTCAAAAACC;GAACATCAAACGTCCTCCAG;TCCGGTCCTCAGAATCCACG	-1.63;-1.29;-1.07;-1.06	3024;5075;7149;7270	4.28E+00;2.66E+00;1.72E+00;8.95E-01	77886;78007;80081;82132	2.64E+00;1.45E+00;7.03E-01;6.28E-02	0.868164
MRPS33	-1.26417	-5.58235	1.87694	0.0132757	0.226402	4	AGAGGAAGGAGACTTACGAC;GAGTGCCCGGCTATTCAGTG;ACTCAGACGACTCATGCGCA;ATGGGGATACTACGTTCTGT	-1.96;-1.95;-1.41;0.26	1812;1857;4217;63496	3.34E+00;2.56E+00;1.10E+00;5.10E-01	21660;80939;83299;83344	1.88E+00;1.09E+00;3.75E-01;3.73E-02	0.64512
ELP4	-1.26321	-5.57823	2.26158	0.00547539	0.150023	4	CAGATGCAACCAACAAAGCA;AGCTGTCCATTCCGCACCGA;ATTTGATGGATCCAATCCCC;AACTCATTGAGACCTCAAAG	-1.62;-1.6;-1.05;-0.78	3080;3180;7398;11842	3.43E+00;2.62E+00;2.11E+00;8.88E-01	73314;77758;81976;82076	2.03E+00;1.42E+00;8.75E-01;6.40E-02	0.823842
TIMMDC1	-1.26294	-5.57706	2.34387	0.00453031	0.141823	4	ATCATCGGCTGGGCATATGG;AGCCTCGTGTAGCAGCACGA;CCAGTACCCGGAATCCGGAT;CTTCATAGTACAGTGAACAC	-1.58;-1.4;-1.2;-0.88	3266;4300;5808;9991	3.72E+00;2.93E+00;1.86E+00;8.65E-01	75165;79348;80856;81890	2.24E+00;1.62E+00;7.62E-01;6.79E-02	0.848253
RPN2	-1.26189	-5.57252	1.934	0.0116414	0.213075	4	GCGATTCTCAGAGAGCGCAG;GCTCAGGACTTACCCGATGA;CAAAGGCTGGGACAGAACGT;GCATCGCCCCCAAAACAACA	-2.04;-1.91;-1.7;0.6	1584;1964;2717;77401	3.90E+00;2.52E+00;1.15E+00;1.66E-01	7755;82439;83192;83572	2.24E+00;1.07E+00;5.63E-01;3.26E-02	0.671467
PRIM1	-1.26187	-5.57246	2.03863	0.00914883	0.189042	4	GTGCGTGATGAACTTCAACA;TGACAGACTATGACGATGTG;CAACACAATACAGTGAAGCT;AGTTGAGCCAGCGATAGTAT	-1.74;-1.65;-1.4;-0.25	2556;2908;4291;32093	3.31E+00;2.19E+00;1.70E+00;9.60E-01	53063;80865;82248;82600	1.86E+00;9.10E-01;8.75E-01;5.29E-02	0.723442
DONSON	-1.26182	-5.57224	1.86663	0.0135948	0.228985	4	AGGTATCATCCAGCATTGCA;CAGGGTGGAGCCAATAGATG;TGGAACAGGCTTGCGACACG;AGCCATTACAGAATTACACC	-2.9;-1.46;-1.45;0.76	200;3903;3989;80906	3.41E+00;2.03E+00;1.94E+00;8.89E-02	4250;81167;81253;84956	1.92E+00;7.98E-01;7.66E-01;4.06E-03	0.640192
COX17	-1.26173	-5.57182	1.80391	0.0157068	0.244585	4	TTTGGGGCACGAAAAATGCC;CAGGCGCAGCAGGGCTTCAG;CTTCTCCTGCGACTCAGATG;CAAATCGGCTTCGCCAAGTC	-2.57;-1.39;-1.0;-0.09	512;4392;8054;41898	2.51E+00;1.84E+00;1.63E+00;1.23E+00	43258;77102;80764;84644	1.36E+00;7.55E-01;6.16E-01;1.05E-02	0.61157
AK6	-1.26136	-5.57022	1.8517	0.0140703	0.232934	4	CTTGTCTTACAGGTACACCA;CAGGGAAGAAATCACAACCA;CTAGAAAACCAAATGAGTGA;ACTCTATCTTCATCTAAAAT	-2.24;-1.69;-0.91;-0.2	1071;2752;9388;35121	2.32E+00;2.23E+00;1.54E+00;1.31E+00	50035;75768;82404;84085	1.24E+00;9.31E-01;7.83E-01;2.20E-02	0.632767
PTAR1	-1.25999	-5.56432	2.08622	0.00819937	0.180708	4	ATACCTTACGTTCCACGCAG;CGGCGCGCGACTCACATGTG;ACTGTGGTCTGAAACATGCA;ATGTTACCTTAACAGGCGAT	-1.87;-1.58;-1.07;-0.51	2082;3289;7148;19551	2.66E+00;2.56E+00;2.08E+00;1.04E+00	65605;78008;81867;83074	1.45E+00;1.43E+00;8.63E-01;4.30E-02	0.743022
SMG7	-1.2579	-5.55529	1.93606	0.0115861	0.213075	4	TTCAGAAGAGAAATTAGCCA;GATGAGGTGAAAACCAAATG;AGAGTCCTACTATAGGCATG;GTGAGAAGGGACTATAGCAA	-1.85;-1.69;-1.54;0.04	2182;2764;3483;50376	3.58E+00;2.23E+00;1.02E+00;9.12E-01	34780;81673;82392;82974	2.03E+00;9.30E-01;4.71E-01;4.51E-02	0.671467
PDCD5	-1.25789	-5.55524	2.21245	0.00613133	0.156755	4	GGCTGACTGATCCAGAACTT;TCGAGGCGCTGAGGAAGCAG;ATTACCTTATACAGATGGCA;AAGATGCTTACACCGGGCCC	-2.03;-1.14;-1.03;-0.83	1602;6427;7645;10798	3.59E+00;2.58E+00;1.53E+00;1.15E+00	74358;77511;78729;83554	2.15E+00;1.40E+00;6.22E-01;3.30E-02	0.80478
DAP3	-1.25623	-5.5481	1.76916	0.0170154	0.252722	4	ACCTGCATTACAAAGCGAGG;AGAGAACATATCGTACAGCT;TCCAGGGCATAATGCGAGTG;CGGATCGTTCTCAAGAGTGC	-2.58;-1.47;-0.93;-0.05	499;3842;9162;44346	2.35E+00;1.95E+00;1.64E+00;1.13E+00	40810;75994;81314;84657	1.26E+00;8.04E-01;5.67E-01;1.02E-02	0.597356
NSA2	-1.25548	-5.54485	2.18905	0.00647071	0.159636	4	GAGAAAGAAGGAAGGTCGAG;TGGGCACGAACTTTAGGCAG;AATGATGAAAAAACTCCACA;GTATTAAAAGTTATTCGAAC	-1.64;-1.57;-1.22;-0.59	2959;3334;5607;16896	2.97E+00;2.81E+00;2.07E+00;9.03E-01	68260;79549;81822;82197	1.64E+00;1.60E+00;8.57E-01;6.14E-02	0.79687
TBL3	-1.25478	-5.54183	2.096	0.00801672	0.178119	4	CAGATACCAGCATCCGCGTG;CGCTTGCCCTCAGAGCGTGG;GAGGATGAACAAGTCCGGTG;TCTACGACGCGCACTCCCTG	-1.76;-1.67;-1.08;-0.51	2493;2817;7109;19841	2.67E+00;2.53E+00;2.21E+00;9.70E-01	65315;78047;82339;82663	1.45E+00;1.41E+00;9.22E-01;5.16E-02	0.749289
ACTR3	-1.25405	-5.5387	2.16542	0.00683246	0.163433	4	GGGAGATCAAGCTCAAAGGA;ACCGGTACGGTAATAGACAG;AGTCTTCAACTATACCATGG;TTGTTGAGAGACCGAGAAGT	-2.04;-1.25;-0.94;-0.79	1585;5345;8973;11701	3.45E+00;2.38E+00;1.68E+00;1.15E+00	73455;76183;79811;83571	2.05E+00;1.27E+00;6.85E-01;3.26E-02	0.786659
ELL	-1.25373	-5.53732	2.03121	0.00930649	0.189191	4	AGCTCACCGACAGTGCCCTG;CTTCTGGTAGGAGTCGTCAG;CCCTCAACCTGACTGCCCCA;GGGAAGTTGAGCACGACCCT	-1.97;-1.69;-0.79;-0.57	1797;2771;11571;17633	2.74E+00;2.23E+00;2.06E+00;1.10E+00	67523;73585;82385;83359	1.55E+00;1.08E+00;9.29E-01;3.70E-02	0.7231
APOPT1	-1.25301	-5.53421	2.15143	0.00705618	0.167294	4	CCCTGAAAATGAGTCACCGT;GGAACCTCACTCACCCGGCT;TGTCAGCTCGCCCCCAAGCG;AGGTTTGAATATTTATCCGG	-2.01;-1.33;-0.89;-0.78	1650;4739;9755;11926	3.42E+00;2.27E+00;1.78E+00;1.14E+00	73230;75401;80417;83506	2.02E+00;1.21E+00;7.27E-01;3.40E-02	0.776521
TMA16	-1.253	-5.53415	1.6499	0.0223925	0.288132	4	ACGGAACGCACCGAGGCCGT;GAATCGATTCAGCAGCGAGC;GAGGCACTGCTCTCGGGAGG;AGCAGCTCAAATTACAAGAA	-3.02;-1.49;-0.49;-0.02	135;3691;20668;46536	2.20E+00;1.99E+00;1.36E+00;1.05E+00	38620;64488;81465;85021	8.19E-01;6.93E-01;5.29E-01;2.74E-03	0.540408
TUBE1	-1.25279	-5.53327	1.86966	0.0135001	0.228212	4	TTTATAATACATTCCATGGG;CAAGATGCTATTGTAAGGTG;TTAGAAAGGGATTTATGATG;CTATCAAATACATCTCTCAA	-2.21;-1.39;-1.39;-0.02	1147;4350;4368;46511	3.29E+00;1.85E+00;1.29E+00;1.05E+00	38645;80788;80806;84009	1.85E+00;7.58E-01;5.29E-01;2.35E-02	0.641661
CXHXorf56	-1.25182	-5.52907	1.59359	0.0254922	0.306964	4	TGCTCCTGTGACCTTCATTG;AGGAGACTATATATCTTCGG;GACCGGGAGGAATATGACGA;CACCATCAATCACACGGGAC	-3.1;-1.64;-0.35;0.08	103;3002;26766;52839	2.32E+00;2.16E+00;1.07E+00;8.29E-01	32317;58390;82154;85053	8.98E-01;5.55E-01;4.41E-01;2.08E-03	0.512913
GOT1	-1.2517	-5.52853	2.32328	0.00475028	0.143855	4	GGTTGGCGAGGACACATAGA;AAGAGAGGACTAGACCTCCA;TATCATCGGTGCGATAAGCT;GGAGTCGGGTCAGTCCCAGT	-1.48;-1.46;-1.26;-0.8	3781;3924;5298;11336	3.50E+00;3.04E+00;1.94E+00;8.10E-01	73820;79858;81232;81375	2.09E+00;1.69E+00;7.96E-01;7.89E-02	0.842077
POLR3D	-1.25148	-5.52762	2.10788	0.00780041	0.176014	4	CTGTGGATATGTCAGACGTG;TCACCCCAAATATCATCAGT;GAATATCATTCCTAAGCCCA;AGGAAACAGATGTTCAACCA	-1.68;-1.49;-1.45;-0.38	2796;3715;4000;25108	3.40E+00;2.12E+00;1.98E+00;9.25E-01	60048;81156;81441;82360	1.92E+00;1.14E+00;8.16E-01;5.80E-02	0.754454
PPIH	-1.25123	-5.52654	2.11065	0.00775081	0.175967	4	GGGTTCCGATAGGATACAAG;GAGTTGCCAGTATCTACCGG;GGTTTCCATCAGGCAAACAG;CTGACATCAAAGAATACCAC	-1.79;-1.75;-0.78;-0.69	2388;2544;11787;14145	3.12E+00;2.30E+00;2.04E+00;9.87E-01	71011;73369;82612;82768	1.82E+00;1.07E+00;9.62E-01;4.94E-02	0.754569
HNRNPA1	-1.25099	-5.52547	2.06273	0.00865514	0.183894	4	GGTACTTACTTCTCTTGAGA;GTTTGTCACGTACGCCACGG;CTTACTGACAATCTTGTCTA;CTTGATTCTTCAGGTCGAAG	-2.38;-0.99;-0.98;-0.66	816;8196;8405;14982	3.02E+00;2.46E+00;1.43E+00;1.34E+00	70174;76751;76960;84340	1.75E+00;1.32E+00;5.46E-01;1.67E-02	0.735431
UTP4	-1.25027	-5.52239	1.83377	0.0146631	0.237643	4	GCAAGAAGACAGTTTCGTGG;ACGAATAACTAAGTGAGTGT;CCAAAAGTTGAGAGGCATTG;AAGCGGAAGTGCATCATTTG	-2.39;-1.5;-0.87;-0.24	800;3675;10033;32586	2.24E+00;1.99E+00;1.67E+00;1.44E+00	52570;75123;81481;84356	1.19E+00;8.59E-01;8.20E-01;1.64E-02	0.624076
PPP1R12A	-1.25027	-5.52237	2.47077	0.00338245	0.127281	4	GTCCTAACCTCCAAGATGCA;CGACATCAATTACGCCAATG;CACACCTTTAGATATCGCTG;GGGGTAAAGAAGAAGCATGT	-1.35;-1.3;-1.25;-1.1	4646;4981;5337;6868	4.37E+00;3.04E+00;1.74E+00;7.34E-01	78288;79819;80175;80510	2.71E+00;1.68E+00;7.09E-01;9.74E-02	0.895235
CENPS	-1.24984	-5.52053	2.19011	0.00645492	0.159636	4	AAGACCTTGAAATGTTTGCA;ACGTGAAGCTCTTAGCCAGG;CTGCGTACCACACTGTCCAA;TCTTTGCGAGGAAGTTGCGT	-1.77;-1.4;-1.13;-0.69	2447;4279;6505;14012	3.13E+00;2.78E+00;1.86E+00;9.77E-01	71144;78651;80877;82709	1.83E+00;1.52E+00;7.64E-01;5.06E-02	0.79687
VPS51	-1.24949	-5.51901	2.20404	0.00625117	0.157635	4	GTTGTAGTTCTCATAGACCA;GTGCTAGAGTTCACTGACCA;AAGCCAGCGAGGCCTTAATG;GCGCCCCATTGAGATCTGTA	-1.72;-1.39;-1.23;-0.66	2639;4370;5486;14959	3.02E+00;3.00E+00;1.85E+00;9.48E-01	70197;79670;80786;82517	1.75E+00;1.66E+00;7.56E-01;5.47E-02	0.802348
CHTF18	-1.24846	-5.51456	2.07478	0.00841823	0.182226	4	AGCCTTCCGCACACGCATCG;ACGTAGTCTTCCAAGACTGG;GGGTTGAGTCCTGACGCACA;GGCCCCAAAAACGTACCAGG	-2.16;-1.28;-0.88;-0.68	1273;5165;9952;14324	3.10E+00;2.25E+00;1.71E+00;1.24E+00	70832;75204;79991;83883	1.80E+00;1.19E+00;6.97E-01;2.61E-02	0.739391
ATXN2L	-1.2483	-5.5139	2.19205	0.00642611	0.159471	4	GAGGCACGCGGTATCAATGG;CGAATCAGTATCGGACAAGG;GGTATGTAGGAAATGTACTG;CCACTATGTCTTCCCGACGA	-1.68;-1.42;-1.28;-0.61	2789;4151;5150;16300	3.08E+00;2.87E+00;1.89E+00;9.26E-01	68856;80006;81005;82367	1.71E+00;1.64E+00;7.75E-01;5.78E-02	0.797318
UGP2	-1.24796	-5.5124	1.65645	0.0220571	0.286532	4	GTGGTGGTGAAACTCAATGG;AGTCACAAATAAAACCCGTG;AAACTTACCGAATCTTCCGG;TCTACACGTTTAATCAAAGC	-2.33;-2.29;-0.42;0.05	890;972;23284;51020	3.12E+00;1.39E+00;1.23E+00;8.90E-01	34136;61872;84184;84266	1.36E+00;6.26E-01;4.62E-01;1.82E-02	0.542827
RPL4	-1.2473	-5.50954	2.34655	0.00450246	0.141823	4	TAGATGAGCTATATGGCACT;TTTGTCAGGTCATCGTATAG;CGTCGCCGTATCCAGCGCAG;TCTGCGTCGTATTCACTCTG	-1.53;-1.38;-1.15;-0.93	3524;4457;6255;9095	3.89E+00;2.83E+00;1.83E+00;8.36E-01	76061;78901;80699;81632	2.36E+00;1.56E+00;7.49E-01;7.34E-02	0.848253
GANAB	-1.24655	-5.50634	1.88199	0.0131222	0.225367	4	GTTGGAGGATATGTCAACCC;CATGCAGCACATGGCGACCG;GTTTCACTTTGACAATTACG;ACATCCGGCACACGGTATCG	-2.14;-1.81;-0.59;-0.44	1325;2320;16831;22396	2.38E+00;2.32E+00;1.61E+00;1.23E+00	62760;68325;82836;83831	1.27E+00;9.99E-01;8.21E-01;2.72E-02	0.647111
SNAPC3	-1.24637	-5.50554	2.07168	0.00847845	0.182969	4	GTTTCCTGAACTAAACACGC;TGAATTCCCCACCAATCTGG;TGACCTTATGAAAAATCACA;GGAAGAGGACCTGTCGCTGA	-1.7;-1.7;-1.15;-0.43	2694;2739;6257;22938	2.83E+00;2.28E+00;2.24E+00;9.40E-01	62218;78899;82417;82462	1.56E+00;1.24E+00;9.33E-01;5.58E-02	0.737622
TAZ	-1.24596	-5.50379	2.065	0.00861	0.183203	4	GGCTCACCGACATGCCACAG;TACGAGCTCATCGAGAACCG;AGCAGCTCACCTCGGCACAC;GAGTTCCTCCGCTTCAAGTG	-2.02;-1.43;-0.94;-0.6	1638;4105;8946;16603	2.84E+00;2.38E+00;1.90E+00;1.14E+00	68553;76210;81051;83518	1.62E+00;1.28E+00;7.79E-01;3.37E-02	0.737068
WIPI2	-1.24594	-5.5037	2.05845	0.00874071	0.184814	4	GTGAAGCTCAACAGGCAGGT;AATGGAAAACACCCTAATCA;CACTGAAGACGTGTGCATCG;AAGGGAGAAAAATTTATACC	-1.93;-1.4;-1.2;-0.46	1916;4313;5765;21843	2.94E+00;2.36E+00;1.86E+00;1.08E+00	63313;79391;80843;83240	1.62E+00;1.30E+00;7.61E-01;3.95E-02	0.733264
ANKRD52	-1.24549	-5.50174	1.88247	0.0131079	0.225297	4	CCTACTGAGTAGCCTCAACG;TCAACGCTAAGGACACACTG;GTTCTGTCTATTGCCATAGG;GCAAGTGCAGGGAATCAGTG	-2.28;-1.35;-1.12;-0.23	987;4613;6619;33579	2.76E+00;1.80E+00;1.62E+00;1.35E+00	51577;78537;80543;84169	1.51E+00;8.28E-01;7.37E-01;2.02E-02	0.647245
POLRMT	-1.24544	-5.50153	1.73036	0.0186056	0.26176	4	AACTGCGGAAAGAATACACG;AAGAGCGACTCGCCATGTGA;CCGCATAACATGGACTTCCG;GATCGTGGAGAAGTCGACCT	-2.26;-1.96;-0.88;0.12	1034;1829;9851;55192	2.58E+00;2.26E+00;1.33E+00;7.53E-01	29964;75305;83327;84122	1.20E+00;1.09E+00;4.17E-01;2.12E-02	0.582096
LSM2	-1.24476	-5.49861	1.94764	0.0112814	0.210269	4	TCACCTGATCCACAGAATGG;CCCTGAGAAATACCCTCACA;TGGAACTCAAGAATGACCTG;GTGAAGAACTGCTTCATCCG	-2.07;-1.38;-1.26;-0.27	1499;4462;5293;31286	3.05E+00;1.83E+00;1.74E+00;1.18E+00	53870;79863;80694;83657	1.69E+00;9.01E-01;7.49E-01;3.08E-02	0.677225
GEMIN8	-1.24468	-5.49824	1.92484	0.0118895	0.214084	4	AATCAGTCGTCACTTCCCCG;GCAGCATTACCATCAAGCCA;GATAGCGAGTCTGACGACTG;AAGCCGAGGGAGACTTGGAG	-1.79;-1.77;-1.37;-0.06	2383;2461;4538;44086	3.24E+00;2.33E+00;1.14E+00;9.88E-01	41070;80618;82695;82773	1.82E+00;9.75E-01;5.72E-01;4.93E-02	0.669417
PITRM1	-1.24223	-5.48766	1.87841	0.0132309	0.225814	4	GAGAATTGAGCCACGGACGT;CGTCCAAATACACGGACAGG;CAGGTACAATGGCTGCACTC;CAGCTGTCAGCGACAGCTCG	-2.42;-1.75;-1.58;0.78	744;2531;3271;81243	3.66E+00;2.30E+00;1.47E+00;8.17E-02	3913;81885;82625;84412	2.09E+00;9.64E-01;7.97E-01;1.52E-02	0.646249
NDUFB11	-1.24182	-5.48592	2.26472	0.00543598	0.149681	4	AGGGTCCTTGTCATAACCGT;TCGCCGCTACTGCCAAAAGG;CGTCAGAACCGACATTACGC;GCTGGATTCCCAGCGAACAC	-1.64;-1.36;-1.16;-0.8	2957;4557;6213;11350	3.50E+00;2.84E+00;1.81E+00;9.03E-01	73806;78943;80599;82199	2.09E+00;1.56E+00;7.41E-01;6.14E-02	0.824833
CUL3	-1.24164	-5.48513	2.02746	0.00938736	0.189857	4	AAATAATGAGAGGTATTCAG;ATAACTTGTACATGCAAGCA;GAGATCAAGTTGTACGCTAT;TTAATGATATTAGGTCTCGA	-1.8;-1.54;-1.29;-0.34	2352;3487;5081;27160	3.10E+00;2.03E+00;1.99E+00;9.93E-01	57996;80075;81669;82804	1.72E+00;1.05E+00;8.40E-01;4.86E-02	0.721572
IMP3	-1.24122	-5.48333	1.81357	0.0153614	0.242345	4	CATGCGCAGCTTAAGCAGCA;GGAGCTCTGCGATTTCGTCA;GCAACACGCGTAGCTCATGC;CTCGGCCTAGTGCCCACGCG	-2.44;-1.47;-0.75;-0.3	699;3874;12499;29418	1.97E+00;1.95E+00;1.85E+00;1.49E+00	55738;72657;81282;84457	1.03E+00;9.67E-01;8.01E-01;1.43E-02	0.615566
CXXC1	-1.24112	-5.48291	1.7897	0.0162291	0.248995	4	AAGTATTGCTCCGACGACTG;GCTATCGGCATAAGAAGTCG;CTGCAATGAATGGTTTCACG;GGCAGTCAAGGAGCCACCGG	-2.53;-1.26;-1.17;-0.0	566;5278;6084;47517	2.87E+00;1.69E+00;1.58E+00;1.01E+00	37639;79072;79878;84590	1.58E+00;6.89E-01;5.13E-01;1.16E-02	0.60381
PCBP1	-1.24064	-5.48083	2.17332	0.0067093	0.162424	4	GTCGGTTAAGAGGATCCGCG;ACACACTCGGTGACAGACTG;GTGTTGTCCTTGAATCGAGT;AGAGATCCGCGAGAGTACCG	-1.68;-1.49;-1.17;-0.63	2805;3745;6092;15783	2.93E+00;2.87E+00;1.97E+00;9.24E-01	69373;79064;81411;82351	1.68E+00;1.58E+00;8.13E-01;5.82E-02	0.789349
POLR3H	-1.24057	-5.48051	1.81616	0.01527	0.242128	4	GGACGCGTACGTGTTCCCAG;ACACAGGTCGTGTACAACGT;AATGTCGTCGAAGAACCCTA;CACCCTGGGAGGATACAACT	-2.27;-1.44;-1.31;0.07	1003;4022;4884;51943	3.15E+00;1.92E+00;1.34E+00;8.59E-01	33213;80272;81134;84153	1.76E+00;7.87E-01;4.51E-01;2.06E-02	0.615955
DMAP1	-1.24032	-5.47944	2.39208	0.00405433	0.135245	4	CAAAACGTAGATCAAAGCGG;ATGCTGGGCACGAGCGACGG;GGACATTATCAATCCGGACA;CATGTTCTTCCACTGGCGAA	-1.55;-1.2;-1.12;-1.08	3397;5791;6596;7026	4.33E+00;2.77E+00;1.62E+00;8.50E-01	78130;78560;79365;81759	2.69E+00;1.51E+00;6.57E-01;7.07E-02	0.86888
MFAP1	-1.24024	-5.4791	1.933	0.0116682	0.213176	4	TTTCCATCGAAATCTCACCT;GGTGACGGTTCAAGAACGTG;TCTTCTCGTTCCATGCGCCA;CTTTCAGATTGGCTCGACAT	-2.07;-1.4;-1.24;-0.25	1512;4275;5448;32263	3.01E+00;1.87E+00;1.69E+00;1.17E+00	52893;79708;80881;83644	1.67E+00;8.69E-01;7.64E-01;3.11E-02	0.671261
BMS1	-1.23981	-5.47724	2.21751	0.00606026	0.156755	4	TGAAGTTTAGACCTCTTACG;GTCTGGTAAAGTTCCGAATG;CTTTGAAGACCTGGAAACCG;ACTCTGGACCAGTTCATGAG	-1.65;-1.4;-1.22;-0.69	2917;4314;5588;14075	3.13E+00;2.98E+00;1.86E+00;9.09E-01	71081;79568;80842;82239	1.82E+00;1.65E+00;7.61E-01;6.05E-02	0.80478
EEF2	-1.23952	-5.47599	2.17089	0.00674706	0.162424	4	TCAGGGTAAAGGCCCAACCG;GTCCGGGGAGCACATTATCG;GGAAAAGTCGACGTGCCCAG;ATAGAACCGACCTTTGTCAG	-1.95;-1.18;-1.07;-0.75	1841;6028;7141;12447	3.34E+00;2.67E+00;1.59E+00;1.09E+00	72709;78015;79128;83315	1.97E+00;1.45E+00;6.44E-01;3.79E-02	0.789349
ECD	-1.23886	-5.47313	1.71201	0.0194083	0.2689	4	GCTGTGAATAGACGCATCAG;TCAATCTCAAATATAAACCT;TCCTGATAATAGTGCCAACA;GAATGTCTTGAAAATACGAC	-2.38;-1.78;-0.84;0.04	809;2428;10593;50518	2.34E+00;2.17E+00;1.43E+00;9.07E-01	34638;74563;82728;84347	1.15E+00;9.81E-01;4.69E-01;1.66E-02	0.57041
COPA	-1.23866	-5.47228	1.99316	0.0101587	0.198127	4	TGAGGATCAACTCTTGACGA;TTTACCTATCTACGTCACGC;TGGTGCAGCTGAGATACGAA;CGGATGTGAGAGGAATTACG	-1.86;-1.78;-0.83;-0.49	2154;2412;10819;20705	2.46E+00;2.34E+00;2.15E+00;1.03E+00	64451;74337;82744;83002	1.36E+00;1.13E+00;9.83E-01;4.45E-02	0.703056
C5H12orf73	-1.23806	-5.46966	1.59621	0.0253392	0.306242	4	GTAGTACCTATGCACCACCT;TAGGTACTACCGACCAGACC;CCTGAAATTCCACCCAAACC;AGATGCCCGCGGGTGTGTCT	-2.92;-1.8;-0.12;-0.11	179;2359;39950;40609	2.36E+00;2.08E+00;1.29E+00;6.59E-01	44547;45206;82797;84977	9.92E-01;6.44E-01;4.29E-01;3.64E-03	0.513936
PI4KA	-1.23792	-5.46909	2.08287	0.00826283	0.181086	4	GACACCCTGTACTACATGAG;TCCCGCTCCAGAGCAAGTGG;GATGATGAGCACGTCAAGCG;GCATCCAGCGTCGCACAGGT	-1.69;-1.65;-1.13;-0.48	2769;2920;6492;20969	2.79E+00;2.43E+00;2.18E+00;9.29E-01	64187;78664;82236;82387	1.53E+00;1.35E+00;9.08E-01;5.74E-02	0.742114
LTV1	-1.23613	-5.46135	2.05634	0.00878332	0.185311	4	AGCTGACCCTACATGATGAG;TCAGGATCAAAATCTAACCG;GATGATAGATATGACCGTGC;CCCTTCGGCGCACCTTACAG	-1.87;-1.56;-0.96;-0.56	2109;3386;8685;17882	2.71E+00;2.42E+00;2.06E+00;1.04E+00	67274;76471;81770;83047	1.53E+00;1.30E+00;8.51E-01;4.35E-02	0.732099
RNASEK	-1.23608	-5.46113	1.97871	0.0105025	0.201949	4	TGTAGCTGACTTGCTCGTAA;CGCCTGGGGAGTGATCATGT;TAAAGGTTGTATATGTTCTG;CAAAATCTTTCTCCGTGAAG	-2.15;-1.46;-0.77;-0.57	1290;3934;12160;17560	2.74E+00;2.00E+00;1.93E+00;1.24E+00	67596;72996;81222;83866	1.56E+00;1.05E+00;7.95E-01;2.65E-02	0.694757
RPL9	-1.23585	-5.46013	1.91927	0.0120429	0.215035	4	ACTGTCGACATCCCAGAAAA;CCTTCAAGTTAATGTCGACT;CCTTGGGAAGAAAAAGAAGA;TACAGCTCCGTGTTGACAAA	-2.23;-1.46;-0.77;-0.47	1097;3906;12016;21181	2.42E+00;2.02E+00;1.94E+00;1.30E+00	63975;73140;81250;84059	1.34E+00;1.05E+00;7.98E-01;2.25E-02	0.667492
TRIT1	-1.23562	-5.45915	1.60325	0.0249317	0.303967	4	GCCCCGAGAATCACTACGAG;AAAATTCCTATTGTCGTGGG;CCCACATGATAAGCGCAAAG;ACTGTGTAATTCATCACAAG	-2.93;-1.7;-0.19;-0.12	177;2699;35473;40078	2.25E+00;2.08E+00;1.31E+00;7.73E-01	45078;49683;82457;84979	9.39E-01;6.56E-01;4.50E-01;3.59E-03	0.517174
VPS72	-1.23503	-5.4566	1.79782	0.0159286	0.246284	4	TGGCACGGTCACCGAATGGT;CAAGAGCTTGAGGCCTCGAA;AGAGACATATGAGCGGCTCG;CTGACTTTGACATCGACGAA	-2.7;-1.06;-1.02;-0.16	347;7329;7838;37608	2.55E+00;1.79E+00;1.43E+00;1.42E+00	47548;77318;77827;84809	1.38E+00;7.16E-01;5.80E-01;7.07E-03	0.608563
KAT8	-1.23475	-5.45541	2.31376	0.00485558	0.144386	4	GAATTCTATGTACACTACGT;TAAGACGCTATACTTTGATG;GAGAAACATACCTATGCCGG;ACCTCGCCCACAGATTACCA	-1.64;-1.24;-1.09;-0.97	2955;5457;6979;8561	3.99E+00;2.69E+00;1.67E+00;9.04E-01	76595;78177;79699;82201	2.44E+00;1.47E+00;6.78E-01;6.13E-02	0.840474
ATP5F1A	-1.23455	-5.45452	2.1794	0.00661602	0.161076	4	AGGAGCCAAGTACTGAAGTG;TTATTGGTGACCGACAGACT;AATACGCTCTTCAAGAATAG;TGTAGATGTTCCAGTCGGCG	-1.7;-1.35;-1.26;-0.63	2734;4650;5283;15680	3.05E+00;2.94E+00;1.80E+00;9.34E-01	69476;79873;80506;82422	1.69E+00;1.69E+00;7.34E-01;5.67E-02	0.79297
RNF113A	-1.23342	-5.44968	1.77535	0.0167744	0.251364	4	TGTAATCTGAACGGTCATGG;GGGCTGGTAATCCCAGCGCA;TCAAAAATTCATGAAACCCA;GAGAACAAATCCGAGAGTCT	-2.27;-1.78;-0.6;-0.29	1018;2427;16740;29946	2.34E+00;1.82E+00;1.61E+00;1.34E+00	55210;68416;82729;84138	9.81E-01;9.48E-01;8.25E-01;2.09E-02	0.599697
ATP6V1F	-1.23333	-5.44928	1.72556	0.0188122	0.263311	4	GGGAAGCTAATTGCGGTGAT;ATCCCGGTTTAGAAACTGCC;TTTCTAAACCGGGATGACAT;CCACCACCAGGAAATTAGGG	-2.91;-1.2;-0.61;-0.22	191;5798;16404;33931	2.05E+00;1.64E+00;1.62E+00;1.60E+00	51225;68752;79358;84965	8.38E-01;8.18E-01;6.57E-01;3.88E-03	0.579531
BTG1	-1.23296	-5.44766	1.77224	0.016895	0.251914	4	GGCGATCTCGCCTATCATGG;TTCTGTAGGACACTTCGTAC;CCCAGAGCGTGAGTTCACTT;AATGGATCCTCTGATTGGAC	-2.56;-1.41;-0.65;-0.3	522;4195;15091;29315	1.88E+00;1.85E+00;1.74E+00;1.62E+00	55841;70065;80961;84634	9.71E-01;8.94E-01;7.71E-01;1.07E-02	0.598748
PPP1R7	-1.23263	-5.44623	1.75175	0.0177111	0.256706	4	GGGTCCAACCGGATACGGGT;CAAGTGCATTGAGAACCTAG;AAAGAAATATCTAAAACCCT;AGCGCGCACAGCCTAAAGGA	-2.53;-1.54;-1.26;0.41	559;3440;5275;70717	3.05E+00;2.05E+00;1.59E+00;3.23E-01	14439;79881;81716;84597	1.69E+00;8.45E-01;4.11E-01;1.14E-02	0.590563
GGPS1	-1.23252	-5.44578	1.72061	0.0190278	0.265648	4	AAGGCCTAGATATCTACTGG;GACAACTCAAAACTCCGACG;AACCACTACTTGATACACTT;AGTCTTAACCCTCAATCACC	-2.66;-1.55;-0.38;-0.34	393;3395;25320;27633	2.06E+00;1.96E+00;1.74E+00;1.13E+00	57523;59836;81761;84763	1.03E+00;8.50E-01;5.82E-01;8.02E-03	0.575694
RPL15	-1.23159	-5.44178	2.02191	0.00950802	0.190885	4	TTCCTGTCCTAGGAGCGTGC;ACATAGGCTATGTCATATAC;CCCGGCCCGACAAGGCGCGC;GGTGCAGCGCCGAGAGCTGG	-1.68;-1.57;-1.4;-0.28	2803;3322;4320;30488	3.31E+00;2.07E+00;1.78E+00;9.24E-01	54668;80836;81834;82353	1.86E+00;9.29E-01;8.59E-01;5.81E-02	0.719228
UFC1	-1.23153	-5.44151	2.07717	0.00837206	0.181766	4	CCGGTGCTGAAGACCAACGC;GGACAATGACTGGTTCCGAC;GCAGTAGTGGGATATGTGAT;TGTCAAACTCATATTTGAGG	-2.15;-1.2;-0.83;-0.74	1281;5773;10841;12704	3.31E+00;2.14E+00;1.62E+00;1.24E+00	72452;74315;79383;83875	1.95E+00;1.13E+00;6.58E-01;2.63E-02	0.740488
WDR83	-1.23037	-5.43648	2.32056	0.00478014	0.143951	4	CAGCTCTTCTCAGACTACGT;ACGTTACTGCGGACGTACAG;CTCACCAGACAGGATAACTG;CAAGTCGTGCGGAAATTCCG	-1.59;-1.25;-1.12;-0.96	3215;5396;6613;8648	3.97E+00;2.76E+00;1.68E+00;8.71E-01	76508;78543;79760;81941	2.42E+00;1.51E+00;6.81E-01;6.68E-02	0.841786
FARSA	-1.23028	-5.43612	2.00052	0.00998795	0.196727	4	GCAAGGCGATGTCCAACAAG;GAGAGTGGGTCCGCTTCACG;GAGTGCGTCGAAGTTCCAGA;AGTAAGTTCCCAGCGCTTGG	-2.01;-1.49;-0.87;-0.54	1643;3727;10016;18580	2.64E+00;2.24E+00;1.98E+00;1.14E+00	66576;75140;81429;83513	1.49E+00;1.19E+00;8.15E-01;3.38E-02	0.706137
GABPA	-1.22986	-5.4343	1.8709	0.0134618	0.227892	4	AGAACAAGTGACGCGATGGG;AGATCCCATACAATGGTCCA;GAACGAAGTTTATTTGACCA;ATAGACATCAATGAGCCAAT	-1.98;-1.51;-1.47;0.04	1767;3592;3877;50068	3.44E+00;2.01E+00;1.11E+00;9.23E-01	35088;81279;81564;83389	1.95E+00;8.29E-01;4.75E-01;3.64E-02	0.642272
PGLS	-1.22979	-5.43398	2.11639	0.00764912	0.174564	4	GAATCAGCAGGTCAAAAACC;TTCACGCTCGGCTTGTCCGG;CATCAACCCTGCATTGCCTG;AGAGCACGTACGGCCTGTAC	-1.68;-1.58;-1.07;-0.59	2794;3273;7186;17030	2.80E+00;2.66E+00;2.09E+00;9.25E-01	68126;77970;81883;82362	1.59E+00;1.45E+00;8.64E-01;5.79E-02	0.758044
REV3L	-1.22935	-5.43211	2.0318	0.00929392	0.189191	4	GTTGTTTATAGGGAGATCGG;CTGTCAAGTTCCGAAAAGCA;AGTGGACAGTAGTCCTGATG;GATTTAATTAAGGTCACCCG	-2.25;-1.15;-0.82;-0.69	1053;6261;10942;14143	3.12E+00;2.13E+00;1.56E+00;1.32E+00	71013;74214;78895;84103	1.82E+00;1.12E+00;6.31E-01;2.16E-02	0.7231
PREPL	-1.22828	-5.4275	1.92685	0.0118345	0.21396	4	TTTACACAGAAAAAGACCCA;TTATACATTCTCACTAACGT;TACATGAGAAGTTCCGACTT;TATTGTCAGATTAAACATGG	-2.06;-1.41;-1.12;-0.32	1530;4220;6621;28470	2.76E+00;1.90E+00;1.88E+00;1.17E+00	56686;78535;80936;83626	1.51E+00;1.00E+00;7.69E-01;3.15E-02	0.669667
PYURF	-1.22736	-5.4235	1.7821	0.0165158	0.249859	4	GCGGGCGAATCTCACCTGAG;GGACGCGTGCAGACACCTCA;GACTCGCGTCAGCGCTGCGA;CTTCCGCAGACAAGAGCGAT	-2.41;-1.42;-0.9;-0.18	765;4162;9477;36431	2.31E+00;1.89E+00;1.47E+00;1.46E+00	48725;75679;80994;84391	1.23E+00;7.74E-01;7.47E-01;1.57E-02	0.602305
RPF1	-1.2272	-5.42282	2.40156	0.00396684	0.13446	4	GACACTTAATGTTCACGCGG;AAATCTCTTGAGATGCACTG;GAGGATGGGACGACGGAAAG;ATTGATATGTTTACCCCATG	-1.38;-1.32;-1.14;-1.07	4443;4799;6409;7236	4.28E+00;2.80E+00;1.77E+00;7.50E-01	77920;78747;80357;80713	2.65E+00;1.54E+00;7.23E-01;9.31E-02	0.871405
HAUS5	-1.22702	-5.42202	1.80039	0.0158347	0.245249	4	CTACTGACAAACCACCCACC;AGCTTTGGTTCAGCGAAAAG;TGGATGAGATGCACCACGGA;AGCAACGGATCTTACGCTGG	-2.38;-1.51;-0.67;-0.35	803;3610;14750;26992	2.00E+00;2.00E+00;1.76E+00;1.44E+00	58164;70406;81546;84353	1.06E+00;9.10E-01;8.27E-01;1.64E-02	0.610393
RPS16	-1.22663	-5.42034	1.90176	0.0125384	0.219957	4	GGTGCAAGTCTTCGGACGTA;ATCCGCGTCCGAGTGAAGGG;GCCGTGGCGCACTGCAAACG;CAAGGAGCGATTTGCTGGTG	-1.99;-1.67;-0.9;-0.34	1709;2818;9531;27388	2.30E+00;2.21E+00;1.97E+00;1.12E+00	57768;75625;82338;83447	1.23E+00;1.04E+00;9.22E-01;3.52E-02	0.657663
TRIP12	-1.22646	-5.41964	1.89406	0.0127627	0.222336	4	GATAGACAGCCGGATCATTG;AGAAAACGACTGCCAAAACG;TGTGGCTTACTCGTTTCCGA;AAAGTGCATGACTTTCCCAG	-2.52;-1.14;-0.71;-0.52	577;6367;13441;19280	2.58E+00;1.88E+00;1.58E+00;1.54E+00	65876;71715;78789;84579	1.44E+00;9.75E-01;6.26E-01;1.18E-02	0.65299
WDR43	-1.22505	-5.41354	2.06837	0.00854334	0.183203	4	ACAGAGTCAATTGCATACAG;AGCCAACAACCGGCTACACC;ACGTACCACTCGCTCAATGG;CAATTCAGATAGCAACACCT	-1.94;-1.46;-0.78;-0.72	1884;3891;11876;13354	3.22E+00;2.03E+00;1.94E+00;1.08E+00	71802;73280;81265;83272	1.89E+00;1.06E+00;7.99E-01;3.88E-02	0.737068
AGO2	-1.2245	-5.41117	1.76494	0.0171816	0.253661	4	AAGGTGGAGATAACGCACTG;GTCCGACTTGTAAACATGGG;AATGCCCCTTCCGATCGGGA;AGGAACAAGCAGTTCCACAC	-2.46;-1.77;-1.26;0.6	667;2453;5287;77213	3.05E+00;2.33E+00;1.51E+00;1.70E-01	7943;79869;82703;84489	1.69E+00;9.77E-01;5.56E-01;1.36E-02	0.595747
[truncated: 20,272 more rows]

## Sheet: Source Data Fig. 3e
ESSENTIAL	z-norm LFC		NON-ESSENTIAL	z-norm LFC
[truncated: 629 more rows]

[truncated: 22 more sheets: Source Data Fig. 4a, Source Data Fig. 4b, Source Data Fig. 4c, Source Data Fig. 4d, Source Data Fig. 5a, Source Data Fig. 5b, Source Data Fig. 5c, Source Data Fig. 7a, Source Data Fig. 7b, Source Data Fig. 7d, Source Data Fig. 7e, Source Data Fig. S5a, Source Data Fig. S5d, Source Data Fig. S5e, Source Data Fig. S5g, i, Source Data Fig. S8a, Source Data Fig. S8b, Source Data Fig. S8c, Source Data Fig. S8d, Source Data Fig. S8e …]
